# Supplementary material for: The Atypical MAP Kinase ErkB Transmits Distinct Chemotactic Signals through a Core Signaling Module
Source: Dev Cell. 2019 Feb 25;48(4):491–505.e9. doi: 10.1016/j.devcel.2018.12.001 (PMC6397043; doi:10.1016/j.devcel.2018.12.001)
Supplement: Table S3. cAMP and Folate Phosphoproteomic Data, Related to Figure 1 — Excel spreadsheet containing phosphoproteomic MS data for cAMP and folate experiments. [file mmc2.xlsx]

## Sheet: Readme
Table S3
Related to Figure 1
cAMP and folate phosphoproteomic data
Maxquant data tables, separated by phosphorylation site classification, for each cAMP experiment
26 sheets including Readme
Experiments
Treatment	Biological Replicates
10s 1µM cAMP	3
45s 1μM cAMP	3
360s 200μM cAMP	2
45s 50μM folate	3
360s 200μM folate	2
Classification of phosphorylation site data
Class I	Localization probability >= 0.75, H/L count >=2 in >=2 biological replicates
Class II	Localization probability >=0.75, H/L count >=2 in 1 biological replicate
Class III	Localization probability >=0.75, H/L count <2 in all biological replicates
Class IV	Localization probability >= 0.75, no SILAC ratio quantified
Class V	Localization probability <0.75
Biological replicates
Columns containing values specific to a single biological replicate experiment are labelled A, B, C in column heading
Guide to column headings
Column Heading	Description
siteID	unique site id: concatenation of leading protein DDB_G id and phosphorylation site position
DDB_G	Dictybase DDB_G id for leading protein
gene name	Dictybase gene name for DDB_G id
gene info	Dictybase gene information for DDB_G id
mean log2 Ratio H/L Normalized	mean of biological replicate log2 normalized H/L ratios
id	Maxquant phosphorylation record id
Protein Group IDs	id of protein groups associated with phosphorylation
Positions	positions of phosphorylation site in putative phosphoproteins
Position	position of phosphorylation site in leading phosphoprotein
Known Site	unused
Peptide IDs	id of associated peptide records
Mod. Peptide IDs	id of associated modified peptide records
Best Localization Evidence ID	id of best localization evidence in Maxquant evidence file
Best Localization MS/MS ID	id of best localization in MS/MS file
Best Localization Raw File	id of raw file with best localization evidence
Best Localization Scan Number	Raw file derived scan number of best localization evidence
Best Identification Evidence ID	id of best identification evidence in Maxquant evidence file
Best Identification MS/MS ID	id of best identification in MS/MS file
Best Identification Raw File	id of Raw file with best identufication evidence
Best Identification Scan Number	Raw file derived scan number of best identification evidence
Proteins	IDs of proteins this site is associated with
Leading Proteins	IDs of proteins with best match
Protein	ID of protein this site is associated with
Protein Names	unused
Gene Names	unused
Protein Descriptions	Dictybase DDB_G and chromosomal location for gene encoding leading protein
Uniprot	unused
ENSEMBL	unused
Pfam	unused
Pfam Names	unused
Pfam Descriptions	unused
PDB	unused
GOCC	unused
GOCC Names	unused
GOMF	unused
GOMF Names	unused
GOBP	unused
GOBP Names	unused
KEGG	unused
KEGG Pathways	unused
KEGG Pathway Names	unused
KEGG Ortholog	unused
Localization Prob	Best localization probability score for correct localization of phosphosite within phosphopeptide. See Olsen et al (2006) Cell 127:635-648
Score Diff	Score difference between best identification with phospho modification added vs without phospho modification added.
Localization Prob A	Best localization probability score for correct localization of phosphosite within phosphopeptide. See Olsen et al (2006) Cell 127:635-648
Score Diff A	Score difference between best identification with phospho modification added vs without phospho modification added.
PEP A	Posterior error probability score for peptide identification, smaller is more significant identification
Mascot Score A	Mascot score
PTM Score A	Post-translational modification score. See Olsen et al (2006) Cell 127:635-648
Localization Prob B	Best localization probability score for correct localization of phosphosite within phosphopeptide. See Olsen et al (2006) Cell 127:635-648
Score Diff B	Score difference between best identification with phospho modification added vs without phospho modification added.
PEP B	Posterior error probability score for peptide identification, smaller is more significant identification
Mascot Score B	Mascot score
PTM Score B	Post-translational modification score. See Olsen et al (2006) Cell 127:635-648
Localization Prob C	Best localization probability score for correct localization of phosphosite within phosphopeptide. See Olsen et al (2006) Cell 127:635-648
Score Diff C	Score difference between best identification with phospho modification added vs without phospho modification added.
PEP C	Posterior error probability score for peptide identification, smaller is more significant identification
Mascot Score C	Mascot score
PTM Score C	Post-translational modification score. See Olsen et al (2006) Cell 127:635-648
Number of Phospho (STY)	Number of occurences of phospho STY modification on same phosphopeptide
Amino Acid	amino acid of phosphorylation site
Sequence Window	amnio acid sequence flanking phosphorylation site
Motifs	MaxQuant assignation of kinase motif. Not used in our analysis
Best Motif	Best MaxQuant kinase motif assignation
Random Match	Probability random match of peptide sequence
PEP	Posterior error probability score for peptide identification, smaller is more significant identification
Mascot Score	Mascot score
PTM Score	Post-translational modification score. See Olsen et al (2006) Cell 127:635-648
Modified Sequence	Phosphopeptide sequence with sites of post-translational modification shown
Phospho (STY) Probabilities	Phosphopeptide sequence with probabilities of phosphorylation at different positions shown
Phospho (STY) Score Diffs	Phosphopeptide sequence with score diffs for different potential sites of phosphorylation shown
Position in peptide	Position of phosphorylation within phosphopeptide
Charge	Charge of phosphopeptide
m/z	mass/charge ratio of phosphopeptide
Mass Error [ppm]	Mass error of the recalibrated m/z value of the precursor ion in comparison to the predicted monoisotopic mass of the identified peptide sequence.
Ratio H/L	Raw SILAC ratio between heavy and light label partners for phosphopeptide
Ratio H/L_1	Raw SILAC ratio for mono-phosphopeptide
Ratio H/L_2	Raw SILAC ratio for di-phosphopeptide
Ratio H/L_3	Raw SILAC ratio for tri-phosphopeptide
Ratio H/L Normalized	Normalized SILAC ratio for phosphopeptide (median shifted to 1)
Ratio H/L Normalized_1	Normalized SILAC ratio for mono-phosphopeptide	unused due to incomplete peptide information following phosphopeptide enrichment
Ratio H/L Normalized_2	Normalized SILAC ratio for di-phosphopeptide
Ratio H/L Normalized_3	Normalized SILAC ratio for tri-phosphopeptide
Ratio H/L Normalized by Proteins	H/L ratio for phosphopeptide normalized by H/L ratio of protein group
Ratio H/L Normalized by Protein	H/L ratio for phosphopeptide normalized by H/L ratio of best protein
Ratio H/L Normalized by Protein (Unnormalized)	H/L ratio for phosphopeptide normalized by H/L ratio of best protein
Ratio H/L Significance(A)	Ratio outlier probability score. See Cox & Mann (2008) Nat. Biotech. 26:1367-1372
Ratio H/L Significance(B)	normalization of Significance(A) to account for variation introduced by low phosphopeptide abundances
Ratio H/L Unmod. Pep.	unused
Ratio H/L Localized
Ratio H/L Nmods	number of phosphomodifications of phosphopeptide for which ratio is reported	unused due to incomplete peptide information following phosphopeptide enrichment
Ratio H/L Variability [%]	variability over all quantifications of phosphopeptide
Ratio H/L Count	number of quantifications of phosphopeptide - n for technical replication of SILAC quantification
Ratio H/L Proteins	raw H/L ratio of protein group
Ratio H/L Protein	raw H/L ratio of protein
Occupancy L	unused
Occupancy H	unused
Ratio H/L A	Raw SILAC ratio between heavy and light label partners for phosphopeptide
Ratio H/L A_1	Raw SILAC ratio for mono-phosphopeptide
Ratio H/L A_2	Raw SILAC ratio for di-phosphopeptide
Ratio H/L A_3	Raw SILAC ratio for tri-phosphopeptide
Ratio H/L Normalized A	Normalized SILAC ratio for phosphopeptide (median shifted to 1)
Ratio H/L Normalized A_1	Normalized SILAC ratio for mono-phosphopeptide
Ratio H/L Normalized A_2	Normalized SILAC ratio for di-phosphopeptide
Ratio H/L Normalized A_3	Normalized SILAC ratio for tri-phosphopeptide
Ratio H/L Normalized by Proteins A	H/L ratio for phosphopeptide normalized by H/L ratio of protein group
Ratio H/L Normalized by Protein A	H/L ratio for phosphopeptide normalized by H/L ratio of best protein
Ratio H/L Normalized by Protein (Unnormalized) A	H/L ratio for phosphopeptide normalized by H/L ratio of best protein
Ratio H/L Significance(A) A	Ratio outlier probability score. See Cox & Mann (2008) Nat. Biotech. 26:1367-1372
Ratio H/L Significance(B) A	normalization of Significance(A) to account for variation introduced by low phosphopeptide abundances
Ratio H/L Unmod. Pep. A	unused
Ratio H/L Localized A
Ratio H/L Nmods A	number of phosphomodifications of phosphopeptide for which ratio is reported
Ratio H/L Variability [%] A	variability over all quantifications of phosphopeptide
Ratio H/L Count A	number of quantifications of phosphopeptide - n for technical replication of SILAC quantification
Ratio H/L Proteins A	raw H/L ratio of protein group
Ratio H/L Protein A	raw H/L ratio of protein
Occupancy L A	unused
Occupancy H A	unused
Ratio H/L B	Raw SILAC ratio between heavy and light label partners for phosphopeptide
Ratio H/L B_1	Raw SILAC ratio for mono-phosphopeptide
Ratio H/L B_2	Raw SILAC ratio for di-phosphopeptide
Ratio H/L B_3	Raw SILAC ratio for tri-phosphopeptide
Ratio H/L Normalized B	Normalized SILAC ratio for phosphopeptide (median shifted to 1)
Ratio H/L Normalized B_1	Normalized SILAC ratio for mono-phosphopeptide
Ratio H/L Normalized B_2	Normalized SILAC ratio for di-phosphopeptide
Ratio H/L Normalized B_3	Normalized SILAC ratio for tri-phosphopeptide
Ratio H/L Normalized by Proteins B	H/L ratio for phosphopeptide normalized by H/L ratio of protein group
Ratio H/L Normalized by Protein B	H/L ratio for phosphopeptide normalized by H/L ratio of best protein
Ratio H/L Normalized by Protein (Unnormalized) B	H/L ratio for phosphopeptide normalized by H/L ratio of best protein
Ratio H/L Significance(A) B	Ratio outlier probability score. See Cox & Mann (2008) Nat. Biotech. 26:1367-1372
Ratio H/L Significance(B) B	normalization of Significance(A) to account for variation introduced by low phosphopeptide abundances
Ratio H/L Unmod. Pep. B	unused
Ratio H/L Localized B
Ratio H/L Nmods B	number of phosphomodifications of phosphopeptide for which ratio is reported
Ratio H/L Variability [%] B	variability over all quantifications of phosphopeptide
Ratio H/L Count B	number of quantifications of phosphopeptide - n for technical replication of SILAC quantification
Ratio H/L Proteins B	raw H/L ratio of protein group
Ratio H/L Protein B	raw H/L ratio of protein
Occupancy L B	unused
Occupancy H B	unused
Ratio H/L C	Raw SILAC ratio between heavy and light label partners for phosphopeptide
Ratio H/L C_1	Raw SILAC ratio for mono-phosphopeptide
Ratio H/L C_2	Raw SILAC ratio for di-phosphopeptide
Ratio H/L C_3	Raw SILAC ratio for tri-phosphopeptide
Ratio H/L Normalized C	Normalized SILAC ratio for phosphopeptide (median shifted to 1)
Ratio H/L Normalized C_1	Normalized SILAC ratio for mono-phosphopeptide
Ratio H/L Normalized C_2	Normalized SILAC ratio for di-phosphopeptide
Ratio H/L Normalized C_3	Normalized SILAC ratio for tri-phosphopeptide
Ratio H/L Normalized by Proteins C	H/L ratio for phosphopeptide normalized by H/L ratio of protein group
Ratio H/L Normalized by Protein C	H/L ratio for phosphopeptide normalized by H/L ratio of best protein
Ratio H/L Normalized by Protein (Unnormalized) C	H/L ratio for phosphopeptide normalized by H/L ratio of best protein
Ratio H/L Significance(A) C	Ratio outlier probability score. See Cox & Mann (2008) Nat. Biotech. 26:1367-1372
Ratio H/L Significance(B) C	normalization of Significance(A) to account for variation introduced by low phosphopeptide abundances
Ratio H/L Unmod. Pep. C	unused
Ratio H/L Localized C
Ratio H/L Nmods C	number of phosphomodifications of phosphopeptide for which ratio is reported
Ratio H/L Variability [%] C	variability over all quantifications of phosphopeptide
Ratio H/L Count C	number of quantifications of phosphopeptide - n for technical replication of SILAC quantification
Ratio H/L Proteins C	raw H/L ratio of protein group
Ratio H/L Protein C	raw H/L ratio of protein
Occupancy L C	unused
Occupancy H C	unused
Intensity	Total intensity of summed eXtracted Ion Currents
Intensity L	Intensity of summed eXtracted Ion Currents associated with light partner of SILAC pair
Intensity H	Intensity of summed eXtracted Ion Currents associated with heavy partner of SILAC pair
Intensity A	Total intensity of summed eXtracted Ion Currents
Intensity L A	Intensity of summed eXtracted Ion Currents associated with light partner of SILAC pair
Intensity H A	Intensity of summed eXtracted Ion Currents associated with heavy partner of SILAC pair
Intensity B	Total intensity of summed eXtracted Ion Currents
Intensity L B	Intensity of summed eXtracted Ion Currents associated with light partner of SILAC pair
Intensity H B	Intensity of summed eXtracted Ion Currents associated with heavy partner of SILAC pair
Intensity C	Total intensity of summed eXtracted Ion Currents
Intensity L C	Intensity of summed eXtracted Ion Currents associated with light partner of SILAC pair
Intensity H C	Intensity of summed eXtracted Ion Currents associated with heavy partner of SILAC pair

## Sheet: 10s cAMP Class I
siteID	DDB_G	gene name	gene info	mean log2 Ratio H/L Normalized	id	Protein Group IDs	Positions	Position	Known Site	Peptide IDs	Mod. Peptide IDs	Best Localization Evidence ID	Best Localization MS/MS ID	Best Localization Raw File	Best Localization Scan Number	Best Identification Evidence ID	Best Identification MS/MS ID	Best Identification Raw File	Best Identification Scan Number	Proteins	Leading Proteins	Protein	Protein Names	Gene Names	Protein Descriptions	Uniprot	ENSEMBL	Pfam	Pfam Names	Pfam Descriptions	PDB	GOCC	GOCC Names	GOMF	GOMF Names	GOBP	GOBP Names	KEGG	KEGG Pathways	KEGG Pathway Names	KEGG Ortholog	Localization Prob	Score Diff	Localization Prob A	Score Diff A	PEP A	Mascot Score A	PTM Score A	Localization Prob B
DDB_G0288895395	DDB_G0288895	DDB_G0288895	BAR domain-containing protein	5.57281	12080	3902	395	395		24237;24238	31911;31912;31914;31915;31916;31917	242672	429080	Dsil18WTrpt_TO_F9_2	7326	242669	429074	Dsil18WTrpt_TO_F8_3	5687	DDB0306661|DDB_G0288895	DDB0306661|DDB_G0288895	DDB0306661|DDB_G0288895			>DDB0306661|DDB_G0288895 |Protein|gene: DDB_G0288895 on chromosome: 5 position 2091691 to 2093291																	0.798878	8.19792	0.753779	7.28022	0.00135474	20.38	89.028	0.72722
DDB_G0271868366	DDB_G0271868	gefS	Ras guanine nucleotide exchange factor	5.16237	645	258	366	366		25071	33000;33001	251989	447072	Dsil18WT_TO_F4_3	6787	251989	447072	Dsil18WT_TO_F4_3	6787	DDB0191324|DDB_G0271868	DDB0191324|DDB_G0271868	DDB0191324|DDB_G0271868			>DDB0191324|DDB_G0271868 |Protein|gene: gefS on chromosome: 2 position 960951 to 964640																	0.999887	41.1489	0.999561	34.1043	0.00270612	24.48	108.14	0.981118
DDB_G02910792322	DDB_G0291079	gbpC	cyclic GMP-binding protein C	4.54182	787	285	2322	2322		21026	27470	203669	356458	Dsil18WTrpt_TO_F5_1	8383	203680	356486	DSil_02_PS_cation5_2	2249	DDB0191359|DDB_G0291079	DDB0191359|DDB_G0291079	DDB0191359|DDB_G0291079			>DDB0191359|DDB_G0291079 |Protein|gene: gbpC on chromosome: 5 position 4959991 to 4968054																	0.999973	45.7909	0.99931	31.6226	0.000616081	42.12	160.14	0.999962
DDB_G0284611301	DDB_G0284611	ripA	ras interacting protein	4.38542	6512	3234	301	301		9244;9245	11219;11220	79388	134838	Dsil18WTrpt_TO_F4_3	9236	79431	134898	DSil_02_PS_cation9_3	4125	DDB0304430|DDB_G0284611;DDB0201626|DDB_G0284611	DDB0304430|DDB_G0284611	DDB0304430|DDB_G0284611			>DDB0304430|DDB_G0284611 |Protein|gene: ripA on chromosome: 4 position 2346926 to 2349635;>DDB0201626|DDB_G0284611 |Protein|gene: ripA on chromosome: 4 position 2346926 to 2349655																	0.999574	34.1043	0.995516	23.919	0.00807447	23.52	96.193	0.996426
DDB_G02763631593	DDB_G0276363	myoG	unconventional myosin heavy chain	4.38226	3746	1630	1593	1593		29177	38202	293516	520963	Dsil18WT_TO_F5_1	8529	293516	520963	Dsil18WT_TO_F5_1	8529	DDB0232322|DDB_G0276363	DDB0232322|DDB_G0276363	DDB0232322|DDB_G0276363			>DDB0232322|DDB_G0276363 |Protein|gene: myoG on chromosome: 2 position 6748878 to 6759543																	0.999997	55.3682	0.999781	36.5926	0.196384	7.55	60.67	0.999996
DDB_G0273397303	DDB_G0273397	carA-1	G-protein-coupled receptor, cAMP receptor 1	4.13735	19	9	303	303		14975;15994;15995	19038;20230;20232;20233;20234	135824	234429	Dsil18WTrpt_TO_F15_3	1327	135824	234429	Dsil18WTrpt_TO_F15_3	1327	DDB0185024|DDB_G0273397;DDB0238333|DDB_G0273533	DDB0185024|DDB_G0273397	DDB0185024|DDB_G0273397			>DDB0185024|DDB_G0273397 |Protein|gene: carA-1 on chromosome: 2 position 2964374 to 2965695;>DDB0238333|DDB_G0273533 |Protein|gene: carA-2 on chromosome: 2 position 3066091 to 3067412																	0.999055	30.3944	0.495859	0	9.12e-05	48.39	166.7	0.990943
DDB_G026853814	DDB_G0268538	psmA5	proteasome subunit alpha type 5	3.96126	11008	1682	14	14		6884;13247	8406;16388	59735	101395	Dicty_TiO2_cation6_2	2734	59739	101399	Dsil18WT_TO_F5_3	5561	DDB0232930|DDB_G0268538	DDB0232930|DDB_G0268538	DDB0232930|DDB_G0268538			>DDB0232930|DDB_G0268538 |Protein|gene: psmA5 on chromosome: 1 position 1022895 to 1023978																	0.999963	44.2932	0.999963	44.2932	0.00270612	38.31	108.14	0.999799
DDB_G0286725699	DDB_G0286725	vps13A	vacuolar protein sorting-associated protein 13 family protein	3.69285	5270	2343	699	699		10225	12439	90363	156483	Dsil18WTrpt_TO_F4_3	10319	90363	156483	Dsil18WTrpt_TO_F4_3	10319	DDB0234198|DDB_G0286725	DDB0234198|DDB_G0286725	DDB0234198|DDB_G0286725			>DDB0234198|DDB_G0286725 |Protein|gene: vps13A on chromosome: 4 position 4889609 to 4899939																	0.965486	14.4679						0.886106
DDB_G0281739113	DDB_G0281739	gacY	RhoGAP domain-containing protein	3.67353	11279	2097	113	113		91	121;122;123	962	1481	Dsil18WTrpt_TO_F5_3	12901	962	1481	Dsil18WTrpt_TO_F5_3	12901	DDB0233758|DDB_G0281739	DDB0233758|DDB_G0281739	DDB0233758|DDB_G0281739			>DDB0233758|DDB_G0281739 |Protein|gene: gacY on chromosome: 3 position 4898948 to 4901276																	1	69.0202	1	66.7	0.0034302	19.84	86.822	0.999934
DDB_G0274191866	DDB_G0274191	dhkC	histidine kinase C	3.51663	42	20	866	866		19874	25853;25854	189472	329589	Dsil18WTrpt_TO_F12_3	5385	189472	329589	Dsil18WTrpt_TO_F12_3	5385	DDB0185038|DDB_G0274191	DDB0185038|DDB_G0274191	DDB0185038|DDB_G0274191			>DDB0185038|DDB_G0274191 |Protein|gene: dhkC on chromosome: 2 position 4805683 to 4809360																	0.999977	46.3378	0.5	0	0.971224	5.22	27.838	0.999908
DDB_G0278417484	DDB_G0278417	xacB	SH3 domain-containing protein, DOCK family protein, putative guanine nucleotide exchange factor (GEF)	3.40629	4312	1959	484	484		10164;29160	12356;38183	89408	154834	Dicty_PS_cation_12_1	2808	89409	154835	Dicty_PS_cation_12_2	2822	DDB0233495|DDB_G0278417	DDB0233495|DDB_G0278417	DDB0233495|DDB_G0278417			>DDB0233495|DDB_G0278417 |Protein|gene: xacB on chromosome: 3 position 859128 to 863604																	0.999999	59.2637	0.999999	59.2637	0.0202038	31.68	88.268
DDB_G02847252	DDB_G0284725	docD	SH3 domain-containing protein, DOCK family protein, putative guanine nucleotide exchange factor (GEF)	3.36786	4504	2025	2	2		23063	30238	227190	400417	DSil_02_PS_cation5_3	4391	227187	400412	Dsil18WT_TO_F5_3	10728	DDB0233625|DDB_G0284725	DDB0233625|DDB_G0284725	DDB0233625|DDB_G0284725			>DDB0233625|DDB_G0284725 |Protein|gene: docD on chromosome: 4 position 2297325 to 2303099																	1	54.6053						1
DDB_G0273397302	DDB_G0273397	carA-1	G-protein-coupled receptor, cAMP receptor 1	3.34401	18	9	302	302		14975;15994;15995	19038;20230;20232;20233;20234	147420	256879	Dsil18WT_TO_F7_3	1279	135824	234429	Dsil18WTrpt_TO_F15_3	1327	DDB0185024|DDB_G0273397;DDB0238333|DDB_G0273533	DDB0185024|DDB_G0273397	DDB0185024|DDB_G0273397			>DDB0185024|DDB_G0273397 |Protein|gene: carA-1 on chromosome: 2 position 2964374 to 2965695;>DDB0238333|DDB_G0273533 |Protein|gene: carA-2 on chromosome: 2 position 3066091 to 3067412																	0.995068	23.4165	0.93283	11.4667	9.12e-05	48.39	166.7	0.933322
DDB_G0284619193	DDB_G0284619	DDB_G0284619	0	3.14725	9192	4965	193	193		23569;23570	30949;30950;30951	233550	411386	Dsil18WTrpt_TO_F6_3	5398	233550	411386	Dsil18WTrpt_TO_F6_3	5398	DDB0347311|DDB_G0284619	DDB0347311|DDB_G0284619	DDB0347311|DDB_G0284619			>DDB0347311|DDB_G0284619 |Protein|gene: DDB_G0284619 on chromosome: 4 position 2237635 to 2238396																	0.999992	51.157	0.970878	19.0967	1	16.01	40.129	0.989777
DDB_G0272694355	DDB_G0272694	gacH	RhoGAP domain-containing protein	3.12595	4788	2118	355	355		23095;24479	30289;32237	228012	402016	Dsil18WT_TO_F11_1	4544	245925	436120	Dsil18WTrpt_TO_F5_3	4828	DDB0233788|DDB_G0272694	DDB0233788|DDB_G0272694	DDB0233788|DDB_G0272694			>DDB0233788|DDB_G0272694 |Protein|gene: gacH on chromosome: 2 position 1957484 to 1959368																	1	87.7406	0.999927	41.5398	7.09e-07	32.89	143.95	0.998816
DDB_G02829631349	DDB_G0282963	DDB_G0282963	protein kinase, TKL group, tyrosine kinase-like protein, ARK family protein kinase	3.03904	10593	972	1349	1349		19812	25773	188417	327460	DSil_02_PS_cation12_1	2444	188417	327460	DSil_02_PS_cation12_1	2444	DDB0229844|DDB_G0282963	DDB0229844|DDB_G0282963	DDB0229844|DDB_G0282963			>DDB0229844|DDB_G0282963 |Protein|gene: DDB_G0282963 on chromosome: 4 position 60445 to 65808																	0.999999	58.3426	0.999906	40.2546	0.000371845	35.35	128.52	0.999999
DDB_G0288679334	DDB_G0269280	myoE	myosin IE	2.91062	1583	622	334	334		1583;19689	1985;25610;25611;25612	186970	324911	Dsil18WTrpt_TO_F10_2	10381	186962	324900	Dicty_PS_cation_11_2	3482	DDB0216200|DDB_G0288679	DDB0216200|DDB_G0288679	DDB0216200|DDB_G0288679			>DDB0216200|DDB_G0288679 |Protein|gene: myoE on chromosome: 5 position 1829072 to 1832587																	0.999999	58.8441	0.999962	44.1587	6.18e-06	40.95	155.4	0.999574
DDB_G027531750	DDB_G0275317	DDB_G0275317	0	2.8225	12356	4514	50	50		5819;19752	7056;25693	49616	83321	Dsil18WTrpt_TO_F5_2	2665	187580	325916	Dsil18WTrpt_TO_F12_2	1068	DDB0308137|DDB_G0275317	DDB0308137|DDB_G0275317	DDB0308137|DDB_G0275317			>DDB0308137|DDB_G0275317 |Protein|gene: DDB_G0275317 on chromosome: 2 position 5339600 to 5340709																	1	93.6944	1	67.7668	0.00800757	27.2	117.35	1
DDB_G0273445504	DDB_G0273445	spkA-1	ankyrin repeat-containing protein, SAM domain-containing protein, stress-activated MEK-like kinase, protein kinase, TKL group, tyrosine kinase-like protein, ARK family protein kinase	2.81818	9880	96	504	504		5352	6494;6495	45625	76230	Dsil18WT_TO_F5_3	11122	45666	76324	DSil_02_PS_cation5_1	4189	DDB0185206|DDB_G0273445;DDB0235343|DDB_G0273531	DDB0185206|DDB_G0273445	DDB0185206|DDB_G0273445			>DDB0185206|DDB_G0273445 |Protein|gene: spkA-1 on chromosome: 2 position 2969377 to 2971620;>DDB0235343|DDB_G0273531 |Protein|gene: spkA-2 on chromosome: 2 position 3060166 to 3062409																	0.999999	62.1792	0.97551	16.1843	9.12e-05	51.7	166.7	1
DDB_G0271806431	DDB_G0271806	rapgap3	pleckstrin homology (PH) domain-containing protein, RapGAP/RanGAP domain-containing protein, putative GTPase activating protein (GAP), putative RapGAP	2.80303	10629	990	431	431		10014;23953	12161;31492	87706	151783	Dsil18WT_TO_F12_2	4288	87716	151795	Dsil18WTrpt_TO_F12_3	2651	DDB0229869|DDB_G0271806	DDB0229869|DDB_G0271806	DDB0229869|DDB_G0271806			>DDB0229869|DDB_G0271806 |Protein|gene: rapgap3 on chromosome: 2 position 787444 to 791676																	0.999968	44.8856	0.998989	29.9472	0.00343608	25.86	93.536	0.99979
DDB_G0274243572	DDB_G0274243	gacF	RhoGAP domain-containing protein	2.69976	4871	2146	572	572		9544	11571	82734	141921	Dsil18WTrpt_TO_F12_2	3015	82732	141917	Dsil18WTrpt_TO_F12_2	2994	DDB0233846|DDB_G0274243	DDB0233846|DDB_G0274243	DDB0233846|DDB_G0274243			>DDB0233846|DDB_G0274243 |Protein|gene: gacF on chromosome: 2 position 4221285 to 4224896																	0.999826	37.5943	0.989552	19.765	0.0118148	55.54	84.823	0.99912
DDB_G0277843359	DDB_G0277843	DG1105	armadillo-like helical domain-containing protein	2.62735	1961	790	359	359		23098;25671	30292;30293;33801	228230	402425	Dsil18WT_TO_F11_3	7612	228230	402425	Dsil18WT_TO_F11_3	7612	DDB0220018|DDB_G0277843	DDB0220018|DDB_G0277843	DDB0220018|DDB_G0277843			>DDB0220018|DDB_G0277843 |Protein|gene: DG1105 on chromosome: 3 position 1006468 to 1011515																	0.999989	52.6754	0.999706	35.8493	0.000248821	51.58	160.14	0.99962
DDB_G027707111	DDB_G0277071	dupA	putative protein kinase, putative protein tyrosine phosphatase, dual specificity	2.60305	3029	1289	11	11		656	809	6392	10750	DSil_02_PS_cation11_3	1038	6390	10746	Dsil18WTrpt_TO_F11_3	3965	DDB0231326|DDB_G0277071	DDB0231326|DDB_G0277071	DDB0231326|DDB_G0277071			>DDB0231326|DDB_G0277071 |Protein|gene: dupA on chromosome: 2 position 7439874 to 7447610																	0.999908	40.3835	0.971172	15.2748	0.243456	17.02	54.605	0.999908
DDB_G0283821750	DDB_G0283821	DDB_G0283821	putative protein serine/threonine kinase, protein kinase, STE group	2.57882	2518	993	750	750		9585	11618	83182	142683	Dsil18WTrpt_TO_F12_3	3267	83182	142683	Dsil18WTrpt_TO_F12_3	3267	DDB0229877|DDB_G0283821	DDB0229877|DDB_G0283821	DDB0229877|DDB_G0283821			>DDB0229877|DDB_G0283821 |Protein|gene: DDB_G0283821 on chromosome: 4 position 1155677 to 1158750																	1	79.0528	0.998989	29.9472	0.00343608	45.62	93.536	0.999999
DDB_G0274605860	DDB_G0274605	gefR	Ras guanine nucleotide exchange factor	2.56989	9876	91	860	860		20865	27266	202095	353807	Dsil18WT_TO_F4_1	12504	202096	353810	Dsil18WT_TO_F4_2	12014	DDB0185198|DDB_G0274605	DDB0185198|DDB_G0274605	DDB0185198|DDB_G0274605			>DDB0185198|DDB_G0274605 |Protein|gene: gefR on chromosome: 2 position 4075525 to 4080816																	0.999999	61.4806	0.999951	43.0635	7.47e-09	29.37	147.5	0.999987
DDB_G02910791566	DDB_G0291079	gbpC	cyclic GMP-binding protein C	2.53924	781	285	1566	1566		709	879;880	6880	11519	Dsil18WTrpt_TO_F10_3	11717	6880	11519	Dsil18WTrpt_TO_F10_3	11717	DDB0191359|DDB_G0291079	DDB0191359|DDB_G0291079	DDB0191359|DDB_G0291079			>DDB0191359|DDB_G0291079 |Protein|gene: gbpC on chromosome: 5 position 4959991 to 4968054																	0.99887	29.4635	0.89691	9.39704	0.0616698	27.67	63.904	0.499983
DDB_G0267472564	DDB_G0267472	roco7	protein kinase Roco7	2.52246	10014	239	564	564		20927;20928	27347;27348	202631	354683	Dsil18WTrpt_TO_F5_3	10886	202631	354683	Dsil18WTrpt_TO_F5_3	10886	DDB0191295|DDB_G0267472	DDB0191295|DDB_G0267472	DDB0191295|DDB_G0267472			>DDB0191295|DDB_G0267472 |Protein|gene: roco7 on chromosome: 1 position 628403 to 636330																	1	91.722						1
DDB_G0278727199	DDB_G0278727	pikA	phosphatidylinositol-4,5-diphosphate 3-kinase, PI3kinase	2.40403	1404	518	199	199		16643	21018	154531	269679	DSil_02_TiO2_cation13_3	2401	154521	269666	Dsil18WTrpt_TO_F12_2	6156	DDB0214949|DDB_G0278727	DDB0214949|DDB_G0278727	DDB0214949|DDB_G0278727			>DDB0214949|DDB_G0278727 |Protein|gene: pikA on chromosome: 3 position 1154369 to 1159209																	1	74.0388	1	74.0388	0.034092	20.25	74.039	1
DDB_G0271868367	DDB_G0271868	gefS	Ras guanine nucleotide exchange factor	2.31629	646	258	367	367		25071	33000;33001	252000	447087	Dsil18WTrpt_TO_F5_1	7536	251989	447072	Dsil18WT_TO_F4_3	6787	DDB0191324|DDB_G0271868	DDB0191324|DDB_G0271868	DDB0191324|DDB_G0271868			>DDB0191324|DDB_G0271868 |Protein|gene: gefS on chromosome: 2 position 960951 to 964640																	0.999572	34.1043	0.00605048	-22.1546	0.00270612	24.48	108.14	0.988134
DDB_G028375772	DDB_G0283757	rab1A	Rab GTPase	2.29123	10125	350;461;948	72;72;74	72		5451;25250	6620;6621;33232;33233	46880	78594	DSil_02_PS_cation12_3	2615	46889	78621	DSil_02_TiO2_cation13_3	2585	DDB0191476|DDB_G0283757;DDB0214820|DDB_G0277867;DDB0229398|DDB_G0284985	DDB0191476|DDB_G0283757;DDB0214820|DDB_G0277867;DDB0229398|DDB_G0284985	DDB0191476|DDB_G0283757			>DDB0191476|DDB_G0283757 |Protein|gene: rab1A on chromosome: 4 position 1241175 to 1242406;>DDB0214820|DDB_G0277867 |Protein|gene: rab1B on chromosome: 3 position 743092 to 744234;>DDB0229398|DDB_G0284985 |Protein|gene: rab1D on chromosome: 4 position 2756																	0.999995	53.8693	0.999995	53.8693	0.000411621	43.06	147.5	0.999995
DDB_G02867251685	DDB_G0286725	vps13A	vacuolar protein sorting-associated protein 13 family protein	2.27761	5284	2343	1685	1685		22985;22986;27900	30120;30121;36676	281645	500243	Dsil18WT_TO_F12_3	4630	281648	500246	Dsil18WT_TO_F13_3	4251	DDB0234198|DDB_G0286725	DDB0234198|DDB_G0286725	DDB0234198|DDB_G0286725			>DDB0234198|DDB_G0286725 |Protein|gene: vps13A on chromosome: 4 position 4889609 to 4899939																	1	66.4314	0.999884	39.341	0.00107876	29.39	145.18	0.999175
DDB_G02692501004	DDB_G0269250	pats1	LRRK family protein kinase Pats1	2.21132	10151	366	1004	1004		24229	31901	242538	428887	Dsil18WTrpt_TO_F4_3	7658	242539	428889	Dsil18WTrpt_TO_F5_1	8633	DDB0191503|DDB_G0269250	DDB0191503|DDB_G0269250	DDB0191503|DDB_G0269250			>DDB0191503|DDB_G0269250 |Protein|gene: pats1 on chromosome: 1 position 2657392 to 2667176																	0.888525	10.4576	0.278836	-2.00372	0.00814438	18.03	80.535	0.802615
DDB_G0277843923	DDB_G0277843	DG1105	armadillo-like helical domain-containing protein	2.15823	1955	790	923	923		17944	22806;22807	168118	294626	Dsil18WT_TO_F5_1	10662	168148	294685	Dsil18WTrpt_TO_F1_1	11097	DDB0220018|DDB_G0277843	DDB0220018|DDB_G0277843	DDB0220018|DDB_G0277843			>DDB0220018|DDB_G0277843 |Protein|gene: DG1105 on chromosome: 3 position 1006468 to 1011515																	0.992485	21.6341	0.951692	17.484	4.84e-15	45.44	141.14	0.984236
DDB_G0283081518	DDB_G0283081	pikB	phosphatidylinositol-4,5-diphosphate 3-kinase, PI3kinase	2.03546	960	349	518	518		14987;19653;19654	19052;19053;25562;25563	135939	234627	Dsil18WTrpt_TO_F12_3	6820	135939	234627	Dsil18WTrpt_TO_F12_3	6820	DDB0191474|DDB_G0283081	DDB0191474|DDB_G0283081	DDB0191474|DDB_G0283081			>DDB0191474|DDB_G0283081 |Protein|gene: pikB on chromosome: 4 position 247398 to 252971																	1	91.7281	0.990137	20.3033	0.0819781	14.56	58.94	1
DDB_G028375774	DDB_G0283757	rab1A	Rab GTPase	1.99477	10126	350;461;948	74;74;76	74		5451;25250	6620;6621;33232;33233	46877	78579	DSil_02_PS_cation12_1	2637	46889	78621	DSil_02_TiO2_cation13_3	2585	DDB0191476|DDB_G0283757;DDB0214820|DDB_G0277867;DDB0229398|DDB_G0284985	DDB0191476|DDB_G0283757;DDB0214820|DDB_G0277867;DDB0229398|DDB_G0284985	DDB0191476|DDB_G0283757			>DDB0191476|DDB_G0283757 |Protein|gene: rab1A on chromosome: 4 position 1241175 to 1242406;>DDB0214820|DDB_G0277867 |Protein|gene: rab1B on chromosome: 3 position 743092 to 744234;>DDB0229398|DDB_G0284985 |Protein|gene: rab1D on chromosome: 4 position 2756																	0.999995	56.1089	0.999983	49.2603	0.000411621	43.06	147.5	0.999995
DDB_G0274803577	DDB_G0274803	DDB_G0274803	0	1.98703	9068	4871	577	577		21102	27572;27573	204486	357915	Dicty_TiO2_cation12_2	3770	204493	357928	DSil_02_PS_cation12_3	3638	DDB0346895|DDB_G0274803	DDB0346895|DDB_G0274803	DDB0346895|DDB_G0274803			>DDB0346895|DDB_G0274803 |Protein|gene: DDB_G0274803 on chromosome: 2 position 3928531 to 3933047																	0.999963	45.681	0.999963	45.681	0.000426185	26.64	124.22	0.9999
DDB_G0275345135	DDB_G0275345	DDB_G0275345	Rab GTPase-activating protein 1-like	1.96392	12262	4313	135	135		19682	25602	186889	324782	Dsil18WTrpt_TO_F12_3	4594	186890	324784	DSil_02_PS_cation12_1	1657	DDB0307570|DDB_G0275345	DDB0307570|DDB_G0275345	DDB0307570|DDB_G0275345			>DDB0307570|DDB_G0275345 |Protein|gene: DDB_G0275345 on chromosome: 2 position 5397156 to 5399539																	0.999981	50.3192	0.999979	47.4937	0.0057266	16.68	89.162	0.999854
DDB_G0286359375	DDB_G0286359	svkA	severin kinase	1.94458	445	173	375	375		21870;21871;27899	28561;28563;28564;28565;36675	212883	373856	Dsil18WTrpt_TO_F5_3	2804	212883	373856	Dsil18WTrpt_TO_F5_3	2804	DDB0191176|DDB_G0286359	DDB0191176|DDB_G0286359	DDB0191176|DDB_G0286359			>DDB0191176|DDB_G0286359 |Protein|gene: svkA on chromosome: 4 position 4476218 to 4478255																	0.99998	47.0737	0.997471	25.9782	9.66e-12	58.15	195.04	0.99893
DDB_G0282895820	DDB_G0282895	DDB_G0282895	MORN repeat-containing protein, protein kinase, TKL group, tyrosine kinase-like protein	1.90277	10752	1223	820	820		19979	25997	191165	333460	Dsil18WTrpt_TO_F11_3	11154	191165	333460	Dsil18WTrpt_TO_F11_3	11154	DDB0231199|DDB_G0282895	DDB0231199|DDB_G0282895	DDB0231199|DDB_G0282895			>DDB0231199|DDB_G0282895 |Protein|gene: DDB_G0282895 on chromosome: 3 position 6249781 to 6254932																	1	116.46						1
DDB_G0278867258	DDB_G0278867	gefBB	Ras guanine nucleotide exchange factor	1.75055	4386	1988	258	258		16647	21023	154897	270737	DSil_02_TiO2_cation14_3	1277	154882	270700	Dsil18WTrpt_TO_F13_1	3590	DDB0233552|DDB_G0278867	DDB0233552|DDB_G0278867	DDB0233552|DDB_G0278867			>DDB0233552|DDB_G0278867 |Protein|gene: gefBB on chromosome: 3 position 1304620 to 1310875																	1	44.874	1	88.2678	0.0401126	27.51	114.35	1
DDB_G02882059	DDB_G0288205	gacX	RhoGAP domain-containing protein, WD40 repeat-containing protein	1.74844	4808	2124	9	9		977;22348	1221;29252;29253	9572	16070	Dsil18WTrpt_TO_F4_1	10428	218272	383481	DSil_02_TiO2_cation5_2	4492	DDB0233795|DDB_G0288205	DDB0233795|DDB_G0288205	DDB0233795|DDB_G0288205			>DDB0233795|DDB_G0288205 |Protein|gene: gacX on chromosome: 5 position 1235608 to 1237602																	1	129.942	1	83.0588	2.24e-71	72.95	251.61	1
DDB_G0269200190	DDB_G0269200	cplA	calpain-like cysteine protease	1.74434	431	169	190	190		24468;24469	32221;32222;32223;32224	245405	434647	Dsil18WTrpt_TO_F5_2	2417	245469	434815	Dsil18WTrpt_TO_F5_3	488	DDB0191171|DDB_G0269200	DDB0191171|DDB_G0269200	DDB0191171|DDB_G0269200			>DDB0191171|DDB_G0269200 |Protein|gene: cplA on chromosome: 1 position 4755270 to 4757427																	1	74.4582	0.999988	49.2287	0.0299108	30.1	88.268	0.999997
DDB_G0269624391	DDB_G0269624	mgp3	RhoGAP domain-containing protein, Cdc15/Fes/CIP4 domain-containing protein	1.69524	4934	2158	391	391		5557;19746	6746;25685	187514	325799	Dsil18WTrpt_TO_F12_3	2645	187514	325799	Dsil18WTrpt_TO_F12_3	2645	DDB0233874|DDB_G0269624	DDB0233874|DDB_G0269624	DDB0233874|DDB_G0269624			>DDB0233874|DDB_G0269624 |Protein|gene: mgp3 on chromosome: 1 position 3170314 to 3174422																	0.999905	40.2426	0.995568	25.1238	0.0714562	12.84	63.588	0.867268
DDB_G0278535682	DDB_G0278535	DDB_G0278535	ankyrin repeat-containing protein, SAM domain-containing protein, protein kinase, TKL group, tyrosine kinase-like protein, ARK family protein kinase	1.6795	10607	976	682	682		5348;5349	6490;6491	45530	76020	Dsil18WTrpt_TO_F5_1	10187	45530	76020	Dsil18WTrpt_TO_F5_1	10187	DDB0229849|DDB_G0278535	DDB0229849|DDB_G0278535	DDB0229849|DDB_G0278535			>DDB0229849|DDB_G0278535 |Protein|gene: DDB_G0278535 on chromosome: 3 position 1034770 to 1037737																	0.999999	58.8156	0.999999	58.8156	1.07e-29	55.54	225.51	0.999998
DDB_G02879611649	DDB_G0287961	DDB_G0287961	WD40 repeat-containing protein, DENN domain-containing protein	1.67888	5549	2482	1649	1649		20942;20943	27365;27366	202841	355035	Dsil18WTrpt_TO_F5_1	9749	202841	355035	Dsil18WTrpt_TO_F5_1	9749	DDB0235363|DDB_G0287961	DDB0235363|DDB_G0287961	DDB0235363|DDB_G0287961			>DDB0235363|DDB_G0287961 |Protein|gene: DDB_G0287961 on chromosome: 5 position 894476 to 900405																	1	78.5525	0.997454	25.93	0.0211362	37.86	80.535	0.999729
DDB_G02788671613	DDB_G0278867	gefBB	Ras guanine nucleotide exchange factor	1.59689	4384	1988	1613	1613		10163;29148;29149	12355;38167;38168	89400	154823	Dicty_PS_cation_12_1	3235	293271	520604	Dicty_TiO2_cation6_2	4400	DDB0233552|DDB_G0278867	DDB0233552|DDB_G0278867	DDB0233552|DDB_G0278867			>DDB0233552|DDB_G0278867 |Protein|gene: gefBB on chromosome: 3 position 1304620 to 1310875																	0.999983	47.7991	0.999983	47.7991	4.84e-11	43.4	192.41	0.999339
DDB_G0290337381	DDB_G0290337	DDB_G0290337	0	1.59439	9339	5090	381	381		21848	28530	212607	373231	Dsil18WT_TO_F5_1	11004	212615	373253	Dsil18WTrpt_TO_F5_3	13105	DDB0347840|DDB_G0290337	DDB0347840|DDB_G0290337	DDB0347840|DDB_G0290337			>DDB0347840|DDB_G0290337 |Protein|gene: DDB_G0290337 on chromosome: 5 position 3983670 to 3986235																	0.999998	56.3162	0.999883	40.2728	0.018882	22.61	100.94	0.999839
DDB_G02882491001	DDB_G0288249	mkpA	MAP kinase phosphatase, putative protein tyrosine phosphatase, dual specificity, gelsolin family protein	1.506	10060	267	1001	1001		9059;11783;21719	11002;14324;28357;28358;28359	78082	132755	DSil_02_TiO2_cation6_1	1018	210925	369594	Dsil18WTrpt_TO_F15_3	12955	DDB0191336|DDB_G0288249	DDB0191336|DDB_G0288249	DDB0191336|DDB_G0288249			>DDB0191336|DDB_G0288249 |Protein|gene: mkpA on chromosome: 5 position 1323200 to 1327954																	0.945991	12.4349	0.799206	6.02975	0.0140262	9.16	68.811	0.945991
DDB_G0289661332	DDB_G0289661	kinY	LISK family protein kinase, protein kinase, TKL group, tyrosine kinase-like protein	1.49893	855	308	332	332		9763	11848	85058	146378	DSil_02_PS_cation12_1	1750	85056	146376	Dsil18WTrpt_TO_F12_3	4831	DDB0191400|DDB_G0289661	DDB0191400|DDB_G0289661	DDB0191400|DDB_G0289661			>DDB0191400|DDB_G0289661 |Protein|gene: kinY on chromosome: 5 position 3255902 to 3257939																	0.999996	53.8693	0.999887	39.4892	0.0118148	23.6	84.823	0.999996
DDB_G0286381331	DDB_G0286381	DDB_G0286381	0	1.42517	12571	5058	331	331		4881;4882;19733	5944;5946;25668	42089	70290	DSil_02_PS_cation6_3	2778	42089	70290	DSil_02_PS_cation6_3	2778	DDB0347693|DDB_G0286381	DDB0347693|DDB_G0286381	DDB0347693|DDB_G0286381			>DDB0347693|DDB_G0286381 |Protein|gene: DDB_G0286381 on chromosome: 4 position 4388115 to 4389608																	0.999997	54.5812	0.999381	32.0775	3.86e-05	15.83	111.83	0.999997
DDB_G0278535132	DDB_G0278535	DDB_G0278535	ankyrin repeat-containing protein, SAM domain-containing protein, protein kinase, TKL group, tyrosine kinase-like protein, ARK family protein kinase	1.4139	2446	976	132	132		20056;23790	26109;26110;31266;31267;31268;31269	192472	336290	Dsil18WTrpt_TO_F11_1	4393	192476	336302	Dsil18WTrpt_TO_F11_3	5321	DDB0229849|DDB_G0278535	DDB0229849|DDB_G0278535	DDB0229849|DDB_G0278535			>DDB0229849|DDB_G0278535 |Protein|gene: DDB_G0278535 on chromosome: 3 position 1034770 to 1037737																	0.998059	27.9869	0.992413	21.5682	0.000192482	51.58	171.16	0.871599
DDB_G0288915283	DDB_G0288915	DDB_G0288915	0	1.36222	7565	3903	283	283		9117;16757	11071;21158	156111	272962	Dsil18WTrpt_TO_F6_3	3921	78504	133421	Dsil18WT_TO_F11_3	6934	DDB0306662|DDB_G0288915	DDB0306662|DDB_G0288915	DDB0306662|DDB_G0288915			>DDB0306662|DDB_G0288915 |Protein|gene: DDB_G0288915 on chromosome: 5 position 2114788 to 2118427																	1	40.6473	0.999574	33.8373	9.53e-06	22.64	131.77	0.999975
DDB_G02914641131	DDB_G0291464	DDB_G0291464	0	1.30464	7615	3938	1131	1131		9932;9933;21659;21660	12049;12050;28282;28283	210414	368723	DSil_02_TiO2_cation5_3	5069	210431	368761	Dsil18WTrpt_TO_F5_3	12132	DDB0306729|DDB_G0291464	DDB0306729|DDB_G0291464	DDB0306729|DDB_G0291464			>DDB0306729|DDB_G0291464 |Protein|gene: DDB_G0291464 on chromosome: 6 position 369674 to 373973																	1	109.599	1	78.2954	0.0233804	26.25	110.05	1
DDB_G0267686816	DDB_G0267686	DDB_G0267686	RGS domain-containing protein, protein kinase, TKL group, tyrosine kinase-like protein, ARK family protein kinase	1.28936	2421	974	816	816		22451	29396	219525	385787	DSil_02_PS_cation9_3	5192	219523	385784	DSil_02_PS_cation9_2	5147	DDB0229847|DDB_G0267686	DDB0229847|DDB_G0267686	DDB0229847|DDB_G0267686			>DDB0229847|DDB_G0267686 |Protein|gene: DDB_G0267686 on chromosome: 1 position 564277 to 571070																	0.959168	13.7258	0.624054	2.25493	0.621824	17.39	35.637	0.959168
DDB_G02715041193	DDB_G0271504	lvsB	BEACH domain-containing protein	1.27345	9854	60	1193	1193		24643	32446	247756	439530	Dsil18WTrpt_TO_F11_3	8344	247756	439530	Dsil18WTrpt_TO_F11_3	8344	DDB0185107|DDB_G0271504	DDB0185107|DDB_G0271504	DDB0185107|DDB_G0271504			>DDB0185107|DDB_G0271504 |Protein|gene: lvsB on chromosome: 2 position 668886 to 681361																	0.999951	43.0635	0.999034	30.1447	7.47e-09	28.68	147.5	0.958245
DDB_G0280047692	DDB_G0280047	yelA	initiation factor eIF-4 gamma middle domain-containing protein	1.19547	1363	498	692	692		20033;23299	26071;30564	192008	335489	Dsil18WTrpt_TO_F12_1	9006	192013	335499	Dsil18WTrpt_TO_F12_3	9040	DDB0214918|DDB_G0280047	DDB0214918|DDB_G0280047	DDB0214918|DDB_G0280047			>DDB0214918|DDB_G0280047 |Protein|gene: yelA on chromosome: 3 position 2965418 to 2968512																	0.999905	40.2426	0.999738	35.8493	3.42e-07	46.86	180.61	0.995464
DDB_G0275009653	DDB_G0275009	gcA	guanylyl cyclase	1.18958	602	250	653	653		9542	11569	82711	141889	DSil_02_PS_cation10_3	4469	82708	141886	Dicty_PS_cation_11_2	3783	DDB0191309|DDB_G0275009	DDB0191309|DDB_G0275009	DDB0191309|DDB_G0275009			>DDB0191309|DDB_G0275009 |Protein|gene: gcA on chromosome: 2 position 5230828 to 5235376																	1	31.2861	1	127.933	6.53e-05	51.95	127.93	1
DDB_G0276617341	DDB_G0276617	myoC	myosin IC	1.18127	10322	567	341	341		6816	8326	59197	100473	Dsil18WT_TO_F5_2	5963	59197	100473	Dsil18WT_TO_F5_2	5963	DDB0215355|DDB_G0276617	DDB0215355|DDB_G0276617	DDB0215355|DDB_G0276617			>DDB0215355|DDB_G0276617 |Protein|gene: myoC on chromosome: 2 position 7046886 to 7050545																	1	98.8237	0.999951	43.0927	0.0173267	13.62	84.823	1
DDB_G029173873	DDB_G0291738	rabG1	Rab GTPase	1.17629	10573	952;957	73;35	73		5450;25249	6618;6619;33229;33230	253575	449926	Dsil18WT_TO_F5_3	9220	46777	78409	DSil_02_PS_cation12_2	3469	DDB0229406|DDB_G0291738;DDB0229413|DDB_G0290783	DDB0229406|DDB_G0291738;DDB0229413|DDB_G0290783	DDB0229406|DDB_G0291738			>DDB0229406|DDB_G0291738 |Protein|gene: rabG1 on chromosome: 6 position 677353 to 677943;>DDB0229413|DDB_G0290783 |Protein|gene: rabG2 on chromosome: 5 position 4595466 to 4596123																	0.999984	49.2603	0.999967	44.9316	0.024599	28.55	159.29	0.999865
DDB_G0286773174	DDB_G0286773	gflB	RasGEF domain-containing protein, RhoGAP domain-containing protein	1.17118	10882	1508	174	174		14057	17953	128147	221493	Dsil18WT_TO_F11_3	10549	128147	221493	Dsil18WT_TO_F11_3	10549	DDB0231996|DDB_G0286773	DDB0231996|DDB_G0286773	DDB0231996|DDB_G0286773			>DDB0231996|DDB_G0286773 |Protein|gene: gflB on chromosome: 4 position 4946624 to 4951538																	1	128.643	0.999997	55.2687	0.0435049	21.43	68.459
DDB_G02936546	DDB_G0293654	gacE	RhoGAP domain-containing protein	1.1548	4930	2156	6	6		10033;12954;24347	12186;15800;15801;32074	244335	432538	Dsil18WTrpt_TO_F4_1	11723	244335	432538	Dsil18WTrpt_TO_F4_1	11723	DDB0233872|DDB_G0293654	DDB0233872|DDB_G0293654	DDB0233872|DDB_G0293654			>DDB0233872|DDB_G0293654 |Protein|gene: gacE on chromosome: 6 position 3215377 to 3219117																	1	114.811	0.999639	34.4814	0.0275187	30.76	68.459	0.999994
DDB_G02692502636	DDB_G0269250	pats1	LRRK family protein kinase Pats1	1.14805	10147	366	2636	2636		21594;25535	28202;33643	209939	367955	DSil_02_PS_cation12_3	1079	209895	367885	Dsil18WT_TO_F11_2	4392	DDB0191503|DDB_G0269250	DDB0191503|DDB_G0269250	DDB0191503|DDB_G0269250			>DDB0191503|DDB_G0269250 |Protein|gene: pats1 on chromosome: 1 position 2657392 to 2667176																	0.978252	16.5304	0.975318	15.9677	5.2e-30	94.31	216.1	0.978252
DDB_G0278547339	DDB_G0278547	DDB_G0278547	0	1.13726	7862	4029	339	339		21414;25300	27976;33303	207710	363735	Dsil18WTrpt_TO_F5_1	8878	207712	363740	Dsil18WTrpt_TO_F5_3	8898	DDB0306882|DDB_G0278547	DDB0306882|DDB_G0278547	DDB0306882|DDB_G0278547			>DDB0306882|DDB_G0278547 |Protein|gene: DDB_G0278547 on chromosome: 3 position 1050062 to 1052275																	1	63.5973	0.938318	13.6265	0.000263151	26.44	133.79	0.961599
DDB_G0291768500	DDB_G0291768	DDB_G0291768	0	1.13368	8996	4796	500	500		5501;9511	6675;6676;11536;11537	82400	141226	Dsil18WTrpt_TO_F11_3	8503	47325	79403	Dsil18WTrpt_TO_F4_1	13686	DDB0346616|DDB_G0291768	DDB0346616|DDB_G0291768	DDB0346616|DDB_G0291768			>DDB0346616|DDB_G0291768 |Protein|gene: DDB_G0291768 on chromosome: 6 position 730635 to 732579																	1	79.4568	0.99999	50.1372	7.09e-07	47.24	143.95	0.999997
DDB_G0274605434	DDB_G0274605	gefR	Ras guanine nucleotide exchange factor	1.0949	225	91	434	434		21392	27947;27948	207491	363349	Dicty_PS_cation_13_1	1630	207500	363361	Dsil18WT_TO_F12_2	4849	DDB0185198|DDB_G0274605	DDB0185198|DDB_G0274605	DDB0185198|DDB_G0274605			>DDB0185198|DDB_G0274605 |Protein|gene: gefR on chromosome: 2 position 4075525 to 4080816																	0.93996	11.9498	0.93996	11.9498	0.00807447	24.5	96.193	0.499997
DDB_G0279831141	DDB_G0279831	DDB_G0279831	CAMK1 family protein kinase DDB_G0279831	1.08467	2272	934	141	141		23085;25940	30272;34160	227647	401390	Dicty_PS_cation_13_2	1258	227666	401427	Dsil18WTrpt_TO_F12_1	2896	DDB0229351|DDB_G0279831	DDB0229351|DDB_G0279831	DDB0229351|DDB_G0279831			>DDB0229351|DDB_G0279831 |Protein|gene: DDB_G0279831 on chromosome: 3 position 2602496 to 2605546																	0.998314	27.7342	0.998314	27.7342	0.000964533	41.67	161.82	0.727796
DDB_G0277253157	DDB_G0277253	DDB_G0277253	putative transmembrane protein, mechanosensitive ion channel domain-containing protein, MS ion channel domain-containing protein	1.08212	2600	1015	157	157		2626;28233	3230;37087	285747	507393	Dicty_PS_cation_12_2	1716	285747	507393	Dicty_PS_cation_12_2	1716	DDB0229923|DDB_G0277253	DDB0229923|DDB_G0277253	DDB0229923|DDB_G0277253			>DDB0229923|DDB_G0277253 |Protein|gene: DDB_G0277253 on chromosome: 2 position 7823709 to 7826321																	0.995918	23.8995	0.995918	23.8995	4.8e-06	62.04	183.28	0.930199
DDB_G0277615162	DDB_G0277615	DDB_G0277615	putative actin binding protein, ADF/cofilin-like domain-containing protein	1.07897	10988	1616	162	162		24268;24269	31959;31961;31962	243232	430382	Dsil18WTrpt_TO_F12_1	1465	243163	430182	DSil_02_TiO2_cation5_1	1769	DDB0232276|DDB_G0277615	DDB0232276|DDB_G0277615	DDB0232276|DDB_G0277615			>DDB0232276|DDB_G0277615 |Protein|gene: DDB_G0277615 on chromosome: 2 position 8184492 to 8186149																	0.824732	10.0789	0.717125	8.33249	0.00311618	29.66	108.14	0.494408
DDB_G0280047704	DDB_G0280047	yelA	initiation factor eIF-4 gamma middle domain-containing protein	1.0782	1352	498	704	704		6701;19771	8174;8175;25720	187891	326566	Dsil18WTrpt_TO_F10_3	10300	187891	326566	Dsil18WTrpt_TO_F10_3	10300	DDB0214918|DDB_G0280047	DDB0214918|DDB_G0280047	DDB0214918|DDB_G0280047			>DDB0214918|DDB_G0280047 |Protein|gene: yelA on chromosome: 3 position 2965418 to 2968512																	0.999999	62.3144	0.999983	47.7991	1.02e-08	42.44	195.74	0.809548
DDB_G02734751178	DDB_G0273475	dhkI-1	histidine kinase I	1.0605	10868	1503	1178	1178		17475	22105	163902	287707	DSil_02_PS_cation6_3	2090	163892	287669	Dsil18WT_TO_F6_3	7213	DDB0231984|DDB_G0273475;DDB0266880|DDB_G0295835	DDB0231984|DDB_G0273475	DDB0231984|DDB_G0273475			>DDB0231984|DDB_G0273475 |Protein|gene: dhkI-1 on chromosome: 2 position 2926565 to 2931880;>DDB0266880|DDB_G0295835 |Protein|gene: dhkI-2 on chromosome: 2 position 3099906 to 3105209																	0.999996	53.6786	0.999521	33.1954	0.000263151	16.34	133.79	0.999996
DDB_G0278535131	DDB_G0278535	DDB_G0278535	ankyrin repeat-containing protein, SAM domain-containing protein, protein kinase, TKL group, tyrosine kinase-like protein, ARK family protein kinase	1.05528	2445	976	131	131		20056;23790	26109;26110;31266;31267;31268;31269	192475	336299	Dsil18WTrpt_TO_F11_2	5109	192476	336302	Dsil18WTrpt_TO_F11_3	5321	DDB0229849|DDB_G0278535	DDB0229849|DDB_G0278535	DDB0229849|DDB_G0278535			>DDB0229849|DDB_G0278535 |Protein|gene: DDB_G0278535 on chromosome: 3 position 1034770 to 1037737																	0.803468	9.43165	0.646464	5.85413	0.000192482	51.58	171.16	0.586907
DDB_G0293932307	DDB_G0293932	pakE	STE20 family protein kinase PakE	1.05453	2352	958	307	307		5486;9508	6660;11531	47168	79119	Dsil18WT_TO_F6_1	2854	47177	79131	Dsil18WTrpt_TO_F6_2	2806	DDB0229414|DDB_G0293932	DDB0229414|DDB_G0293932	DDB0229414|DDB_G0293932			>DDB0229414|DDB_G0293932 |Protein|gene: pakE on chromosome: 6 position 3512665 to 3515735																	1	73.6085	0.999188	34.3421	0.0118148	15.04	84.823	0.992679
DDB_G02904391080	DDB_G0290439	gacW	leucine-rich repeat-containing protein (LRR), RhoGAP domain-containing protein	1.05189	4780	2117	1080	1080		27718;28035	36458;36847	279950	497520	Dicty_PS_cation_11_2	3046	279959	497530	Dsil18WTrpt_TO_F11_3	8549	DDB0233787|DDB_G0290439	DDB0233787|DDB_G0290439	DDB0233787|DDB_G0290439			>DDB0233787|DDB_G0290439 |Protein|gene: gacW on chromosome: 5 position 4129372 to 4133077																	0.99974	35.8493	0.99974	35.8493	2.64e-05	32.25	140.37	0.972111
DDB_G028155110	DDB_G0281551	guaA	GMP synthetase	1.04616	10315	556	10	10		25248	33224;33225;33226;33227;33228	253552	449866	Dicty_PS_cation_9_2	3795	253558	449886	DSil_02_PS_cation9_3	4405	DDB0215334|DDB_G0281551	DDB0215334|DDB_G0281551	DDB0215334|DDB_G0281551			>DDB0215334|DDB_G0281551 |Protein|gene: guaA on chromosome: 3 position 4709076 to 4711232																	0.999994	53.2521	0.999994	53.2521	1.35e-11	15.52	136.85	0.999977
DDB_G0293932187	DDB_G0293932	pakE	STE20 family protein kinase PakE	1.03866	10582	958	187	187		17385	22000	163272	286650	Dsil18WTrpt_TO_F6_2	3698	163272	286650	Dsil18WTrpt_TO_F6_2	3698	DDB0229414|DDB_G0293932	DDB0229414|DDB_G0293932	DDB0229414|DDB_G0293932			>DDB0229414|DDB_G0293932 |Protein|gene: pakE on chromosome: 6 position 3512665 to 3515735																	0.999983	47.7991	0.995942	23.8995	0.00439009	19.53	104.43	0.999491
DDB_G02850811456	DDB_G0285081	DDB_G0285081	leucine-rich repeat-containing protein (LRR)	1.02548	6213	2934	1456	1456		19196;23734	24771;31185	235729	415255	Dsil18WT_TO_F4_3	12755	235748	415291	DSil_02_TiO2_cation4_2	5383	DDB0252843|DDB_G0285081	DDB0252843|DDB_G0285081	DDB0252843|DDB_G0285081			>DDB0252843|DDB_G0285081 |Protein|gene: DDB_G0285081 on chromosome: 4 position 2808780 to 2813839																	0.998922	30.0965	0.998584	29.0525	1.89e-06	48.94	189.08	0.977095
DDB_G027622754	DDB_G0276227	DDB_G0276227	ADP-ribosylation factor-related, Rab GTPase	1.01494	2685	1044	54	54		16660;21025	21040;27469	155205	271305	Dsil18WTrpt_TO_F13_1	2127	155191	271284	Dsil18WT_TO_F13_3	3768	DDB0229988|DDB_G0276227	DDB0229988|DDB_G0276227	DDB0229988|DDB_G0276227			>DDB0229988|DDB_G0276227 |Protein|gene: DDB_G0276227 on chromosome: 2 position 6222654 to 6225612																	0.999611	34.1043	0.724269	4.19414	0.0180279	52.03	143.48	0.900697
DDB_G027622756	DDB_G0276227	DDB_G0276227	ADP-ribosylation factor-related, Rab GTPase	1.00151	2686	1044	56	56		16660;21025	21040;27469	155191	271284	Dsil18WT_TO_F13_3	3768	155191	271284	Dsil18WT_TO_F13_3	3768	DDB0229988|DDB_G0276227	DDB0229988|DDB_G0276227	DDB0229988|DDB_G0276227			>DDB0229988|DDB_G0276227 |Protein|gene: DDB_G0276227 on chromosome: 2 position 6222654 to 6225612																	1	80.5884	0.999973	45.7135	0.0180279	52.03	143.48	0.99895
DDB_G0291938378	DDB_G0291938	DDB_G0291938	0	0.978334	9274	5037	378	378		9612;9919	11654;12035	83442	143264	Dsil18WTrpt_TO_F13_3	13596	83440	143254	Dsil18WTrpt_TO_F13_1	12436	DDB0347612|DDB_G0291938	DDB0347612|DDB_G0291938	DDB0347612|DDB_G0291938			>DDB0347612|DDB_G0291938 |Protein|gene: DDB_G0291938 on chromosome: 6 position 964334 to 965625																	1	97.9717	1	73.4595	0.000411621	35.87	147.5	1
DDB_G0272092972	DDB_G0272092	DDB_G0272092	ankyrin repeat-containing protein, C2 domain-containing protein, SAM domain-containing protein, protein kinase, TKL group, tyrosine kinase-like protein, ARK family protein kinase	0.959873	10606	975	972	972		25942	34164;34165;34166;34167	260746	463167	Dicty_PS_cation_13_2	423	260760	463202	Dsil18WT_TO_F12_2	2367	DDB0229848|DDB_G0272092	DDB0229848|DDB_G0272092	DDB0229848|DDB_G0272092			>DDB0229848|DDB_G0272092 |Protein|gene: DDB_G0272092 on chromosome: 2 position 1251605 to 1255395																	0.9493	12.7244	0.9493	12.7244	7.84e-06	40.28	176.78	0.629606
DDB_G0275239277	DDB_G0275239	zizC	DOCK family protein, putative guanine nucleotide exchange factor (GEF)	0.944097	11225	2021	277	277		29125	38139	293113	520380	DSil_02_PS_cation13_2	1328	293113	520380	DSil_02_PS_cation13_2	1328	DDB0233621|DDB_G0275239	DDB0233621|DDB_G0275239	DDB0233621|DDB_G0275239			>DDB0233621|DDB_G0275239 |Protein|gene: zizC on chromosome: 2 position 4945321 to 4953278																	1	82.7512	1	83.8578	0.0401126	15.63	114.35	1
DDB_G0349530607	DDB_G0349530	DDB_G0349530	0	0.943753	9691	5376	607	607		19949	25958	190730	332516	Dsil18WTrpt_TO_F11_1	4970	190737	332544	Dsil18WTrpt_TO_F11_3	5661	DDB0349533|DDB_G0349530	DDB0349533|DDB_G0349530	DDB0349533|DDB_G0349530			>DDB0349533|DDB_G0349530 |Protein|gene: DDB_G0349530 on chromosome: 4 position 1603328 to 1605870																	1	133.678	1	115.515	1.35e-20	47.14	210	1
DDB_G0275703215	DDB_G0275703	gefN	Ras guanine nucleotide exchange factor	0.943325	10037	259	215	215		20866	27267	202141	353906	Dsil18WT_TO_F9_2	8742	202165	353941	DSil_02_TiO2_cation10_2	4354	DDB0191325|DDB_G0275703	DDB0191325|DDB_G0275703	DDB0191325|DDB_G0275703			>DDB0191325|DDB_G0275703 |Protein|gene: gefN on chromosome: 2 position 5741117 to 5744830																	0.999873	38.9606	0.989381	19.6993	2.1e-05	45.79	169.63	0.997815
DDB_G0280093800	DDB_G0280093	gacGG	regulator of chromosome condensation (RCC1) domain-containing protein, RhoGAP domain-containing protein	0.901215	4910	2149	800	800		21086	27549	204338	357631	Dsil18WT_TO_F4_3	9881	204341	357641	Dsil18WT_TO_F5_2	9714	DDB0233849|DDB_G0280093	DDB0233849|DDB_G0280093	DDB0233849|DDB_G0280093			>DDB0233849|DDB_G0280093 |Protein|gene: gacGG on chromosome: 3 position 2923710 to 2927475																	0.999734	38.7605	0.996579	24.6725	1.92e-16	44.21	189.08	0.99157
DDB_G0272032247	DDB_G0272032	gefG	Ras guanine nucleotide exchange factor	0.90055	201	88	247	247		19839	25810	188818	328196	DSil_02_TiO2_cation13_3	1174	188817	328194	DSil_02_TiO2_cation13_1	1131	DDB0185195|DDB_G0272032	DDB0185195|DDB_G0272032	DDB0185195|DDB_G0272032			>DDB0185195|DDB_G0272032 |Protein|gene: gefG on chromosome: 2 position 1107152 to 1111913																	1	114.354	1	76.318	0.0299108	32.88	88.268	1
DDB_G027645776	DDB_G0276457	rps15a	40S ribosomal protein S15a	0.89505	80	44	76	76		1440	1820	14054	23784	DSil_02_TiO2_cation6_3	1384	14049	23775	Dsil18WTrpt_TO_F6_3	2858	DDB0185069|DDB_G0276457	DDB0185069|DDB_G0276457	DDB0185069|DDB_G0276457			>DDB0185069|DDB_G0276457 |Protein|gene: rps15a on chromosome: 2 position 6809160 to 6809552																	1	84.5698						1
DDB_G0278547392	DDB_G0278547	DDB_G0278547	0	0.889522	12166	4029	392	392		14992;24642	19059;19060;19061;32443;32444;32445	247721	439481	Dsil18WT_TO_F5_3	11096	135972	234672	Dsil18WTrpt_TO_F12_3	7369	DDB0306882|DDB_G0278547	DDB0306882|DDB_G0278547	DDB0306882|DDB_G0278547			>DDB0306882|DDB_G0278547 |Protein|gene: DDB_G0278547 on chromosome: 3 position 1050062 to 1052275																	1	78.5406	0.995442	23.9048	0.00751864	12.49	92.163	0.999999
DDB_G02691661066	DDB_G0269166	pakA	p21-activated protein kinase, protein serine/threonine kinase, STE20 family protein kinase, protein kinase, STE group, PAKA subfamily protein kinase	0.883084	618	251	1066	1066		17060;17811	21564;22592;22593	159492	279325	Dsil18WTrpt_TO_F4_2	16494	159492	279325	Dsil18WTrpt_TO_F4_2	16494	DDB0191313|DDB_G0269166	DDB0191313|DDB_G0269166	DDB0191313|DDB_G0269166			>DDB0191313|DDB_G0269166 |Protein|gene: pakA on chromosome: 1 position 3436536 to 3441900																	0.999998	56.1085	0.998422	28.0114	0.000134528	25.73	101.13	0.999996
DDB_G02912971351	DDB_G0291297	med14	putative mediator complex subunit 14	0.882911	6331	3055	1351	1351		11007	13390	97085	167361	DSil_02_PS_cation5_1	2656	97078	167350	Dicty_TiO2_cation5_3	4270	DDB0266830|DDB_G0291297	DDB0266830|DDB_G0291297	DDB0266830|DDB_G0291297			>DDB0266830|DDB_G0291297 |Protein|gene: med14 on chromosome: 6 position 72961 to 78028																	0.999871	38.8867	0.999814	37.3014	2.68e-07	9.27	153.28	0.999871
DDB_G02691661070	DDB_G0269166	pakA	p21-activated protein kinase, protein serine/threonine kinase, STE20 family protein kinase, protein kinase, STE group, PAKA subfamily protein kinase	0.882868	10028	251	1070	1070		17060;17811	21564;22592;22593	166654	292067	DSil_02_TiO2_cation9_2	5868	159492	279325	Dsil18WTrpt_TO_F4_2	16494	DDB0191313|DDB_G0269166	DDB0191313|DDB_G0269166	DDB0191313|DDB_G0269166			>DDB0191313|DDB_G0269166 |Protein|gene: pakA on chromosome: 1 position 3436536 to 3441900																	0.942728	13.174	0.81964	6.83093	0.000134528	25.73	101.13	0.942728
DDB_G02815515	DDB_G0281551	guaA	GMP synthetase	0.880068	1487	556	5	5		25248	33224;33225;33226;33227;33228	253548	449853	DSil_02_PS_cation6_3	2986	253558	449886	DSil_02_PS_cation9_3	4405	DDB0215334|DDB_G0281551	DDB0215334|DDB_G0281551	DDB0215334|DDB_G0281551			>DDB0215334|DDB_G0281551 |Protein|gene: guaA on chromosome: 3 position 4709076 to 4711232																	0.998067	29.4273	0.860231	8.79167	1.35e-11	15.52	136.85	0.998067
DDB_G0277843357	DDB_G0277843	DG1105	armadillo-like helical domain-containing protein	0.867002	10462	790	357	357		23098;25671	30292;30293;33801	257789	457602	Dicty_TiO2_cation5_3	4631	228230	402425	Dsil18WT_TO_F11_3	7612	DDB0220018|DDB_G0277843	DDB0220018|DDB_G0277843	DDB0220018|DDB_G0277843			>DDB0220018|DDB_G0277843 |Protein|gene: DG1105 on chromosome: 3 position 1006468 to 1011515																	0.995394	26.3574	0.995394	26.3574	0.000248821	51.58	160.14	0.948335
DDB_G0271058783	DDB_G0271058	vilC	villin-like protein C	0.860009	3522	1552	783	783		23018;23019	30170;30171	226656	399410	DSil_02_PS_cation5_3	2317	226664	399418	Dsil18WTrpt_TO_F10_2	6411	DDB0232136|DDB_G0271058	DDB0232136|DDB_G0271058	DDB0232136|DDB_G0271058			>DDB0232136|DDB_G0271058 |Protein|gene: vilC on chromosome: 1 position 4570908 to 4575494																	0.977031	16.2879	0.743144	4.66602	0.0057266	22.11	89.162	0.977031
DDB_G0282717243	DDB_G0282717	gxcAA	pleckstrin homology (PH) domain-containing protein, RhoGEF domain-containing protein, IQ calmodulin-binding domain-containing protein, Phox domain-containing protein, calponin homology (CH) domain-containing protein	0.842441	4122	1862	243	243		19741	25678;25679	187413	325573	Dsil18WT_TO_F12_3	7284	187406	325555	Dicty_PS_cation_14_1	1898	DDB0233317|DDB_G0282717	DDB0233317|DDB_G0282717	DDB0233317|DDB_G0282717			>DDB0233317|DDB_G0282717 |Protein|gene: gxcAA on chromosome: 3 position 6195317 to 6198952																	1	81.3439	1	79.6098	0.000616081	38.03	160.14	1
DDB_G0291510425	DDB_G0291510	DDB_G0291510	RapGAP/RanGAP domain-containing protein, putative GTPase activating protein (GAP), citron-like domain-containing protein, putative RapGAP	0.832746	3901	1750	425	425		23738	31191	235772	415325	Dicty_TiO2_cation6	597	235784	415355	DSil_02_TiO2_cation6_1	490	DDB0233060|DDB_G0291510	DDB0233060|DDB_G0291510	DDB0233060|DDB_G0291510			>DDB0233060|DDB_G0291510 |Protein|gene: DDB_G0291510 on chromosome: 6 position 452902 to 456759																	0.999993	53.0218	0.999993	53.0218	0.00107876	31.7	145.18	0.972502
DDB_G02922302497	DDB_G0292230	DDB_G0292230	0	0.824689	7662	3952	2497	2497		22060;22061	28866;28867;28868;28869;28870	215190	377905	DSil_02_PS_cation5_2	611	215189	377901	DSil_02_PS_cation5_1	607	DDB0306751|DDB_G0292230	DDB0306751|DDB_G0292230	DDB0306751|DDB_G0292230			>DDB0306751|DDB_G0292230 |Protein|gene: DDB_G0292230 on chromosome: 6 position 1311188 to 1320534																	0.99999	51.1182	0.999797	36.9613	0.000897853	30.98	120.67	0.99999
DDB_G0282421396	DDB_G0282421	DDB_G0282421	0	0.823307	9598	5312	396	396		20215	26333	194706	340649	Dsil18WTrpt_TO_F3_3	14041	194706	340649	Dsil18WTrpt_TO_F3_3	14041	DDB0349235|DDB_G0282421	DDB0349235|DDB_G0282421	DDB0349235|DDB_G0282421			>DDB0349235|DDB_G0282421 |Protein|gene: DDB_G0282421 on chromosome: 3 position 5745445 to 5749806																	1	125.553						0.998138
DDB_G0286773545	DDB_G0286773	gflB	RasGEF domain-containing protein, RhoGAP domain-containing protein	0.807876	10885	1508	545	545		26612	35082	268651	477956	DSil_02_PS_cation11_1	1505	268655	477970	DSil_02_PS_cation11_3	1529	DDB0231996|DDB_G0286773	DDB0231996|DDB_G0286773	DDB0231996|DDB_G0286773			>DDB0231996|DDB_G0286773 |Protein|gene: gflB on chromosome: 4 position 4946624 to 4951538																	0.999865	40.2546	0.999785	36.6979	0.0159315	20.41	94.905	0.999865
DDB_G0281503938	DDB_G0281503	DDB_G0281503	0	0.80164	9222	4989	938	938		10130;27925	12309;36707	88807	153660	Dsil18WT_TO_F11_2	12554	88798	153641	Dicty_PS_cation_11_2	5428	DDB0347414|DDB_G0281503	DDB0347414|DDB_G0281503	DDB0347414|DDB_G0281503			>DDB0347414|DDB_G0281503 |Protein|gene: DDB_G0281503 on chromosome: 3 position 4637514 to 4640951																	1	79.0528	1	69.6303	1.35e-20	66.14	210	1
DDB_G0279831143	DDB_G0279831	DDB_G0279831	CAMK1 family protein kinase DDB_G0279831	0.799449	2271	934	143	143		21773;23085;25940	28433;30272;34160	211813	371943	Dsil18WT_TO_F4_1	5389	227666	401427	Dsil18WTrpt_TO_F12_1	2896	DDB0229351|DDB_G0279831	DDB0229351|DDB_G0279831	DDB0229351|DDB_G0279831			>DDB0229351|DDB_G0279831 |Protein|gene: DDB_G0279831 on chromosome: 3 position 2602496 to 2605546																	0.999998	57.7164	0.328886	-3.08655	0.000964533	41.67	161.82	0.978667
DDB_G0282489254	DDB_G0282489	mhkD	putative myosin heavy chain kinase D	0.799292	10470	810	254	254		2916	3567	26585	44734	Dsil18WTrpt_TO_F14_1	7158	26577	44713	Dsil18WT_TO_F14_2	6629	DDB0220109|DDB_G0282489	DDB0220109|DDB_G0282489	DDB0220109|DDB_G0282489			>DDB0220109|DDB_G0282489 |Protein|gene: mhkD on chromosome: 3 position 5835955 to 5838780																	0.98884	19.9373						0.906122
DDB_G0272092976	DDB_G0272092	DDB_G0272092	ankyrin repeat-containing protein, C2 domain-containing protein, SAM domain-containing protein, protein kinase, TKL group, tyrosine kinase-like protein, ARK family protein kinase	0.793324	2439	975	976	976		23679;25942	31103;31104;31105;34164;34165;34166;34167	235111	414176	Dsil18WT_TO_F5_3	1660	235111	414176	Dsil18WT_TO_F5_3	1660	DDB0229848|DDB_G0272092	DDB0229848|DDB_G0272092	DDB0229848|DDB_G0272092			>DDB0229848|DDB_G0272092 |Protein|gene: DDB_G0272092 on chromosome: 2 position 1251605 to 1255395																	0.999978	49.6059	0.986348	19.5983	7.84e-06	40.28	176.78	0.992105
DDB_G02898293922	DDB_G0289829	DDB_G0289829	Uncharacterized protein KIAA1109	0.78249	8664	4512	3922	3922		17340	21941;21942	162745	285720	DSil_02_PS_cation12_3	1394	162741	285716	Dsil18WTrpt_TO_F12_2	3827	DDB0308127|DDB_G0289829	DDB0308127|DDB_G0289829	DDB0308127|DDB_G0289829			>DDB0308127|DDB_G0289829 |Protein|gene: DDB_G0289829 on chromosome: 5 position 3294597 to 3308444																	1	50.0003						1
DDB_G0280165800	DDB_G0280165	DDB_G0280165	vacuolar sorting protein 9 domain-containing protein	0.78004	11445	2334	800	800		20103;25899;25900	26175;34107;34108	193321	338085	Dsil18WTrpt_TO_F13_3	4182	260317	462415	DSil_02_PS_cation12_3	1467	DDB0234183|DDB_G0280165	DDB0234183|DDB_G0280165	DDB0234183|DDB_G0280165			>DDB0234183|DDB_G0280165 |Protein|gene: DDB_G0280165 on chromosome: 3 position 3038985 to 3041507																	0.999675	34.8802	0.291807	-3.85056	0.00311618	26.44	108.14	0.870331
DDB_G02886551135	DDB_G0288655	ugt52	sterol glucosyltransferase, pleckstrin homology (PH) domain-containing protein, GRAM domain-containing protein, glycosyltrasferase, FYVE-type zinc finger-containing protein	0.772995	1098	387	1135	1135		26451	34866	266720	474127	Dsil18WTrpt_TO_F5_1	8359	266720	474127	Dsil18WTrpt_TO_F5_1	8359	DDB0191537|DDB_G0288655	DDB0191537|DDB_G0288655	DDB0191537|DDB_G0288655			>DDB0191537|DDB_G0288655 |Protein|gene: ugt52 on chromosome: 5 position 1802347 to 1808194																	1	95.5981	0.999983	48.3898	1.11e-08	10.34	126.1	0.999999
DDB_G0274605433	DDB_G0274605	gefR	Ras guanine nucleotide exchange factor	0.76732	224	91	433	433		21392	27947;27948	207500	363361	Dsil18WT_TO_F12_2	4849	207500	363361	Dsil18WT_TO_F12_2	4849	DDB0185198|DDB_G0274605	DDB0185198|DDB_G0274605	DDB0185198|DDB_G0274605			>DDB0185198|DDB_G0274605 |Protein|gene: gefR on chromosome: 2 position 4075525 to 4080816																	0.99843	28.0341	0.931953	11.3698	0.00807447	24.5	96.193	0.959108
DDB_G0277615160	DDB_G0277615	DDB_G0277615	putative actin binding protein, ADF/cofilin-like domain-containing protein	0.744787	3705	1616	160	160		24268;24269	31959;31961;31962	243121	430023	Dicty_PS_cation_6_1	950	243163	430182	DSil_02_TiO2_cation5_1	1769	DDB0232276|DDB_G0277615	DDB0232276|DDB_G0277615	DDB0232276|DDB_G0277615			>DDB0232276|DDB_G0277615 |Protein|gene: DDB_G0277615 on chromosome: 2 position 8184492 to 8186149																	0.992366	23.2026	0.992366	23.2026	0.00311618	29.66	108.14	0.9906
DDB_G0287653329	DDB_G0287653	thoc6	WD40 repeat-containing protein	0.727676	4656	2083	329	329		19769	25716;25717	187819	326422	Dicty_PS_cation_10_1	5292	187821	326426	Dicty_PS_cation_10_2	5347	DDB0233739|DDB_G0287653	DDB0233739|DDB_G0287653	DDB0233739|DDB_G0287653			>DDB0233739|DDB_G0287653 |Protein|gene: thoc6 on chromosome: 5 position 441079 to 442796																	0.999996	53.9102	0.999996	53.9102	2.08e-37	48.95	183.02	0.999793
DDB_G0277667230	DDB_G0277667	DDB_G0277667	cyclin domain-containing protein	0.719787	6090	2866	230	230		7060	8619	61465	104895	Dsil18WT_TO_F12_2	5232	61465	104895	Dsil18WT_TO_F12_2	5232	DDB0238773|DDB_G0277667	DDB0238773|DDB_G0277667	DDB0238773|DDB_G0277667			>DDB0238773|DDB_G0277667 |Protein|gene: DDB_G0277667 on chromosome: 2 position 8286817 to 8288311																	0.999923	41.1489	0.998894	30.5497	0.0173267	9.65	84.823	0.996168
DDB_G0267568357	DDB_G0267568	gacO	RhoGAP domain-containing protein	0.719022	4852	2142	357	357		16761;16762;19895	21163;21165;25884	156133	272990	Dsil18WT_TO_F5_3	3030	189991	331045	Dsil18WTrpt_TO_F14_3	2115	DDB0233841|DDB_G0267568	DDB0233841|DDB_G0267568	DDB0233841|DDB_G0267568			>DDB0233841|DDB_G0267568 |Protein|gene: gacO on chromosome: 1 position 355159 to 357213																	1	110.434	0.999995	53.0662	0.00238563	23.5	112.01
DDB_G02907593	DDB_G0290759	eif2b4	eIF2B GDP-GTP exchange factor, translation initiation factor eIF2B delta subunit	0.71428	3766	1673	3	3		23185;23186	30414;30415;30416;30417	229168	403784	DSil_02_PS_cation5_1	1272	229157	403764	Dsil18WT_TO_F5_3	5049	DDB0232421|DDB_G0290759	DDB0232421|DDB_G0290759	DDB0232421|DDB_G0290759			>DDB0232421|DDB_G0290759 |Protein|gene: eif2b4 on chromosome: 5 position 4569158 to 4571140																	0.949486	12.8801	0.416335	-1.05753	0.577755	8.57	43.458	0.949486
DDB_G0272813162	DDB_G0272813	cdk1	p34-cdc2 protein, protein serine/threonine kinase, CDK family protein kinase, cyclin-dependent kinase, protein kinase, CMGC group, CDC2 subfamily protein kinase	0.714158	9829	13	162	162		1288;28353	1649;37224	286930	509567	Dicty_PS_cation_9_2	5756	286930	509567	Dicty_PS_cation_9_2	5756	DDB0185028|DDB_G0272813	DDB0185028|DDB_G0272813	DDB0185028|DDB_G0272813			>DDB0185028|DDB_G0272813 |Protein|gene: cdk1 on chromosome: 2 position 2216835 to 2217926																	1	80.6818	1	80.6818	9.66e-12	40.7	195.04	0.999872
DDB_G0274859250	DDB_G0274859	prdx4	peroxiredoxin, thioredoxin peroxidase	0.706083	3213	1433	250	250		6691	8161	57888	98345	Dsil18WTrpt_TO_F12_1	4792	57887	98342	Dsil18WTrpt_TO_F11_3	5995	DDB0305016|DDB_G0274859;DDB0231647|DDB_G0274859	DDB0305016|DDB_G0274859	DDB0305016|DDB_G0274859			>DDB0305016|DDB_G0274859 |Protein|gene: prdx4 on chromosome: 2 position 4213176 to 4214537;>DDB0231647|DDB_G0274859 |Protein|gene: prdx4 on chromosome: 2 position 4213803 to 4214537																	1	106.964						0.999278
DDB_G02872891205	DDB_G0287289	DDB_G0287289	0	0.705162	8866	4649	1205	1205		6902	8428	59975	101780	Dsil18WTrpt_TO_F5_3	7733	59973	101776	Dsil18WTrpt_TO_F5_1	7686	DDB0308565|DDB_G0287289	DDB0308565|DDB_G0287289	DDB0308565|DDB_G0287289			>DDB0308565|DDB_G0287289 |Protein|gene: DDB_G0287289 on chromosome: 5 position 86247 to 90903																	0.95639	13.6247	0.00648978	-21.8204	0.000114651	5.05	124.18	0.954298
DDB_G0278433393	DDB_G0278433	DDB_G0278433	RNA recognition motif-containing protein RRM	0.704613	7955	4081	393	393		6487;6488;19764	7886;7887;25709	187791	326385	DSil_02_TiO2_cation14_2	483	187789	326374	Dsil18WTrpt_TO_F15_3	1736	DDB0306974|DDB_G0278433	DDB0306974|DDB_G0278433	DDB0306974|DDB_G0278433			>DDB0306974|DDB_G0278433 |Protein|gene: DDB_G0278433 on chromosome: 3 position 875590 to 877535																	1	20.6597	1	27.8383	0.0204942	24.17	111.83	1
DDB_G02898591305	DDB_G0289859	kxcA	LISK family protein kinase, pleckstrin homology (PH) domain-containing protein, RhoGEF domain-containing protein, IQ calmodulin-binding domain-containing protein, protein kinase, TKL group, tyrosine kinase-like protein	0.702668	2477	989	1305	1305		12181;19846	14800;25818	188918	328381	DSil_02_PS_cation12_2	2902	188914	328373	Dsil18WTrpt_TO_F12_1	7169	DDB0229867|DDB_G0289859	DDB0229867|DDB_G0289859	DDB0229867|DDB_G0289859			>DDB0229867|DDB_G0289859 |Protein|gene: kxcA on chromosome: 5 position 3309104 to 3313120																	0.99997	45.2027	0.99949	32.9311	0.0049196	24.27	104.43	0.99997
DDB_G02880411287	DDB_G0288041	DDB_G0288041	0	0.698871	9550	5290	1287	1287		27800	36556	280666	498652	Dicty_PS_cation_10_1	6216	280672	498666	DSil_02_PS_cation9_1	6286	DDB0349131|DDB_G0288041	DDB0349131|DDB_G0288041	DDB0349131|DDB_G0288041			>DDB0349131|DDB_G0288041 |Protein|gene: DDB_G0288041 on chromosome: 5 position 1011026 to 1020812																	1	84.697	1	84.697	0.000874713	51.68	115.98	1
DDB_G0275861821	DDB_G0275861	DDB_G0275861	unknown	0.694889	5123	2250	821	821		19909	25902	190299	331678	Dsil18WTrpt_TO_F12_2	5195	190301	331682	Dsil18WTrpt_TO_F12_3	5407	DDB0234042|DDB_G0275861	DDB0234042|DDB_G0275861	DDB0234042|DDB_G0275861			>DDB0234042|DDB_G0275861 |Protein|gene: DDB_G0275861 on chromosome: 2 position 5745037 to 5753130																	0.998217	27.683	0.996052	24.3135	3.21e-08	43.23	160.03	0.939694
DDB_G0285361222	DDB_G0285361	DDB_G0285361	RNA-binding region RNP-1 domain-containing protein, RNA recognition motif-containing protein RRM	0.690212	4758	2107	222	222		19893	25882	189934	330919	Dsil18WT_TO_F13_2	1549	189940	330929	Dsil18WTrpt_TO_F13_2	1017	DDB0233771|DDB_G0285361	DDB0233771|DDB_G0285361	DDB0233771|DDB_G0285361			>DDB0233771|DDB_G0285361 |Protein|gene: DDB_G0285361 on chromosome: 4 position 3169327 to 3170469																	1	160.24	0.999958	45.9705	0.0616698	18.46	63.904	0.933566
DDB_G028306732	DDB_G0283067	DDB_G0283067	unknown	0.687586	6472	3189	32	32		19855	25830	189178	328992	Dsil18WTrpt_TO_F12_3	1101	189176	328989	Dsil18WTrpt_TO_F12_2	817	DDB0302570|DDB_G0283067	DDB0302570|DDB_G0283067	DDB0302570|DDB_G0283067			>DDB0302570|DDB_G0283067 |Protein|gene: DDB_G0283067 on chromosome: 4 position 138075 to 139277																	0.999843	38.0361	0.999283	31.444	0.0401126	54.14	114.35	0.997543
DDB_G0284955141	DDB_G0284955	DDB_G0284955	P-type ATPase	0.686297	5693	2566	141	141		28801	37742;37743	290224	515227	DSil_02_PS_cation12_1	1477	290224	515227	DSil_02_PS_cation12_1	1477	DDB0237633|DDB_G0284955	DDB0237633|DDB_G0284955	DDB0237633|DDB_G0284955			>DDB0237633|DDB_G0284955 |Protein|gene: DDB_G0284955 on chromosome: 4 position 2684549 to 2689245																	0.999999	62.8088						0.999999
DDB_G0272971125	DDB_G0272971	DDB_G0272971	0	0.685432	12415	4624	125	125		6415;21513	7776;28099	54707	92064	Dsil18WT_TO_F5_2	10669	54707	92064	Dsil18WT_TO_F5_2	10669	DDB0308455|DDB_G0272971	DDB0308455|DDB_G0272971	DDB0308455|DDB_G0272971			>DDB0308455|DDB_G0272971 |Protein|gene: DDB_G0272971 on chromosome: 2 position 1954958 to 1956208																	1	72.9583	0.989476	19.7323	0.000195399	11.93	115.7	0.999988
DDB_G02813512	DDB_G0281351	DDB_G0281351	0	0.681233	9115	4905	2	2		24061	31658;31659	239628	422568	DSil_02_TiO2_cation6_3	979	239627	422565	DSil_02_TiO2_cation6_2	655	DDB0347029|DDB_G0281351	DDB0347029|DDB_G0281351	DDB0347029|DDB_G0281351			>DDB0347029|DDB_G0281351 |Protein|gene: DDB_G0281351 on chromosome: 3 position 4385822 to 4387835																	0.987231	18.8826	0.727833	4.27345	0.00241003	33.39	111.83	0.987231
DDB_G0274247671	DDB_G0274247	fam91	FAM91 family protein	0.678911	3543	1560	671	671		11460	13927;13928	100498	173207	Dicty_PS_cation_14_2	908	100498	173207	Dicty_PS_cation_14_2	908	DDB0232150|DDB_G0274247	DDB0232150|DDB_G0274247	DDB0232150|DDB_G0274247			>DDB0232150|DDB_G0274247 |Protein|gene: fam91 on chromosome: 2 position 4146331 to 4149291																	0.994629	22.9306	0.994629	22.9306	0.000168217	4.38	115.7	0.993549
DDB_G0283863312	DDB_G0283863	DDB_G0283863	Inositol hexakisphosphate kinase 1	0.669747	8437	4373	312	312		20071;24130	26131;26132;31759	240621	424801	Dicty_TiO2_cation6_3	2294	192759	336908	Dsil18WTrpt_TO_F13_1	2202	DDB0307765|DDB_G0283863	DDB0307765|DDB_G0283863	DDB0307765|DDB_G0283863			>DDB0307765|DDB_G0283863 |Protein|gene: DDB_G0283863 on chromosome: 4 position 1074074 to 1076128																	0.999188	34.5999	0.999188	34.5999	0.0911898	16.28	84.57	0.996719
DDB_G0280777553	DDB_G0280777	DDB_G0280777	bromodomain-containing protein, BRD group protein	0.662301	2243	911	553	553		17249	21825	161760	284001	Dsil18WTrpt_TO_F5_1	9474	161760	284001	Dsil18WTrpt_TO_F5_1	9474	DDB0220698|DDB_G0280777	DDB0220698|DDB_G0280777	DDB0220698|DDB_G0280777			>DDB0220698|DDB_G0280777 |Protein|gene: DDB_G0280777 on chromosome: 3 position 3729649 to 3735545																	0.999998	56.1085	0.999978	46.6502	3.15e-06	5.24	121.73	0.999969
DDB_G0279539371	DDB_G0279539	DDB_G0279539	RNA-binding region RNP-1 domain-containing protein	0.661976	5347	2367	371	371		29119	38131	292999	520153	DSil_02_PS_cation6_1	2429	292999	520153	DSil_02_PS_cation6_1	2429	DDB0234241|DDB_G0279539	DDB0234241|DDB_G0279539	DDB0234241|DDB_G0279539			>DDB0234241|DDB_G0279539 |Protein|gene: DDB_G0279539 on chromosome: 3 position 2228944 to 2231145																	1	95.5318	0.999996	53.9131	0.101661	13.27	81.177	1
DDB_G0267456159	DDB_G0267456	cbp2	calcium-binding protein	0.661253	469	185	159	159		5477;5478;9506	6651;6652;11529	82342	141141	DSil_02_PS_cation13_3	2455	47066	78880	Dsil18WTrpt_TO_F10_1	9247	DDB0191196|DDB_G0267456	DDB0191196|DDB_G0267456	DDB0191196|DDB_G0267456			>DDB0191196|DDB_G0267456 |Protein|gene: cbp2 on chromosome: 1 position 872490 to 873185																	1	45.3279	1	35.3411	1.28e-20	50.68	208.96	1
DDB_G0267568368	DDB_G0267568	gacO	RhoGAP domain-containing protein	0.658905	4854	2142	368	368		19853	25827;25828	189116	328861	Dsil18WTrpt_TO_F11_2	8566	189059	328731	Dsil18WTrpt_TO_F10_1	11646	DDB0233841|DDB_G0267568	DDB0233841|DDB_G0267568	DDB0233841|DDB_G0267568			>DDB0233841|DDB_G0267568 |Protein|gene: gacO on chromosome: 1 position 355159 to 357213																	1	149.372	1	100.325	1.24e-45	63.19	242.05	1
DDB_G0274811313	DDB_G0274811	argB	N-acetylglutamate kinase	0.658146	3114	1361	313	313		20039;23375	26081;26082;26083;30659;30660	192252	335950	Dsil18WTrpt_TO_F11_3	10449	192202	335842	Dicty_PS_cation_11_2	4091	DDB0231459|DDB_G0274811	DDB0231459|DDB_G0274811	DDB0231459|DDB_G0274811			>DDB0231459|DDB_G0274811 |Protein|gene: argB on chromosome: 2 position 3967434 to 3970879																	0.867935	8.93947	0.517461	-0.753235	5.24e-33	74.53	218.79	0.865653
DDB_G02931282211	DDB_G0293128	DDB_G0293128	Protein dopey-1	0.657947	7771	3987	2211	2211		499;23047	621;30215	5088	8787	DSil_02_TiO2_cation6_3	1468	5088	8787	DSil_02_TiO2_cation6_3	1468	DDB0306811|DDB_G0293128	DDB0306811|DDB_G0293128	DDB0306811|DDB_G0293128			>DDB0306811|DDB_G0293128 |Protein|gene: DDB_G0293128 on chromosome: 6 position 2567187 to 2574265																	0.999999	62.3627	0.999999	62.3627	0.000681007	29.09	143.54	0.999999
DDB_G0290619121	DDB_G0290619	DDB_G0290619	unknown	0.657252	11965	3648	121	121		12384;12385	15066;15067	109095	188202	DSil_02_TiO2_cation5_2	4539	109095	188202	DSil_02_TiO2_cation5_2	4539	DDB0306088|DDB_G0290619	DDB0306088|DDB_G0290619	DDB0306088|DDB_G0290619			>DDB0306088|DDB_G0290619 |Protein|gene: DDB_G0290619 on chromosome: 5 position 4380155 to 4382317																	0.952021	13.1992	0.927735	11.12	0.000114651	27.86	124.18	0.952021
DDB_G0293100189	DDB_G0293100	DDB_G0293100	Zinc finger CCHC domain-containing protein 10	0.651572	9176	4957	189	189		23081	30265;30266	227358	400699	Dsil18WTrpt_TO_F14_1	480	227361	400702	Dsil18WTrpt_TO_F14_2	1044	DDB0347283|DDB_G0293100	DDB0347283|DDB_G0293100	DDB0347283|DDB_G0293100			>DDB0347283|DDB_G0293100 |Protein|gene: DDB_G0293100 on chromosome: 6 position 2506785 to 2507399																	0.978519	16.5851	0.969951	15.1239	0.0299108	21.86	88.268	0.743876
DDB_G028902773	DDB_G0289027	DDB_G0289027	unknown	0.645451	6710	3341	73	73		5074;9494	6165;11515	43543	72821	Dicty_TiO2_cation6_2	1547	82232	140965	Dsil18WT_TO_F14_2	4067	DDB0304888|DDB_G0289027	DDB0304888|DDB_G0289027	DDB0304888|DDB_G0289027			>DDB0304888|DDB_G0289027 |Protein|gene: DDB_G0289027 on chromosome: 5 position 2254543 to 2255591																	0.990648	20.2502	0.990648	20.2502	0.240048	0.76	68.258	0.5
DDB_G02922302141	DDB_G0292230	DDB_G0292230	0	0.64109	7660	3952	2141	2141		20970	27398	203016	355314	Dicty_TiO2_cation5_2	3275	203022	355326	Dsil18WT_TO_F5_3	6956	DDB0306751|DDB_G0292230	DDB0306751|DDB_G0292230	DDB0306751|DDB_G0292230			>DDB0306751|DDB_G0292230 |Protein|gene: DDB_G0292230 on chromosome: 6 position 1311188 to 1320534																	0.999436	32.484	0.999436	32.484	1.31e-05	36.48	131.77	0.948126
DDB_G0275889420	DDB_G0275889	DDB_G0275889	Hermansky-Pudlak syndrome 3 protein	0.634385	12076	3890	420	420		11817;11818	14363;14364	103552	178336	DSil_02_PS_cation11_3	1683	103543	178324	DSil_02_PS_cation5_2	2419	DDB0306644|DDB_G0275889	DDB0306644|DDB_G0275889	DDB0306644|DDB_G0275889			>DDB0306644|DDB_G0275889 |Protein|gene: DDB_G0275889 on chromosome: 2 position 5924463 to 5928957																	1	16.3206	1	49.5868	0.36245	14.79	49.587	1
DDB_G0284197547	DDB_G0284197	proS	prolyl-tRNA synthetase, proline-tRNA ligase	0.631751	3014	1281	547	547		29263	38311	294275	522270	Dsil18WT_TO_F5_2	12468	294275	522270	Dsil18WT_TO_F5_2	12468	DDB0231317|DDB_G0284197	DDB0231317|DDB_G0284197	DDB0231317|DDB_G0284197			>DDB0231317|DDB_G0284197 |Protein|gene: proS on chromosome: 4 position 1680128 to 1681774																	1	70.5328						0.997878
DDB_G028375775	DDB_G0283757	rab1A	Rab GTPase	0.62968	971	350;461;948	75;75;77	75		5451;25250	6620;6621;33232;33233	253663	450205	Dsil18WTrpt_TO_F6_2	6029	46889	78621	DSil_02_TiO2_cation13_3	2585	DDB0191476|DDB_G0283757;DDB0214820|DDB_G0277867;DDB0229398|DDB_G0284985	DDB0191476|DDB_G0283757;DDB0214820|DDB_G0277867;DDB0229398|DDB_G0284985	DDB0191476|DDB_G0283757			>DDB0191476|DDB_G0283757 |Protein|gene: rab1A on chromosome: 4 position 1241175 to 1242406;>DDB0214820|DDB_G0277867 |Protein|gene: rab1B on chromosome: 3 position 743092 to 744234;>DDB0229398|DDB_G0284985 |Protein|gene: rab1D on chromosome: 4 position 2756																	0.999795	40.3835	0.91479	10.4885	0.000411621	43.06	147.5	0.994753
DDB_G0291115745	DDB_G0291115	DDB_G0291115	RasGTPase-activating protein, vacuolar sorting protein 9 domain-containing protein	0.629373	4742	2104	745	745		22491;22492	29458;29459	220302	387257	Dsil18WT_TO_F5_3	2938	220322	387320	Dsil18WTrpt_TO_F6_2	2441	DDB0233768|DDB_G0291115	DDB0233768|DDB_G0291115	DDB0233768|DDB_G0291115			>DDB0233768|DDB_G0291115 |Protein|gene: DDB_G0291115 on chromosome: 5 position 5000155 to 5006931																	0.963326	14.1941	0.894507	9.28361	0.0180279	35.91	143.48	0.924358
DDB_G0278995833	DDB_G0278995	DDB_G0278995	0	0.627544	8534	4448	833	833		5567	6758	47830	80337	Dsil18WTrpt_TO_F5_2	10536	47831	80338	Dsil18WTrpt_TO_F5_3	10246	DDB0307977|DDB_G0278995	DDB0307977|DDB_G0278995	DDB0307977|DDB_G0278995			>DDB0307977|DDB_G0278995 |Protein|gene: DDB_G0278995 on chromosome: 3 position 1494607 to 1498054																	1	94.6409						1
DDB_G02866131738	DDB_G0286613	DDB_G0286613	type A von Willebrand factor (VWFA) domain-containing protein, poly(ADP-ribose) polymerase, catalytic region domain-containing protein, BRCT domain-containing protein, 14-3-3 family protein, vault protein inter-alpha-trypsin (VIT) domain-containing protein	0.625372	3802	1695	1738	1738		1616;22764;23089	2021;29832;30277;30278	227748	401586	Dsil18WT_TO_F13_3	2386	227748	401586	Dsil18WT_TO_F13_3	2386	DDB0232950|DDB_G0286613	DDB0232950|DDB_G0286613	DDB0232950|DDB_G0286613			>DDB0232950|DDB_G0286613 |Protein|gene: DDB_G0286613 on chromosome: 4 position 4708744 to 4716594																	1	81.3915	0.997784	26.7913	0.0478748	19.51	68.459	0.999902
DDB_G02734751477	DDB_G0273475	dhkI-1	histidine kinase I	0.623476	3385	1503	1477	1477		23450	30778;30779;30780	232186	408790	Dsil18WTrpt_TO_F5_2	5967	232179	408774	Dsil18WT_TO_F5_3	4314	DDB0231984|DDB_G0273475;DDB0266880|DDB_G0295835	DDB0231984|DDB_G0273475	DDB0231984|DDB_G0273475			>DDB0231984|DDB_G0273475 |Protein|gene: dhkI-1 on chromosome: 2 position 2926565 to 2931880;>DDB0266880|DDB_G0295835 |Protein|gene: dhkI-2 on chromosome: 2 position 3099906 to 3105209																	0.990828	23.3511	0.474287	0	2.73e-08	8.12	132.59	0.903642
DDB_G0274811314	DDB_G0274811	argB	N-acetylglutamate kinase	0.623131	3115	1361	314	314		20039;23375	26081;26082;26083;30659;30660	192237	335915	Dsil18WT_TO_F11_3	9824	192202	335842	Dicty_PS_cation_11_2	4091	DDB0231459|DDB_G0274811	DDB0231459|DDB_G0274811	DDB0231459|DDB_G0274811			>DDB0231459|DDB_G0274811 |Protein|gene: argB on chromosome: 2 position 3967434 to 3970879																	0.996246	24.2617	0.972667	15.7448	5.24e-33	74.53	218.79	0.992643
DDB_G0282303158	DDB_G0282303	DDB_G0282303	ankyrin repeat-containing protein, RabGAP/TBC domain-containing protein, putative GTPase activating protein (GAP)	0.619911	5466	2458	158	158		9924;21372	12041;27919;27920	207186	362735	Dsil18WT_TO_F9_1	11416	207186	362735	Dsil18WT_TO_F9_1	11416	DDB0235313|DDB_G0282303	DDB0235313|DDB_G0282303	DDB0235313|DDB_G0282303			>DDB0235313|DDB_G0282303 |Protein|gene: DDB_G0282303 on chromosome: 3 position 5610805 to 5613253																	0.999998	56.0752	0.999975	46.1204	0.000226195	54.35	176.16	0.92501
DDB_G0285095259	DDB_G0285095	DDB_G0285095	TPR repeat-containing protein	0.610582	3087	1338	259	259		20127	26209	193614	338614	Dsil18WTrpt_TO_F6_3	6418	193614	338614	Dsil18WTrpt_TO_F6_3	6418	DDB0231412|DDB_G0285095	DDB0231412|DDB_G0285095	DDB0231412|DDB_G0285095			>DDB0231412|DDB_G0285095 |Protein|gene: DDB_G0285095 on chromosome: 4 position 2804851 to 2805754																	1	83.9405	0.999839	37.9209	0.345727	5.18	60.67	1
DDB_G0284071817	DDB_G0284071	rnrA	ribonucleotide reductase large subunit, ribonucleoside-diphosphate reductase	0.608754	2757	1084	817	817		8938	10853	77020	130945	DSil_02_PS_cation4_2	2905	77012	130931	Dsil18WT_TO_F5_3	9292	DDB0230075|DDB_G0284071	DDB0230075|DDB_G0284071	DDB0230075|DDB_G0284071			>DDB0230075|DDB_G0284071 |Protein|gene: rnrA on chromosome: 4 position 1503516 to 1506219																	0.994253	23.8857	0.925464	11.3283	0.00231907	43.14	102.36	0.994253
DDB_G026917499	DDB_G0269174	rab1C	Rab GTPase	0.60475	9978	191	99	99		5109;25254	6204;33240	43802	73196	DSil_02_PS_cation12_3	2797	43802	73196	DSil_02_PS_cation12_3	2797	DDB0191203|DDB_G0269174	DDB0191203|DDB_G0269174	DDB0191203|DDB_G0269174			>DDB0191203|DDB_G0269174 |Protein|gene: rab1C on chromosome: 1 position 2911005 to 2911890																	0.99728	25.6445	0.996166	24.4795	0.000897853	36.27	120.67	0.99728
DDB_G0282303471	DDB_G0282303	DDB_G0282303	ankyrin repeat-containing protein, RabGAP/TBC domain-containing protein, putative GTPase activating protein (GAP)	0.602689	11493	2458	471	471		20068	26127	192649	336667	Dicty_PS_cation_11_2	3890	192649	336667	Dicty_PS_cation_11_2	3890	DDB0235313|DDB_G0282303	DDB0235313|DDB_G0282303	DDB0235313|DDB_G0282303			>DDB0235313|DDB_G0282303 |Protein|gene: DDB_G0282303 on chromosome: 3 position 5610805 to 5613253																	0.924092	10.8583	0.924092	10.8583	2.73e-08	36.2	132.59
DDB_G0286003845	DDB_G0286003	DDB_G0286003	leucine-rich repeat-containing protein (LRR)	0.601789	6057	2844	845	845		22510;23088	29485;29486;30276	220698	388033	Dsil18WT_TO_F5_3	2960	220698	388033	Dsil18WT_TO_F5_3	2960	DDB0238632|DDB_G0286003	DDB0238632|DDB_G0286003	DDB0238632|DDB_G0286003			>DDB0238632|DDB_G0286003 |Protein|gene: DDB_G0286003 on chromosome: 4 position 3925023 to 3929117																	0.928677	11.1463	0.724628	4.31797	0.00132745	45.71	113.06	0.793795
DDB_G0286757108	DDB_G0286757	DDB_G0286757	0	0.599747	7324	3758	108	108		22459	29406	219642	386043	Dsil18WT_TO_F7_3	2593	219701	386148	DSil_02_PS_cation5_1	1143	DDB0306392|DDB_G0286757	DDB0306392|DDB_G0286757	DDB0306392|DDB_G0286757			>DDB0306392|DDB_G0286757 |Protein|gene: DDB_G0286757 on chromosome: 4 position 4933318 to 4934654																	0.999999	61.5393	0.999929	41.4604	7.4e-10	25.56	143.54	0.999999
DDB_G0282891846	DDB_G0282891	pakG	STE20 family protein kinase PakG	0.593388	2339	955	846	846		11655	14160	101991	175509	Dicty_PS_cation_11_2	1205	101991	175509	Dicty_PS_cation_11_2	1205	DDB0229411|DDB_G0282891	DDB0229411|DDB_G0282891	DDB0229411|DDB_G0282891			>DDB0229411|DDB_G0282891 |Protein|gene: pakG on chromosome: 3 position 6346144 to 6349794																	0.999999	58.6291	0.999999	58.6291	4.59e-06	41.31	156.57	0.99999
DDB_G0290439951	DDB_G0290439	gacW	leucine-rich repeat-containing protein (LRR), RhoGAP domain-containing protein	0.590532	11294	2117	951	951		401	505;506	4241	7426	Dicty_PS_cation_12_2	501	4241	7426	Dicty_PS_cation_12_2	501	DDB0233787|DDB_G0290439	DDB0233787|DDB_G0290439	DDB0233787|DDB_G0290439			>DDB0233787|DDB_G0290439 |Protein|gene: gacW on chromosome: 5 position 4129372 to 4133077																	1	97.9484	1	97.9484	0.000897853	25.4	120.67	1
DDB_G02779871131	DDB_G0277987	gxcA	Rac guanyl-nucleotide exchange factor A	0.590313	3055	1302;4931	1131;732	1131		5630	6831	48358	81369	Dsil18WT_TO_F13_1	1997	48375	81402	Dsil18WTrpt_TO_F13_3	1084	DDB0231342|DDB_G0277987;DDB0347187|DDB_G0277987	DDB0231342|DDB_G0277987;DDB0347187|DDB_G0277987	DDB0231342|DDB_G0277987			>DDB0231342|DDB_G0277987 |Protein|gene: gxcA on chromosome: 3 position 114291 to 118239;>DDB0347187|DDB_G0277987 |Protein|gene: gxcA on chromosome: 3 position 114291 to 118239																	0.999767	36.6411	0.995915	23.8995	0.000335591	35.99	124.22	0.499946
DDB_G02779871130	DDB_G0277987	gxcA	Rac guanyl-nucleotide exchange factor A	0.588845	3054	1302;4931	1130;731	1130		5630	6831	48374	81400	Dsil18WTrpt_TO_F13_2	1188	48375	81402	Dsil18WTrpt_TO_F13_3	1084	DDB0231342|DDB_G0277987;DDB0347187|DDB_G0277987	DDB0231342|DDB_G0277987;DDB0347187|DDB_G0277987	DDB0231342|DDB_G0277987			>DDB0231342|DDB_G0277987 |Protein|gene: gxcA on chromosome: 3 position 114291 to 118239;>DDB0347187|DDB_G0277987 |Protein|gene: gxcA on chromosome: 3 position 114291 to 118239																	0.92139	10.7631	0.497272	0	0.000335591	35.99	124.22	0.499946
DDB_G027588177	DDB_G0275881	rpl13a	S60 ribosomal protein L13a	0.587913	2952	1220	77	77		22751	29813	223598	393533	Dsil18WT_TO_F11_1	10096	223642	393636	DSil_02_PS_cation12_1	3245	DDB0231192|DDB_G0275881	DDB0231192|DDB_G0275881	DDB0231192|DDB_G0275881			>DDB0231192|DDB_G0275881 |Protein|gene: rpl13a on chromosome: 2 position 5876511 to 5877654																	0.999998	56.3162	0.999939	42.148	0.0401126	43.09	114.35	0.999939
DDB_G0275843125	DDB_G0275843	DDB_G0275843	pleckstrin homology (PH) domain-containing protein, Arf GTPase activating protein	0.587607	4551	2037	125	125		19672	25587	186706	324503	Dsil18WTrpt_TO_F13_2	3952	186706	324503	Dsil18WTrpt_TO_F13_2	3952	DDB0233656|DDB_G0275843	DDB0233656|DDB_G0275843	DDB0233656|DDB_G0275843			>DDB0233656|DDB_G0275843 |Protein|gene: DDB_G0275843 on chromosome: 2 position 5657920 to 5661235																	1	79.6098	0.999792	36.8184	2.36e-05	39.02	130.93	0.999998
DDB_G0289361376	DDB_G0289361	csn2	proteasome component region PCI (PINT) domain-containing protein, COP9 signalosome complex subunit 2	0.58225	3946	1775	376	376		8701	10556	75188	128116	DSil_02_PS_cation12_3	3437	75188	128116	DSil_02_PS_cation12_3	3437	DDB0233100|DDB_G0289361	DDB0233100|DDB_G0289361	DDB0233100|DDB_G0289361			>DDB0233100|DDB_G0289361 |Protein|gene: csn2 on chromosome: 5 position 2705143 to 2706968																	0.999988	49.2603	0.999964	44.434	0.115494	19.98	65.094	0.999988
DDB_G0275239937	DDB_G0275239	zizC	DOCK family protein, putative guanine nucleotide exchange factor (GEF)	0.578574	11224	2021	937	937		20124;27746	26205;36490	280218	497926	DSil_02_TiO2_cation4_3	7198	280203	497887	Dsil18WT_TO_F4_2	14681	DDB0233621|DDB_G0275239	DDB0233621|DDB_G0275239	DDB0233621|DDB_G0275239			>DDB0233621|DDB_G0275239 |Protein|gene: zizC on chromosome: 2 position 4945321 to 4953278																	1	128.361	1	50.855	5.91e-46	85.65	232.58	1
DDB_G0267538181	DDB_G0267538	DDB_G0267538	Arf GTPase activating protein	0.578177	11249	2040	181	181		9703;12418	11760;11761;15106;15107	109306	188601	DSil_02_PS_cation5_2	1282	84402	145174	Dsil18WT_TO_F11_1	5336	DDB0233662|DDB_G0267538	DDB0233662|DDB_G0267538	DDB0233662|DDB_G0267538			>DDB0233662|DDB_G0267538 |Protein|gene: DDB_G0267538 on chromosome: 1 position 291771 to 293820																	0.936139	11.9498	0.683018	7.6616	1.24e-09	77.16	190.81	0.936139
DDB_G0280205348	DDB_G0280205	DDB_G0280205	0	0.575154	12392	4562	348	348		21597	28206	209985	368023	Dsil18WT_TO_F14_1	1861	209989	368031	Dsil18WT_TO_F15_1	1634	DDB0308251|DDB_G0280205	DDB0308251|DDB_G0280205	DDB0308251|DDB_G0280205			>DDB0308251|DDB_G0280205 |Protein|gene: DDB_G0280205 on chromosome: 3 position 3106631 to 3109388																	0.827524	7.12543	0.785831	7.74691	0.00312727	3.99	94.812	0.79951
DDB_G0273445286	DDB_G0273445	spkA-1	ankyrin repeat-containing protein, SAM domain-containing protein, stress-activated MEK-like kinase, protein kinase, TKL group, tyrosine kinase-like protein, ARK family protein kinase	0.574043	239	96	286	286		13294	16482;16483	118210	203638	Dsil18WTrpt_TO_F5_3	1713	118218	203652	Dsil18WTrpt_TO_F5_3	4355	DDB0185206|DDB_G0273445;DDB0235343|DDB_G0273531	DDB0185206|DDB_G0273445	DDB0185206|DDB_G0273445			>DDB0185206|DDB_G0273445 |Protein|gene: spkA-1 on chromosome: 2 position 2969377 to 2971620;>DDB0235343|DDB_G0273531 |Protein|gene: spkA-2 on chromosome: 2 position 3060166 to 3062409																	0.973249	16.5652						0.918432
DDB_G02727651021	DDB_G0272765	DDB_G0272765	0	0.57201	8124	4178	1021	1021		6200	7516	52763	88614	DSil_02_TiO2_cation13_3	1304	52760	88611	DSil_02_PS_cation13_2	1020	DDB0307182|DDB_G0272765	DDB0307182|DDB_G0272765	DDB0307182|DDB_G0272765			>DDB0307182|DDB_G0272765 |Protein|gene: DDB_G0272765 on chromosome: 2 position 2137821 to 2143410																	1	49.9699	1	84.5698	0.0455975	19.16	97.769	1
DDB_G0289555327	DDB_G0289555	arkA	ankyrin repeat-containing protein, PKC domain-containing protein, PE/DAG binding, GRAM domain-containing protein, protein kinase, TKL group, tyrosine kinase-like protein, ARK family protein kinase	0.568242	2274	938	327	327		1473;21418	1857;27981	14280	24143	Dicty_TiO2_cation13_2	1775	14315	24218	DSil_02_PS_cation12_2	1594	DDB0229363|DDB_G0289555	DDB0229363|DDB_G0289555	DDB0229363|DDB_G0289555			>DDB0229363|DDB_G0289555 |Protein|gene: arkA on chromosome: 5 position 2941850 to 2946232																	0.99999	50.3192	0.99999	50.3192	0.00238563	24.53	112.01	0.99999
DDB_G0292642243	DDB_G0292642	DDB_G0292642	0	0.567804	12564	5053	243	243		90	120	943	1447	Dsil18WTrpt_TO_F5_1	13180	939	1440	Dsil18WT_TO_F5_3	11398	DDB0347673|DDB_G0292642	DDB0347673|DDB_G0292642	DDB0347673|DDB_G0292642			>DDB0347673|DDB_G0292642 |Protein|gene: DDB_G0292642 on chromosome: 6 position 1892855 to 1895965																	0.999999	59.7488						0.999994
DDB_G02861151146	DDB_G0286115	DDB_G0286115	phosphatidylinositol-4-phosphate 5-kinase (PIP5K) family protein	0.566611	6224	2940	1146	1146		21840	28520	212504	373068	Dsil18WT_TO_F4_2	2284	212504	373068	Dsil18WT_TO_F4_2	2284	DDB0252852|DDB_G0286115	DDB0252852|DDB_G0286115	DDB0252852|DDB_G0286115			>DDB0252852|DDB_G0286115 |Protein|gene: DDB_G0286115 on chromosome: 4 position 4051045 to 4055036																	0.999294	31.5111	0.919596	12.3119	5.23e-05	72.67	179.66	0.725717
DDB_G0284041343	DDB_G0284041	rcdII	PH domain-containing protein	0.56508	980	351	343	343		23094;23678	30287;30288;31099;31100;31101	235039	413962	Dsil18WT_TO_F5_2	4455	227977	401951	Dsil18WTrpt_TO_F13_1	2212	DDB0191477|DDB_G0284041	DDB0191477|DDB_G0284041	DDB0191477|DDB_G0284041			>DDB0191477|DDB_G0284041 |Protein|gene: rcdII on chromosome: 4 position 1500251 to 1502171																	0.998393	28.6326	0.995558	24.876	1.92e-16	57.05	189.08	0.910334
DDB_G0269684480	DDB_G0269684	DDB_G0269684	unknown	0.565015	6819	3391	480	480		12403;12404;19857	15087;15088;15089;15090;25832;25833	109173	188293	Dsil18WTrpt_TO_F4_3	9231	109171	188291	Dsil18WT_TO_F4_2	8822	DDB0305117|DDB_G0269684	DDB0305117|DDB_G0269684	DDB0305117|DDB_G0269684			>DDB0305117|DDB_G0269684 |Protein|gene: DDB_G0269684 on chromosome: 1 position 3317582 to 3319144																	0.999987	52.0711	0.992374	24.4375	0.00180546	43.16	91.447	0.741691
DDB_G029075967	DDB_G0290759	eif2b4	eIF2B GDP-GTP exchange factor, translation initiation factor eIF2B delta subunit	0.563251	3769	1673	67	67		25127	33073	252506	448078	DSil_02_PS_cation7_3	4177	252506	448078	DSil_02_PS_cation7_3	4177	DDB0232421|DDB_G0290759	DDB0232421|DDB_G0290759	DDB0232421|DDB_G0290759			>DDB0232421|DDB_G0290759 |Protein|gene: eif2b4 on chromosome: 5 position 4569158 to 4571140																	0.994621	27.4408	0.818592	7.83875	2.86e-15	10.99	107.88	0.994621
DDB_G027791562	DDB_G0277915	gefI	Ras guanine nucleotide exchange factor	0.563246	10292	543	62	62		11280;25667;25668	13700;33797;33798	257695	457357	Dsil18WT_TO_F5_2	4135	257748	457504	DSil_02_TiO2_cation5_1	2039	DDB0215006|DDB_G0277915	DDB0215006|DDB_G0277915	DDB0215006|DDB_G0277915			>DDB0215006|DDB_G0277915 |Protein|gene: gefI on chromosome: 3 position 332007 to 334836																	0.948436	12.6467	0.93241	11.3973	9.23e-07	46.62	176.78	0.948436
DDB_G0276617778	DDB_G0276617	myoC	myosin IC	0.561169	1499	567	778	778		5505;16645	6680;6681;21020;21021	154639	270038	DSil_02_TiO2_cation13_1	2693	154639	270038	DSil_02_TiO2_cation13_1	2693	DDB0215355|DDB_G0276617	DDB0215355|DDB_G0276617	DDB0215355|DDB_G0276617			>DDB0215355|DDB_G0276617 |Protein|gene: myoC on chromosome: 2 position 7046886 to 7050545																	1	111.825	1	106.297	7.52e-05	43.9	175.85	1
DDB_G02922302342	DDB_G0292230	DDB_G0292230	0	0.558825	7652	3952	2342	2342		9905;20756	12019;27122	200832	351229	Dicty_PS_cation_6_3	2763	86454	149585	Dsil18WT_TO_F13_3	8765	DDB0306751|DDB_G0292230	DDB0306751|DDB_G0292230	DDB0306751|DDB_G0292230			>DDB0306751|DDB_G0292230 |Protein|gene: DDB_G0292230 on chromosome: 6 position 1311188 to 1320534																	0.998787	29.1592	0.998787	29.1592	0.00929666	6.49	76.318	0.993304
DDB_G028902774	DDB_G0289027	DDB_G0289027	unknown	0.553917	6711	3341	74	74		5074;9494	6165;11515	82232	140965	Dsil18WT_TO_F14_2	4067	82232	140965	Dsil18WT_TO_F14_2	4067	DDB0304888|DDB_G0289027	DDB0304888|DDB_G0289027	DDB0304888|DDB_G0289027			>DDB0304888|DDB_G0289027 |Protein|gene: DDB_G0289027 on chromosome: 5 position 2254543 to 2255591																	0.999968	44.9475	0.921569	10.7004	0.240048	0.76	68.258	0.960967
DDB_G0275283160	DDB_G0275283	DDB_G0275283	0	0.553066	9465	5200	160	160		19289;19972	24926;24927;24928;25989	182373	317384	Dsil18WTrpt_TO_F5_1	8466	182375	317386	Dsil18WTrpt_TO_F5_3	8472	DDB0348499|DDB_G0275283	DDB0348499|DDB_G0275283	DDB0348499|DDB_G0275283			>DDB0348499|DDB_G0275283 |Protein|gene: DDB_G0275283 on chromosome: 2 position 5192598 to 5195773																	0.996933	25.121						0.990386
DDB_G0272522420	DDB_G0272522	sgkA	sphingosine kinase	0.552467	179	78	420	420		20037;23352	26077;26078;26079;30630;30631	192099	335654	Dsil18WTrpt_TO_F12_2	2386	192098	335651	Dsil18WTrpt_TO_F12_1	2345	DDB0185181|DDB_G0272522	DDB0185181|DDB_G0272522	DDB0185181|DDB_G0272522			>DDB0185181|DDB_G0272522 |Protein|gene: sgkA on chromosome: 2 position 1846158 to 1848032																	0.997926	26.8238	0.971601	20.1161	5.62e-36	58.95	228.19	0.981447
DDB_G02788451192	DDB_G0278845	DDB_G0278845	NDR family protein kinase DDB_G0278845	0.548651	10815	1408	1192	1192		14773	18799	134019	231142	DSil_02_TiO2_cation5_3	6904	134019	231142	DSil_02_TiO2_cation5_3	6904	DDB0231558|DDB_G0278845	DDB0231558|DDB_G0278845	DDB0231558|DDB_G0278845			>DDB0231558|DDB_G0278845 |Protein|gene: DDB_G0278845 on chromosome: 3 position 1269374 to 1273426																	1	78.9678	0.999999	59.1069	0.00800757	21.42	117.35	1
DDB_G0283699582	DDB_G0283699	phg2	protein serine/threonine kinase, protein kinase, TKL group, tyrosine kinase-like protein, ARK family protein kinase	0.547812	2395	973	582	582		16650	21028	155033	271028	DSil_02_TiO2_cation13_3	558	155016	270992	Dsil18WTrpt_TO_F13_1	1214	DDB0229845|DDB_G0283699	DDB0229845|DDB_G0283699	DDB0229845|DDB_G0283699			>DDB0229845|DDB_G0283699 |Protein|gene: phg2 on chromosome: 4 position 995559 to 999815																	1	76.318	1	76.318	0.018882	27.91	100.94	1
DDB_G02945331656	DDB_G0294533	roco5	LRRK family protein kinase Roco5	0.5453	3792	1683	1656	1656		25693	33833	258115	458283	Dsil18WT_TO_F5_1	9243	258125	458303	Dsil18WTrpt_TO_F5_2	11106	DDB0232931|DDB_G0294533	DDB0232931|DDB_G0294533	DDB0232931|DDB_G0294533			>DDB0232931|DDB_G0294533 |Protein|gene: roco5 on chromosome: 5 position 1439427 to 1448036																	0.99916	31.063	0.937145	13.7107	6.82e-39	54.85	230.22	0.712859
DDB_G0292056765	DDB_G0292056	DDB_G0292056	WD repeat-containing protein YDR128W	0.544619	7802	4005	765	765		6141	7443;7444	52171	87519	Dicty_PS_cation_11_1	755	52199	87569	Dsil18WTrpt_TO_F11_3	2620	DDB0306836|DDB_G0292056	DDB0306836|DDB_G0292056	DDB0306836|DDB_G0292056			>DDB0306836|DDB_G0292056 |Protein|gene: DDB_G0292056 on chromosome: 6 position 1115547 to 1121605																	0.999967	47.7991	0.999967	47.7991	4.59e-06	44.98	156.57	0.998815
DDB_G0269022345	DDB_G0269022	DDB_G0269022	0	0.543209	9221	4986	345	345		11588;19832	14081;14082;25797;25798	188651	327848	Dsil18WT_TO_F7_3	7053	188651	327848	Dsil18WT_TO_F7_3	7053	DDB0347398|DDB_G0269022	DDB0347398|DDB_G0269022	DDB0347398|DDB_G0269022			>DDB0347398|DDB_G0269022 |Protein|gene: DDB_G0269022 on chromosome: 1 position 2295154 to 2296270																	0.999944	42.5394	0.999906	40.2546	0.0255582	12.93	128.52	0.999895
DDB_G0269252219	DDB_G0269252	gefE	Ras guanine nucleotide exchange factor	0.542396	569	233	219	219		22439	29379;29380;29381	219295	385371	Dsil18WT_TO_F4_1	9345	219321	385433	DSil_02_TiO2_cation4_1	4174	DDB0191289|DDB_G0269252	DDB0191289|DDB_G0269252	DDB0191289|DDB_G0269252			>DDB0191289|DDB_G0269252 |Protein|gene: gefE on chromosome: 1 position 4047424 to 4051387																	0.975103	15.9329	0.941473	13.5325	6.9e-08	38.32	121.73	0.974126
DDB_G0292004109	DDB_G0292004	docC	DOCK family protein, putative guanine nucleotide exchange factor (GEF), cyclin-like F-box containing protein	0.542298	4514	2027	109	109		23083	30269;30270	227559	401174	Dicty_PS_cation_12_2	1385	227566	401187	Dsil18WT_TO_F11_1	5560	DDB0233627|DDB_G0292004	DDB0233627|DDB_G0292004	DDB0233627|DDB_G0292004			>DDB0233627|DDB_G0292004 |Protein|gene: docC on chromosome: 6 position 999481 to 1004691																	0.999968	44.9241	0.999968	44.9241	7.96e-22	61.01	211.62	0.973924
DDB_G026987442	DDB_G0269874	DDB_G0269874	0	0.542008	8422	4356	42	42		20101;25815	26172;26173;33997	193265	337957	Dsil18WT_TO_F10_3	7310	193280	338002	Dsil18WTrpt_TO_F11_1	6599	DDB0307703|DDB_G0269874	DDB0307703|DDB_G0269874	DDB0307703|DDB_G0269874			>DDB0307703|DDB_G0269874 |Protein|gene: DDB_G0269874 on chromosome: 1 position 3773813 to 3775000																	0.999941	43.1269	0.999679	35.2694	2.33e-12	40.86	163.63	0.999605
DDB_G0284041341	DDB_G0284041	rcdII	PH domain-containing protein	0.54194	978	351	341	341		23094;23678	30287;30288;31099;31100;31101	227970	401932	Dsil18WTrpt_TO_F12_1	2411	227977	401951	Dsil18WTrpt_TO_F13_1	2212	DDB0191477|DDB_G0284041	DDB0191477|DDB_G0284041	DDB0191477|DDB_G0284041			>DDB0191477|DDB_G0284041 |Protein|gene: rcdII on chromosome: 4 position 1500251 to 1502171																	0.977405	16.3859	0.975034	15.9677	1.92e-16	57.05	189.08	0.8003
DDB_G0277873294	DDB_G0277873	sqpA	0	0.53908	1314	478	294	294		24040	31611;31612;31613	239137	421617	Dicty_TiO2_cation5	3745	239148	421638	Dsil18WTrpt_TO_F5_3	8716	DDB0214889|DDB_G0277873	DDB0214889|DDB_G0277873	DDB0214889|DDB_G0277873			>DDB0214889|DDB_G0277873 |Protein|gene: sqpA on chromosome: 3 position 467909 to 470077																	0.976935	19.3402	0.976935	19.3402	0.00311822	12.33	108.77	0.930593
DDB_G0279461194	DDB_G0279461	DDB_G0279461	protein phosphatase 2C	0.536744	11820	3288	194	194		28349	37220	286915	509536	DSil_02_PS_cation12_3	2386	286915	509536	DSil_02_PS_cation12_3	2386	DDB0304651|DDB_G0279461	DDB0304651|DDB_G0279461	DDB0304651|DDB_G0279461			>DDB0304651|DDB_G0279461 |Protein|gene: DDB_G0279461 on chromosome: 3 position 2082919 to 2086134																	1	93.8887	1	67.7892	0.0299108	13.11	88.268	1
DDB_G0291976238	DDB_G0291976	racD	Rho GTPase	0.536451	1571	618	238	238		9704	11762	84459	145318	DSil_02_TiO2_cation12_3	4018	84449	145293	DSil_02_PS_cation12_2	4523	DDB0216194|DDB_G0291976	DDB0216194|DDB_G0291976	DDB0216194|DDB_G0291976			>DDB0216194|DDB_G0291976 |Protein|gene: racD on chromosome: 6 position 1210911 to 1212299																	1	35.9345	1	76.318	0.018882	21	100.94	1
DDB_G02770471121	DDB_G0277047	DDB_G0277047	Ubiquitin-like modifier-activating enzyme 6	0.535273	9491	5240	1121	1121		19844	25816	188870	328285	DSil_02_PS_cation12_3	2719	188867	328280	Dicty_PS_cation_13_2	2766	DDB0348790|DDB_G0277047	DDB0348790|DDB_G0277047	DDB0348790|DDB_G0277047			>DDB0348790|DDB_G0277047 |Protein|gene: DDB_G0277047 on chromosome: 2 position 7348550 to 7352301																	1	10.6547	1	111.827	0.0204942	17.67	111.83	1
DDB_G0272080640	DDB_G0272080	gacHH	Kelch repeat-containing protein, RhoGAP domain-containing protein	0.532238	11314	2141	640	640		7137	8728;8729	62361	106518	Dsil18WT_TO_F11_1	8202	62363	106521	Dsil18WTrpt_TO_F11_1	6654	DDB0233840|DDB_G0272080	DDB0233840|DDB_G0272080	DDB0233840|DDB_G0272080			>DDB0233840|DDB_G0272080 |Protein|gene: gacHH on chromosome: 2 position 1238870 to 1243718																	0.999929	41.4768	0.867109	11.158	0.00162585	15.15	100.32	0.896992
DDB_G0282471329	DDB_G0282471	DDB_G0282471	0	0.531525	7276	3751	329	329		21948	28673	213820	375438	Dicty_PS_cation_11_2	3391	213825	375444	Dsil18WTrpt_TO_F10_2	10162	DDB0306363|DDB_G0282471	DDB0306363|DDB_G0282471	DDB0306363|DDB_G0282471			>DDB0306363|DDB_G0282471 |Protein|gene: DDB_G0282471 on chromosome: 3 position 5811380 to 5815420																	0.984624	18.3711	0.984624	18.3711	0.0107692	26.4	77.654	0.872038
DDB_G0282105577	DDB_G0282105	DDB_G0282105	protein phosphatase 2C	0.528027	5439	2443	577	577		13910	17730;17731	126591	218421	Dsil18WT_TO_F5_2	3229	126592	218425	Dsil18WT_TO_F5_3	3351	DDB0235260|DDB_G0282105	DDB0235260|DDB_G0282105	DDB0235260|DDB_G0282105			>DDB0235260|DDB_G0282105 |Protein|gene: DDB_G0282105 on chromosome: 3 position 5377643 to 5380519																	1	87.2314	1	64.7221	0.0711389	11.61	110.05	1
DDB_G0278301157	DDB_G0278301	DDB_G0278301	0	0.526998	8522	4424	157	157		10058;25666	12217;33795;33796	88059	152433	Dsil18WT_TO_F12_2	8236	88086	152482	DSil_02_PS_cation12_2	2673	DDB0307890|DDB_G0278301	DDB0307890|DDB_G0278301	DDB0307890|DDB_G0278301			>DDB0307890|DDB_G0278301 |Protein|gene: DDB_G0278301 on chromosome: 3 position 647938 to 651814																	0.999996	54.2184	0.999972	45.8511	9.23e-07	47.76	176.78	0.999966
DDB_G02719763	DDB_G0271976	rpl32	S60 ribosomal protein L32	0.522842	2912	1210	3	3		17607	22270	164733	289006	DSil_02_TiO2_cation6_3	494	164725	288991	Dsil18WT_TO_F5_3	904	DDB0231150|DDB_G0271976	DDB0231150|DDB_G0271976	DDB0231150|DDB_G0271976			>DDB0231150|DDB_G0271976 |Protein|gene: rpl32 on chromosome: 2 position 1095789 to 1096190																	1	110.05	1	81.1772	0.0711389	21.99	110.05	1
DDB_G0280437228	DDB_G0280437	DDB_G0280437	Ras GTPase	0.520958	2680	1043	228	228		25663	33790;33791	257569	457068	Dsil18WTrpt_TO_F12_3	2554	257569	457068	Dsil18WTrpt_TO_F12_3	2554	DDB0229983|DDB_G0280437	DDB0229983|DDB_G0280437	DDB0229983|DDB_G0280437			>DDB0229983|DDB_G0280437 |Protein|gene: DDB_G0280437 on chromosome: 3 position 3353124 to 3354151																	0.99365	23.3196	0.732063	4.68699	0.476442	21.82	45.334	0.285756
DDB_G0267538182	DDB_G0267538	DDB_G0267538	Arf GTPase activating protein	0.518419	11250	2040	182	182		9703;12418	11760;11761;15106;15107	84374	145123	Dicty_PS_cation_12_1	1501	84402	145174	Dsil18WT_TO_F11_1	5336	DDB0233662|DDB_G0267538	DDB0233662|DDB_G0267538	DDB0233662|DDB_G0267538			>DDB0233662|DDB_G0267538 |Protein|gene: DDB_G0267538 on chromosome: 1 position 291771 to 293820																	0.992738	22.0635	0.992738	22.0635	1.24e-09	77.16	190.81	0.890175
DDB_G0268218699	DDB_G0268218	DDB_G0268218	0	0.514368	7464	3836	699	699		26193	34506;34507;34508	263842	468890	Dsil18WTrpt_TO_F6_2	6010	263856	468937	DSil_02_TiO2_cation5_1	3073	DDB0306533|DDB_G0268218	DDB0306533|DDB_G0268218	DDB0306533|DDB_G0268218			>DDB0306533|DDB_G0268218 |Protein|gene: DDB_G0268218 on chromosome: 1 position 1708888 to 1711434																	0.998485	28.2531	0.701606	3.71687	7.84e-09	45.63	147.66	0.7179
DDB_G0275887540	DDB_G0275887	masA	malate synthase	0.510462	2839	1142	540	540		10042;24986	12197;32896	251060	445494	DSil_02_TiO2_cation5_2	4379	87940	152172	Dsil18WTrpt_TO_F13_1	5040	DDB0230181|DDB_G0275887	DDB0230181|DDB_G0275887	DDB0230181|DDB_G0275887			>DDB0230181|DDB_G0275887 |Protein|gene: masA on chromosome: 2 position 5903117 to 5904832																	1	64.5936	1	64.5936	0.146949	6.5	95.09	1
DDB_G02883871131	DDB_G0288387	accA	acetyl-CoA carboxylase, biotin carboxylase	0.509224	2742	1079	1131	1131		21421;21422	27987;27988;27989;27990	207778	363832	Dsil18WTrpt_TO_F2_3	7953	207889	364110	Dsil18WTrpt_TO_F5_3	9393	DDB0230067|DDB_G0288387	DDB0230067|DDB_G0288387	DDB0230067|DDB_G0288387			>DDB0230067|DDB_G0288387 |Protein|gene: accA on chromosome: 5 position 1474122 to 1480970																	0.992176	21.415	0.903195	9.91554	2.76e-75	100.09	254.38	0.989499
DDB_G0291115747	DDB_G0291115	DDB_G0291115	RasGTPase-activating protein, vacuolar sorting protein 9 domain-containing protein	0.501174	4743	2104	747	747		22491;22492	29458;29459	220320	387312	Dsil18WTrpt_TO_F5_3	2984	220322	387320	Dsil18WTrpt_TO_F6_2	2441	DDB0233768|DDB_G0291115	DDB0233768|DDB_G0291115	DDB0233768|DDB_G0291115			>DDB0233768|DDB_G0291115 |Protein|gene: DDB_G0291115 on chromosome: 5 position 5000155 to 5006931																	0.999998	56.3162	0.999317	31.6552	0.0180279	35.91	143.48	0.99976
DDB_G0293920692	DDB_G0293920	DDB_G0293920	0	0.500811	7840	4022	692	692		26500	34936	267197	475027	Dsil18WT_TO_F5_3	11206	267197	475027	Dsil18WT_TO_F5_3	11206	DDB0306874|DDB_G0293920	DDB0306874|DDB_G0293920	DDB0306874|DDB_G0293920			>DDB0306874|DDB_G0293920 |Protein|gene: DDB_G0293920 on chromosome: 6 position 3481501 to 3484183																	0.999911	43.5209	0.993341	21.8204	0.000114651	13.63	124.18	0.99825
DDB_G0278703326	DDB_G0278703	gxcII	pleckstrin homology (PH) domain-containing protein, RhoGEF domain-containing protein, IQ calmodulin-binding domain-containing protein	0.500052	4292	1947	326	326		21327	27866	206691	361806	Dsil18WT_TO_F5_2	10540	206691	361806	Dsil18WT_TO_F5_2	10540	DDB0233473|DDB_G0278703	DDB0233473|DDB_G0278703	DDB0233473|DDB_G0278703			>DDB0233473|DDB_G0278703 |Protein|gene: gxcII on chromosome: 3 position 1052856 to 1055569																	1	78.7309	0.99995	43.1269	1.43e-08	39	139.73	1
DDB_G029197414	DDB_G0291974	docA	SH3 domain-containing protein, DOCK family protein, putative guanine nucleotide exchange factor (GEF)	0.49955	1186	428	14	14		1080;12434	1375;15130	109470	188901	DSil_02_TiO2_cation5_2	1929	109472	188904	DSil_02_TiO2_cation5_3	1832	DDB0201649|DDB_G0291974	DDB0201649|DDB_G0291974	DDB0201649|DDB_G0291974			>DDB0201649|DDB_G0291974 |Protein|gene: docA on chromosome: 6 position 1105862 to 1112768																	0.999368	32.0775	0.498962	0	0.337033	9.33	40.129	0.999368
DDB_G0274535347	DDB_G0274535	DDB_G0274535	unknown	0.498257	6636	3292	347	347		10854	13201	95708	165183	Dsil18WT_TO_F4_1	11461	95724	165236	DSil_02_TiO2_cation4_3	5290	DDB0304661|DDB_G0274535	DDB0304661|DDB_G0274535	DDB0304661|DDB_G0274535			>DDB0304661|DDB_G0274535 |Protein|gene: DDB_G0274535 on chromosome: 2 position 4263139 to 4264506																	0.99974	35.8493	0.99611	24.3826	2.64e-05	32.88	140.37	0.999628
DDB_G028324711	DDB_G0283247	pyk	pyruvate kinase, phosphoenolpyruvate kinase	0.496126	3091	1344	11	11		15174	19267	137459	237153	DSil_02_TiO2_cation10_1	5462	137462	237160	DSil_02_TiO2_cation10_3	5515	DDB0231421|DDB_G0283247	DDB0231421|DDB_G0283247	DDB0231421|DDB_G0283247			>DDB0231421|DDB_G0283247 |Protein|gene: pyk on chromosome: 4 position 344914 to 346711																	1	74.0333	0.999997	54.8836	2.55e-12	44.58	151.49	1
DDB_G0286757106	DDB_G0286757	DDB_G0286757	0	0.494009	7323	3758	106	106		22459	29406	219681	386121	Dsil18WTrpt_TO_F7_3	3243	219701	386148	DSil_02_PS_cation5_1	1143	DDB0306392|DDB_G0286757	DDB0306392|DDB_G0286757	DDB0306392|DDB_G0286757			>DDB0306392|DDB_G0286757 |Protein|gene: DDB_G0286757 on chromosome: 4 position 4933318 to 4934654																	0.999991	50.6521	0.99118	20.5069	7.4e-10	25.56	143.54	0.999836
DDB_G029010311	DDB_G0290103	elp3	elongation protein 3, RNA polymerase II elongator complex subunit, HAG group protein, GCN5-related N-acetyltransferase, GNAT family protein	0.488739	3268	1472	11	11		21757;21758	28402;28403;28404;28405	211556	371510	Dicty_PS_cation_12_1	1703	211517	371405	Dsil18WT_TO_F5_3	7739	DDB0231756|DDB_G0290103	DDB0231756|DDB_G0290103	DDB0231756|DDB_G0290103			>DDB0231756|DDB_G0290103 |Protein|gene: elp3 on chromosome: 5 position 3656306 to 3658157																	1	65.9827	1	65.9827	0.000946172	30.4	120.67	0.998907
DDB_G02722061743	DDB_G0272206	DDB_G0272206	0	0.484298	8288	4292	1743	1743		6636;21016	8089;27455	203428	356030	Dsil18WTrpt_TO_F5_3	10194	203432	356043	DSil_02_PS_cation5_3	3624	DDB0307502|DDB_G0272206	DDB0307502|DDB_G0272206	DDB0307502|DDB_G0272206			>DDB0307502|DDB_G0272206 |Protein|gene: DDB_G0272206 on chromosome: 2 position 1658418 to 1663847																	0.999951	43.0635	0.998268	27.6079	0.00311618	33.98	108.14	0.999186
DDB_G0289585444	DDB_G0289585	DDB_G0289585	filamin/ABP280 repeat-containing protein, leucine-rich repeat-containing protein (LRR)	0.482216	6524	3242	444	444		23328	30603	230549	405881	DSil_02_TiO2_cation5_3	4917	230549	405881	DSil_02_TiO2_cation5_3	4917	DDB0304445|DDB_G0289585;REV_DDB0309017|DDB_G0283407	DDB0304445|DDB_G0289585	DDB0304445|DDB_G0289585			>DDB0304445|DDB_G0289585 |Protein|gene: DDB_G0289585 on chromosome: 5 position 2989530 to 2991117;>REV_DDB0309017|DDB_G0283407 |Protein|gene: DDB_G0283407 on chromosome: 4 position 632298 to 633665																	0.999597	33.9414	0.999333	31.7546	0.0711389	16.54	110.05	0.999597
DDB_G029377489	DDB_G0293774	DDB_G0293774	0	0.477192	9346	5095	89	89		3941;21069	4828;4829;27525	34507	57451	Dicty_TiO2_cation8_2	2700	34516	57470	Dsil18WTrpt_TO_F7_2	5957	DDB0347879|DDB_G0293774	DDB0347879|DDB_G0293774	DDB0347879|DDB_G0293774			>DDB0347879|DDB_G0293774 |Protein|gene: DDB_G0293774 on chromosome: 6 position 3310894 to 3312411																	0.953747	15.1638	0.953747	15.1638	3.5e-51	84.27	174.84	0.88429
DDB_G028177965	DDB_G0281779	lsm2	LSM (like-Sm) domain-containing protein, putative U6 small nuclear ribonucleoparticle-associated protein	0.476459	4210	1897	65	65		14093	17997	128517	222090	DSil_02_TiO2_cation13_3	2290	128506	222072	Dicty_PS_cation_13_2	2449	DDB0233376|DDB_G0281779	DDB0233376|DDB_G0281779	DDB0233376|DDB_G0281779			>DDB0233376|DDB_G0281779 |Protein|gene: lsm2 on chromosome: 3 position 4953475 to 4954320																	1	63.8499	1	27.8383	0.0173267	26.95	84.823	1
DDB_G02883871127	DDB_G0288387	accA	acetyl-CoA carboxylase, biotin carboxylase	0.474685	2740	1079	1127	1127		21421;21422	27987;27988;27989;27990	207828	363956	Dicty_PS_cation_5_1	1150	207889	364110	Dsil18WTrpt_TO_F5_3	9393	DDB0230067|DDB_G0288387	DDB0230067|DDB_G0288387	DDB0230067|DDB_G0288387			>DDB0230067|DDB_G0288387 |Protein|gene: accA on chromosome: 5 position 1474122 to 1480970																	0.831162	7.47819	0.831162	7.47819	2.76e-75	100.09	254.38	0.933405
DDB_G0281657390	DDB_G0281657	DDB_G0281657	Probable E3 ubiquitin-protein ligase makorin-2	0.473308	9425	5168	390	390		5610;22673	6807;6808;29716	48189	81026	Dsil18WT_TO_F5_3	12570	48189	81026	Dsil18WT_TO_F5_3	12570	DDB0348301|DDB_G0281657	DDB0348301|DDB_G0281657	DDB0348301|DDB_G0281657			>DDB0348301|DDB_G0281657 |Protein|gene: DDB_G0281657 on chromosome: 3 position 4770616 to 4773886																	1	113.059	0.999996	54.805	0.00548129	7.15	87.563	1
DDB_G02945331654	DDB_G0294533	roco5	LRRK family protein kinase Roco5	0.472995	11013	1683	1654	1654		25693	33833	258131	458315	DSil_02_PS_cation4_2	3070	258125	458303	Dsil18WTrpt_TO_F5_2	11106	DDB0232931|DDB_G0294533	DDB0232931|DDB_G0294533	DDB0232931|DDB_G0294533			>DDB0232931|DDB_G0294533 |Protein|gene: roco5 on chromosome: 5 position 1439427 to 1448036																	0.946627	15.5354	0.865318	11.3787	6.82e-39	54.85	230.22	0.946627
DDB_G0278241134	DDB_G0278241	tcea1	RNA polymerase II elongation factor	0.47121	1669	666	134	134		8864;9586;9587	10754;11619;11620;11622	83214	142809	Dsil18WTrpt_TO_F11_3	2991	83218	142847	Dsil18WTrpt_TO_F13_3	2814	DDB0216299|DDB_G0278241	DDB0216299|DDB_G0278241	DDB0216299|DDB_G0278241			>DDB0216299|DDB_G0278241 |Protein|gene: tcea1 on chromosome: 3 position 539874 to 541072																	0.999999	61.3761	0.999986	51.5158	0.0049196	24.98	104.43	0.999992
DDB_G0290359810	DDB_G0290359	DDB_G0290359	armadillo-type fold-containing protein	0.464624	7001	3596	810	810		11802;23054	14345;14346;14347;30227;30228;30229	103457	178183	Dsil18WT_TO_F13_1	11331	227092	400228	Dicty_PS_cation_10_2	6071	DDB0305830|DDB_G0290359	DDB0305830|DDB_G0290359	DDB0305830|DDB_G0290359			>DDB0305830|DDB_G0290359 |Protein|gene: DDB_G0290359 on chromosome: 5 position 3850328 to 3853714																	0.990709	20.6773	0.966269	14.5707	0.000195399	34.99	115.7	0.0816328
DDB_G0280055756	DDB_G0280055	abcC2	ABC transporter C family protein	0.46162	1970	796	756	756		10020;23803;24137	12167;12168;31288;31768	87755	151843	Dsil18WTrpt_TO_F12_2	1895	87755	151843	Dsil18WTrpt_TO_F12_2	1895	DDB0220024|DDB_G0280055	DDB0220024|DDB_G0280055	DDB0220024|DDB_G0280055			>DDB0220024|DDB_G0280055 |Protein|gene: abcC2 on chromosome: 3 position 3230743 to 3235078																	0.999365	31.9726	0.557864	1.24396	1	7.19	27.646	0.61203
DDB_G0268218702	DDB_G0268218	DDB_G0268218	0	0.460855	7466	3836	702	702		26193	34506;34507;34508	263838	468880	Dsil18WTrpt_TO_F5_3	7374	263856	468937	DSil_02_TiO2_cation5_1	3073	DDB0306533|DDB_G0268218	DDB0306533|DDB_G0268218	DDB0306533|DDB_G0268218			>DDB0306533|DDB_G0268218 |Protein|gene: DDB_G0268218 on chromosome: 1 position 1708888 to 1711434																	0.821108	10.7004	0.761148	9.39704	7.84e-09	45.63	147.66	0.992734
DDB_G0285703418	DDB_G0285703	hipA	clathrin-associated protein Hip1r	0.460659	10993	1626	418	418		19197;24194;24195	24772;24773;31850;31851	242077	427887	Dsil18WTrpt_TO_F5_3	3698	242079	427893	Dsil18WTrpt_TO_F6_2	2917	DDB0232318|DDB_G0285703	DDB0232318|DDB_G0285703	DDB0232318|DDB_G0285703			>DDB0232318|DDB_G0285703 |Protein|gene: hipA on chromosome: 4 position 3610989 to 3614073																	0.994793	24.4795	0.993686	22.1546	0.00807447	19.54	96.193	0.931781
DDB_G0286707963	DDB_G0286707	DDB_G0286707	colon cancer-associated Mic1-like domain-containing protein	0.457752	5157	2255	963	963		23439	30761	231947	408371	DSil_02_TiO2_cation6_1	549	231930	408346	Dsil18WT_TO_F6_3	600	DDB0234052|DDB_G0286707	DDB0234052|DDB_G0286707	DDB0234052|DDB_G0286707			>DDB0234052|DDB_G0286707 |Protein|gene: DDB_G0286707 on chromosome: 4 position 4875042 to 4878196																	0.770613	5.58753	0.282102	-4.03021	0.00390182	27.51	96.193	0.770613
DDB_G0288811302	DDB_G0288811	DDB_G0288811	RabGAP/TBC domain-containing protein, putative GTPase activating protein (GAP)	0.456365	3964	1789	302	302		24022	31589;31590	238987	421382	Dsil18WT_TO_F5_2	13306	239001	421413	Dsil18WTrpt_TO_F5_3	15731	DDB0233124|DDB_G0288811	DDB0233124|DDB_G0288811	DDB0233124|DDB_G0288811			>DDB0233124|DDB_G0288811 |Protein|gene: DDB_G0288811 on chromosome: 5 position 2006806 to 2009608																	0.997125	25.4009	0.980002	16.9537	7.09e-07	32.92	143.95	0.89569
DDB_G02715022	DDB_G0271502	lvsD	BEACH domain-containing protein	0.455986	9657	5345	2	2		23469	30807	232385	409111	Dsil18WTrpt_TO_F5_3	14854	232385	409111	Dsil18WTrpt_TO_F5_3	14854	DDB0349373|DDB_G0271502	DDB0349373|DDB_G0271502	DDB0349373|DDB_G0271502			>DDB0349373|DDB_G0271502 |Protein|gene: lvsD on chromosome: 2 position 622207 to 631494																	0.907544	9.91934						0.855757
DDB_G0277375977	DDB_G0277375	DDB_G0277375	C2H2-type zinc finger-containing protein, RNA recognition motif-containing protein RRM	0.455639	4659	2085	977	977		20079;24567	26143;32340;32341	246751	437583	Dsil18WTrpt_TO_F5_3	6442	246749	437579	Dsil18WTrpt_TO_F5_3	5766	DDB0233742|DDB_G0277375	DDB0233742|DDB_G0277375	DDB0233742|DDB_G0277375			>DDB0233742|DDB_G0277375 |Protein|gene: DDB_G0277375 on chromosome: 2 position 7905630 to 7909062																	0.999697	35.2064	0.967721	14.7747	1.16e-16	62.27	173.43	0.975157
DDB_G0267376617	DDB_G0267376	acrA	adenylate cyclase	0.454266	581	238	617	617		19859	25835	189291	329281	Dsil18WTrpt_TO_F11_1	7616	189291	329281	Dsil18WTrpt_TO_F11_1	7616	DDB0191294|DDB_G0267376	DDB0191294|DDB_G0267376	DDB0191294|DDB_G0267376			>DDB0191294|DDB_G0267376 |Protein|gene: acrA on chromosome: 1 position 1738891 to 1745341																	0.999253	31.2639	0.999081	30.3622	4.57e-56	81.47	275.11	0.5
DDB_G0281025565	DDB_G0281025	DDB_G0281025	0	0.454251	7238	3749	565	565		19902	25893	190152	331395	DSil_02_PS_cation12_3	3838	190145	331378	Dsil18WTrpt_TO_F11_3	10409	DDB0306359|DDB_G0281025	DDB0306359|DDB_G0281025	DDB0306359|DDB_G0281025			>DDB0306359|DDB_G0281025 |Protein|gene: DDB_G0281025 on chromosome: 3 position 3944292 to 3946934																	1	133.788	1	133.788	0.000263151	34.59	133.79	1
DDB_G02810311124	DDB_G0281031	pldA	phospholipase D1	0.454238	3145	1383	1124	1124		20032;23296;23297	26069;26070;30560;30561	230176	405317	Dsil18WT_TO_F6_1	576	191964	335353	Dsil18WTrpt_TO_F13_2	871	DDB0231506|DDB_G0281031	DDB0231506|DDB_G0281031	DDB0231506|DDB_G0281031			>DDB0231506|DDB_G0281031 |Protein|gene: pldA on chromosome: 3 position 3951371 to 3955510																	0.999958	45.681	0.999852	43.5468	0.00238563	35.22	112.01	0.999819
DDB_G0292698251	DDB_G0292698	DDB_G0292698	RNA-binding region RNP-1 domain-containing protein, RNA recognition motif-containing protein RRM	0.454179	4171	1885	251	251		28967	37954	291639	517489	Dsil18WTrpt_TO_F12_2	2581	291641	517494	Dsil18WTrpt_TO_F12_3	2822	DDB0233351|DDB_G0292698	DDB0233351|DDB_G0292698	DDB0233351|DDB_G0292698			>DDB0233351|DDB_G0292698 |Protein|gene: DDB_G0292698 on chromosome: 6 position 1997307 to 1999014																	0.999998	56.3835	0.99998	47.0813	0.00296346	28.05	97.936	0.999912
DDB_G0281251840	DDB_G0281251	DDB_G0281251	unknown	0.449803	3205	1426	840	840		22561;22562	29566;29567;29568	221522	389595	Dsil18WT_TO_F6_1	8408	221523	389598	Dsil18WT_TO_F6_2	8353	DDB0231610|DDB_G0281251	DDB0231610|DDB_G0281251	DDB0231610|DDB_G0281251			>DDB0231610|DDB_G0281251 |Protein|gene: DDB_G0281251 on chromosome: 3 position 4282030 to 4286706																	0.999957	44.2419	0.999091	30.8308	0.00107876	50.89	145.18	0.996767
DDB_G029235477	DDB_G0292354	DDB_G0292354	tau-tubulin kinase homolog	0.449761	10387	685	77	77		5078	6170	43589	72875	DSil_02_TiO2_cation6_2	954	43578	72860	Dsil18WT_TO_F6_2	3001	DDB0216336|DDB_G0292354	DDB0216336|DDB_G0292354	DDB0216336|DDB_G0292354			>DDB0216336|DDB_G0292354 |Protein|gene: DDB_G0292354 on chromosome: 6 position 1420214 to 1421897																	1	110.05						1
DDB_G02691981630	DDB_G0269198	wimA	unknown	0.449714	630	256	1630	1630		9073;12093	11016;14689	106313	183331	Dicty_TiO2_cation4	8702	106329	183379	DSil_02_TiO2_cation4_1	8100	DDB0191321|DDB_G0269198	DDB0191321|DDB_G0269198	DDB0191321|DDB_G0269198			>DDB0191321|DDB_G0269198 |Protein|gene: wimA on chromosome: 1 position 4776808 to 4782904																	1	72.5798	1	72.5798	3.5e-66	54.89	258.59	0.999977
DDB_G0273205772	DDB_G0273205	DDB_G0273205	calcium-binding EF-hand domain-containing protein	0.44937	4129	1865	772	772		21665	28288;28290;28291	210460	368804	DSil_02_PS_cation9_2	4943	210457	368799	Dsil18WTrpt_TO_F9_1	11946	DDB0233321|DDB_G0273205;DDB0304857|DDB_G0273723	DDB0233321|DDB_G0273205	DDB0233321|DDB_G0273205			>DDB0233321|DDB_G0273205 |Protein|gene: DDB_G0273205 on chromosome: 2 position 2704086 to 2707118;>DDB0304857|DDB_G0273723 |Protein|gene: DDB_G0273723 on chromosome: 2 position 3324668 to 3327700																	0.992558	24.2617	0.888498	13.8602	0.00196856	21.08	91.397	0.992558
DDB_G0292354341	DDB_G0292354	DDB_G0292354	tau-tubulin kinase homolog	0.449104	10388	685	341	341		11416	13854;13855	99942	172272	Dsil18WTrpt_TO_F5_2	8721	99946	172276	Dsil18WTrpt_TO_F4_3	10398	DDB0216336|DDB_G0292354	DDB0216336|DDB_G0292354	DDB0216336|DDB_G0292354			>DDB0216336|DDB_G0292354 |Protein|gene: DDB_G0292354 on chromosome: 6 position 1420214 to 1421897																	0.999903	40.1164	0.985835	18.4259	0.000453533	17	139.1
DDB_G0283607259	DDB_G0283607	eb1	microtubule-associated protein EB1	0.44802	394	160	259	259		24477	32234	245820	435798	Dicty_PS_cation_4_1	1285	245871	435977	Dsil18WTrpt_TO_F5_3	9186	DDB0191160|DDB_G0283607	DDB0191160|DDB_G0283607	DDB0191160|DDB_G0283607			>DDB0191160|DDB_G0283607 |Protein|gene: eb1 on chromosome: 4 position 912876 to 914543																	0.964981	14.4789	0.964981	14.4789	5.02e-96	97.99	277.85	0.924462
DDB_G0282977307	DDB_G0282977	DDB_G0282977	0	0.447595	8933	4721	307	307		24718	32544;32545	248454	440768	Dsil18WTrpt_TO_F5_2	9597	248454	440768	Dsil18WTrpt_TO_F5_2	9597	DDB0308997|DDB_G0282977	DDB0308997|DDB_G0282977	DDB0308997|DDB_G0282977			>DDB0308997|DDB_G0282977 |Protein|gene: DDB_G0282977 on chromosome: 4 position 81934 to 85011																	0.99926	31.6226	0.990138	21.3032	0.00303726	38.55	111.04	0.976337
DDB_G0268168350	DDB_G0268168	png	peptide N-glycanase	0.447357	7125	3676	350	350		26677	35168	269206	478967	Dicty_TiO2_cation5_2	2862	269206	478967	Dicty_TiO2_cation5_2	2862	DDB0306174|DDB_G0268168	DDB0306174|DDB_G0268168	DDB0306174|DDB_G0268168			>DDB0306174|DDB_G0268168 |Protein|gene: png on chromosome: 1 position 1591385 to 1593342																	0.999999	58.4978	0.999999	58.4978	2.04e-19	33.03	175.85
DDB_G0283987117	DDB_G0283987	purC/E	phosphoribosylaminoimidazole carboxylase (AIR carboxylase), phosphoribosylaminoimidazolesuccinocarboxamide synthase (SAICAR synthase), PAICS	0.447129	12807	1091	117	117		10315;10316;19819	12560;12562;12563;25780	91205	157887	DSil_02_PS_cation11_1	1562	188436	327484	Dicty_PS_cation_14_2	1329	DDB0230088|DDB_G0283987	DDB0230088|DDB_G0283987	DDB0230088|DDB_G0283987			>DDB0230088|DDB_G0283987 |Protein|gene: purC/E on chromosome: 4 position 1280148 to 1283703																	0.904293	9.84123	0.70473	5.66588	0.00107876	32.88	145.18	0.904293
DDB_G0275305554	DDB_G0275305	DDB_G0275305	unknown	0.445409	11034	1751	554	554		19200;28718;28719	24776;24777;37642;37643	289685	514321	DSil_02_PS_cation11_3	1343	289685	514321	DSil_02_PS_cation11_3	1343	DDB0233061|DDB_G0275305	DDB0233061|DDB_G0275305	DDB0233061|DDB_G0275305			>DDB0233061|DDB_G0275305 |Protein|gene: DDB_G0275305 on chromosome: 2 position 5302345 to 5311304																	1	118.601	0.999998	57.7715	0.0299108	24.06	88.268	1
DDB_G0277511275	DDB_G0277511	hpd	4-hydroxyphenylpyruvate dioxygenase, p-hydroxyphenylpyruvic hydroxylase	0.44528	3199	1422	275	275		6896;23060	8419;30235	59865	101590	DSil_02_TiO2_cation4_3	5741	227165	400363	DSil_02_PS_cation11_3	3573	DDB0231603|DDB_G0277511;DDB0231604|DDB_G0277511	DDB0231603|DDB_G0277511	DDB0231603|DDB_G0277511			>DDB0231603|DDB_G0277511 |Protein|gene: hpd on chromosome: 2 position 8032660 to 8033990;>DDB0231604|DDB_G0277511 |Protein|gene: hpd on chromosome: 2 position 8032217 to 8033990																	1	79.6098	1	71.6986	0.00158088	64.03	150.24	1
DDB_G0286295272	DDB_G0286295	DDB_G0286295	unknown	0.442805	3266	1471	272	272		20009;22232	26035;29104	216972	381050	DSil_02_PS_cation5_3	4249	216964	381029	Dsil18WTrpt_TO_F6_1	8551	DDB0231755|DDB_G0286295	DDB0231755|DDB_G0286295	DDB0231755|DDB_G0286295			>DDB0231755|DDB_G0286295 |Protein|gene: DDB_G0286295 on chromosome: 4 position 4317522 to 4320818																	1	126.149	1	126.149	7.4e-10	38.41	143.54	1
DDB_G02689487	DDB_G0268948	DDB_G0268948	putative SAM dependent methyltransferase	0.44201	12547	4981	7	7		26078;26079;26080	34344;34346;34347;34348;34349;34351;34352;34354	262121	465482	Dsil18WT_TO_F10_1	11765	262137	465526	DSil_02_PS_cation8_1	4482	DDB0347390|DDB_G0268948	DDB0347390|DDB_G0268948	DDB0347390|DDB_G0268948			>DDB0347390|DDB_G0268948 |Protein|gene: DDB_G0268948 on chromosome: 1 position 1982796 to 1984040																	0.914528	13.1513	0.859158	9.60893	9.19e-08	39.37	145.45	0.482351
DDB_G027937347	DDB_G0279373	snf5	SNF5 related protein	0.441781	11165	1953	47	47		20102;25829	26174;34022	259531	460797	Dsil18WT_TO_F5_3	3071	259539	460828	Dsil18WTrpt_TO_F5_3	3309	DDB0233488|DDB_G0279373	DDB0233488|DDB_G0279373	DDB0233488|DDB_G0279373			>DDB0233488|DDB_G0279373 |Protein|gene: snf5 on chromosome: 3 position 2004876 to 2006425																	0.99974	35.8493	0.939993	11.9498	0.00311618	19.96	108.14	0.995364
DDB_G0288405108	DDB_G0288405	DDB_G0288405	RabGAP/TBC domain-containing protein, putative GTPase activating protein (GAP), TLDc domain-containing protein	0.441425	5501	2469	108	108		22486	29447;29448;29449	220170	386989	Dsil18WTrpt_TO_F10_1	7951	220173	386998	Dsil18WTrpt_TO_F10_3	8518	DDB0235328|DDB_G0288405	DDB0235328|DDB_G0288405	DDB0235328|DDB_G0288405			>DDB0235328|DDB_G0288405 |Protein|gene: DDB_G0288405 on chromosome: 5 position 1502693 to 1505171																	0.969121	14.9671	0.833272	6.9897	5.1e-08	50.8	140.77	0.729684
DDB_G02889151093	DDB_G0288915	DDB_G0288915	0	0.440728	7570	3903	1093	1093		24079	31688;31689	239825	422979	Dsil18WT_TO_F5_1	2966	239835	423002	Dsil18WTrpt_TO_F6_3	2845	DDB0306662|DDB_G0288915	DDB0306662|DDB_G0288915	DDB0306662|DDB_G0288915			>DDB0306662|DDB_G0288915 |Protein|gene: DDB_G0288915 on chromosome: 5 position 2114788 to 2118427																	1	101.412	0.999999	60.7637	0.000794224	15.42	120.05	0.999999
DDB_G0274247673	DDB_G0274247	fam91	FAM91 family protein	0.440343	3544	1560	673	673		11460;22474	13927;13928;29427	219852	386365	Dsil18WT_TO_F5_1	957	219852	386365	Dsil18WT_TO_F5_1	957	DDB0232150|DDB_G0274247	DDB0232150|DDB_G0274247	DDB0232150|DDB_G0274247			>DDB0232150|DDB_G0274247 |Protein|gene: fam91 on chromosome: 2 position 4146331 to 4149291																	0.998542	28.355	0.452864	3.98064	0.000168217	4.38	115.7	0.64825
DDB_G0280205350	DDB_G0280205	DDB_G0280205	0	0.439818	12393	4562	350	350		21597	28206	209969	368000	Dicty_PS_cation_14_1	376	209989	368031	Dsil18WT_TO_F15_1	1634	DDB0308251|DDB_G0280205	DDB0308251|DDB_G0280205	DDB0308251|DDB_G0280205			>DDB0308251|DDB_G0280205 |Protein|gene: DDB_G0280205 on chromosome: 3 position 3106631 to 3109388																	0.949853	15.2118	0.949853	15.2118	0.00312727	3.99	94.812	0.926432
DDB_G02850632846	DDB_G0285063	DDB_G0285063	putative E3 ubiquitin-protein ligase	0.439675	6195	2928	2846	2846		8554;23288	10385;30550	74043	126181	Dsil18WTrpt_TO_F14_3	837	230124	405239	Dsil18WTrpt_TO_F10_3	10547	DDB0252828|DDB_G0285063	DDB0252828|DDB_G0285063	DDB0252828|DDB_G0285063			>DDB0252828|DDB_G0285063 |Protein|gene: DDB_G0285063 on chromosome: 4 position 2707152 to 2718912																	1	45.3279	1	56.3085	0.0773334	19.87	81.177	0.999973
DDB_G0279491536	DDB_G0279491	DDB_G0279491	Peptidyl-prolyl cis-trans isomerase G	0.439571	8564	4458	536	536		17354;17355	21958;21959	162891	285948	Dsil18WT_TO_F12_2	2849	162916	286003	Dsil18WTrpt_TO_F12_3	1387	DDB0307994|DDB_G0279491	DDB0307994|DDB_G0279491	DDB0307994|DDB_G0279491			>DDB0307994|DDB_G0279491 |Protein|gene: DDB_G0279491 on chromosome: 3 position 2147617 to 2149527																	0.943049	12.2131	0.936093	11.6865	0.00238563	17.5	112.01	0.889131
DDB_G0274811318	DDB_G0274811	argB	N-acetylglutamate kinase	0.437633	3117	1361	318	318		20039;23375	26081;26082;26083;30659;30660	231036	406823	Dicty_TiO2_cation5_3	6483	192202	335842	Dicty_PS_cation_11_2	4091	DDB0231459|DDB_G0274811	DDB0231459|DDB_G0274811	DDB0231459|DDB_G0274811			>DDB0231459|DDB_G0274811 |Protein|gene: argB on chromosome: 2 position 3967434 to 3970879																	0.931565	11.3698	0.931565	11.3698	5.24e-33	74.53	218.79	0.857
DDB_G0281551715	DDB_G0281551	guaA	GMP synthetase	0.436706	10317	556	715	715		27423	36098	277247	493030	DSil_02_TiO2_cation4_2	6529	277243	493024	Dicty_TiO2_cation4	7794	DDB0215334|DDB_G0281551	DDB0215334|DDB_G0281551	DDB0215334|DDB_G0281551			>DDB0215334|DDB_G0281551 |Protein|gene: guaA on chromosome: 3 position 4709076 to 4711232																	0.974046	15.7448	0.932468	11.4013	0.000108885	16.78	102.8	0.974046
DDB_G0276269292	DDB_G0276269	sgcA	guanylyl cyclase	0.436392	696	263	292	292		20349	26539	196591	344163	DSil_02_PS_cation4_1	3143	196593	344166	DSil_02_TiO2_cation4_1	4337	DDB0191330|DDB_G0276269	DDB0191330|DDB_G0276269	DDB0191330|DDB_G0276269			>DDB0191330|DDB_G0276269 |Protein|gene: sgcA on chromosome: 2 position 6582943 to 6592973																	0.996349	25.4948	0.876947	11.9498	0.00228684	28.51	101.53	0.996349
DDB_G02829251229	DDB_G0282925	lvsE	BEACH domain-containing protein	0.435901	950	348	1229	1229		22052	28853;28855	215123	377806	DSil_02_TiO2_cation5_3	579	215127	377810	Dsil18WT_TO_F5_1	3181	DDB0191473|DDB_G0282925	DDB0191473|DDB_G0282925	DDB0191473|DDB_G0282925			>DDB0191473|DDB_G0282925 |Protein|gene: lvsE on chromosome: 4 position 90982 to 98705																	0.967085	14.7693	0.780694	5.57198	0.145266	34.21	57.492	0.967085
DDB_G0278909325	DDB_G0278909	DDB_G0278909	leucine-rich repeat-containing protein (LRR), armadillo repeat-containing protein, protein kinase, TKL group, tyrosine kinase-like protein, ARMK family protein kinase	0.434224	2788	1112	325	325		9809	11905;11906;11907	85731	148139	Dsil18WTrpt_TO_F13_3	827	85689	147991	DSil_02_PS_cation12_2	1757	DDB0230124|DDB_G0278909	DDB0230124|DDB_G0278909	DDB0230124|DDB_G0278909			>DDB0230124|DDB_G0278909 |Protein|gene: DDB_G0278909 on chromosome: 3 position 1376167 to 1382125																	1	35.6371	1	89.1616	3.42e-11	55.39	193.4	1
DDB_G0270814411	DDB_G0270814	nek2	NEK family protein kinase Nek2	0.433991	10372	657	411	411		20088;24997	26154;32908	251184	445699	Dsil18WTrpt_TO_F5_2	14437	251184	445699	Dsil18WTrpt_TO_F5_2	14437	DDB0216282|DDB_G0270814	DDB0216282|DDB_G0270814	DDB0216282|DDB_G0270814			>DDB0216282|DDB_G0270814 |Protein|gene: nek2 on chromosome: 1 position 4847143 to 4848761																	0.999983	48.9641	0.999734	36.9613	0.00807447	31.4	96.193	0.989363
DDB_G027015046	DDB_G0270150	cepF	centrosomal protein 103 kDa	0.432662	6678	3332	46	46		24046	31623	239244	421804	DSil_02_TiO2_cation5_2	2618	239244	421804	DSil_02_TiO2_cation5_2	2618	DDB0304837|DDB_G0270150	DDB0304837|DDB_G0270150	DDB0304837|DDB_G0270150			>DDB0304837|DDB_G0270150 |Protein|gene: cepF on chromosome: 1 position 4316335 to 4319082																	0.999951	43.3004	0.999604	34.3972	3.42e-07	42.42	180.61	0.999951
DDB_G0280205355	DDB_G0280205	DDB_G0280205	0	0.431209	8750	4562	355	355		21597	28206	210010	368083	DSil_02_PS_cation15_3	344	209989	368031	Dsil18WT_TO_F15_1	1634	DDB0308251|DDB_G0280205	DDB0308251|DDB_G0280205	DDB0308251|DDB_G0280205			>DDB0308251|DDB_G0280205 |Protein|gene: DDB_G0280205 on chromosome: 3 position 3106631 to 3109388																	0.99944	33.0261	0.948091	12.5715	0.00312727	3.99	94.812	0.99944
DDB_G02917101671	DDB_G0291710	roco10	LRRK family protein kinase Roco10	0.429506	1212	438	1671	1671		22053	28856;28857	215164	377860	DSil_02_PS_cation12_2	612	215155	377845	Dsil18WTrpt_TO_F12_2	1538	DDB0201665|DDB_G0291710	DDB0201665|DDB_G0291710	DDB0201665|DDB_G0291710			>DDB0201665|DDB_G0291710 |Protein|gene: roco10 on chromosome: 6 position 648952 to 656982																	0.999921	41.0356	0.972227	15.4415	0.0211362	23.53	80.535	0.999921
DDB_G0291536381	DDB_G0291536	gnrB	gelsolin-related protein	0.428895	3484	1535	381	381		20890;25211	27298;33175	253215	449301	Dicty_PS_cation_6_1	1820	253241	449365	DSil_02_PS_cation5_1	2162	DDB0232111|DDB_G0291536;REV_DDB0238052|DDB_G0282693	DDB0232111|DDB_G0291536	DDB0232111|DDB_G0291536			>DDB0232111|DDB_G0291536 |Protein|gene: gnrB on chromosome: 6 position 490155 to 495242;>REV_DDB0238052|DDB_G0282693 |Protein|gene: pex10 on chromosome: 3 position 6137089 to 6138534																	1	79.5537	1	79.5537	0.000681007	25.16	143.54	1
DDB_G0288249227	DDB_G0288249	mkpA	MAP kinase phosphatase, putative protein tyrosine phosphatase, dual specificity, gelsolin family protein	0.428456	724	267	227	227		24584	32363	246965	437977	DSil_02_TiO2_cation6_3	1406	246955	437960	Dsil18WT_TO_F6_2	3183	DDB0191336|DDB_G0288249	DDB0191336|DDB_G0288249	DDB0191336|DDB_G0288249			>DDB0191336|DDB_G0288249 |Protein|gene: mkpA on chromosome: 5 position 1323200 to 1327954																	0.96575	14.5025	0.79449	5.8737	0.159379	11.68	72.206	0.96575
DDB_G0284649373	DDB_G0284649	DDB_G0284649	unknown	0.427532	7048	3638	373	373		11665	14172;14173;14174	102145	175837	Dsil18WTrpt_TO_F5_1	5093	102145	175837	Dsil18WTrpt_TO_F5_1	5093	DDB0306068|DDB_G0284649	DDB0306068|DDB_G0284649	DDB0306068|DDB_G0284649			>DDB0306068|DDB_G0284649 |Protein|gene: DDB_G0284649 on chromosome: 4 position 2287653 to 2289871																	1	83.6484	1	66.6855	0.00807447	22.62	96.193	1
DDB_G02750051033	DDB_G0275005	DDB_G0275005	RING zinc finger-containing protein, RNA recognition motif-containing protein RRM, putative CCR4-NOT complex subunit 4	0.427294	5680	2565	1033	1033		27263;27264	35899;35900	275624	489941	Dsil18WT_TO_F9_2	9019	275617	489929	Dsil18WTrpt_TO_F5_1	12749	DDB0237630|DDB_G0275005	DDB0237630|DDB_G0275005	DDB0237630|DDB_G0275005			>DDB0237630|DDB_G0275005 |Protein|gene: DDB_G0275005 on chromosome: 2 position 4898014 to 4903137																	0.974947	15.9067	0.876116	8.51195	3.22e-25	40.18	132.76	0.807046
DDB_G027299168	DDB_G0272991	exoc7	exocyst complex subunit 7	0.426549	5061	2196	68	68		24162;24163	31801;31802;31803	241247	426187	DSil_02_PS_cation5_1	795	241254	426213	Dicty_PS_cation_13_2	654	DDB0233927|DDB_G0272991	DDB0233927|DDB_G0272991	DDB0233927|DDB_G0272991			>DDB0233927|DDB_G0272991 |Protein|gene: exoc7 on chromosome: 2 position 2034015 to 2036935																	0.999644	35.8493	0.996261	26.3481	0.0049196	32.51	104.43	0.999644
DDB_G0279491535	DDB_G0279491	DDB_G0279491	Peptidyl-prolyl cis-trans isomerase G	0.424891	8563	4458	535	535		17354;17355	21958;21959	162910	285991	Dsil18WTrpt_TO_F12_1	1312	162916	286003	Dsil18WTrpt_TO_F12_3	1387	DDB0307994|DDB_G0279491	DDB0307994|DDB_G0279491	DDB0307994|DDB_G0279491			>DDB0307994|DDB_G0279491 |Protein|gene: DDB_G0279491 on chromosome: 3 position 2147617 to 2149527																	0.979015	19.9678	0.936093	11.6865	0.00238563	17.5	112.01	0.923156
DDB_G02680881077	DDB_G0268088	lvsG	WD40 repeat-containing protein, BEACH domain-containing protein	0.423372	3139	1379	1077	1077		10165;29190	12357;12358;38218;38220	89411	154838	Dsil18WTrpt_TO_F12_3	8888	293629	521144	Dsil18WTrpt_TO_F5_3	14055	DDB0231499|DDB_G0268088	DDB0231499|DDB_G0268088	DDB0231499|DDB_G0268088			>DDB0231499|DDB_G0268088 |Protein|gene: lvsG on chromosome: 1 position 1432947 to 1439629																	0.99695	25.1432	0.91506	10.3737	0.00296346	13.48	97.936	0.985163
DDB_G02899431323	DDB_G0289943	DDB_G0289943	armadillo-like helical domain-containing protein	0.42285	11413	2251	1323	1323		10083;26389	12253;34780	266097	473000	Dsil18WTrpt_TO_F7_3	2537	266098	473001	Dsil18WTrpt_TO_F8_1	2863	DDB0234043|DDB_G0289943	DDB0234043|DDB_G0289943	DDB0234043|DDB_G0289943			>DDB0234043|DDB_G0289943 |Protein|gene: DDB_G0289943 on chromosome: 5 position 3479964 to 3484889																	0.999704	35.7672	0.894819	10.876	0.0252179	3.32	70.439	0.993641
DDB_G0270388739	DDB_G0270388	DDB_G0270388	ubiquitin system component Cue domain containing protein	0.422522	6318	3034	739	739		16742;17882;26374	21140;22705;22706;34756;34757	155816	272298	Dsil18WT_TO_F5_1	1089	167286	293059	Dsil18WTrpt_TO_F10_3	7446	DDB0266718|DDB_G0270388	DDB0266718|DDB_G0270388	DDB0266718|DDB_G0270388			>DDB0266718|DDB_G0270388 |Protein|gene: DDB_G0270388 on chromosome: 1 position 4737656 to 4740668																	1	124.774	1	103.878	5.01e-15	42.53	197.15	1
DDB_G0282891910	DDB_G0282891	pakG	STE20 family protein kinase PakG	0.421522	2350	955	910	910		22293	29186;29187	217715	382540	Dsil18WTrpt_TO_F11_2	2617	217727	382569	DSil_02_PS_cation12_1	684	DDB0229411|DDB_G0282891	DDB0229411|DDB_G0282891	DDB0229411|DDB_G0282891			>DDB0229411|DDB_G0282891 |Protein|gene: pakG on chromosome: 3 position 6346144 to 6349794																	1	120.622	1	99.5079	2.55e-12	58.37	151.49	1
DDB_G0269286369	DDB_G0269286	DDB_G0269286	0	0.420954	7506	3852	369	369		22328	29228	218030	383040	Dsil18WTrpt_TO_F12_1	2089	218030	383040	Dsil18WTrpt_TO_F12_1	2089	DDB0306565|DDB_G0269286	DDB0306565|DDB_G0269286	DDB0306565|DDB_G0269286			>DDB0306565|DDB_G0269286 |Protein|gene: DDB_G0269286 on chromosome: 1 position 2451692 to 2455913																	0.999856	38.4149	0.993484	21.8455	7.74e-05	37.17	147.94	0.981533
DDB_G02899851156	DDB_G0289985	DDB_G0289985	putative transmembrane protein	0.415882	5607	2515	1156	1156		5547	6733;6734	47645	79916	Dsil18WTrpt_TO_F2_3	7878	47644	79915	Dsil18WTrpt_TO_F2_1	7776	DDB0237512|DDB_G0289985	DDB0237512|DDB_G0289985	DDB0237512|DDB_G0289985			>DDB0237512|DDB_G0289985 |Protein|gene: DDB_G0289985 on chromosome: 5 position 3471284 to 3477219																	0.99427	22.6102						0.990256
DDB_G0278909318	DDB_G0278909	DDB_G0278909	leucine-rich repeat-containing protein (LRR), armadillo repeat-containing protein, protein kinase, TKL group, tyrosine kinase-like protein, ARMK family protein kinase	0.41574	2796	1112	318	318		24127	31755	240578	424720	Dsil18WTrpt_TO_F5_3	5136	240578	424720	Dsil18WTrpt_TO_F5_3	5136	DDB0230124|DDB_G0278909	DDB0230124|DDB_G0278909	DDB0230124|DDB_G0278909			>DDB0230124|DDB_G0278909 |Protein|gene: DDB_G0278909 on chromosome: 3 position 1376167 to 1382125																	0.999951	44.9475	0.999734	37.0987	0.0455975	15.06	97.769	0.998687
DDB_G0278909337	DDB_G0278909	DDB_G0278909	leucine-rich repeat-containing protein (LRR), armadillo repeat-containing protein, protein kinase, TKL group, tyrosine kinase-like protein, ARMK family protein kinase	0.414981	2793	1112	337	337		11736;11737;11738	14262;14263;14264;14265	102665	176762	DSil_02_TiO2_cation6_1	704	102695	176815	Dsil18WTrpt_TO_F10_3	9831	DDB0230124|DDB_G0278909	DDB0230124|DDB_G0278909	DDB0230124|DDB_G0278909			>DDB0230124|DDB_G0278909 |Protein|gene: DDB_G0278909 on chromosome: 3 position 1376167 to 1382125																	0.999805	37.0987	0.75353	5.15316	2.58e-12	36.13	186.01	0.999805
DDB_G02912252	DDB_G0291225	cct7	chaperonin containing TCP1 eta subunit	0.414017	285	118	2	2		22917	30024;30025	225314	396771	Dsil18WTrpt_TO_F4_3	14101	225305	396753	Dsil18WTrpt_TO_F4_3	15714	DDB0191096|DDB_G0291225	DDB0191096|DDB_G0291225	DDB0191096|DDB_G0291225			>DDB0191096|DDB_G0291225 |Protein|gene: cct7 on chromosome: 6 position 201367 to 203505																	1	95.6973	1	78.5381	0.00490353	18.44	78.538	1
DDB_G028375776	DDB_G0283757	rab1A	Rab GTPase	0.412008	972	350;461;948	76;76;78	76		5451;25250	6620;6621;33232;33233	253613	450033	Dicty_TiO2_cation5_3	2963	46889	78621	DSil_02_TiO2_cation13_3	2585	DDB0191476|DDB_G0283757;DDB0214820|DDB_G0277867;DDB0229398|DDB_G0284985	DDB0191476|DDB_G0283757;DDB0214820|DDB_G0277867;DDB0229398|DDB_G0284985	DDB0191476|DDB_G0283757			>DDB0191476|DDB_G0283757 |Protein|gene: rab1A on chromosome: 4 position 1241175 to 1242406;>DDB0214820|DDB_G0277867 |Protein|gene: rab1B on chromosome: 3 position 743092 to 744234;>DDB0229398|DDB_G0284985 |Protein|gene: rab1D on chromosome: 4 position 2756																	0.999988	49.2603	0.999988	49.2603	0.000411621	43.06	147.5	0.999618
DDB_G0293924459	DDB_G0293924	DDB_G0293924	RNA-binding protein 7	0.411017	9023	4810	459	459		9717;13404;13405	11778;11779;16687;16688;16689;16690;16691	119541	205902	Dsil18WTrpt_TO_F6_2	6993	84595	145547	Dsil18WTrpt_TO_F12_2	6831	DDB0346657|DDB_G0293924	DDB0346657|DDB_G0293924	DDB0346657|DDB_G0293924			>DDB0346657|DDB_G0293924 |Protein|gene: DDB_G0293924 on chromosome: 6 position 3490466 to 3493218																	0.99987	41.5055	0.99857	31.456	9.53e-06	26.97	131.77	0.999484
DDB_G02758611426	DDB_G0275861	DDB_G0275861	unknown	0.410473	5121	2250	1426	1426		9575	11607;11608	83100	142563	Dsil18WTrpt_TO_F11_3	9846	83100	142563	Dsil18WTrpt_TO_F11_3	9846	DDB0234042|DDB_G0275861	DDB0234042|DDB_G0275861	DDB0234042|DDB_G0275861			>DDB0234042|DDB_G0275861 |Protein|gene: DDB_G0275861 on chromosome: 2 position 5745037 to 5753130																	0.999984	47.9432	0.806213	6.31164	0.0024376	6.1	87.869	0.996167
DDB_G0283327250	DDB_G0283327	eppA	Erk2-dependent phosphoprotein	0.409763	4567	2039	250	250		5510	6689	47400	79538	Dsil18WTrpt_TO_F5_2	14056	47399	79536	Dsil18WTrpt_TO_F5_1	13774	DDB0233660|DDB_G0283327	DDB0233660|DDB_G0283327	DDB0233660|DDB_G0283327			>DDB0233660|DDB_G0283327 |Protein|gene: eppA on chromosome: 4 position 431083 to 432443																	1	143.397						1
DDB_G0278147353	DDB_G0278147	gxcW	pleckstrin homology (PH) domain-containing protein, RhoGEF domain-containing protein, FYVE-type zinc finger-containing protein	0.409258	11096	1861	353	353		26313	34664	264988	470826	DSil_02_TiO2_cation6_3	1649	264977	470804	Dsil18WTrpt_TO_F5_2	4930	DDB0233316|DDB_G0278147	DDB0233316|DDB_G0278147	DDB0233316|DDB_G0278147			>DDB0233316|DDB_G0278147 |Protein|gene: gxcW on chromosome: 3 position 354814 to 358184																	0.997433	25.916	0.935777	11.9498	0.00312243	7.92	94.905	0.997433
DDB_G027939388	DDB_G0279393	DDB_G0279393	0	0.409166	8916	4691	88	88		16724	21118	155692	272085	DSil_02_PS_cation6_3	1909	155692	272085	DSil_02_PS_cation6_3	1909	DDB0308721|DDB_G0279393	DDB0308721|DDB_G0279393	DDB0308721|DDB_G0279393			>DDB0308721|DDB_G0279393 |Protein|gene: DDB_G0279393 on chromosome: 3 position 1851382 to 1852704																	1	125.628	1	105.48	1.07e-29	46.82	225.51	1
DDB_G0285073487	DDB_G0285073	DDB_G0285073	vacuolar sorting protein 9 domain-containing protein	0.408053	5237	2330	487	487		22788	29860;29861	224019	394616	Dsil18WT_TO_F14_1	7044	224019	394616	Dsil18WT_TO_F14_1	7044	DDB0234179|DDB_G0285073	DDB0234179|DDB_G0285073	DDB0234179|DDB_G0285073			>DDB0234179|DDB_G0285073 |Protein|gene: DDB_G0285073 on chromosome: 4 position 2758636 to 2761135																	1	77.1991						1
DDB_G02779531026	DDB_G0277953	ints6	type A von Willebrand factor (VWFA) domain-containing protein, initiation factor eIF-4 gamma middle domain-containing protein, integrator complex subunit 6	0.404372	4722	2102	1026	1026		9760;16777	11845;21184;21185	156286	273241	Dsil18WT_TO_F4_2	9656	156287	273242	Dsil18WT_TO_F4_3	9783	DDB0233765|DDB_G0277953	DDB0233765|DDB_G0277953	DDB0233765|DDB_G0277953			>DDB0233765|DDB_G0277953 |Protein|gene: ints6 on chromosome: 3 position 56545 to 59868																	0.999998	56.517	0.999771	36.4183	5.23e-32	64.05	179.01	0.998581
DDB_G0283327325	DDB_G0283327	eppA	Erk2-dependent phosphoprotein	0.403206	4566	2039	325	325		4305;16374	5270;20700	151543	264340	DSil_02_TiO2_cation7_4	1099	37312	62078	Dsil18WT_TO_F13_1	5923	DDB0233660|DDB_G0283327	DDB0233660|DDB_G0283327	DDB0233660|DDB_G0283327			>DDB0233660|DDB_G0283327 |Protein|gene: eppA on chromosome: 4 position 431083 to 432443																	1	49.5937	1	88.2678	1.16e-16	35.3	159.29	1
DDB_G0271572639	DDB_G0271572	exosc10	exosome component 10	0.398534	4688	2093	639	639		21882;21883	28581;28582;28583	213089	374303	DSil_02_PS_cation5_2	2422	213089	374303	DSil_02_PS_cation5_2	2422	DDB0233752|DDB_G0271572	DDB0233752|DDB_G0271572	DDB0233752|DDB_G0271572			>DDB0233752|DDB_G0271572 |Protein|gene: exosc10 on chromosome: 2 position 601251 to 605014																	0.999962	44.2419	0.998767	29.0858	0.00800757	18.69	117.35	0.999962
DDB_G02784171269	DDB_G0278417	xacB	pleckstrin homology (PH) domain-containing protein, RhoGEF domain-containing protein, RhoGAP domain-containing protein, IQ calmodulin-binding domain-containing protein	0.398455	4311	1959	1269	1269		8096;9568	9816;11597	82885	142148	Dsil18WTrpt_TO_F13_1	6385	82885	142148	Dsil18WTrpt_TO_F13_1	6385	DDB0233495|DDB_G0278417	DDB0233495|DDB_G0278417	DDB0233495|DDB_G0278417			>DDB0233495|DDB_G0278417 |Protein|gene: xacB on chromosome: 3 position 859128 to 863604																	1	93.5357						1
DDB_G0283759929	DDB_G0283759	DDB_G0283759	unknown	0.396598	2006	818	929	929		22469;22470	29420;29421;29422	219808	386311	Dsil18WTrpt_TO_F5_3	13163	219802	386299	Dsil18WT_TO_F5_2	11036	DDB0220123|DDB_G0283759	DDB0220123|DDB_G0283759	DDB0220123|DDB_G0283759			>DDB0220123|DDB_G0283759 |Protein|gene: DDB_G0283759 on chromosome: 4 position 1232305 to 1235646																	0.992669	21.3183	0.708477	3.88673	0.0107023	23.84	77.013
DDB_G0276105316	DDB_G0276105	gtr2	alpha amylase domain-containing protein, starch synthase-like protein	0.396188	3342	1498	316	316		8456;9571	10267;10268;11600;11601	82949	142249	Dicty_TiO2_cation_14_3	2193	83035	142440	DSil_02_PS_cation12_1	2002	DDB0231973|DDB_G0276105	DDB0231973|DDB_G0276105	DDB0231973|DDB_G0276105			>DDB0231973|DDB_G0276105 |Protein|gene: gtr2 on chromosome: 2 position 6292325 to 6299746																	0.999982	47.8129	0.999982	47.8129	9.64e-108	69.56	290.96	0.999965
DDB_G0276515230	DDB_G0276515	DDB_G0276515	0	0.395758	9486	5232	230	230		21900	28601;28602	213220	374491	Dsil18WT_TO_F4_2	11494	213218	374485	Dsil18WT_TO_F4_1	11748	DDB0348757|DDB_G0276515	DDB0348757|DDB_G0276515	DDB0348757|DDB_G0276515			>DDB0348757|DDB_G0276515 |Protein|gene: DDB_G0276515 on chromosome: 2 position 6990870 to 6992122																	0.999769	36.3592	0.224197	-4.61593	0.0049196	30.88	104.43	0.999585
DDB_G0283667167	DDB_G0283667	DDB_G0283667	unknown	0.395757	5146	2252	167	167		21788	28455	212020	372264	Dsil18WTrpt_TO_F5_2	9857	212015	372256	Dsil18WT_TO_F5_1	8648	DDB0234049|DDB_G0283667	DDB0234049|DDB_G0283667	DDB0234049|DDB_G0283667			>DDB0234049|DDB_G0283667 |Protein|gene: DDB_G0283667 on chromosome: 4 position 946222 to 948830																	0.946335	12.9189	0.685867	4.46475	2.94e-09	48.29	120.16	0.929159
DDB_G028976339	DDB_G0289763	forF	actin binding protein, formin homology domain-containing protein	0.394948	2935	1218	39	39		20144	26231;26232;26233;26234	193796	338947	Dicty_PS_cation_11_1	2921	193796	338947	Dicty_PS_cation_11_1	2921	DDB0231185|DDB_G0289763	DDB0231185|DDB_G0289763	DDB0231185|DDB_G0289763			>DDB0231185|DDB_G0289763 |Protein|gene: forF on chromosome: 5 position 3237701 to 3241478																	1	81.6118	1	81.6118	2.97e-26	69.56	231.4	0.977628
DDB_G0277165610	DDB_G0277165	DDB_G0277165	BRSK subfamily protein kinase DDB_G0277165	0.39432	10560	939	610	610		19773	25724;25725;25727;25728;25729	187919	326603	Dicty_TiO2_cation_14_3	1463	187912	326593	Dicty_PS_cation_13_2	1350	DDB0229364|DDB_G0277165	DDB0229364|DDB_G0277165	DDB0229364|DDB_G0277165			>DDB0229364|DDB_G0277165 |Protein|gene: DDB_G0277165 on chromosome: 2 position 7893420 to 7896232																	0.894649	9.43567	0.894649	9.43567	5.26e-05	19.94	120.23	0.795338
DDB_G02848534	DDB_G0284853	DDB_G0284853	RING zinc finger-containing protein, B-box zinc finger-containing protein, PHR domain-containing protein	0.39362	6188	2927	4	4		28005	36808	282932	502540	DSil_02_PS_cation5_3	577	282926	502529	Dsil18WTrpt_TO_F7_2	1306	DDB0252827|DDB_G0284853	DDB0252827|DDB_G0284853	DDB0252827|DDB_G0284853			>DDB0252827|DDB_G0284853 |Protein|gene: DDB_G0284853 on chromosome: 4 position 2532768 to 2545422																	0.999086	30.3897	0.977166	16.3144	0.000335591	61.29	124.22	0.999086
DDB_G0271812307	DDB_G0271812	DDB_G0271812	SH3 domain-containing protein, FCH domain-containing protein	0.393425	11885	3385	307	307		27159;27160	35776;35777;35778	274758	488533	Dicty_PS_cation_10_2	2113	274767	488549	DSil_02_PS_cation9_3	1847	DDB0305102|DDB_G0271812	DDB0305102|DDB_G0271812	DDB0305102|DDB_G0271812			>DDB0305102|DDB_G0271812 |Protein|gene: DDB_G0271812 on chromosome: 2 position 805322 to 807046																	1	65.6974	1	65.6974	0.00127664	20.44	93.536	0.999998
DDB_G0287853346	DDB_G0287853	mkcC	putative protein serine/threonine kinase, STE20 family protein kinase, protein kinase, STE group, MKC subfamily protein kinase	0.393229	2646	1034	346	346		11140	13544;13545	98146	169364	Dsil18WTrpt_TO_F13_1	439	98146	169364	Dsil18WTrpt_TO_F13_1	439	DDB0229967|DDB_G0287853	DDB0229967|DDB_G0287853	DDB0229967|DDB_G0287853			>DDB0229967|DDB_G0287853 |Protein|gene: mkcC on chromosome: 5 position 826726 to 829401																	0.999566	36.8184	0.997047	28.9072	0.0590084	7.52	69.555	0.990276
DDB_G02691981648	DDB_G0269198	wimA	unknown	0.39289	628	256	1648	1648		8031	9743	69307	117908	DSil_02_TiO2_cation6_3	922	69289	117864	Dsil18WT_TO_F5_3	2507	DDB0191321|DDB_G0269198	DDB0191321|DDB_G0269198	DDB0191321|DDB_G0269198			>DDB0191321|DDB_G0269198 |Protein|gene: wimA on chromosome: 1 position 4776808 to 4782904																	1	126.787	1	72.2061	0.00154584	23.01	142.72	1
DDB_G0282891887	DDB_G0282891	pakG	STE20 family protein kinase PakG	0.392871	2334	955	887	887		5319	6454	45227	75518	Dsil18WT_TO_F13_2	5751	45227	75518	Dsil18WT_TO_F13_2	5751	DDB0229411|DDB_G0282891	DDB0229411|DDB_G0282891	DDB0229411|DDB_G0282891			>DDB0229411|DDB_G0282891 |Protein|gene: pakG on chromosome: 3 position 6346144 to 6349794																	0.999998	57.5332	0.999965	43.5403	0.000698825	4.78	95.814	0.999992
DDB_G0282711441	DDB_G0282711	DDB_G0282711	PHD zinc finger-containing protein	0.39222	1819	716	441	441		1683;23200	2095;30436	15787	26585	Dicty_PS_cation_10_1	5347	15793	26597	Dsil18WT_TO_F9_1	11240	DDB0216408|DDB_G0282711	DDB0216408|DDB_G0282711	DDB0216408|DDB_G0282711			>DDB0216408|DDB_G0282711 |Protein|gene: DDB_G0282711 on chromosome: 3 position 6179495 to 6183789																	0.979357	17.4047	0.979357	17.4047	0.0173267	33.57	84.823	0.921488
DDB_G0288183100	DDB_G0288183	roco9	LRRK family protein kinase Roco9	0.392096	1066	374	100	100		10182	12380;12381	89552	155075	Dsil18WT_TO_F4_1	6639	89568	155103	Dsil18WTrpt_TO_F5_3	7581	DDB0191512|DDB_G0288183	DDB0191512|DDB_G0288183	DDB0191512|DDB_G0288183			>DDB0191512|DDB_G0288183 |Protein|gene: roco9 on chromosome: 5 position 1219231 to 1229553																	0.99974	35.8493	0.92768	11.12	6.3e-05	35.28	124.18	0.999169
DDB_G0276371902	DDB_G0276371	gefL	Ras guanine nucleotide exchange factor	0.391032	212	90	902	902		21820;22731	28498;29788	212364	372853	Dicty_PS_cation_11_2	3001	212371	372864	Dsil18WTrpt_TO_F10_3	9295	DDB0185197|DDB_G0276371	DDB0185197|DDB_G0276371	DDB0185197|DDB_G0276371			>DDB0185197|DDB_G0276371 |Protein|gene: gefL on chromosome: 2 position 6706766 to 6713836																	1	120.928	1	120.928	4.59e-06	23.22	156.57	0.947911
DDB_G0275009571	DDB_G0275009	gcA	guanylyl cyclase	0.390798	10019	250	571	571		29278	38327;38328	294397	522482	Dicty_PS_cation_11_2	4216	294397	522482	Dicty_PS_cation_11_2	4216	DDB0191309|DDB_G0275009	DDB0191309|DDB_G0275009	DDB0191309|DDB_G0275009			>DDB0191309|DDB_G0275009 |Protein|gene: gcA on chromosome: 2 position 5230828 to 5235376																	0.993887	22.1546	0.993887	22.1546	0.00807447	23.72	96.193	0.99125
DDB_G02843494	DDB_G0284349	gdap2	ganglioside induced differentiation associated protein 2	0.387683	11535	2524	4	4		26415	34817;34818	266363	473489	Dsil18WT_TO_F5_3	6445	266363	473489	Dsil18WT_TO_F5_3	6445	DDB0237523|DDB_G0284349	DDB0237523|DDB_G0284349	DDB0237523|DDB_G0284349			>DDB0237523|DDB_G0284349 |Protein|gene: gdap2 on chromosome: 4 position 1866926 to 1868766																	0.999813	38.7675	0.998925	30.9484	0.0211362	8.99	80.535
DDB_G0276953157	DDB_G0276953	hspG9	heat shock protein Hsp20 domain-containing protein	0.385816	3510	1541;1542;1543;1544;1545;1546;1549;1550	151;155;157;160;152;161;177;151	157		5071;20769	6161;27138	200919	351410	DSil_02_TiO2_cation13_3	1665	43535	72813	Dicty_PS_cation_12_1	3550	DDB0232122|DDB_G0276953;DDB0232123|DDB_G0277491;DDB0232124|DDB_G0276951;DDB0232125|DDB_G0276949;DDB0232126|DDB_G0276875;DDB0232127|DDB_G0277119;DDB0232131|DDB_G0276607;DDB0232132|DDB_G0276003	DDB0232122|DDB_G0276953;DDB0232123|DDB_G0277491;DDB0232124|DDB_G0276951;DDB0232125|DDB_G0276949;DDB0232126|DDB_G0276875;DDB0232127|DDB_G0277119;DDB0232131|DDB_G0276607;DDB0232132|DDB_G0276003	DDB0232124|DDB_G0276951			>DDB0232122|DDB_G0276953 |Protein|gene: hspG9 on chromosome: 2 position 7581914 to 7582519;>DDB0232123|DDB_G0277491 |Protein|gene: hspG12 on chromosome: 2 position 7996971 to 7997588;>DDB0232124|DDB_G0276951 |Protein|gene: hspG7 on chromosome: 2 position 7																	1	35.3411	1	68.2583	0.000426185	36.21	124.22	1
DDB_G0274607293	DDB_G0274607	gefM	Ras guanine nucleotide exchange factor	0.385553	675	260	293	293		27344	35992	276325	491135	DSil_02_PS_cation13_1	378	276318	491111	Dsil18WTrpt_TO_F12_2	456	DDB0191326|DDB_G0274607	DDB0191326|DDB_G0274607	DDB0191326|DDB_G0274607			>DDB0191326|DDB_G0274607 |Protein|gene: gefM on chromosome: 2 position 4024908 to 4028022																	1	13.0394	1	54.2738	0.041656	6.14	74.039	1
DDB_G0274113250	DDB_G0274113	rpl8	60S ribosomal protein L8	0.383543	9877	93	250	250		12074	14663	106000	182788	Dsil18WT_TO_F13_3	3274	106006	182801	Dsil18WTrpt_TO_F13_1	890	DDB0185202|DDB_G0274113	DDB0185202|DDB_G0274113	DDB0185202|DDB_G0274113			>DDB0185202|DDB_G0274113 |Protein|gene: rpl8 on chromosome: 2 position 4593609 to 4595098																	1	67.0994	0.999992	50.9999	0.0590084	20.01	69.555	0.999779
DDB_G0277533402	DDB_G0277533	DDB_G0277533	WD40 repeat-containing protein	0.38341	5626	2517	402	402		22256	29136	217307	381686	Dsil18WTrpt_TO_F8_2	3459	217311	381701	DSil_02_PS_cation6_3	980	DDB0237514|DDB_G0277533	DDB0237514|DDB_G0277533	DDB0237514|DDB_G0277533			>DDB0237514|DDB_G0277533 |Protein|gene: DDB_G0277533 on chromosome: 2 position 7976869 to 7980480																	1	90.5796	0.999999	59.2019	0.000616081	30.41	160.14	0.999999
DDB_G0286295261	DDB_G0286295	DDB_G0286295	unknown	0.382507	3263	1471	261	261		12359;12360;17364;17365	15017;15018;15020;21970;21971;21972	108538	186920	Dsil18WT_TO_F4_3	9297	108541	186925	Dsil18WT_TO_F5_2	9301	DDB0231755|DDB_G0286295	DDB0231755|DDB_G0286295	DDB0231755|DDB_G0286295			>DDB0231755|DDB_G0286295 |Protein|gene: DDB_G0286295 on chromosome: 4 position 4317522 to 4320818																	0.993399	21.7815	0.913234	10.2749	0.00132745	34.33	113.06	0.899175
DDB_G0289229634	DDB_G0289229	adcF	arrestin domain-containing protein	0.38223	6408	3115	634	634		7540;17004	9193;9194;21477	158713	277923	DSil_02_PS_cation5_3	5072	65216	110999	Dsil18WTrpt_TO_F9_1	15244	DDB0267094|DDB_G0289229	DDB0267094|DDB_G0289229	DDB0267094|DDB_G0289229			>DDB0267094|DDB_G0289229 |Protein|gene: adcF on chromosome: 5 position 2510064 to 2513156																	0.999788	36.9745	0.000507644	-32.9038	0.00807447	19.87	96.193	0.999788
DDB_G0275651736	DDB_G0275651	elp2	WD-40 repeat-containing protein, elongation protein 2, RNA polymerase II elongator complex subunit	0.380922	3271	1475	736	736		20281	26440;26441	195864	342861	Dsil18WT_TO_F5_2	2853	195864	342861	Dsil18WT_TO_F5_2	2853	DDB0231759|DDB_G0275651	DDB0231759|DDB_G0275651	DDB0231759|DDB_G0275651			>DDB0231759|DDB_G0275651 |Protein|gene: elp2 on chromosome: 2 position 5847867 to 5850695																	0.999976	47.4937	0.999894	41.4738	0.0115836	10.63	78.538	0.943272
DDB_G027638913	DDB_G0276389	DDB_G0276389	Zinc finger protein DZIP1L	0.380582	8360	4323	13	13		10016;23988;23989	12163;31536;31537;31538;31539;31540	238622	420700	Dsil18WTrpt_TO_F5_2	10183	238622	420700	Dsil18WTrpt_TO_F5_2	10183	DDB0307588|DDB_G0276389	DDB0307588|DDB_G0276389	DDB0307588|DDB_G0276389			>DDB0307588|DDB_G0276389 |Protein|gene: DDB_G0276389 on chromosome: 2 position 6651958 to 6655821																	0.996637	24.9426	0.986701	19.2383	0.00282583	6.34	92.082	0.925665
DDB_G02883871128	DDB_G0288387	accA	acetyl-CoA carboxylase, biotin carboxylase	0.380413	2741	1079	1128	1128		21421;21422	27987;27988;27989;27990	207803	363896	DSil_02_PS_cation3_3	2347	207889	364110	Dsil18WTrpt_TO_F5_3	9393	DDB0230067|DDB_G0288387	DDB0230067|DDB_G0288387	DDB0230067|DDB_G0288387			>DDB0230067|DDB_G0288387 |Protein|gene: accA on chromosome: 5 position 1474122 to 1480970																	0.999422	32.5914	0.984154	17.8192	2.76e-75	100.09	254.38	0.999422
DDB_G02907599	DDB_G0290759	eif2b4	eIF2B GDP-GTP exchange factor, translation initiation factor eIF2B delta subunit	0.380178	3762	1673	9	9		17018;17019;23185;23186	21503;21504;30414;30415;30416;30417	158995	278521	Dicty_PS_cation_12_1	724	159012	278551	Dsil18WT_TO_F12_2	2768	DDB0232421|DDB_G0290759	DDB0232421|DDB_G0290759	DDB0232421|DDB_G0290759			>DDB0232421|DDB_G0290759 |Protein|gene: eif2b4 on chromosome: 5 position 4569158 to 4571140																	0.988795	19.4587	0.988795	19.4587	0.000874713	26.5	115.98	0.913301
DDB_G02765759	DDB_G0276575	syn16A	t-SNARE family protein, putative syntaxin 16	0.376824	4433	2005	9	9		2890;25791	3537;33963	259070	459843	Dsil18WTrpt_TO_F5_1	12916	26328	44359	Dsil18WTrpt_TO_F11_2	9566	DDB0233594|DDB_G0276575	DDB0233594|DDB_G0276575	DDB0233594|DDB_G0276575			>DDB0233594|DDB_G0276575 |Protein|gene: syn16A on chromosome: 2 position 6993306 to 6994463																	1	71.2763	0.999988	49.2547	0.000897853	34.83	120.67	0.999799
DDB_G0282891880	DDB_G0282891	pakG	STE20 family protein kinase PakG	0.376643	2332	955	880	880		5319	6454	45228	75519	Dsil18WT_TO_F13_3	5739	45227	75518	Dsil18WT_TO_F13_2	5751	DDB0229411|DDB_G0282891	DDB0229411|DDB_G0282891	DDB0229411|DDB_G0282891			>DDB0229411|DDB_G0282891 |Protein|gene: pakG on chromosome: 3 position 6346144 to 6349794																	0.999876	39.078	0.998467	28.0745	0.000698825	4.78	95.814	0.999512
DDB_G0293924458	DDB_G0293924	DDB_G0293924	RNA-binding protein 7	0.376567	12483	4810	458	458		9717;13404;13405	11778;11779;16687;16688;16689;16690;16691	119601	206012	Dsil18WT_TO_F10_2	7589	84595	145547	Dsil18WTrpt_TO_F12_2	6831	DDB0346657|DDB_G0293924	DDB0346657|DDB_G0293924	DDB0346657|DDB_G0293924			>DDB0346657|DDB_G0293924 |Protein|gene: DDB_G0293924 on chromosome: 6 position 3490466 to 3493218																	0.845892	8.33249	0.625624	7.00127	9.53e-06	26.97	131.77	0.65955
DDB_G0279449873	DDB_G0279449	DDB_G0279449	villin headpiece (VHP) domain-containing protein, putative actin binding protein	0.373022	3662	1605	873	873		23666	31083	234826	413601	Dicty_PS_cation_13_1	767	234836	413620	Dsil18WTrpt_TO_F13_1	1679	DDB0232250|DDB_G0279449	DDB0232250|DDB_G0279449	DDB0232250|DDB_G0279449			>DDB0232250|DDB_G0279449 |Protein|gene: DDB_G0279449 on chromosome: 3 position 2062975 to 2066277																	0.999823	39.341	0.999823	39.341	0.0049196	22.04	104.43	0.992105
DDB_G027718353	DDB_G0277183	H4a	histone H4	0.371875	1690	673	53	53		19805	25765	188274	327185	Dicty_PS_cation_11_2	4226	188274	327185	Dicty_PS_cation_11_2	4226	DDB0216310|DDB_G0277183;DDB0216311|DDB_G0276863	DDB0216310|DDB_G0277183	DDB0216310|DDB_G0277183			>DDB0216310|DDB_G0277183 |Protein|gene: H4a on chromosome: 2 position 7697697 to 7698023;>DDB0216311|DDB_G0276863 |Protein|gene: H4b on chromosome: 2 position 7515236 to 7515562																	1	105.118	1	105.118	0.000609573	38.9	164.06	0.999997
DDB_G0277165601	DDB_G0277165	DDB_G0277165	BRSK subfamily protein kinase DDB_G0277165	0.371809	2290	939	601	601		19773	25724;25725;25727;25728;25729	187966	326666	Dsil18WT_TO_F14_2	1404	187912	326593	Dicty_PS_cation_13_2	1350	DDB0229364|DDB_G0277165	DDB0229364|DDB_G0277165	DDB0229364|DDB_G0277165			>DDB0229364|DDB_G0277165 |Protein|gene: DDB_G0277165 on chromosome: 2 position 7893420 to 7896232																	0.999022	33.5069	0.993441	28.128	5.26e-05	19.94	120.23	0.952426
DDB_G0282471569	DDB_G0282471	DDB_G0282471	0	0.371326	7287	3751	569	569		23383	30670;30671	231208	407138	Dsil18WTrpt_TO_F8_1	4699	231208	407138	Dsil18WTrpt_TO_F8_1	4699	DDB0306363|DDB_G0282471	DDB0306363|DDB_G0282471	DDB0306363|DDB_G0282471			>DDB0306363|DDB_G0282471 |Protein|gene: DDB_G0282471 on chromosome: 3 position 5811380 to 5815420																	0.872456	8.48189						0.814827
DDB_G0278349213	DDB_G0278349	tra2	RNA-binding region RNP-1 domain-containing protein, RNA recognition motif-containing protein RRM, putative transformer-2 protein	0.371057	4174	1886	213	213		20017;22717	26047;29771	223209	392639	Dsil18WT_TO_F10_1	8223	223256	392871	Dsil18WTrpt_TO_F13_2	5928	DDB0233352|DDB_G0278349	DDB0233352|DDB_G0278349	DDB0233352|DDB_G0278349			>DDB0233352|DDB_G0278349 |Protein|gene: tra2 on chromosome: 3 position 731119 to 732534																	1	81.0827	0.999997	54.6656	0.000483353	47.78	121.83	1
DDB_G0272502357	DDB_G0272502	DDB_G0272502	0	0.370959	8105	4173	357	357		10073;26166	12240;12241;12242;34469;34470	263367	467945	Dsil18WTrpt_TO_F4_3	15845	88195	152650	Dicty_PS_cation_12_2	4763	DDB0307168|DDB_G0272502	DDB0307168|DDB_G0272502	DDB0307168|DDB_G0272502			>DDB0307168|DDB_G0272502 |Protein|gene: DDB_G0272502 on chromosome: 2 position 1817675 to 1821055																	0.999895	41.4768	0.997814	29.9472	3.42e-07	40.92	180.61	0.990968
DDB_G02861271213	DDB_G0286127	roco8	LRRK family protein kinase Roco8	0.370783	987	354	1213	1213		11348	13778	99600	171744	DSil_02_TiO2_cation13_2	826	99599	171743	DSil_02_PS_cation13_2	619	DDB0191480|DDB_G0286127	DDB0191480|DDB_G0286127	DDB0191480|DDB_G0286127			>DDB0191480|DDB_G0286127 |Protein|gene: roco8 on chromosome: 4 position 4112361 to 4118101																	1	60.6703	1	49.9699	0.0204942	16.53	111.83	1
DDB_G0282817128	DDB_G0282817	patB	P-type ATPase	0.370493	10279	516	128	128		24326	32042	243922	431688	Dsil18WTrpt_TO_F6_2	4938	243921	431686	Dsil18WTrpt_TO_F6_1	5008	DDB0214946|DDB_G0282817	DDB0214946|DDB_G0282817	DDB0214946|DDB_G0282817			>DDB0214946|DDB_G0282817 |Protein|gene: patB on chromosome: 3 position 6309404 to 6312689																	0.999984	47.8541	0.979509	16.7945	0.0711389	18.14	110.05	0.998777
DDB_G0288021218	DDB_G0288021	atg6B	autophagy protein Apg6 family protein	0.369758	2023	820	218	218		12361	15021;15022	108591	187006	DSil_02_PS_cation5_3	2834	108582	186991	Dsil18WTrpt_TO_F5_1	7922	DDB0220127|DDB_G0288021	DDB0220127|DDB_G0288021	DDB0220127|DDB_G0288021			>DDB0220127|DDB_G0288021 |Protein|gene: atg6B on chromosome: 5 position 985635 to 988399																	0.997853	31.444						0.997853
DDB_G0278737351	DDB_G0278737	rckA	RGS domain-containing protein, protein kinase, TKL group, tyrosine kinase-like protein	0.3695	1264	467	351	351		28869	37821;37822	290741	516028	Dsil18WTrpt_TO_F5_3	1595	290744	516032	Dsil18WTrpt_TO_F6_2	1344	DDB0214828|DDB_G0278737	DDB0214828|DDB_G0278737	DDB0214828|DDB_G0278737			>DDB0214828|DDB_G0278737 |Protein|gene: rckA on chromosome: 3 position 1218919 to 1222296																	0.998615	28.8728	0.995059	23.2576	0.0049196	11.4	104.43	0.929449
DDB_G028574161	DDB_G0285741	prdx5	peroxiredoxin	0.364849	5954	2764	61	61		10145;28223	12329;37075;37076	285650	507233	Dsil18WT_TO_F4_3	15171	285650	507233	Dsil18WT_TO_F4_3	15171	DDB0238212|DDB_G0285741	DDB0238212|DDB_G0285741	DDB0238212|DDB_G0285741			>DDB0238212|DDB_G0285741 |Protein|gene: prdx5 on chromosome: 4 position 3255042 to 3256116																	0.999991	50.535	0.999189	30.9627	2.13e-06	32.94	141.14	0.993504
DDB_G02899851025	DDB_G0289985	DDB_G0289985	putative transmembrane protein	0.364058	5614	2515	1025	1025		14843;14844	18876;18877	134501	232019	Dsil18WT_TO_F6_2	2170	134506	232025	Dsil18WT_TO_F12_1	1928	DDB0237512|DDB_G0289985	DDB0237512|DDB_G0289985	DDB0237512|DDB_G0289985			>DDB0237512|DDB_G0289985 |Protein|gene: DDB_G0289985 on chromosome: 5 position 3471284 to 3477219																	0.99974	35.8493	0.993443	21.8043	0.0057266	22.86	89.162	0.936244
DDB_G0284041339	DDB_G0284041	rcdII	PH domain-containing protein	0.36399	974	351	339	339		12397;23094	15081;30287;30288	109158	188278	DSil_02_PS_cation11_2	1072	227977	401951	Dsil18WTrpt_TO_F13_1	2212	DDB0191477|DDB_G0284041	DDB0191477|DDB_G0284041	DDB0191477|DDB_G0284041			>DDB0191477|DDB_G0284041 |Protein|gene: rcdII on chromosome: 4 position 1500251 to 1502171																	0.950765	13.2523	0.772768	7.00127	1.92e-16	57.05	189.08	0.950765
DDB_G026748027	DDB_G0267480	nup93	nucleoporin 93	0.363986	5412	2436	27	27		8896	10796	76569	130203	Dsil18WTrpt_TO_F4_2	15686	76576	130214	Dsil18WTrpt_TO_F5_3	16528	DDB0235249|DDB_G0267480	DDB0235249|DDB_G0267480	DDB0235249|DDB_G0267480			>DDB0235249|DDB_G0267480 |Protein|gene: nup93 on chromosome: 1 position 203419 to 206582																	0.999707	35.3378	0.99579	26.8071	6e-20	39.1	171.16	0.998187
DDB_G02883871124	DDB_G0288387	accA	acetyl-CoA carboxylase, biotin carboxylase	0.363596	2738	1079	1124	1124		21421;21422	27987;27988;27989;27990	207878	364086	Dsil18WTrpt_TO_F4_1	9221	207889	364110	Dsil18WTrpt_TO_F5_3	9393	DDB0230067|DDB_G0288387	DDB0230067|DDB_G0288387	DDB0230067|DDB_G0288387			>DDB0230067|DDB_G0288387 |Protein|gene: accA on chromosome: 5 position 1474122 to 1480970																	0.996427	24.5352	0.837782	12.5965	2.76e-75	100.09	254.38	0.918996
DDB_G0290963980	DDB_G0290963	kif1	kinesin-3, kinesin family member 1	0.363237	1127	394	980	980		12567	15295	110659	191007	Dsil18WTrpt_TO_F5_2	465	110656	191001	Dsil18WT_TO_F5_2	335	DDB0201559|DDB_G0290963	DDB0201559|DDB_G0290963	DDB0201559|DDB_G0290963			>DDB0201559|DDB_G0290963 |Protein|gene: kif1 on chromosome: 5 position 4896037 to 4902924																	0.901632	10.1133	0.900467	10.1133	4.13e-05	62.39	111.24	0.649289
DDB_G0280413850	DDB_G0280413	DDB_G0280413	0	0.361689	8623	4476	850	850		22596;26418	29612;29613;29614;34821	222008	390534	Dsil18WTrpt_TO_F5_3	8981	222007	390530	Dsil18WTrpt_TO_F5_3	8345	DDB0308034|DDB_G0280413	DDB0308034|DDB_G0280413	DDB0308034|DDB_G0280413			>DDB0308034|DDB_G0280413 |Protein|gene: DDB_G0280413 on chromosome: 3 position 3319399 to 3322888																	0.836031	10.3225	0.0224289	-14.3518	0.0191848	3.83	57.73	0.289408
DDB_G0275153231	DDB_G0275153	gpdA	glyceraldehyde-3-phosphate dehydrogenase, NAD+-dependent glyceraldehyde phosphate dehydrogenase	0.361559	98	52	231	231		12483;12484	15192;15193;15194	109945	189683	Dsil18WTrpt_TO_F5_1	10079	109945	189683	Dsil18WTrpt_TO_F5_1	10079	DDB0185087|DDB_G0275153	DDB0185087|DDB_G0275153	DDB0185087|DDB_G0275153			>DDB0185087|DDB_G0275153 |Protein|gene: gpdA on chromosome: 2 position 5324765 to 5325948																	1	86.6587	0.999509	33.0871	0.00975655	21.23	62.185	0.999998
DDB_G028416711	DDB_G0284167	DDB_G0284167	RNA-binding region RNP-1 domain-containing protein, RNA recognition motif-containing protein RRM	0.360948	11111	1877	11	11		20252	26390;26391;26393	195335	341830	Dsil18WTrpt_TO_F5_2	8120	195364	341892	DSil_02_TiO2_cation5_2	3350	DDB0233340|DDB_G0284167	DDB0233340|DDB_G0284167	DDB0233340|DDB_G0284167			>DDB0233340|DDB_G0284167 |Protein|gene: DDB_G0284167 on chromosome: 4 position 1610129 to 1611458																	0.976787	19.7323	0.646307	8.93947	1.54e-13	85.13	143.81	0.909381
DDB_G0288071393	DDB_G0288071	dst4	STE20 family protein kinase Dst4	0.360371	10395	693	393	393		26148	34448;34449	263180	467604	Dsil18WTrpt_TO_F5_1	5038	263191	467637	Dsil18WTrpt_TO_F6_3	3990	DDB0216374|DDB_G0288071	DDB0216374|DDB_G0288071	DDB0216374|DDB_G0288071			>DDB0216374|DDB_G0288071 |Protein|gene: dst4 on chromosome: 5 position 1048762 to 1050608																	0.999895	39.8382	0.00084123	-30.2218	0.0057266	34.98	89.162	0.987671
DDB_G029205638	DDB_G0292056	DDB_G0292056	WD repeat-containing protein YDR128W	0.36037	7804	4005	38	38		26083	34357	262210	465666	DSil_02_PS_cation5_3	3762	262196	465636	Dicty_TiO2_cation5_3	4824	DDB0306836|DDB_G0292056	DDB0306836|DDB_G0292056	DDB0306836|DDB_G0292056			>DDB0306836|DDB_G0292056 |Protein|gene: DDB_G0292056 on chromosome: 6 position 1115547 to 1121605																	0.917519	11.12	0.910516	13.1992	2.58e-12	37.79	186.01	0.917519
DDB_G0277165611	DDB_G0277165	DDB_G0277165	BRSK subfamily protein kinase DDB_G0277165	0.359544	2292	939	611	611		19773	25724;25725;25727;25728;25729	187911	326592	Dicty_PS_cation_13_1	1334	187912	326593	Dicty_PS_cation_13_2	1350	DDB0229364|DDB_G0277165	DDB0229364|DDB_G0277165	DDB0229364|DDB_G0277165			>DDB0229364|DDB_G0277165 |Protein|gene: DDB_G0277165 on chromosome: 2 position 7893420 to 7896232																	0.987771	21.0551	0.987771	21.0551	5.26e-05	19.94	120.23	0.948998
DDB_G0289713197	DDB_G0289713	DDB_G0289713	SAP DNA-binding domain-containing protein	0.358796	2223	901	197	197		25221	33187	253333	449521	Dsil18WT_TO_F5_2	8105	253334	449524	Dsil18WT_TO_F5_3	8301	DDB0220682|DDB_G0289713	DDB0220682|DDB_G0289713	DDB0220682|DDB_G0289713			>DDB0220682|DDB_G0289713 |Protein|gene: DDB_G0289713 on chromosome: 5 position 3151658 to 3153325																	0.999999	59.7488						0.995713
DDB_G02922302340	DDB_G0292230	DDB_G0292230	0	0.357965	7651	3952	2340	2340		9905;20756	12019;27122	86454	149585	Dsil18WT_TO_F13_3	8765	86454	149585	Dsil18WT_TO_F13_3	8765	DDB0306751|DDB_G0292230	DDB0306751|DDB_G0292230	DDB0306751|DDB_G0292230			>DDB0306751|DDB_G0292230 |Protein|gene: DDB_G0292230 on chromosome: 6 position 1311188 to 1320534																	0.999991	50.3954	0.917968	10.4885	0.00929666	6.49	76.318	0.999954
DDB_G02926983	DDB_G0292698	DDB_G0292698	RNA-binding region RNP-1 domain-containing protein, RNA recognition motif-containing protein RRM	0.357038	4165	1885	3	3		13324	16532;16533	118529	204159	Dsil18WTrpt_TO_F12_2	546	118531	204163	Dsil18WTrpt_TO_F12_3	704	DDB0233351|DDB_G0292698	DDB0233351|DDB_G0292698	DDB0233351|DDB_G0292698			>DDB0233351|DDB_G0292698 |Protein|gene: DDB_G0292698 on chromosome: 6 position 1997307 to 1999014																	0.999998	56.0691	0.999998	56.0691	0.018882	11.49	100.94	0.999997
DDB_G0288811309	DDB_G0288811	DDB_G0288811	RabGAP/TBC domain-containing protein, putative GTPase activating protein (GAP)	0.357031	3965	1789	309	309		24022	31589;31590	238980	421365	Dicty_TiO2_cation5_3	7212	239001	421413	Dsil18WTrpt_TO_F5_3	15731	DDB0233124|DDB_G0288811	DDB0233124|DDB_G0288811	DDB0233124|DDB_G0288811			>DDB0233124|DDB_G0288811 |Protein|gene: DDB_G0288811 on chromosome: 5 position 2006806 to 2009608																	0.999671	35.1798	0.999671	35.1798	7.09e-07	32.92	143.95	0.996693
DDB_G0288249228	DDB_G0288249	mkpA	MAP kinase phosphatase, putative protein tyrosine phosphatase, dual specificity, gelsolin family protein	0.356904	725	267	228	228		24584	32363	246952	437949	Dsil18WT_TO_F5_1	3324	246955	437960	Dsil18WT_TO_F6_2	3183	DDB0191336|DDB_G0288249	DDB0191336|DDB_G0288249	DDB0191336|DDB_G0288249			>DDB0191336|DDB_G0288249 |Protein|gene: mkpA on chromosome: 5 position 1323200 to 1327954																	0.978465	16.5741	0.499999	0	0.159379	11.68	72.206	0.499998
DDB_G02750691370	DDB_G0275069	pks16	putative fatty acid synthase, beta-ketoacyl synthase family protein	0.355542	2750	1080	1370	1370		6060	7343;7344	51431	86383	Dicty_PS_cation_8_1	1338	51440	86395	DSil_02_PS_cation7_2	1092	DDB0230068|DDB_G0275069;DDB0230071|DDB_G0275077	DDB0230068|DDB_G0275069	DDB0230068|DDB_G0275069			>DDB0230068|DDB_G0275069 |Protein|gene: pks16 on chromosome: 2 position 5110511 to 5118465;>DDB0230071|DDB_G0275077 |Protein|gene: pks17 on chromosome: 2 position 5134435 to 5142355																	0.999671	35.727	0.999671	35.727	1.9e-07	33.83	133.99	0.997743
DDB_G02922341822	DDB_G0292234	DDB_G0292234	0	0.354054	7680	3953	1822	1822		23070	30248	227232	400497	Dsil18WTrpt_TO_F7_3	925	227232	400497	Dsil18WTrpt_TO_F7_3	925	DDB0306752|DDB_G0292234	DDB0306752|DDB_G0292234	DDB0306752|DDB_G0292234			>DDB0306752|DDB_G0292234 |Protein|gene: DDB_G0292234 on chromosome: 6 position 1341999 to 1347696																	0.997083	25.6445	0.499796	0	0.00311618	28.76	108.14	0.986724
DDB_G0274211201	DDB_G0274211	DDB_G0274211	Ras GTPase activation domain-containing protein	0.353344	4715	2099	201	201		20060;20061;23857	26114;26115;26116;31354;31355	192542	336448	Dsil18WTrpt_TO_F11_1	8646	192542	336448	Dsil18WTrpt_TO_F11_1	8646	DDB0233762|DDB_G0274211	DDB0233762|DDB_G0274211	DDB0233762|DDB_G0274211			>DDB0233762|DDB_G0274211 |Protein|gene: DDB_G0274211 on chromosome: 2 position 4768104 to 4773452																	0.997835	26.6483	0.991046	20.4472	5.29e-40	74.3	221.7	0.987527
DDB_G0267376618	DDB_G0267376	acrA	adenylate cyclase	0.35233	10013	238	618	618		19859	25835	189292	329283	Dsil18WTrpt_TO_F11_2	8178	189291	329281	Dsil18WTrpt_TO_F11_1	7616	DDB0191294|DDB_G0267376	DDB0191294|DDB_G0267376	DDB0191294|DDB_G0267376			>DDB0191294|DDB_G0267376 |Protein|gene: acrA on chromosome: 1 position 1738891 to 1745341																	0.993886	22.1103	0.801706	6.06705	4.57e-56	81.47	275.11	0.5
DDB_G0282891860	DDB_G0282891	pakG	STE20 family protein kinase PakG	0.351538	2330	955	860	860		5318;17867	6453;22674;22675	45202	75486	Dicty_PS_cation_13_2	530	45205	75489	Dsil18WT_TO_F12_2	2016	DDB0229411|DDB_G0282891	DDB0229411|DDB_G0282891	DDB0229411|DDB_G0282891			>DDB0229411|DDB_G0282891 |Protein|gene: pakG on chromosome: 3 position 6346144 to 6349794																	0.999963	44.2932	0.999963	44.2932	1.25e-05	22.22	133.79	0.98915
DDB_G0274183225	DDB_G0274183	DDB_G0274183	leucine-rich repeat-containing protein (LRR)	0.351008	6107	2878	225	225		21856	28541	212724	373488	DSil_02_PS_cation11_2	2701	212724	373488	DSil_02_PS_cation11_2	2701	DDB0238868|DDB_G0274183	DDB0238868|DDB_G0274183	DDB0238868|DDB_G0274183			>DDB0238868|DDB_G0274183 |Protein|gene: DDB_G0274183 on chromosome: 2 position 4819660 to 4822302																	0.999992	52.2043	0.999839	38.0361	0.0401126	30.57	114.35	0.999992
DDB_G0278867620	DDB_G0278867	gefBB	Ras guanine nucleotide exchange factor	0.350822	11200	1988	620	620		20149;29294	26243;38349	294504	522632	DSil_02_PS_cation5_1	2641	193912	339139	DSil_02_PS_cation12_1	2222	DDB0233552|DDB_G0278867	DDB0233552|DDB_G0278867	DDB0233552|DDB_G0278867			>DDB0233552|DDB_G0278867 |Protein|gene: gefBB on chromosome: 3 position 1304620 to 1310875																	1	84.8307	0.999965	44.6152	0.115494	14.48	65.094	1
DDB_G0270560212	DDB_G0270560	mybP	myb domain-containing protein	0.349176	4138	1873	212	212		23090	30279;30280	227823	401710	DSil_02_PS_cation8_3	532	227817	401704	Dsil18WTrpt_TO_F13_3	1907	DDB0233335|DDB_G0270560	DDB0233335|DDB_G0270560	DDB0233335|DDB_G0270560			>DDB0233335|DDB_G0270560 |Protein|gene: mybP on chromosome: 1 position 3042784 to 3047317																	0.999474	32.7872	0.819751	6.57577	0.698565	0.39	41.668	0.999474
DDB_G0292000138	DDB_G0292000	DDB_G0292000	0	0.348787	8704	4547	138	138		9701;12373	11757;15043;15044;15045	84337	145066	Dsil18WTrpt_TO_F12_3	1846	84337	145066	Dsil18WTrpt_TO_F12_3	1846	DDB0308218|DDB_G0292000	DDB0308218|DDB_G0292000	DDB0308218|DDB_G0292000			>DDB0308218|DDB_G0292000 |Protein|gene: DDB_G0292000 on chromosome: 6 position 992955 to 995071																	0.999873	41.9847	0.99976	36.5188	4.59e-06	38.36	156.57	0.99814
DDB_G02725602	DDB_G0272560	capA-1	cAMP-binding protein	0.348386	12728	7;8	2;2	2		13986	17861;17862;17864;17865	127447	220041	Dicty_TiO2_cation4_3	4637	127494	220312	Dsil18WTrpt_TO_F1_2	8484	DDB0185022|DDB_G0272560;DDB0266498|DDB_G0274023;DDB0185023|DDB_G0277501	DDB0185022|DDB_G0272560;DDB0185023|DDB_G0277501	DDB0185022|DDB_G0272560			>DDB0185022|DDB_G0272560 |Protein|gene: capA-1 on chromosome: 2 position 2353564 to 2354565;>DDB0266498|DDB_G0274023 |Protein|gene: capA-2 on chromosome: 2 position 3677221 to 3678222;>DDB0185023|DDB_G0277501 |Protein|gene: capB on chromosome: 2 position 8																	0.99678	25.1238	0.99678	25.1238	0.0041417	7.51	91.447
DDB_G0270444361	DDB_G0270444	DDB_G0270444	putative protein serine/threonine kinase, WD40 repeat-containing protein, protein kinase, CMGC group	0.348032	10714	1113	361	361		12498	15210;15211;15212	110028	189810	Dsil18WT_TO_F4_1	7244	110028	189810	Dsil18WT_TO_F4_1	7244	DDB0230126|DDB_G0270444	DDB0230126|DDB_G0270444	DDB0230126|DDB_G0270444			>DDB0230126|DDB_G0270444 |Protein|gene: DDB_G0270444 on chromosome: 1 position 4890352 to 4894529																	0.999698	38.3424	0.812927	9.39704	3.25e-07	38.86	135.71	0.896669
DDB_G0289665101	DDB_G0289665	gefQ	Ras guanine nucleotide exchange factor Q	0.347802	768	283	101	101		27158	35775	274739	488502	Dsil18WTrpt_TO_F5_1	8502	274735	488496	Dsil18WT_TO_F5_2	5120	DDB0191356|DDB_G0289665	DDB0191356|DDB_G0289665	DDB0191356|DDB_G0289665			>DDB0191356|DDB_G0289665 |Protein|gene: gefQ on chromosome: 5 position 3085619 to 3089627																	0.999223	34.1043	0.910401	12.8648	0.00807447	12.45	96.193	0.998224
DDB_G0275971692	DDB_G0275971	DDB_G0275971	RNA recognition motif-containing protein RRM	0.347157	7075	3647	692	692		15609	19790	143189	248532	Dsil18WTrpt_TO_F8_2	8517	143192	248538	DSil_02_PS_cation5_1	3215	DDB0306086|DDB_G0275971	DDB0306086|DDB_G0275971	DDB0306086|DDB_G0275971			>DDB0306086|DDB_G0275971 |Protein|gene: DDB_G0275971 on chromosome: 2 position 6175233 to 6177610																	1	77.1051	1	72.4164	1.24e-45	46.89	242.05	1
DDB_G02674202	DDB_G0267420	sodA	superoxide dismutase	0.346515	573	234	2	2		21590;21591	28197;28198	209789	367696	DSil_02_PS_cation4_2	1816	209803	367725	Dicty_PS_cation_10_2	2223	DDB0191290|DDB_G0267420	DDB0191290|DDB_G0267420	DDB0191290|DDB_G0267420			>DDB0191290|DDB_G0267420 |Protein|gene: sodA on chromosome: 1 position 338107 to 338878																	0.999585	33.8189	0.994031	22.2148	0.000306522	70.69	150.24	0.999585
DDB_G029114125	DDB_G0291141	DDB_G0291141	putative zinc transporter, cation diffusion facilitator (CDF) family protein	0.346446	6313	3018	25	25		20930	27351	202655	354717	Dsil18WT_TO_F12_2	6171	202655	354717	Dsil18WT_TO_F12_2	6171	DDB0266644|DDB_G0291141	DDB0266644|DDB_G0291141	DDB0266644|DDB_G0291141			>DDB0266644|DDB_G0291141 |Protein|gene: DDB_G0291141 on chromosome: 5 position 5043001 to 5045875																	0.999999	62.2204						0.999201
DDB_G0280205502	DDB_G0280205	DDB_G0280205	0	0.345779	8751	4562	502	502		21816	28491	212309	372766	DSil_02_TiO2_cation4_3	4504	212301	372744	Dsil18WTrpt_TO_F4_3	10308	DDB0308251|DDB_G0280205	DDB0308251|DDB_G0280205	DDB0308251|DDB_G0280205			>DDB0308251|DDB_G0280205 |Protein|gene: DDB_G0280205 on chromosome: 3 position 3106631 to 3109388																	1	45.3279						1
DDB_G0276835363	DDB_G0276835	glnA1	putative glutamine synthetase type I GlnA1	0.34495	3168	1405	363	363		17509	22145	164081	287969	Dsil18WTrpt_TO_F4_2	13315	164081	287969	Dsil18WTrpt_TO_F4_2	13315	DDB0231552|DDB_G0276835	DDB0231552|DDB_G0276835	DDB0231552|DDB_G0276835			>DDB0231552|DDB_G0276835 |Protein|gene: glnA1 on chromosome: 2 position 7451944 to 7453443																	0.999132	31.4489	0.997821	29.605	0.0269975	2.14	64.591
DDB_G0289053244	DDB_G0289053	DDB_G0289053	RNA recognition motif-containing protein RRM	0.34478	4670	2091	244	244		24626;24627	32421;32422;32423	247441	438860	Dsil18WT_TO_F13_2	7553	247482	438941	Dsil18WTrpt_TO_F15_2	9494	DDB0233749|DDB_G0289053	DDB0233749|DDB_G0289053	DDB0233749|DDB_G0289053			>DDB0233749|DDB_G0289053 |Protein|gene: DDB_G0289053 on chromosome: 5 position 2302813 to 2304352																	0.945256	13.7507	0.852581	8.00128	0.00154488	17.79	150.03	0.941203
DDB_G0283607261	DDB_G0283607	eb1	microtubule-associated protein EB1	0.344713	395	160	261	261		24477	32234	245871	435977	Dsil18WTrpt_TO_F5_3	9186	245871	435977	Dsil18WTrpt_TO_F5_3	9186	DDB0191160|DDB_G0283607	DDB0191160|DDB_G0283607	DDB0191160|DDB_G0283607			>DDB0191160|DDB_G0283607 |Protein|gene: eb1 on chromosome: 4 position 912876 to 914543																	0.999352	31.892	0.978132	16.5195	5.02e-96	97.99	277.85	0.978132
DDB_G0276529185	DDB_G0276529	DDB_G0276529	0	0.344345	7825	4020	185	185		27045	35627	272912	485201	Dicty_TiO2_cation6_3	3237	272915	485208	Dsil18WTrpt_TO_F6_3	6049	DDB0306871|DDB_G0276529	DDB0306871|DDB_G0276529	DDB0306871|DDB_G0276529			>DDB0306871|DDB_G0276529 |Protein|gene: DDB_G0276529 on chromosome: 2 position 6780883 to 6787558																	0.993859	22.2637	0.993859	22.2637	0.00800757	12.44	117.35	0.958392
DDB_G02823772021	DDB_G0282377	dhkM	histidine kinase M	0.344045	1966	792	2021	2021		8768	10641	75662	128803	DSil_02_TiO2_cation5_3	6550	75656	128792	Dsil18WT_TO_F5_3	13050	DDB0220020|DDB_G0282377	DDB0220020|DDB_G0282377	DDB0220020|DDB_G0282377			>DDB0220020|DDB_G0282377 |Protein|gene: dhkM on chromosome: 3 position 5726442 to 5733682																	0.994984	23.0073						0.994984
DDB_G0271122277	DDB_G0271122	ufd1	ubiquitin fusion degradation protein UFD1 family protein	0.343096	11602	2702	277	277		10389;27157	12657;12658;35772;35773	274694	488388	DSil_02_TiO2_cation5_2	1971	274678	488359	Dsil18WTrpt_TO_F4_3	3492	DDB0238023|DDB_G0271122	DDB0238023|DDB_G0271122	DDB0238023|DDB_G0271122			>DDB0238023|DDB_G0271122 |Protein|gene: ufd1 on chromosome: 2 position 33552 to 34772																	0.922211	10.7847	0.956809	13.4543	2.58e-12	36.58	186.01	0.922211
DDB_G02701761041	DDB_G0270176	DDB_G0270176	protein phosphatase 2C, leucine-rich repeat-containing protein (LRR)	0.341224	6599	3287	1041	1041		12263;19850	14900;25823	188972	328480	Dsil18WT_TO_F12_1	1503	189001	328595	Dsil18WTrpt_TO_F13_3	789	DDB0304649|DDB_G0270176	DDB0304649|DDB_G0270176	DDB0304649|DDB_G0270176			>DDB0304649|DDB_G0270176 |Protein|gene: DDB_G0270176 on chromosome: 1 position 4369737 to 4374066																	0.999884	39.3552	0.999416	32.3434	0.00347382	29.24	130.93	0.980668
DDB_G02848533	DDB_G0284853	DDB_G0284853	RING zinc finger-containing protein, B-box zinc finger-containing protein, PHR domain-containing protein	0.34081	6187	2927	3	3		28005	36808	282936	502552	DSil_02_TiO2_cation5_2	1068	282926	502529	Dsil18WTrpt_TO_F7_2	1306	DDB0252827|DDB_G0284853	DDB0252827|DDB_G0284853	DDB0252827|DDB_G0284853			>DDB0252827|DDB_G0284853 |Protein|gene: DDB_G0284853 on chromosome: 4 position 2532768 to 2545422																	0.999688	35.0575	0.996329	24.6913	0.000335591	61.29	124.22	0.999688
DDB_G02677301130	DDB_G0267730	dst2	STE20 family protein kinase Dst2	0.340148	1767	697	1130	1130		20859;20860	27258;27259;27260	202012	353647	Dsil18WTrpt_TO_F5_3	13879	202044	353724	Dsil18WTrpt_TO_F4_2	15111	DDB0216378|DDB_G0267730	DDB0216378|DDB_G0267730	DDB0216378|DDB_G0267730			>DDB0216378|DDB_G0267730 |Protein|gene: dst2 on chromosome: 1 position 719427 to 722987																	0.999881	39.3552	0.998666	29.3529	0.000411621	34.73	147.5	0.996964
DDB_G0278349218	DDB_G0278349	tra2	RNA-binding region RNP-1 domain-containing protein, RNA recognition motif-containing protein RRM, putative transformer-2 protein	0.337555	4175	1886	218	218		20017;22717	26047;29771	223241	392809	Dsil18WTrpt_TO_F11_1	5783	223256	392871	Dsil18WTrpt_TO_F13_2	5928	DDB0233352|DDB_G0278349	DDB0233352|DDB_G0278349	DDB0233352|DDB_G0278349			>DDB0233352|DDB_G0278349 |Protein|gene: tra2 on chromosome: 3 position 731119 to 732534																	0.997593	26.4639	0.952375	13.0183	0.000483353	47.78	121.83	0.991834
DDB_G0292266703	DDB_G0292266	amdA	AMP deaminase	0.337477	265	112	703	703		12078;17015	14668;14669;14670;14671;14672;21497;21498	106096	182939	Dicty_TiO2_cation_14_3	3652	158910	278336	DSil_02_PS_cation8_1	4942	DDB0191089|DDB_G0292266	DDB0191089|DDB_G0292266	DDB0191089|DDB_G0292266			>DDB0191089|DDB_G0292266 |Protein|gene: amdA on chromosome: 6 position 1491265 to 1494036																	0.993294	21.798	0.993294	21.798	1.53e-57	86.05	176.98	0.94502
DDB_G0276791793	DDB_G0276791	DDB_G0276791	leucine-rich repeat-containing protein (LRR)	0.337368	4215	1905	793	793		8324	10097	71712	121794	Dsil18WTrpt_TO_F5_1	12412	71712	121794	Dsil18WTrpt_TO_F5_1	12412	DDB0233388|DDB_G0276791	DDB0233388|DDB_G0276791	DDB0233388|DDB_G0276791			>DDB0233388|DDB_G0276791 |Protein|gene: DDB_G0276791 on chromosome: 2 position 7326201 to 7329026																	1	157.221	0.999966	44.6467	5.41e-05	23.55	120.16	1
DDB_G0283987116	DDB_G0283987	purC/E	phosphoribosylaminoimidazole carboxylase (AIR carboxylase), phosphoribosylaminoimidazolesuccinocarboxamide synthase (SAICAR synthase), PAICS	0.336448	2761	1091	116	116		10315;10316;19819	12560;12562;12563;25780	91197	157866	Dsil18WTrpt_TO_F11_2	5169	188436	327484	Dicty_PS_cation_14_2	1329	DDB0230088|DDB_G0283987	DDB0230088|DDB_G0283987	DDB0230088|DDB_G0283987			>DDB0230088|DDB_G0283987 |Protein|gene: purC/E on chromosome: 4 position 1280148 to 1283703																	1	67.7668	0.999998	58.1216	0.00107876	32.88	145.18	0.99997
DDB_G0290359807	DDB_G0290359	DDB_G0290359	armadillo-type fold-containing protein	0.335532	7000	3596	807	807		11801;11802;23054	14344;14345;14346;14347;30227;30228;30229	103446	178164	DSil_02_PS_cation12_3	1877	227092	400228	Dicty_PS_cation_10_2	6071	DDB0305830|DDB_G0290359	DDB0305830|DDB_G0290359	DDB0305830|DDB_G0290359			>DDB0305830|DDB_G0290359 |Protein|gene: DDB_G0290359 on chromosome: 5 position 3850328 to 3853714																	1	20.6597	1	54.6053	0.000195399	34.99	115.7	1
DDB_G0285485100	DDB_G0285485	DDB_G0285485	P-loop containing nucleoside triphosphate hydrolase family protein	0.335067	6922	3497	100	100		25133	33079	252536	448129	Dsil18WTrpt_TO_F5_1	10748	252536	448129	Dsil18WTrpt_TO_F5_1	10748	DDB0305478|DDB_G0285485	DDB0305478|DDB_G0285485	DDB0305478|DDB_G0285485			>DDB0305478|DDB_G0285485 |Protein|gene: DDB_G0285485 on chromosome: 4 position 3302460 to 3304636																	0.999688	35.0575						0.928832
DDB_G026894821	DDB_G0268948	DDB_G0268948	putative SAM dependent methyltransferase	0.334271	9218	4981	21	21		4964	6044	42830	71676	DSil_02_PS_cation12_1	1120	42813	71647	Dsil18WT_TO_F11_2	5696	DDB0347390|DDB_G0268948	DDB0347390|DDB_G0268948	DDB0347390|DDB_G0268948			>DDB0347390|DDB_G0268948 |Protein|gene: DDB_G0268948 on chromosome: 1 position 1982796 to 1984040																	0.99698	25.1905	0.942164	13.8995	0.00347382	34.57	130.93	0.99698
DDB_G02725664	DDB_G0272566	psmD14	26S proteasome non-ATPase regulatory subunit 14, putative multidrug resistance protein	0.332423	589	241	4	4		13682;16661;21761	17258;17259;17260;17261;21041;28410;28411;28414	211636	371627	Dsil18WTrpt_TO_F5_3	12897	211627	371610	Dsil18WTrpt_TO_F4_2	11697	DDB0191298|DDB_G0272566	DDB0191298|DDB_G0272566	DDB0191298|DDB_G0272566			>DDB0191298|DDB_G0272566 |Protein|gene: psmD14 on chromosome: 2 position 1896679 to 1897925																	1	182.536	1	78.0209	0.00158088	47.79	150.24	1
DDB_G0273421295	DDB_G0273421	DDB_G0273421	0	0.332106	8828	4628	295	295		3074	3771;3772	27898	46832	Dsil18WTrpt_TO_F15_3	5535	27898	46832	Dsil18WTrpt_TO_F15_3	5535	DDB0308477|DDB_G0273421;DDB0308478|DDB_G0273529	DDB0308477|DDB_G0273421	DDB0308477|DDB_G0273421			>DDB0308477|DDB_G0273421 |Protein|gene: DDB_G0273421 on chromosome: 2 position 2972872 to 2975587;>DDB0308478|DDB_G0273529 |Protein|gene: DDB_G0273529 on chromosome: 2 position 3056199 to 3058914																	0.998106	30.2374	0.995474	23.4581	0.0150977	9.76	72.24	0.999399
DDB_G029300697	DDB_G0293006	gefF	Ras guanine nucleotide exchange factor	0.331823	1507	574	97	97		23844	31338;31340	236974	417714	Dsil18WT_TO_F5_2	9567	236988	417746	Dsil18WTrpt_TO_F5_2	11299	DDB0215365|DDB_G0293006	DDB0215365|DDB_G0293006	DDB0215365|DDB_G0293006			>DDB0215365|DDB_G0293006 |Protein|gene: gefF on chromosome: 6 position 2493284 to 2497275																	1	107.548	1	94.1368	6.35e-26	49.61	205.38	1
DDB_G0282711618	DDB_G0282711	DDB_G0282711	PHD zinc finger-containing protein	0.331492	1822	716	618	618		9842;18244	11942;11943;11944;23258;23259	85985	148721	Dsil18WT_TO_F12_3	6260	85985	148721	Dsil18WT_TO_F12_3	6260	DDB0216408|DDB_G0282711	DDB0216408|DDB_G0282711	DDB0216408|DDB_G0282711			>DDB0216408|DDB_G0282711 |Protein|gene: DDB_G0282711 on chromosome: 3 position 6179495 to 6183789																	0.996376	24.6725	0.841553	7.97037	0.0659673	7.25	63.362	0.96421
DDB_G02818091540	DDB_G0281809	DDB_G0281809	RapGAP/RanGAP domain-containing protein	0.331139	3935	1763	1540	1540		26163;26164	34466;34467	263316	467843	Dsil18WTrpt_TO_F6_3	7807	263316	467843	Dsil18WTrpt_TO_F6_3	7807	DDB0233080|DDB_G0281809	DDB0233080|DDB_G0281809	DDB0233080|DDB_G0281809			>DDB0233080|DDB_G0281809 |Protein|gene: DDB_G0281809 on chromosome: 3 position 4840109 to 4844968																	0.999998	58.3426	0.999422	33.6625	0.0401126	28.13	114.35	0.999996
DDB_G029355895	DDB_G0293558	pabpc1A	RNA-binding region RNP-1 domain-containing protein, RNA recognition motif-containing protein RRM, polyadenylate binding protein (PABP)	0.330921	4196	1892	95	95		21075	27532	204236	357446	DSil_02_TiO2_cation5_3	4495	204220	357409	Dsil18WT_TO_F4_2	9742	DDB0233359|DDB_G0293558	DDB0233359|DDB_G0293558	DDB0233359|DDB_G0293558			>DDB0233359|DDB_G0293558 |Protein|gene: pabpc1A on chromosome: 6 position 3041877 to 3044187																	1	35.9345	1	76.318	1.23e-08	22.59	114.35	1
DDB_G0270902312	DDB_G0270902	DDB_G0270902	Ninein-like protein	0.330676	8453	4374	312	312		26167	34471;34472	263389	468005	Dsil18WTrpt_TO_F4_3	17464	263389	468005	Dsil18WTrpt_TO_F4_3	17464	DDB0307773|DDB_G0270902	DDB0307773|DDB_G0270902	DDB0307773|DDB_G0270902			>DDB0307773|DDB_G0270902 |Protein|gene: DDB_G0270902 on chromosome: 1 position 3239824 to 3244143																	0.999051	30.5887	0.703855	6.03398	4.03e-12	38.24	147.66	0.686899
DDB_G027791564	DDB_G0277915	gefI	Ras guanine nucleotide exchange factor	0.328867	1451	543	64	64		11280;25667;25668	13700;33797;33798	257727	457453	Dsil18WTrpt_TO_F7_3	3296	257748	457504	DSil_02_TiO2_cation5_1	2039	DDB0215006|DDB_G0277915	DDB0215006|DDB_G0277915	DDB0215006|DDB_G0277915			>DDB0215006|DDB_G0277915 |Protein|gene: gefI on chromosome: 3 position 332007 to 334836																	0.99995	43.0635	0.999919	41.6245	9.23e-07	46.62	176.78	0.999306
DDB_G027767512	DDB_G0277675	DDB_G0277675	RasGTPase-activating protein	0.328862	4752	2106	12	12		5609;9997;23606	6805;6806;12135;12136;12138;31001;31002	87535	151514	Dsil18WTrpt_TO_F12_1	1395	87537	151517	Dsil18WTrpt_TO_F12_2	1390	DDB0233770|DDB_G0277675	DDB0233770|DDB_G0277675	DDB0233770|DDB_G0277675			>DDB0233770|DDB_G0277675 |Protein|gene: DDB_G0277675 on chromosome: 2 position 8331577 to 8333980																	0.995259	26.2308	0.938854	12.1428	2.33e-12	78.48	163.63	0.945352
DDB_G0286295263	DDB_G0286295	DDB_G0286295	unknown	0.328742	3265	1471	263	263		12359;12360;17364;17365	15017;15018;15020;21970;21971;21972	108541	186925	Dsil18WT_TO_F5_2	9301	108541	186925	Dsil18WT_TO_F5_2	9301	DDB0231755|DDB_G0286295	DDB0231755|DDB_G0286295	DDB0231755|DDB_G0286295			>DDB0231755|DDB_G0286295 |Protein|gene: DDB_G0286295 on chromosome: 4 position 4317522 to 4320818																	0.997484	26.0176	0.237374	0	0.00132745	34.33	113.06	0.994745
DDB_G027684556	DDB_G0276845	DDB_G0276845	0	0.328371	8376	4329	56	56		6126	7424	51991	87248	Dsil18WT_TO_F5_1	3764	51992	87250	Dsil18WT_TO_F5_2	3785	DDB0307610|DDB_G0276845	DDB0307610|DDB_G0276845	DDB0307610|DDB_G0276845			>DDB0307610|DDB_G0276845 |Protein|gene: DDB_G0276845 on chromosome: 2 position 7470616 to 7471251																	1	75.6304						0.999621
DDB_G02829251231	DDB_G0282925	lvsE	BEACH domain-containing protein	0.327476	951	348	1231	1231		22052	28853;28855	215127	377810	Dsil18WT_TO_F5_1	3181	215127	377810	Dsil18WT_TO_F5_1	3181	DDB0191473|DDB_G0282925	DDB0191473|DDB_G0282925	DDB0191473|DDB_G0282925			>DDB0191473|DDB_G0282925 |Protein|gene: lvsE on chromosome: 4 position 90982 to 98705																	0.999998	57.3869	0.231871	-4.71005	0.145266	34.21	57.492	0.99982
DDB_G0281381702	DDB_G0281381	dstA	signal transducer and activator of transcription (STAT) family protein	0.326395	12778	589	702	702		20082	26146	192904	337125	Dsil18WT_TO_F7_1	7057	192898	337107	Dicty_TiO2_cation7	2403	DDB0215388|DDB_G0281381	DDB0215388|DDB_G0281381	DDB0215388|DDB_G0281381			>DDB0215388|DDB_G0281381 |Protein|gene: dstA on chromosome: 3 position 4448074 to 4450633																	0.999996	55.0488	0.999987	48.9641	3.76e-07	8.28	133.79	0.999734
DDB_G0272106391	DDB_G0272106	arpB	actin related protein 2, polyphosphate kinase component, poly P kinase component	0.326339	160	76	391	391		5993;12499	7266;15213	110072	189900	Dsil18WTrpt_TO_F6_2	5916	110072	189900	Dsil18WTrpt_TO_F6_2	5916	DDB0185179|DDB_G0272106	DDB0185179|DDB_G0272106	DDB0185179|DDB_G0272106			>DDB0185179|DDB_G0272106 |Protein|gene: arpB on chromosome: 2 position 1646887 to 1648400																	1	131.447	1	91.4484	0.000794224	46	120.05	1
DDB_G0279807631	DDB_G0279807	DDB_G0279807	Metal transporter CNNM2	0.324675	7909	4057	631	631		15402	19557	140081	242071	Dsil18WT_TO_F10_2	10225	140079	242066	Dsil18WT_TO_F10_1	10996	DDB0306925|DDB_G0279807	DDB0306925|DDB_G0279807	DDB0306925|DDB_G0279807			>DDB0306925|DDB_G0279807 |Protein|gene: DDB_G0279807 on chromosome: 3 position 2563367 to 2565484																	1	67.9446	0.999999	61.828	2.58e-12	44.96	186.01	0.999996
DDB_G027625141	DDB_G0276251	DDB_G0276251	transmembrane protein	0.323828	4205	1895	41	41		14603	18594;18595	132335	228342	Dicty_TiO2_cation5_2	7596	132345	228375	Dsil18WTrpt_TO_F4_3	16689	DDB0233373|DDB_G0276251	DDB0233373|DDB_G0276251	DDB0233373|DDB_G0276251			>DDB0233373|DDB_G0276251 |Protein|gene: DDB_G0276251 on chromosome: 2 position 6500338 to 6504666																	0.994561	22.6559	0.994561	22.6559	7.84e-09	35.24	147.66	0.974146
DDB_G02854211041	DDB_G0285421	DDB_G0285421	unknown	0.322895	1908	764	1041	1041		28970	37960;37961	291731	517647	Dsil18WT_TO_F6_3	2760	291731	517647	Dsil18WT_TO_F6_3	2760	DDB0219951|DDB_G0285421	DDB0219951|DDB_G0285421	DDB0219951|DDB_G0285421			>DDB0219951|DDB_G0285421 |Protein|gene: DDB_G0285421 on chromosome: 4 position 3514189 to 3517814																	0.999999	60.7179	1	80.3546	6.63e-09	14.1	136.85	1
DDB_G0287221624	DDB_G0287221	DDB_G0287221	ubiquitin-protein ligase (HECT) domain-containing protein, armadillo repeat-containing protein	0.322135	9555	5291	624	624		15112	19191	136960	236287	DSil_02_PS_cation5_2	4546	136956	236278	Dsil18WTrpt_TO_F5_3	13950	DDB0349134|DDB_G0287221	DDB0349134|DDB_G0287221	DDB0349134|DDB_G0287221			>DDB0349134|DDB_G0287221 |Protein|gene: DDB_G0287221 on chromosome: 5 position 10149 to 17304																	0.991205	20.9736						0.991205
DDB_G02692503169	DDB_G0269250	pats1	LRRK family protein kinase Pats1	0.319796	1030	366	3169	3169		20112;26594	26189;26190;26191;35055;35056;35057;35058	193414	338261	DSil_02_PS_cation12_1	4214	193414	338261	DSil_02_PS_cation12_1	4214	DDB0191503|DDB_G0269250	DDB0191503|DDB_G0269250	DDB0191503|DDB_G0269250			>DDB0191503|DDB_G0269250 |Protein|gene: pats1 on chromosome: 1 position 2657392 to 2667176																	1	74.9373	1	69.1784	3.42e-11	57.54	193.4	1
DDB_G0288021340	DDB_G0288021	atg6B	autophagy protein Apg6 family protein	0.319661	2017	820	340	340		8870	10760	76344	129842	Dsil18WTrpt_TO_F5_2	6514	76357	129870	DSil_02_TiO2_cation5_3	2457	DDB0220127|DDB_G0288021	DDB0220127|DDB_G0288021	DDB0220127|DDB_G0288021			>DDB0220127|DDB_G0288021 |Protein|gene: atg6B on chromosome: 5 position 985635 to 988399																	0.999999	58.4226	0.999927	41.3797	0.000335591	37.94	124.22	0.999794
DDB_G0290215869	DDB_G0290215	DDB_G0290215	0	0.319444	9088	4882	869	869		8850;19807	10739;25767	188297	327232	Dsil18WT_TO_F13_1	3116	188297	327232	Dsil18WT_TO_F13_1	3116	DDB0346943|DDB_G0290215	DDB0346943|DDB_G0290215	DDB0346943|DDB_G0290215			>DDB0346943|DDB_G0290215 |Protein|gene: DDB_G0290215 on chromosome: 5 position 3805894 to 3809568																	0.999843	38.0361	0.986601	18.6707	0.294077	6.7	54.605	0.997891
DDB_G02881832711	DDB_G0288183	roco9	LRRK family protein kinase Roco9	0.3183	1069	374	2711	2711		12175	14792;14793	107035	184583	DSil_02_TiO2_cation5_1	3881	107024	184569	Dsil18WTrpt_TO_F5_3	9493	DDB0191512|DDB_G0288183	DDB0191512|DDB_G0288183	DDB0191512|DDB_G0288183			>DDB0191512|DDB_G0288183 |Protein|gene: roco9 on chromosome: 5 position 1219231 to 1229553																	0.999564	36.9745						0.999564
DDB_G0289807462	DDB_G0289807	DDB_G0289807	0	0.316902	9326	5085	462	462		16996	21467	158564	277600	Dsil18WT_TO_F6_2	2514	158573	277618	Dsil18WTrpt_TO_F6_3	2461	DDB0347816|DDB_G0289807	DDB0347816|DDB_G0289807	DDB0347816|DDB_G0289807			>DDB0347816|DDB_G0289807 |Protein|gene: DDB_G0289807 on chromosome: 5 position 3270257 to 3272844																	0.990904	20.3742	0.989477	20.9736	0.0144995	16.81	87.769	0.912424
DDB_G0282489224	DDB_G0282489	mhkD	putative myosin heavy chain kinase D	0.316823	1987	810	224	224		13757;13758;13759	17424;17425;17426;17427;17428;17429;17430;17431	124944	215753	DSil_02_TiO2_cation5_1	5051	124938	215734	DSil_02_PS_cation5_1	3875	DDB0220109|DDB_G0282489	DDB0220109|DDB_G0282489	DDB0220109|DDB_G0282489			>DDB0220109|DDB_G0282489 |Protein|gene: mhkD on chromosome: 3 position 5835955 to 5838780																	0.999999	58.4978	0.999995	53.0218	1.17e-14	22.36	145.18	0.999999
DDB_G0282711440	DDB_G0282711	DDB_G0282711	PHD zinc finger-containing protein	0.316769	1818	716	440	440		1683;23200	2095;30436	15793	26597	Dsil18WT_TO_F9_1	11240	15793	26597	Dsil18WT_TO_F9_1	11240	DDB0216408|DDB_G0282711	DDB0216408|DDB_G0282711	DDB0216408|DDB_G0282711			>DDB0216408|DDB_G0282711 |Protein|gene: DDB_G0282711 on chromosome: 3 position 6179495 to 6183789																	0.995467	23.4165	0.880095	8.67618	0.0173267	33.57	84.823	0.962394
DDB_G0288373484	DDB_G0288373	efbA	elongation factor 2	0.316383	808	288;635	484;499	484		5563	6753	47787	80267	Dsil18WTrpt_TO_F5_2	10768	47787	80267	Dsil18WTrpt_TO_F5_2	10768	DDB0191363|DDB_G0288373;DDB0216236|DDB_G0287685	DDB0191363|DDB_G0288373;DDB0216236|DDB_G0287685	DDB0191363|DDB_G0288373			>DDB0191363|DDB_G0288373 |Protein|gene: efbA on chromosome: 5 position 1470619 to 1473138;>DDB0216236|DDB_G0287685 |Protein|gene: cinC on chromosome: 5 position 689907 to 692602																	1	78.3887	0.999969	45.0576	0.294077	12.72	54.605	1
DDB_G0292358828	DDB_G0292358	ino80	SNF2-related domain-containing protein, DEAD/DEAH box helicase domain-containing protein, CHR group protein, helicase, C-terminal domain-containing protein	0.315371	3879	1730	828	828		9991;23406	12126;30714;30715	231551	407677	DSil_02_PS_cation5_3	2986	87416	151291	Dsil18WT_TO_F12_3	6488	DDB0233012|DDB_G0292358	DDB0233012|DDB_G0292358	DDB0233012|DDB_G0292358			>DDB0233012|DDB_G0292358 |Protein|gene: ino80 on chromosome: 6 position 1406177 to 1412714																	0.999771	36.4292	0.89043	9.78267	0.00290334	17.43	96.604	0.999771
DDB_G0273207375	DDB_G0273207	cdk9-1	CDK family protein kinase 9	0.313664	10584	960	375	375		9837;18016	11937;22907;22908	168702	295539	DSil_02_TiO2_cation6_3	2681	85937	148621	Dsil18WTrpt_TO_F14_1	982	DDB0229428|DDB_G0273207;DDB0302428|DDB_G0273721	DDB0229428|DDB_G0273207	DDB0229428|DDB_G0273207			>DDB0229428|DDB_G0273207 |Protein|gene: cdk9-1 on chromosome: 2 position 2708039 to 2710364;>DDB0302428|DDB_G0273721 |Protein|gene: cdk9-2 on chromosome: 2 position 3321422 to 3323747																	1	36.0583	1	81.1772	0.0640287	11.68	112.04	1
DDB_G0291974480	DDB_G0291974	docA	SH3 domain-containing protein, DOCK family protein, putative guanine nucleotide exchange factor (GEF)	0.312301	1191	428	480	480		17939	22798;22799	167995	294439	DSil_02_PS_cation9_2	5900	168019	294489	DSil_02_PS_cation9_2	6851	DDB0201649|DDB_G0291974	DDB0201649|DDB_G0291974	DDB0201649|DDB_G0291974			>DDB0201649|DDB_G0291974 |Protein|gene: docA on chromosome: 6 position 1105862 to 1112768																	0.976474	16.1843	0.797254	6.30705	0.000114651	32.15	124.18	0.976474
DDB_G028820111	DDB_G0288201	DDB_G0288201	0	0.312131	7356	3780	11	11		1052	1336	10411	17447	Dicty_TiO2_cation5	5005	10411	17447	Dicty_TiO2_cation5	5005	DDB0306435|DDB_G0288201	DDB0306435|DDB_G0288201	DDB0306435|DDB_G0288201			>DDB0306435|DDB_G0288201 |Protein|gene: DDB_G0288201 on chromosome: 5 position 1230521 to 1231854																	0.934394	11.5358	0.934394	11.5358	3.25e-07	24.48	135.71	0.928274
DDB_G02835351698	DDB_G0283535	DDB_G0283535	WD-40 repeat-containing protein, DmX-like protein	0.310942	6045	2843	1698	1698		16855	21282;21283	156952	274540	Dsil18WT_TO_F6_1	4137	156951	274537	Dsil18WT_TO_F5_3	5868	DDB0238630|DDB_G0283535	DDB0238630|DDB_G0283535	DDB0238630|DDB_G0283535			>DDB0238630|DDB_G0283535 |Protein|gene: DDB_G0283535 on chromosome: 4 position 837650 to 846384																	0.997783	26.5319	0.99394	22.1546	0.00807447	15.9	96.193	0.99596
DDB_G02691981883	DDB_G0269198	wimA	unknown	0.310726	637	256	1883	1883		29185	38212	293591	521083	Dsil18WT_TO_F5_1	8221	293593	521087	Dsil18WT_TO_F5_3	8447	DDB0191321|DDB_G0269198	DDB0191321|DDB_G0269198	DDB0191321|DDB_G0269198			>DDB0191321|DDB_G0269198 |Protein|gene: wimA on chromosome: 1 position 4776808 to 4782904																	1	97.5611	0.999999	62.2496	0.00108058	30.01	104.52	1
DDB_G0283987114	DDB_G0283987	purC/E	phosphoribosylaminoimidazole carboxylase (AIR carboxylase), phosphoribosylaminoimidazolesuccinocarboxamide synthase (SAICAR synthase), PAICS	0.310246	10700	1091	114	114		10315;10316;19819	12560;12562;12563;25780	188449	327504	DSil_02_PS_cation13_1	1539	188436	327484	Dicty_PS_cation_14_2	1329	DDB0230088|DDB_G0283987	DDB0230088|DDB_G0283987	DDB0230088|DDB_G0283987			>DDB0230088|DDB_G0283987 |Protein|gene: purC/E on chromosome: 4 position 1280148 to 1283703																	0.997764	26.4959	0.963812	14.2543	0.00107876	32.88	145.18	0.997764
DDB_G0269000207	DDB_G0269000	DDB_G0269000	unknown	0.306577	6423	3129	207	207		9936;21780	12056;28443	211916	372100	DSil_02_TiO2_cation5_3	2224	86694	149985	Dsil18WTrpt_TO_F12_1	2249	DDB0267135|DDB_G0269000	DDB0267135|DDB_G0269000	DDB0267135|DDB_G0269000			>DDB0267135|DDB_G0269000 |Protein|gene: DDB_G0269000 on chromosome: 1 position 2111460 to 2112649																	1	96.1933	1	96.1933	0.00247931	38.97	96.193	1
DDB_G0282895108	DDB_G0282895	DDB_G0282895	MORN repeat-containing protein, protein kinase, TKL group, tyrosine kinase-like protein	0.305785	2960	1223	108	108		9998;23634	12139;12140;31043;31044	234364	412746	Dsil18WT_TO_F5_1	6336	87576	151579	Dsil18WT_TO_F13_2	5719	DDB0231199|DDB_G0282895	DDB0231199|DDB_G0282895	DDB0231199|DDB_G0282895			>DDB0231199|DDB_G0282895 |Protein|gene: DDB_G0282895 on chromosome: 3 position 6249781 to 6254932																	0.998911	30.1447	0.923156	11.158	0.000897853	16.76	120.67	0.909393
DDB_G028948591	DDB_G0289485	vacA	vacuolin A, prohibitin domain-containing protein	0.305659	1037	367	91	91		6384	7736;7737;7738	54476	91727	Dsil18WTrpt_TO_F15_1	12265	54453	91691	Dsil18WT_TO_F14_1	9981	DDB0191505|DDB_G0289485	DDB0191505|DDB_G0289485	DDB0191505|DDB_G0289485			>DDB0191505|DDB_G0289485 |Protein|gene: vacA on chromosome: 5 position 2888908 to 2890870																	0.999837	37.8682						0.964939
DDB_G02691669	DDB_G0269166	pakA	p21-activated protein kinase, protein serine/threonine kinase, STE20 family protein kinase, protein kinase, STE group, PAKA subfamily protein kinase	0.305118	10027	251	9	9		13099;24256	16093;16094;31943;31944	242987	429722	Dsil18WTrpt_TO_F6_1	5784	242981	429676	Dsil18WT_TO_F5_3	6638	DDB0191313|DDB_G0269166	DDB0191313|DDB_G0269166	DDB0191313|DDB_G0269166			>DDB0191313|DDB_G0269166 |Protein|gene: pakA on chromosome: 1 position 3436536 to 3441900																	0.997175	26.7957	0.960012	14.9976	0.00127664	42.75	93.536	0.987947
DDB_G02841678	DDB_G0284167	DDB_G0284167	RNA-binding region RNP-1 domain-containing protein, RNA recognition motif-containing protein RRM	0.304893	11109	1877	8	8		20252	26390;26391;26393	195316	341784	Dsil18WT_TO_F5_2	7576	195364	341892	DSil_02_TiO2_cation5_2	3350	DDB0233340|DDB_G0284167	DDB0233340|DDB_G0284167	DDB0233340|DDB_G0284167			>DDB0233340|DDB_G0284167 |Protein|gene: DDB_G0284167 on chromosome: 4 position 1610129 to 1611458																	0.987285	19.0032	0.307321	-1.28348	1.54e-13	85.13	143.81	0.915756
DDB_G02835351697	DDB_G0283535	DDB_G0283535	WD-40 repeat-containing protein, DmX-like protein	0.303065	6044	2843	1697	1697		16855	21282;21283	156960	274550	DSil_02_PS_cation6_2	1103	156951	274537	Dsil18WT_TO_F5_3	5868	DDB0238630|DDB_G0283535	DDB0238630|DDB_G0283535	DDB0238630|DDB_G0283535			>DDB0238630|DDB_G0283535 |Protein|gene: DDB_G0283535 on chromosome: 4 position 837650 to 846384																	0.874329	8.42439	0.499994	0	0.00807447	15.9	96.193	0.874329
DDB_G0273131491	DDB_G0273131	g6pd-1	glucose 6-phosphate-1-dehydrogenase	0.301728	3010	1264	491	491		21683;21684	28316;28318;28320	210589	368990	DSil_02_PS_cation5_2	3617	210589	368990	DSil_02_PS_cation5_2	3617	DDB0231285|DDB_G0273131;DDB0238739|DDB_G0273639	DDB0231285|DDB_G0273131	DDB0231285|DDB_G0273131			>DDB0231285|DDB_G0273131 |Protein|gene: g6pd-1 on chromosome: 2 position 2821995 to 2823882;>DDB0238739|DDB_G0273639 |Protein|gene: g6pd-2 on chromosome: 2 position 3207904 to 3209791																	1	89.3388	1	79.5562	0.000226195	23.06	176.16	1
DDB_G0288485478	DDB_G0288485	pikD	phosphatidylinositol 4-kinase, phosphatidylinositol 4-kinase catalytic subunit, beta polypeptide	0.299886	752	275	478	478		26129	34420	262561	466199	Dsil18WT_TO_F4_2	11022	262562	466201	Dsil18WT_TO_F4_3	11094	DDB0191346|DDB_G0288485	DDB0191346|DDB_G0288485	DDB0191346|DDB_G0288485			>DDB0191346|DDB_G0288485 |Protein|gene: pikD on chromosome: 5 position 1616073 to 1619881																	0.994199	24.5522	0.623178	4.40479	0.343657	10.33	44.424	0.638519
DDB_G0283955469	DDB_G0283955	gacG	RhoGAP domain-containing protein	0.298847	4965	2163	469	469		9908;20796	12023;27168;27169	201177	351882	Dsil18WTrpt_TO_F5_3	17547	201176	351874	Dsil18WTrpt_TO_F5_2	17476	DDB0233879|DDB_G0283955	DDB0233879|DDB_G0283955	DDB0233879|DDB_G0283955			>DDB0233879|DDB_G0283955 |Protein|gene: gacG on chromosome: 4 position 1364111 to 1368153																	1	171.9	1	107.424	0.000335591	27.49	124.22	1
DDB_G02909631506	DDB_G0290963	kif1	kinesin-3, kinesin family member 1	0.298253	10185	394	1506	1506		20054;23760	26106;31222	236083	416086	Dicty_TiO2_cation6_2	2028	192404	336196	Dsil18WTrpt_TO_F12_3	1913	DDB0201559|DDB_G0290963	DDB0201559|DDB_G0290963	DDB0201559|DDB_G0290963			>DDB0201559|DDB_G0290963 |Protein|gene: kif1 on chromosome: 5 position 4896037 to 4902924																	0.999997	56.3162	0.999997	56.3162	0.0180279	20.1	143.48	0.999969
DDB_G0274775152	DDB_G0274775	phdI	pleckstrin homology (PH) domain-containing protein	0.297407	4026	1842	152	152		23371	30654	231007	406761	Dsil18WT_TO_F6_2	832	231010	406767	DSil_02_TiO2_cation6_1	554	DDB0233285|DDB_G0274775	DDB0233285|DDB_G0274775	DDB0233285|DDB_G0274775			>DDB0233285|DDB_G0274775 |Protein|gene: phdI on chromosome: 2 position 3804521 to 3806675																	0.965744	14.5025	0.934379	11.5358	0.159379	0.69	72.206	0.962204
DDB_G0283661654	DDB_G0283661	ddx3	putative RNA helicase, DEAD/DEAH box helicase	0.294776	4269	1931	654	654		22516	29494	220778	388133	Dsil18WT_TO_F5_2	1554	220778	388133	Dsil18WT_TO_F5_2	1554	DDB0233447|DDB_G0283661	DDB0233447|DDB_G0283661	DDB0233447|DDB_G0283661			>DDB0233447|DDB_G0283661 |Protein|gene: ddx3 on chromosome: 4 position 939305 to 941576																	0.999997	55.5187						0.99851
DDB_G0292214113	DDB_G0292214	DDB_G0292214	protein phosphatase 2C-related protein	0.293733	6414	3123	113	113		15189	19284;19285	137619	237432	DSil_02_PS_cation11_2	2049	137620	237434	DSil_02_PS_cation11_3	2427	DDB0267116|DDB_G0292214	DDB0267116|DDB_G0292214	DDB0267116|DDB_G0292214			>DDB0267116|DDB_G0292214 |Protein|gene: DDB_G0292214 on chromosome: 6 position 1330581 to 1333346																	0.999998	56.8229	0.999574	34.1043	0.000897853	24.35	120.67	0.999998
DDB_G0268218705	DDB_G0268218	DDB_G0268218	0	0.293611	7467	3836	705	705		26193	34506;34507;34508	263840	468886	Dsil18WTrpt_TO_F5_3	6931	263856	468937	DSil_02_TiO2_cation5_1	3073	DDB0306533|DDB_G0268218	DDB0306533|DDB_G0268218	DDB0306533|DDB_G0268218			>DDB0306533|DDB_G0268218 |Protein|gene: DDB_G0268218 on chromosome: 1 position 1708888 to 1711434																	0.914053	10.7004	0.928035	13.5271	7.84e-09	45.63	147.66	0.975943
DDB_G0278825826	DDB_G0278825	DDB_G0278825	0	0.293161	7873	4034	826	826		26601	35065;35066	268463	477574	Dsil18WT_TO_F4_3	10028	268470	477587	DSil_02_TiO2_cation4_1	4530	DDB0306888|DDB_G0278825	DDB0306888|DDB_G0278825	DDB0306888|DDB_G0278825			>DDB0306888|DDB_G0278825 |Protein|gene: DDB_G0278825 on chromosome: 3 position 1248051 to 1250768																	0.998162	27.3502	0.74222	4.59299	0.00810253	12.3	77.709	0.997257
DDB_G0287625465	DDB_G0287625	DDB_G0287625	0	0.29297	9075	4877	465	465		11137	13541	98103	169284	Dsil18WTrpt_TO_F11_3	5711	98111	169297	DSil_02_PS_cation12_1	1509	DDB0346918|DDB_G0287625	DDB0346918|DDB_G0287625	DDB0346918|DDB_G0287625			>DDB0346918|DDB_G0287625 |Protein|gene: DDB_G0287625 on chromosome: 5 position 489912 to 492994																	0.999998	56.8229	0.999998	56.8229	0.000897853	35.66	120.67	0.999987
DDB_G0280555709	DDB_G0280555	DDB_G0280555	0	0.292755	12625	5173	709	709		25472;25473	33523;33524	255606	453608	Dsil18WT_TO_F5_1	6428	255606	453608	Dsil18WT_TO_F5_1	6428	DDB0348318|DDB_G0280555	DDB0348318|DDB_G0280555	DDB0348318|DDB_G0280555			>DDB0348318|DDB_G0280555 |Protein|gene: DDB_G0280555 on chromosome: 3 position 3490523 to 3495125																	1	64.1794	0.999982	47.4584	0.024599	22.42	159.29	0.999973
DDB_G0276089177	DDB_G0276089	DDB_G0276089	0	0.292389	8905	4676	177	177		15620	19804;19805	143316	248778	DSil_02_PS_cation3_3	1438	143314	248772	DSil_02_PS_cation3_1	1425	DDB0308655|DDB_G0276089	DDB0308655|DDB_G0276089	DDB0308655|DDB_G0276089			>DDB0308655|DDB_G0276089 |Protein|gene: DDB_G0276089 on chromosome: 2 position 6350255 to 6355144																	0.982025	17.9237	0.957217	14.4403	2.42e-09	56.34	183.16	0.982025
DDB_G027966348	DDB_G0279663	DDB_G0279663	SAP DNA-binding domain-containing protein	0.291939	2208	892	48	48		11192;14631;14632	13601;18634;18636	132656	228945	Dsil18WT_TO_F5_3	2631	98464	169833	Dsil18WT_TO_F15_2	7401	DDB0220669|DDB_G0279663	DDB0220669|DDB_G0279663	DDB0220669|DDB_G0279663			>DDB0220669|DDB_G0279663 |Protein|gene: DDB_G0279663 on chromosome: 3 position 2402323 to 2403099																	0.998148	29.3385	0.995297	28.0891	0.000623715	55.51	106.79	0.987455
DDB_G0272522424	DDB_G0272522	sgkA	sphingosine kinase	0.291039	180	78	424	424		20037;23352	26077;26078;26079;30630;30631	192110	335673	Dsil18WTrpt_TO_F14_3	3166	192098	335651	Dsil18WTrpt_TO_F12_1	2345	DDB0185181|DDB_G0272522	DDB0185181|DDB_G0272522	DDB0185181|DDB_G0272522			>DDB0185181|DDB_G0272522 |Protein|gene: sgkA on chromosome: 2 position 1846158 to 1848032																	0.999464	32.7038	0.997815	26.5953	5.62e-36	58.95	228.19	0.996693
DDB_G02846292	DDB_G0284629	DDB_G0284629	unknown	0.290811	7015	3606	2	2		24452	32201	245221	434243	DSil_02_TiO2_cation4_3	7584	245213	434219	Dsil18WT_TO_F4_2	15287	DDB0305874|DDB_G0284629	DDB0305874|DDB_G0284629	DDB0305874|DDB_G0284629			>DDB0305874|DDB_G0284629 |Protein|gene: DDB_G0284629 on chromosome: 4 position 2262832 to 2263274																	1	29.5079	1	45.3343	0.326957	16.27	45.334	1
DDB_G027873742	DDB_G0278737	rckA	RGS domain-containing protein, protein kinase, TKL group, tyrosine kinase-like protein	0.290026	1259	467	42	42		21877	28572;28573	213012	374145	Dsil18WTrpt_TO_F5_3	4712	213006	374127	Dsil18WT_TO_F5_3	3895	DDB0214828|DDB_G0278737	DDB0214828|DDB_G0278737	DDB0214828|DDB_G0278737			>DDB0214828|DDB_G0278737 |Protein|gene: rckA on chromosome: 3 position 1218919 to 1222296																	0.99971	35.6612	0.996802	26.7779	0.150729	10.18	59.232	0.999523
DDB_G0291710444	DDB_G0291710	roco10	LRRK family protein kinase Roco10	0.289534	1213	438	444	444		22675	29718;29719	222772	391881	Dsil18WT_TO_F5_3	7477	222772	391881	Dsil18WT_TO_F5_3	7477	DDB0201665|DDB_G0291710	DDB0201665|DDB_G0291710	DDB0201665|DDB_G0291710			>DDB0201665|DDB_G0291710 |Protein|gene: roco10 on chromosome: 6 position 648952 to 656982																	0.997034	25.2654	0.950598	12.8563	1.62e-19	70.29	163.43	0.994451
DDB_G0281719971	DDB_G0281719	DDB_G0281719	0	0.28953	1225	446	971	971		22570	29577	221626	389811	Dsil18WT_TO_F5_3	3889	221631	389818	DSil_02_TiO2_cation5_1	1950	DDB0204630|DDB_G0281719	DDB0204630|DDB_G0281719	DDB0204630|DDB_G0281719			>DDB0204630|DDB_G0281719 |Protein|gene: DDB_G0281719 on chromosome: 3 position 4874420 to 4877744																	0.975351	15.98						0.737297
DDB_G02718922	DDB_G0271892	DDB_G0271892	putative glutathione S-transferase, putative glutathione transferase	0.286628	3103	1351	2	2		21105	27576	204508	357947	Dicty_PS_cation_7_2	3061	204508	357947	Dicty_PS_cation_7_2	3061	DDB0231434|DDB_G0271892	DDB0231434|DDB_G0271892	DDB0231434|DDB_G0271892			>DDB0231434|DDB_G0271892 |Protein|gene: DDB_G0271892 on chromosome: 2 position 1035063 to 1035919																	0.997078	25.3316	0.997078	25.3316	0.0016475	33.64	92.341	0.976512
DDB_G02763631504	DDB_G0276363	myoG	unconventional myosin heavy chain	0.286225	3742	1630	1504	1504		23966	31505;31506	238412	420369	Dsil18WTrpt_TO_F12_3	1084	238412	420369	Dsil18WTrpt_TO_F12_3	1084	DDB0232322|DDB_G0276363	DDB0232322|DDB_G0276363	DDB0232322|DDB_G0276363			>DDB0232322|DDB_G0276363 |Protein|gene: myoG on chromosome: 2 position 6748878 to 6759543																	1	95.2928	1	65.2793	0.000335591	23.76	124.22	0.999974
DDB_G02689482	DDB_G0268948	DDB_G0268948	putative SAM dependent methyltransferase	0.285174	12546	4981	2	2		26078;26079;26080	34344;34346;34347;34348;34349;34351;34352;34354	262076	465388	Dsil18WTrpt_TO_F5_3	11596	262137	465526	DSil_02_PS_cation8_1	4482	DDB0347390|DDB_G0268948	DDB0347390|DDB_G0268948	DDB0347390|DDB_G0268948			>DDB0347390|DDB_G0268948 |Protein|gene: DDB_G0268948 on chromosome: 1 position 1982796 to 1984040																	0.86006	7.88615	0.775513	5.3931	9.19e-08	39.37	145.45	0.751762
DDB_G0278285926	DDB_G0278285	copB2	WD40 repeat-containing protein, coatomer protein complex beta 2 subunit (beta prime)	0.284574	4822	2126	926	926		26763;26764;26765	35276;35277;35279;35280;35281;35282	270409	481286	Dsil18WTrpt_TO_F11_2	6490	270411	481292	Dsil18WTrpt_TO_F11_3	6205	DDB0233798|DDB_G0278285	DDB0233798|DDB_G0278285	DDB0233798|DDB_G0278285			>DDB0233798|DDB_G0278285 |Protein|gene: copB2 on chromosome: 3 position 618891 to 622611																	0.978498	17.272	0.990541	20.2678	0.000442415	43.84	153.28	0.576514
DDB_G0293382156	DDB_G0293382	DDB_G0293382	CHCH domain-containing protein	0.284374	11923	3547	156	156		9582	11615	83150	142628	DSil_02_PS_cation5_3	4145	83147	142620	Dsil18WTrpt_TO_F6_3	8236	DDB0305666|DDB_G0293382;DDB0305737|DDB_G0293410	DDB0305666|DDB_G0293382	DDB0305666|DDB_G0293382			>DDB0305666|DDB_G0293382 |Protein|gene: DDB_G0293382 on chromosome: 6 position 2791219 to 2791695;>DDB0305737|DDB_G0293410 |Protein|gene: DDB_G0293410 on chromosome: 6 position 2842898 to 2843374																	0.999265	31.444	0.90353	9.73128	0.243456	13.2	54.605	0.999265
DDB_G0282303154	DDB_G0282303	DDB_G0282303	ankyrin repeat-containing protein, RabGAP/TBC domain-containing protein, putative GTPase activating protein (GAP)	0.283036	5465	2458	154	154		9924;21372	12041;27919;27920	86612	149860	Dsil18WTrpt_TO_F14_1	10059	207186	362735	Dsil18WT_TO_F9_1	11416	DDB0235313|DDB_G0282303	DDB0235313|DDB_G0282303	DDB0235313|DDB_G0282303			>DDB0235313|DDB_G0282303 |Protein|gene: DDB_G0282303 on chromosome: 3 position 5610805 to 5613253																	0.999973	45.1872	0.996764	22.9658	0.000226195	54.35	176.16	0.0685237
DDB_G02718161200	DDB_G0271816	DDB_G0271816	0	0.282257	12206	4154	1200	1200		14762	18785;18786;18787	133917	230991	Dsil18WTrpt_TO_F11_2	4579	133917	230991	Dsil18WTrpt_TO_F11_2	4579	DDB0307132|DDB_G0271816	DDB0307132|DDB_G0271816	DDB0307132|DDB_G0271816			>DDB0307132|DDB_G0271816 |Protein|gene: DDB_G0271816 on chromosome: 2 position 825354 to 829079																	1	86.5195	0.999849	38.2143	0.0275187	9.25	68.459	0.999999
DDB_G0268354771	DDB_G0268354	gxcGG	pleckstrin homology (PH) domain-containing protein, RhoGEF domain-containing protein, IQ calmodulin-binding domain-containing protein	0.281968	4301	1956	771	771		5599;5600;22428	6795;6796;29367	48097	80867	DSil_02_TiO2_cation5_2	4097	48097	80867	DSil_02_TiO2_cation5_2	4097	DDB0233491|DDB_G0268354	DDB0233491|DDB_G0268354	DDB0233491|DDB_G0268354			>DDB0233491|DDB_G0268354 |Protein|gene: gxcGG on chromosome: 1 position 891838 to 894228																	0.999979	46.9327	0.99882	29.2834	9.23e-07	35.68	176.78	0.999979
DDB_G0292056710	DDB_G0292056	DDB_G0292056	WD repeat-containing protein YDR128W	0.280434	7799	4005	710	710		1240;18543	1590;23767;23768	174092	304460	Dsil18WTrpt_TO_F11_2	10567	174092	304460	Dsil18WTrpt_TO_F11_2	10567	DDB0306836|DDB_G0292056	DDB0306836|DDB_G0292056	DDB0306836|DDB_G0292056			>DDB0306836|DDB_G0292056 |Protein|gene: DDB_G0292056 on chromosome: 6 position 1115547 to 1121605																	0.999285	31.456	0.826633	6.78347	1	1.29	29.508	0.996936
DDB_G0268578879	DDB_G0268578	gefV	RasGEF domain-containing protein, leucine-rich repeat-containing protein (LRR)	0.280417	3443	1510	879	879		17033	21521;21522;21523	159159	278780	Dsil18WT_TO_F5_3	11021	159157	278778	Dsil18WT_TO_F5_1	10781	DDB0231998|DDB_G0268578	DDB0231998|DDB_G0268578	DDB0231998|DDB_G0268578			>DDB0231998|DDB_G0268578 |Protein|gene: gefV on chromosome: 1 position 1563062 to 1569010																	0.99995	42.9941	0.995365	23.3196	8.99e-07	40.87	137.38	0.99843
DDB_G0278301159	DDB_G0278301	DDB_G0278301	0	0.279841	8523	4424	159	159		10058;25666	12217;33795;33796	257634	457183	Dsil18WT_TO_F5_2	9896	88086	152482	DSil_02_PS_cation12_2	2673	DDB0307890|DDB_G0278301	DDB0307890|DDB_G0278301	DDB0307890|DDB_G0278301			>DDB0307890|DDB_G0278301 |Protein|gene: DDB_G0278301 on chromosome: 3 position 647938 to 651814																	0.999999	59.7488	0.0960611	-9.57616	9.23e-07	47.76	176.78	0.999996
DDB_G0281089251	DDB_G0281089	prkab	putative glycoside hydrolase, AMP-activated protein kinase beta subunit, AMPK complex beta subunit	0.279511	11579	2641	251	251		12383	15064;15065	109018	187801	Dicty_TiO2_cation5	1820	109050	188045	DSil_02_TiO2_cation5_3	1704	DDB0237814|DDB_G0281089	DDB0237814|DDB_G0281089	DDB0237814|DDB_G0281089			>DDB0237814|DDB_G0281089 |Protein|gene: prkab on chromosome: 3 position 4037372 to 4038716																	0.997163	28.5378	0.997163	28.5378	0.00238563	24.91	112.01	0.993942
DDB_G0279089284	DDB_G0279089	DDB_G0279089	0	0.277537	7922	4059	284	284		11138;23362	13542;30643	230902	406599	Dsil18WTrpt_TO_F5_1	5684	98125	169319	DSil_02_PS_cation12_3	1829	DDB0306929|DDB_G0279089	DDB0306929|DDB_G0279089	DDB0306929|DDB_G0279089			>DDB0306929|DDB_G0279089 |Protein|gene: DDB_G0279089 on chromosome: 3 position 1601965 to 1606352																	0.999737	35.8493	0.433193	0	0.0173267	27.24	84.823	0.998878
DDB_G0270744723	DDB_G0270744	DDB_G0270744	Rab GTPase domain-containing protein	0.276956	3536	1558	723	723		13691	17279;17280	123757	213063	Dsil18WTrpt_TO_F6_2	4916	123757	213063	Dsil18WTrpt_TO_F6_2	4916	DDB0232146|DDB_G0270744	DDB0232146|DDB_G0270744	DDB0232146|DDB_G0270744			>DDB0232146|DDB_G0270744 |Protein|gene: DDB_G0270744 on chromosome: 1 position 4332329 to 4335222																	0.970051	15.2597	0.886792	11.9498	0.00306085	11.91	94.358	0.931954
DDB_G027941540	DDB_G0279415	limE	LIM-type zinc finger-containing protein	0.27681	10270	510	40	40		1581	1979;1981;1982	14987	25286	DSil_02_PS_cation6_2	648	14979	25276	Dsil18WT_TO_F6_2	2698	DDB0214939|DDB_G0279415	DDB0214939|DDB_G0279415	DDB0214939|DDB_G0279415			>DDB0214939|DDB_G0279415 |Protein|gene: limE on chromosome: 3 position 2195759 to 2196668																	0.990614	20.7024	0.943327	12.2131	6.74e-05	22.99	136.96	0.990614
DDB_G0277511278	DDB_G0277511	hpd	4-hydroxyphenylpyruvate dioxygenase, p-hydroxyphenylpyruvic hydroxylase	0.275023	10820	1422	278	278		6896;23060	8419;30235	59861	101583	DSil_02_PS_cation5_2	4391	227165	400363	DSil_02_PS_cation11_3	3573	DDB0231603|DDB_G0277511;DDB0231604|DDB_G0277511	DDB0231603|DDB_G0277511	DDB0231603|DDB_G0277511			>DDB0231603|DDB_G0277511 |Protein|gene: hpd on chromosome: 2 position 8032660 to 8033990;>DDB0231604|DDB_G0277511 |Protein|gene: hpd on chromosome: 2 position 8032217 to 8033990																	1	71.9806	0.5	0	0.00158088	64.03	150.24	1
DDB_G026777613	DDB_G0267776	DDB_G0267776	0	0.2748	9296	5063	13	13		24055	31638;31639;31640;31641;31642	239373	422074	Dsil18WT_TO_F4_2	9664	239377	422087	Dsil18WT_TO_F5_3	9924	DDB0347715|DDB_G0267776	DDB0347715|DDB_G0267776	DDB0347715|DDB_G0267776			>DDB0347715|DDB_G0267776 |Protein|gene: DDB_G0267776 on chromosome: 1 position 827764 to 832445																	0.99999	52.9137	0.99762	26.4523	5.91e-46	79.28	232.58	0.99762
DDB_G0288241112	DDB_G0288241	DDB_G0288241	Enhancer of mRNA-decapping protein 4	0.273109	7358	3781	112	112		16773;21274	21178;27802	156244	273176	Dsil18WTrpt_TO_F7_3	2042	206356	361271	Dsil18WTrpt_TO_F12_1	3203	DDB0306436|DDB_G0288241	DDB0306436|DDB_G0288241	DDB0306436|DDB_G0288241			>DDB0306436|DDB_G0288241 |Protein|gene: DDB_G0288241 on chromosome: 5 position 1240397 to 1245197																	1	92.1631	1	77.5339	9.12e-05	36.23	166.7	1
DDB_G02836256	DDB_G0283625	DDB_G0283625	Mob1-like protein	0.271217	3594	1587	6	6		25365	33383	254790	452277	Dsil18WTrpt_TO_F5_3	16489	254779	452251	Dsil18WT_TO_F4_3	14824	DDB0232219|DDB_G0283625	DDB0232219|DDB_G0283625	DDB0232219|DDB_G0283625			>DDB0232219|DDB_G0283625 |Protein|gene: DDB_G0283625 on chromosome: 4 position 882607 to 883473																	0.996981	25.1905	0.989979	19.9678	0.0211362	10.24	80.535	0.989979
DDB_G0269710647	DDB_G0269710	DDB_G0269710	0	0.270561	12603	5113	647	647		27280	35918;35919	275737	490099	Dicty_TiO2_cation5_3	4817	275743	490107	Dsil18WTrpt_TO_F5_2	11195	DDB0347971|DDB_G0269710	DDB0347971|DDB_G0269710	DDB0347971|DDB_G0269710			>DDB0347971|DDB_G0269710 |Protein|gene: DDB_G0269710 on chromosome: 1 position 3383680 to 3388102																	0.991887	20.9752	0.991887	20.9752	0.00132745	13.35	113.06	0.985261
DDB_G0289053125	DDB_G0289053	DDB_G0289053	RNA recognition motif-containing protein RRM	0.269659	4668	2091	125	125		23649	31062	234673	413330	DSil_02_PS_cation12_2	596	234625	413235	Dicty_PS_cation_13_1	744	DDB0233749|DDB_G0289053	DDB0233749|DDB_G0289053	DDB0233749|DDB_G0289053			>DDB0233749|DDB_G0289053 |Protein|gene: DDB_G0289053 on chromosome: 5 position 2302813 to 2304352																	0.987721	20.7024	0.758312	7.69008	6.74e-05	22.5	136.96	0.987721
DDB_G0289495835	DDB_G0289495	DDB_G0289495	vacuolar sorting protein 9 domain-containing protein	0.26953	5239	2332	835	835		11432	13884;13885	100152	172547	Dsil18WTrpt_TO_F5_2	10493	100152	172547	Dsil18WTrpt_TO_F5_2	10493	DDB0234181|DDB_G0289495	DDB0234181|DDB_G0289495	DDB0234181|DDB_G0289495			>DDB0234181|DDB_G0289495 |Protein|gene: DDB_G0289495 on chromosome: 5 position 2851858 to 2855530																	0.999989	49.9171	0.998323	27.7466	0.00154488	36.29	150.03	0.999946
DDB_G028044757	DDB_G0280447	pelo	putative translation factor, eukaryotic release factor 1 family protein	0.268891	11548	2556	57	57		4465;4466	5463;5464	38438	63976	DSil_02_TiO2_cation9_2	636	38439	63977	Dsil18WTrpt_TO_F5_1	17200	DDB0237594|DDB_G0280447	DDB0237594|DDB_G0280447	DDB0237594|DDB_G0280447			>DDB0237594|DDB_G0280447 |Protein|gene: pelo on chromosome: 3 position 3368362 to 3369914																	0.922689	14.3251	0.741288	7.69008	1	7.06	29.997	0.922689
DDB_G0287325826	DDB_G0287325	DDB_G0287325	AP2 complex protein Eps15	0.26879	5999	2820	826	826		23448;23449;24316;24317	30773;30774;30775;30776;30777;32028;32029;32030	243789	431471	Dicty_PS_cation_11_2	1469	243789	431471	Dicty_PS_cation_11_2	1469	DDB0238505|DDB_G0287325	DDB0238505|DDB_G0287325	DDB0238505|DDB_G0287325			>DDB0238505|DDB_G0287325 |Protein|gene: DDB_G0287325 on chromosome: 5 position 137312 to 141128																	0.916618	10.8103	0.916618	10.8103	1.16e-54	51.82	184.24	0.906023
DDB_G0270024794	DDB_G0270024	mgp2	RhoGAP domain-containing protein, Cdc15/Fes/CIP4 domain-containing protein, PCH family protein	0.268013	4952	2159	794	794		26133;26327	34425;34426;34686	265130	471102	Dicty_TiO2_cation5	3832	265130	471102	Dicty_TiO2_cation5	3832	DDB0233875|DDB_G0270024	DDB0233875|DDB_G0270024	DDB0233875|DDB_G0270024			>DDB0233875|DDB_G0270024 |Protein|gene: mgp2 on chromosome: 1 position 4042887 to 4045665																	0.999738	35.8493	0.999738	35.8493	3.21e-08	27.08	160.03	0.999534
DDB_G0286773296	DDB_G0286773	gflB	RasGEF domain-containing protein, RhoGAP domain-containing protein	0.267981	3421	1508	296	296		21376;23082	27924;27925;30267;30268	227523	401090	Dsil18WTrpt_TO_F12_2	6230	207272	362901	Dsil18WT_TO_F4_3	9322	DDB0231996|DDB_G0286773	DDB0231996|DDB_G0286773	DDB0231996|DDB_G0286773			>DDB0231996|DDB_G0286773 |Protein|gene: gflB on chromosome: 4 position 4946624 to 4951538																	0.99995	43.1844	0.997454	25.93	9.84e-07	43.25	178.44	0.999421
DDB_G0269412253	DDB_G0269412	paf1	RNA polymerase II-associated factor 1	0.266502	6386	3106	253	253		8937;19809	10849;10851;10852;25769	188332	327292	Dsil18WT_TO_F12_3	6808	76989	130886	DSil_02_TiO2_cation5_3	3116	DDB0267068|DDB_G0269412	DDB0267068|DDB_G0269412	DDB0267068|DDB_G0269412			>DDB0267068|DDB_G0269412 |Protein|gene: paf1 on chromosome: 1 position 2724169 to 2725668																	0.957259	16.8795	0.908428	13.1992	2.08e-12	36.71	186.01	0.89284
DDB_G0283535874	DDB_G0283535	DDB_G0283535	WD-40 repeat-containing protein, DmX-like protein	0.266058	6033	2843	874	874		1910;29225	2355;2356;38261	293910	521634	Dsil18WT_TO_F6_1	5979	17417	28906	Dsil18WTrpt_TO_F10_2	10589	DDB0238630|DDB_G0283535	DDB0238630|DDB_G0283535	DDB0238630|DDB_G0283535			>DDB0238630|DDB_G0283535 |Protein|gene: DDB_G0283535 on chromosome: 4 position 837650 to 846384																	0.999901	43.5468	0.993419	24.9546	6.74e-05	49.15	136.96	0.992676
DDB_G0267918118	DDB_G0267918	DDB_G0267918	Nucleoporin GLE1	0.265973	9378	5133	118	118		20989;20990	27420;27421	203146	355535	Dsil18WT_TO_F4_3	13057	203153	355546	Dsil18WTrpt_TO_F5_2	15026	DDB0348112|DDB_G0267918	DDB0348112|DDB_G0267918	DDB0348112|DDB_G0267918			>DDB0348112|DDB_G0267918 |Protein|gene: DDB_G0267918 on chromosome: 1 position 1118591 to 1121104																	0.99911	30.5004	0.977557	16.4137	0.000151965	29.28	100.53	0.989779
DDB_G02784292	DDB_G0278429	rps20	40S ribosomal protein S20	0.264995	2895	1188	2	2		22036;22037;22038	28818;28819;28821;28822;28825;28827	214922	377496	DSil_02_TiO2_cation6_3	1828	214957	377561	DSil_02_PS_cation8_1_100611063533	3852	DDB0231060|DDB_G0278429	DDB0231060|DDB_G0278429	DDB0231060|DDB_G0278429			>DDB0231060|DDB_G0278429 |Protein|gene: rps20 on chromosome: 3 position 871775 to 872149																	1	68.2583	1	68.2583	1.86e-07	57.23	163.43	1
DDB_G02758611929	DDB_G0275861	DDB_G0275861	unknown	0.262934	11403	2250	1929	1929		7782	9459;9460	67154	114214	DSil_02_PS_cation6_3	2338	67150	114207	Dsil18WTrpt_TO_F6_2	8174	DDB0234042|DDB_G0275861	DDB0234042|DDB_G0275861	DDB0234042|DDB_G0275861			>DDB0234042|DDB_G0275861 |Protein|gene: DDB_G0275861 on chromosome: 2 position 5745037 to 5753130																	0.998693	28.8319	0.915433	10.3442	0.0177613	9.52	64.591	0.998693
DDB_G0268062446	DDB_G0268062	DDB_G0268062	0	0.26129	8230	4239	446	446		23481	30825	232583	409559	Dsil18WTrpt_TO_F5_1	12717	232585	409569	Dsil18WTrpt_TO_F5_3	12896	DDB0307388|DDB_G0268062	DDB0307388|DDB_G0268062	DDB0307388|DDB_G0268062			>DDB0307388|DDB_G0268062 |Protein|gene: DDB_G0268062 on chromosome: 1 position 1391482 to 1393242																	0.816956	6.49643	0.631499	2.33934	0.755974	12.37	33.849	0.726943
DDB_G0288069992	DDB_G0288069	DDB_G0288069	0	0.259983	7344	3775	992	992		19969	25985;25986	191064	333265	Dsil18WT_TO_F12_3	9818	191081	333308	DSil_02_PS_cation11_3	3900	DDB0306430|DDB_G0288069	DDB0306430|DDB_G0288069	DDB0306430|DDB_G0288069			>DDB0306430|DDB_G0288069 |Protein|gene: DDB_G0288069 on chromosome: 5 position 1045172 to 1048420																	0.999999	60.8686	0.999988	49.5883	8.69e-07	64.59	169.63	0.99992
DDB_G0280093802	DDB_G0280093	gacGG	regulator of chromosome condensation (RCC1) domain-containing protein, RhoGAP domain-containing protein	0.258834	4911	2149	802	802		21086	27549	204361	357687	DSil_02_TiO2_cation5_1	4794	204341	357641	Dsil18WT_TO_F5_2	9714	DDB0233849|DDB_G0280093	DDB0233849|DDB_G0280093	DDB0233849|DDB_G0280093			>DDB0233849|DDB_G0280093 |Protein|gene: gacGG on chromosome: 3 position 2923710 to 2927475																	0.999985	52.9096	0.999851	41.5398	1.92e-16	44.21	189.08	0.999985
DDB_G0292456260	DDB_G0292456	apeh	acylaminoacyl-peptidase, N-acylpeptide hydrolase, acylamino-acid-releasing enzyme	0.258302	5395	2422	260	260		23602	30997	233933	411984	Dsil18WT_TO_F11_1	9677	233940	411992	Dsil18WTrpt_TO_F11_3	9617	DDB0235225|DDB_G0292456	DDB0235225|DDB_G0292456	DDB0235225|DDB_G0292456			>DDB0235225|DDB_G0292456 |Protein|gene: apeh on chromosome: 6 position 1668118 to 1670506																	0.909506	10.2579	0.802875	6.49643	0.0173267	25.01	84.823	0.609508
DDB_G0276105312	DDB_G0276105	gtr2	alpha amylase domain-containing protein, starch synthase-like protein	0.257934	3339	1498	312	312		8456;9571	10267;10268;11600;11601	82976	142305	Dsil18WT_TO_F12_2	6747	83035	142440	DSil_02_PS_cation12_1	2002	DDB0231973|DDB_G0276105	DDB0231973|DDB_G0276105	DDB0231973|DDB_G0276105			>DDB0231973|DDB_G0276105 |Protein|gene: gtr2 on chromosome: 2 position 6292325 to 6299746																	0.99989	39.6033	0.999275	34.6056	9.64e-108	69.56	290.96	0.999735
DDB_G0279765372	DDB_G0279765	DDB_G0279765	0	0.257839	8603	4463	372	372		24435;26174	32180;34482	263460	468154	Dsil18WT_TO_F11_1	6598	263488	468240	Dsil18WTrpt_TO_F11_3	5225	DDB0308006|DDB_G0279765	DDB0308006|DDB_G0279765	DDB0308006|DDB_G0279765			>DDB0308006|DDB_G0279765 |Protein|gene: DDB_G0279765 on chromosome: 3 position 2530587 to 2533361																	0.960792	14.9365	0.873553	8.64337	3.16e-05	48.71	113.06	0.558805
DDB_G0270218242	DDB_G0270218	glkA	glycogen synthase kinase-like kinase	0.256694	12784	655	242	242		8018	9728;9729	69187	117716	Dsil18WT_TO_F9_2	7595	69194	117723	Dsil18WTrpt_TO_F10_2	8547	DDB0216280|DDB_G0270218	DDB0216280|DDB_G0270218	DDB0216280|DDB_G0270218			>DDB0216280|DDB_G0270218 |Protein|gene: glkA on chromosome: 1 position 4429657 to 4431380																	0.948112	12.6192	0.942806	12.1725	0.000836527	4.11	143.95
DDB_G028574159	DDB_G0285741	prdx5	peroxiredoxin	0.25631	11628	2764	59	59		10145;28223	12329;37075;37076	285663	507259	Dsil18WTrpt_TO_F4_3	15638	285650	507233	Dsil18WT_TO_F4_3	15171	DDB0238212|DDB_G0285741	DDB0238212|DDB_G0285741	DDB0238212|DDB_G0285741			>DDB0238212|DDB_G0285741 |Protein|gene: prdx5 on chromosome: 4 position 3255042 to 3256116																	0.942154	12.1201	0.908942	10.0464	2.13e-06	32.94	141.14	0.49766
DDB_G02750691366	DDB_G0275069	pks16	putative fatty acid synthase, beta-ketoacyl synthase family protein	0.256164	2748	1080	1366	1366		6060	7343;7344	51440	86395	DSil_02_PS_cation7_2	1092	51440	86395	DSil_02_PS_cation7_2	1092	DDB0230068|DDB_G0275069;DDB0230071|DDB_G0275077	DDB0230068|DDB_G0275069	DDB0230068|DDB_G0275069			>DDB0230068|DDB_G0275069 |Protein|gene: pks16 on chromosome: 2 position 5110511 to 5118465;>DDB0230071|DDB_G0275077 |Protein|gene: pks17 on chromosome: 2 position 5134435 to 5142355																	0.999965	44.7291	0.995065	26.2557	1.9e-07	33.83	133.99	0.999965
DDB_G0276663898	DDB_G0276663	DDB_G0276663	Pendrin	0.255875	8366	4325	898	898		21338;23080	27879;27880;30263;30264	206878	362202	DSil_02_TiO2_cation5_2	3793	206862	362166	Dicty_TiO2_cation6_3	3652	DDB0307598|DDB_G0276663	DDB0307598|DDB_G0276663	DDB0307598|DDB_G0276663			>DDB0307598|DDB_G0276663 |Protein|gene: DDB_G0276663 on chromosome: 2 position 7094813 to 7097853																	0.998232	27.5168	0.995941	23.8995	7.96e-22	41.49	211.62	0.998232
DDB_G0284041346	DDB_G0284041	rcdII	PH domain-containing protein	0.254798	982	351	346	346		23094;23678	30287;30288;31099;31100;31101	235069	414072	Dsil18WTrpt_TO_F6_3	3735	227977	401951	Dsil18WTrpt_TO_F13_1	2212	DDB0191477|DDB_G0284041	DDB0191477|DDB_G0284041	DDB0191477|DDB_G0284041			>DDB0191477|DDB_G0284041 |Protein|gene: rcdII on chromosome: 4 position 1500251 to 1502171																	1	77.1051	0.999998	58.6291	1.92e-16	57.05	189.08	0.999986
DDB_G0289477401	DDB_G0289477	rmp	RNA polymerase II subunit 5-mediating protein, unconventional prefoldin RPB5 interactor	0.253387	6461	3173	401	401		25687	33824;33825;33826	258018	458107	Dsil18WT_TO_F4_2	9770	258018	458107	Dsil18WT_TO_F4_2	9770	DDB0302504|DDB_G0289477	DDB0302504|DDB_G0289477	DDB0302504|DDB_G0289477			>DDB0302504|DDB_G0289477 |Protein|gene: rmp on chromosome: 5 position 2835235 to 2836934																	0.999254	31.5438	0.994537	23.9742	1.71e-06	50.96	166.57	0.998655
DDB_G02865451677	DDB_G0286545	vps13D	vacuolar protein sorting-associated protein 13 family protein	0.253006	5296	2348	1677	1677		21344	27888	206973	362363	Dsil18WTrpt_TO_F11_2	943	206973	362363	Dsil18WTrpt_TO_F11_2	943	DDB0234205|DDB_G0286545	DDB0234205|DDB_G0286545	DDB0234205|DDB_G0286545			>DDB0234205|DDB_G0286545 |Protein|gene: vps13D on chromosome: 4 position 4616198 to 4630066																	1	97.9717	0.999983	47.7592	0.0173267	28.63	84.823	0.999997
DDB_G028992311	DDB_G0289923	agxt	serine-pyruvate transaminase, alanine-glyoxylate aminotransferase	0.252973	11592	2695	11	11		11148;26051	13555;34311	261824	464906	DSil_02_PS_cation5_3	3443	98261	169549	DSil_02_PS_cation11_3	3162	DDB0237978|DDB_G0289923	DDB0237978|DDB_G0289923	DDB0237978|DDB_G0289923			>DDB0237978|DDB_G0289923 |Protein|gene: agxt on chromosome: 5 position 3442183 to 3443496																	0.794081	5.86169	0.5	0	9.84e-07	45.66	178.44	0.794081
DDB_G0290619254	DDB_G0290619	DDB_G0290619	unknown	0.252767	7090	3648	254	254		12539;27985	15261;15262;36787	282629	501917	Dsil18WT_TO_F7_2	717	110415	190596	Dsil18WTrpt_TO_F10_2	4197	DDB0306088|DDB_G0290619	DDB0306088|DDB_G0290619	DDB0306088|DDB_G0290619			>DDB0306088|DDB_G0290619 |Protein|gene: DDB_G0290619 on chromosome: 5 position 4380155 to 4382317																	0.999962	44.5309	0.99987	39.4892	0.00132745	23.59	113.06	0.998017
DDB_G02716682	DDB_G0271668	rpl36	S60 ribosomal protein L36	0.252088	7	4	2	2		23105;23106	30302;30303;30304	228392	402744	Dsil18WT_TO_F12_1	1908	228372	402711	Dsil18WTrpt_TO_F5_3	825	DDB0185019|DDB_G0271668	DDB0185019|DDB_G0271668	DDB0185019|DDB_G0271668			>DDB0185019|DDB_G0271668 |Protein|gene: rpl36 on chromosome: 2 position 733224 to 733804																	0.971117	15.2808	0.802885	6.49643	0.0220872	21.18	80.535	0.571022
DDB_G02793874	DDB_G0279387	rpl21	S60 ribosomal protein L21	0.251565	2633	1030	4	4		17519	22158	164174	288139	DSil_02_TiO2_cation13_3	1668	164169	288129	DSil_02_PS_cation13_1	1362	DDB0229962|DDB_G0279387	DDB0229962|DDB_G0279387	DDB0229962|DDB_G0279387			>DDB0229962|DDB_G0279387 |Protein|gene: rpl21 on chromosome: 3 position 1751733 to 1752215																	1	60.6703	1	72.2061	0.159379	13.69	72.206	1
DDB_G0285521215	DDB_G0285521	isy1	ISY1-like protein	0.251447	4425	2000	215	215		5299	6434	45033	75170	DSil_02_PS_cation12_3	1981	45016	75143	Dicty_PS_cation_12_2	2100	DDB0233583|DDB_G0285521	DDB0233583|DDB_G0285521	DDB0233583|DDB_G0285521			>DDB0233583|DDB_G0285521 |Protein|gene: isy1 on chromosome: 4 position 3341295 to 3342382																	1	70.4394	1	147.663	7.84e-09	34.45	147.66	1
DDB_G029275835	DDB_G0292758	mobB	Mps1 binder-like protein MobB	0.249879	10933	1585	35	35		1146	1466;1467	11231	18906	Dsil18WT_TO_F5_3	4080	11305	19121	DSil_02_TiO2_cation5_3	1944	DDB0232217|DDB_G0292758	DDB0232217|DDB_G0292758	DDB0232217|DDB_G0292758			>DDB0232217|DDB_G0292758 |Protein|gene: mobB on chromosome: 6 position 2055578 to 2056478																	1	81.3439	1	81.3439	0.00347382	56.49	130.93	1
DDB_G0285655543	DDB_G0285655	DDB_G0285655	0	0.249429	12025	3786	543	543		11851;16649	14403;14404;21026;21027	154980	270885	DSil_02_TiO2_cation13_1	1006	103800	178777	Dsil18WT_TO_F5_1	4555	DDB0306442|DDB_G0285655	DDB0306442|DDB_G0285655	DDB0306442|DDB_G0285655			>DDB0306442|DDB_G0285655 |Protein|gene: DDB_G0285655 on chromosome: 4 position 3547353 to 3550847																	0.993829	22.1103	0.498752	0	9.53e-06	34.94	131.77	0.993829
DDB_G029124148	DDB_G0291241	gnt2	GlcNAc transferase, glycosyltransferase	0.248152	189	82	48	48		17052	21549	159398	279188	Dsil18WT_TO_F4_1	4885	159405	279197	Dsil18WTrpt_TO_F5_1	5266	DDB0185186|DDB_G0291241	DDB0185186|DDB_G0291241	DDB0185186|DDB_G0291241			>DDB0185186|DDB_G0291241 |Protein|gene: gnt2 on chromosome: 6 position 49486 to 50829																	1	140.198	0.999994	52.4836	0.0871025	11.61	59.283	1
DDB_G0274893900	DDB_G0274893	DDB_G0274893	unknown	0.248151	11624	2762	900	900		20086;24993	26152;32903	192945	337198	Dsil18WTrpt_TO_F12_1	3439	192947	337204	Dsil18WTrpt_TO_F12_2	3439	DDB0238208|DDB_G0274893	DDB0238208|DDB_G0274893	DDB0238208|DDB_G0274893			>DDB0238208|DDB_G0274893 |Protein|gene: DDB_G0274893 on chromosome: 2 position 4359088 to 4362010																	0.999421	35.3917	0.854312	7.86313	1.89e-18	33.77	147.94	0.976174
DDB_G028605923	DDB_G0286059	asns	asparagine synthetase	0.247376	2813	1122	23	23		660;9349	815;11334	6424	10800	DSil_02_TiO2_cation5_2	2270	6417	10789	Dsil18WT_TO_F5_3	4609	DDB0230140|DDB_G0286059	DDB0230140|DDB_G0286059	DDB0230140|DDB_G0286059			>DDB0230140|DDB_G0286059 |Protein|gene: asns on chromosome: 4 position 4007481 to 4009238																	0.999992	51.157						0.999992
DDB_G0283759931	DDB_G0283759	DDB_G0283759	unknown	0.24684	2007	818	931	931		22469;22470	29420;29421;29422	219800	386294	Dsil18WT_TO_F4_3	11206	219802	386299	Dsil18WT_TO_F5_2	11036	DDB0220123|DDB_G0283759	DDB0220123|DDB_G0283759	DDB0220123|DDB_G0283759			>DDB0220123|DDB_G0283759 |Protein|gene: DDB_G0283759 on chromosome: 4 position 1232305 to 1235646																	0.998572	29.0525	0.740093	4.54741	0.0107023	23.84	77.013
DDB_G0282471123	DDB_G0282471	DDB_G0282471	0	0.246626	7283	3751	123	123		22481	29438	220003	386685	Dsil18WTrpt_TO_F14_1	1355	219973	386611	Dsil18WT_TO_F12_3	2474	DDB0306363|DDB_G0282471	DDB0306363|DDB_G0282471	DDB0306363|DDB_G0282471			>DDB0306363|DDB_G0282471 |Protein|gene: DDB_G0282471 on chromosome: 3 position 5811380 to 5815420																	0.998417	28.4204	0.806482	6.57999	7.09e-07	38.97	143.95	0.995898
DDB_G0285959362	DDB_G0285959	DDB_G0285959	0	0.24644	7302	3756	362	362		15192	19288	137659	237505	DSil_02_PS_cation12_1	1877	137646	237485	Dsil18WT_TO_F11_2	6621	DDB0306385|DDB_G0285959	DDB0306385|DDB_G0285959	DDB0306385|DDB_G0285959			>DDB0306385|DDB_G0285959 |Protein|gene: DDB_G0285959 on chromosome: 4 position 3842242 to 3844554																	1	44.874	1	35.9345	1	9.5	35.935	1
DDB_G0267978504	DDB_G0267978	krsB	STE20 family protein kinase KrsB	0.246087	1736	694	504	504		924;16965	1145;21426;21427	9081	15174	DSil_02_PS_cation11_3	2669	158214	277024	Dsil18WTrpt_TO_F5_2	10454	DDB0216375|DDB_G0267978	DDB0216375|DDB_G0267978	DDB0216375|DDB_G0267978			>DDB0216375|DDB_G0267978 |Protein|gene: krsB on chromosome: 1 position 1220851 to 1224573																	0.989795	20.3302	0.5	0	6.1e-27	28.36	175.05	0.989795
DDB_G0289551139	DDB_G0289551	DDB_G0289551	0	0.24418	9328	5086	139	139		19912	25906	190344	331751	DSil_02_PS_cation14_3	399	190337	331742	Dsil18WTrpt_TO_F14_1	664	DDB0347824|DDB_G0289551	DDB0347824|DDB_G0289551	DDB0347824|DDB_G0289551			>DDB0347824|DDB_G0289551 |Protein|gene: DDB_G0289551 on chromosome: 5 position 2933097 to 2935349																	0.999988	49.2603	0.993304	21.7127	0.0507535	18.05	76.318	0.999988
DDB_G0283109782	DDB_G0283109	iksA	putative protein kinase, putative transmembrane protein, IQ calmodulin-binding domain-containing protein, IKS family protein kinase	0.244014	2966	1227	782	782		25218;25219	33183;33184	253291	449450	Dsil18WTrpt_TO_F6_1	1408	253292	449452	Dsil18WTrpt_TO_F6_2	1414	DDB0231209|DDB_G0283109	DDB0231209|DDB_G0283109	DDB0231209|DDB_G0283109			>DDB0231209|DDB_G0283109 |Protein|gene: iksA on chromosome: 4 position 257953 to 261035																	1	64.3444	0.999961	44.5825	0.00108058	25.68	104.52	0.999989
DDB_G0279443208	DDB_G0279443	aqpB	aquaporin B	0.243997	7005	3597	208	208		23618;28199	31019;37044	234196	412483	Dsil18WTrpt_TO_F4_1	8350	234203	412495	Dsil18WTrpt_TO_F6_2	7027	DDB0305846|DDB_G0279443;DDB0349857|DDB_G0279443	DDB0305846|DDB_G0279443	DDB0305846|DDB_G0279443			>DDB0305846|DDB_G0279443 |Protein|gene: aqpB on chromosome: 3 position 2058202 to 2059086;>DDB0349857|DDB_G0279443 |Protein|gene: aqpB on chromosome: 3 position 2058253 to 2059086																	0.789302	6.13957	0.575829	4.33819	0.000108885	41.21	102.8	0.596623
DDB_G028489326	DDB_G0284893	DDB_G0284893	0	0.243734	9364	5115	26	26		22240	29113	217038	381173	DSil_02_PS_cation13_1	1447	217034	381168	Dicty_PS_cation_13_1	1733	DDB0347987|DDB_G0284893	DDB0347987|DDB_G0284893	DDB0347987|DDB_G0284893			>DDB0347987|DDB_G0284893 |Protein|gene: DDB_G0284893 on chromosome: 4 position 2604439 to 2605819																	0.999992	50.9253	0.999959	43.8273	0.0057266	14.8	89.162	0.999992
DDB_G0282711617	DDB_G0282711	DDB_G0282711	PHD zinc finger-containing protein	0.243467	10429	716	617	617		9842;18244	11942;11943;11944;23258;23259	85987	148723	Dsil18WTrpt_TO_F12_1	4509	85985	148721	Dsil18WT_TO_F12_3	6260	DDB0216408|DDB_G0282711	DDB0216408|DDB_G0282711	DDB0216408|DDB_G0282711			>DDB0216408|DDB_G0282711 |Protein|gene: DDB_G0282711 on chromosome: 3 position 6179495 to 6183789																	0.942195	12.1428	0.642687	4.55617	0.0659673	7.25	63.362	0.864861
DDB_G0281891711	DDB_G0281891	DDB_G0281891	RabGAP/TBC domain-containing protein, putative GTPase activating protein (GAP)	0.242656	5498	2467	711	711		24704	32528	248304	440511	Dsil18WTrpt_TO_F5_3	4001	248286	440454	Dicty_TiO2_cation5_3	1951	DDB0235326|DDB_G0281891	DDB0235326|DDB_G0281891	DDB0235326|DDB_G0281891			>DDB0235326|DDB_G0281891 |Protein|gene: DDB_G0281891 on chromosome: 3 position 5076786 to 5080139																	0.995509	23.4856	0.994123	22.6559	2.58e-12	19.82	186.01	0.995506
DDB_G0278285923	DDB_G0278285	copB2	WD40 repeat-containing protein, coatomer protein complex beta 2 subunit (beta prime)	0.242559	4821	2126	923	923		26763;26764;26765	35276;35277;35279;35280;35281;35282	270182	480647	Dsil18WT_TO_F4_3	8367	270209	480716	DSil_02_TiO2_cation5_3	3509	DDB0233798|DDB_G0278285	DDB0233798|DDB_G0278285	DDB0233798|DDB_G0278285			>DDB0233798|DDB_G0278285 |Protein|gene: copB2 on chromosome: 3 position 618891 to 622611																	1	85.7167	0.999992	51.7611	0.000442415	43.84	153.28	1
DDB_G0274603310	DDB_G0274603	kif9	kinesin family member 9	0.242382	231	94	310	310		23643;23644	31053;31054;31055;31056;31057	234575	413165	Dsil18WTrpt_TO_F5_3	3546	234573	413160	Dsil18WTrpt_TO_F5_1	3680	DDB0185204|DDB_G0274603	DDB0185204|DDB_G0274603	DDB0185204|DDB_G0274603			>DDB0185204|DDB_G0274603 |Protein|gene: kif9 on chromosome: 2 position 4280121 to 4283887																	0.999932	42.6844	0.0232232	-15.7448	0.00429052	18.85	86.822	0.371436
DDB_G02802294	DDB_G0280229	rpl24	S60 ribosomal protein L24	0.241567	2825	1128	4	4		13434;26018	16755;16756;34264	119997	206637	Dsil18WTrpt_TO_F11_2	7599	119995	206635	Dsil18WTrpt_TO_F11_1	6833	DDB0230151|DDB_G0280229	DDB0230151|DDB_G0280229	DDB0230151|DDB_G0280229			>DDB0230151|DDB_G0280229 |Protein|gene: rpl24 on chromosome: 3 position 3141943 to 3142654																	0.999614	34.7553	0.999492	32.9359	0.000874713	42.41	115.98	0.97513
DDB_G0268328692	DDB_G0268328	DDB_G0268328	unknown	0.24062	5111	2247	692	692		13862	17631;17633	126215	217820	Dsil18WT_TO_F10_1	8626	126215	217820	Dsil18WT_TO_F10_1	8626	DDB0234039|DDB_G0268328	DDB0234039|DDB_G0268328	DDB0234039|DDB_G0268328			>DDB0234039|DDB_G0268328 |Protein|gene: DDB_G0268328 on chromosome: 1 position 683499 to 695010																	0.992478	21.2037	0.962108	14.0468	0.00548129	17.71	87.563	0.982979
DDB_G0283661149	DDB_G0283661	ddx3	putative RNA helicase, DEAD/DEAH box helicase	0.239669	4264	1931	149	149		4210;6526	5165;5166;7937	56175	95174	Dsil18WT_TO_F6_1	6596	56181	95187	Dsil18WTrpt_TO_F6_1	6852	DDB0233447|DDB_G0283661	DDB0233447|DDB_G0283661	DDB0233447|DDB_G0283661			>DDB0233447|DDB_G0283661 |Protein|gene: ddx3 on chromosome: 4 position 939305 to 941576																	0.999998	59.7488	0.999622	34.6056	7.84e-09	31.5	147.66	0.999626
DDB_G0274703162	DDB_G0274703	DDB_G0274703	coiled-coil domain-containing protein	0.238961	7117	3662	162	162		22455	29402	219543	385827	Dsil18WT_TO_F12_3	1454	219543	385827	Dsil18WT_TO_F12_3	1454	DDB0306115|DDB_G0274703	DDB0306115|DDB_G0274703	DDB0306115|DDB_G0274703			>DDB0306115|DDB_G0274703 |Protein|gene: DDB_G0274703 on chromosome: 2 position 4184904 to 4187897																	0.999921	41.0356	0.964636	14.3581	0.0590084	21.07	69.555	0.968998
DDB_G026894819	DDB_G0268948	DDB_G0268948	putative SAM dependent methyltransferase	0.238635	9217	4981	19	19		4749;4963;4964;26080	5801;6043;6044;34351;34352;34354	42822	71661	Dsil18WTrpt_TO_F12_3	3337	41165	68806	Dsil18WTrpt_TO_F12_1	6478	DDB0347390|DDB_G0268948	DDB0347390|DDB_G0268948	DDB0347390|DDB_G0268948			>DDB0347390|DDB_G0268948 |Protein|gene: DDB_G0268948 on chromosome: 1 position 1982796 to 1984040																	0.969023	14.9601	0.940429	12.2716	4.84e-11	51	192.41	0.886792
DDB_G0282189137	DDB_G0282189	tupA	transcriptional repressor TUP1	0.238072	10258	491	137	137		17198;17199;22515	21747;21748;21749;21750;29493	161243	283092	DSil_02_PS_cation10_1	1220	161154	282746	Dsil18WT_TO_F9_1	3842	DDB0214909|DDB_G0282189	DDB0214909|DDB_G0282189	DDB0214909|DDB_G0282189			>DDB0214909|DDB_G0282189 |Protein|gene: tupA on chromosome: 3 position 5574241 to 5576373																	0.992817	22.3187	0.927743	11.12	3.25e-07	44.67	135.71	0.992817
DDB_G0274879106	DDB_G0274879	DDB_G0274879	0	0.237924	8143	4191	106	106		946;17024	1179;1180;21510	159092	278687	Dsil18WTrpt_TO_F5_3	5212	159092	278687	Dsil18WTrpt_TO_F5_3	5212	DDB0307243|DDB_G0274879	DDB0307243|DDB_G0274879	DDB0307243|DDB_G0274879			>DDB0307243|DDB_G0274879 |Protein|gene: DDB_G0274879 on chromosome: 2 position 4324545 to 4330064																	0.999996	53.6616	0.999918	40.8821	4.1e-24	42.87	213.69	0.999957
DDB_G0276371627	DDB_G0276371	gefL	Ras guanine nucleotide exchange factor	0.237358	9871	90	627	627		12019	14594	105114	180864	DSil_02_TiO2_cation6_3	837	105103	180833	Dsil18WT_TO_F5_3	1952	DDB0185197|DDB_G0276371	DDB0185197|DDB_G0276371	DDB0185197|DDB_G0276371			>DDB0185197|DDB_G0276371 |Protein|gene: gefL on chromosome: 2 position 6706766 to 6713836																	0.998704	28.8728	0.986348	18.6715	0.0656295	12.21	68.258	0.998704
DDB_G0285655541	DDB_G0285655	DDB_G0285655	0	0.236594	7382	3786	541	541		11851;16649	14403;14404;21026;21027	154940	270808	Dsil18WT_TO_F12_1	5227	103800	178777	Dsil18WT_TO_F5_1	4555	DDB0306442|DDB_G0285655	DDB0306442|DDB_G0285655	DDB0306442|DDB_G0285655			>DDB0306442|DDB_G0285655 |Protein|gene: DDB_G0285655 on chromosome: 4 position 3547353 to 3550847																	0.993328	22.1103	0.865735	11.2803	9.53e-06	34.94	131.77	0.939219
DDB_G0279123176	DDB_G0279123	gxcCC	RhoGEF domain-containing protein, DH domain-containing protein, calponin homology (CH) domain-containing protein, putative actin binding protein	0.235937	3624	1599	176	176		20845	27239;27240	201803	353157	Dsil18WTrpt_TO_F5_1	11067	201837	353269	Dsil18WTrpt_TO_F5_1	14034	DDB0232239|DDB_G0279123	DDB0232239|DDB_G0279123	DDB0232239|DDB_G0279123			>DDB0232239|DDB_G0279123 |Protein|gene: gxcCC on chromosome: 3 position 1613622 to 1617399																	0.999844	38.0574	0.999409	32.2829	3.42e-07	37.9	180.61	0.999653
DDB_G02692881362	DDB_G0269288	DDB_G0269288	0	0.235479	12058	3853	1362	1362		12077;16746	14667;21145;21146	155915	272565	DSil_02_TiO2_cation6_1	2071	155882	272443	Dicty_TiO2_cation6	2842	DDB0306566|DDB_G0269288	DDB0306566|DDB_G0269288	DDB0306566|DDB_G0269288			>DDB0306566|DDB_G0269288 |Protein|gene: DDB_G0269288 on chromosome: 1 position 2456628 to 2467773																	0.999999	62.1792	0.999997	54.6702	9.66e-12	47.04	195.04	0.999999
DDB_G0280909227	DDB_G0280909	tal	transaldolase	0.235052	3007	1263	227	227		26207	34527;34529;34530	264048	469295	DSil_02_PS_cation5_1	2820	264050	469301	DSil_02_PS_cation5_3	3486	DDB0231283|DDB_G0280909	DDB0231283|DDB_G0280909	DDB0231283|DDB_G0280909			>DDB0231283|DDB_G0280909 |Protein|gene: tal on chromosome: 3 position 3865707 to 3866767																	1	148.013	0.999996	54.848	0.0049196	4.38	104.43	1
DDB_G0271122273	DDB_G0271122	ufd1	ubiquitin fusion degradation protein UFD1 family protein	0.23235	11601	2702	273	273		10389;27157	12657;12658;35772;35773	274666	488332	Dsil18WT_TO_F4_1	3624	92289	159545	Dicty_PS_cation_11_2	1656	DDB0238023|DDB_G0271122	DDB0238023|DDB_G0271122	DDB0238023|DDB_G0271122			>DDB0238023|DDB_G0271122 |Protein|gene: ufd1 on chromosome: 2 position 33552 to 34772																	1	66.399	0.999999	61.828	2.58e-12	36.58	186.01	0.999965
DDB_G02823598	DDB_G0282359	ppiA	cyclophilin-type peptidylprolyl cis-trans isomerase (PPIase)	0.231818	1546	605	8	8		26502	34940	267304	475306	Dsil18WTrpt_TO_F4_3	3333	267304	475306	Dsil18WTrpt_TO_F4_3	3333	DDB0216173|DDB_G0282359	DDB0216173|DDB_G0282359	DDB0216173|DDB_G0282359			>DDB0216173|DDB_G0282359 |Protein|gene: ppiA on chromosome: 3 position 5684660 to 5685426																	0.956395	13.411	0.5	0	0.00127664	12.99	93.536	0.917916
DDB_G0268078409	DDB_G0268078	DDB_G0268078	putative protein serine/threonine kinase, protein kinase, CMGC group, RCK family protein kinase	0.231644	2362	962	409	409		10456	12743;12744	92782	160319	Dsil18WTrpt_TO_F10_1	4918	92782	160319	Dsil18WTrpt_TO_F10_1	4918	DDB0229430|DDB_G0268078	DDB0229430|DDB_G0268078	DDB0229430|DDB_G0268078			>DDB0229430|DDB_G0268078 |Protein|gene: DDB_G0268078 on chromosome: 1 position 1417972 to 1419590																	0.999999	59.129	0.999985	51.3144	0.0347556	7.45	74.039	0.998585
DDB_G02691501975	DDB_G0269150	lvsA	BEACH domain-containing protein	0.231055	341	137	1975	1975		13843;16651	17592;17593;21029;21030	126027	217546	Dsil18WT_TO_F4_2	9156	155055	271059	DSil_02_PS_cation12_1	2456	DDB0191124|DDB_G0269150	DDB0191124|DDB_G0269150	DDB0191124|DDB_G0269150			>DDB0191124|DDB_G0269150 |Protein|gene: lvsA on chromosome: 1 position 3119127 to 3130279																	1	78.0209	0.999994	54.9734	9.53e-06	55.38	131.77	0.999993
DDB_G0274211200	DDB_G0274211	DDB_G0274211	Ras GTPase activation domain-containing protein	0.230881	4714	2099	200	200		20060;20061;23857	26114;26115;26116;31354;31355	237156	418011	Dsil18WTrpt_TO_F4_2	11654	192542	336448	Dsil18WTrpt_TO_F11_1	8646	DDB0233762|DDB_G0274211	DDB0233762|DDB_G0274211	DDB0233762|DDB_G0274211			>DDB0233762|DDB_G0274211 |Protein|gene: DDB_G0274211 on chromosome: 2 position 4768104 to 4773452																	0.768893	5.66532	0.649423	3.52309	5.29e-40	74.3	221.7	0.676553
DDB_G0267974373	DDB_G0267974	DDB_G0267974	0	0.230668	7447	3823	373	373		22429	29368	219171	385168	Dicty_PS_cation_12_1	3647	219185	385193	Dsil18WTrpt_TO_F11_1	8980	DDB0306513|DDB_G0267974	DDB0306513|DDB_G0267974	DDB0306513|DDB_G0267974			>DDB0306513|DDB_G0267974 |Protein|gene: DDB_G0267974 on chromosome: 1 position 1214003 to 1217095																	0.999998	57.885	0.999998	57.885	2.44e-80	61.13	263.26	0.999924
DDB_G0285961452	DDB_G0285961	rfc1	replication factor C subunit 1	0.230254	3617	1593	452	452		24173	31818;31819	241650	427046	Dsil18WT_TO_F11_3	1670	241663	427067	Dsil18WTrpt_TO_F11_2	1444	DDB0232230|DDB_G0285961	DDB0232230|DDB_G0285961	DDB0232230|DDB_G0285961			>DDB0232230|DDB_G0285961 |Protein|gene: rfc1 on chromosome: 4 position 3845828 to 3850119																	0.923005	11.2803	0.618111	4.634	0.0107692	9.3	77.654	0.298838
DDB_G0282999236	DDB_G0282999	maoD	amine oxidase (flavin-containing), monoamine oxidase	0.23008	3235	1456	236	236		12521	15237	110188	190077	Dsil18WTrpt_TO_F5_2	12288	110188	190077	Dsil18WTrpt_TO_F5_2	12288	DDB0231713|DDB_G0282999	DDB0231713|DDB_G0282999	DDB0231713|DDB_G0282999			>DDB0231713|DDB_G0282999 |Protein|gene: maoD on chromosome: 4 position 133295 to 135115																	0.999999	62.3144	0.97561	16.6979	0.00810253	37.8	77.709	0.993698
DDB_G0268328696	DDB_G0268328	DDB_G0268328	unknown	0.230016	5109	2247	696	696		4157;13862	5105;17631;17633	36275	60425	Dsil18WTrpt_TO_F1_3	10591	126215	217820	Dsil18WT_TO_F10_1	8626	DDB0234039|DDB_G0268328	DDB0234039|DDB_G0268328	DDB0234039|DDB_G0268328			>DDB0234039|DDB_G0268328 |Protein|gene: DDB_G0268328 on chromosome: 1 position 683499 to 695010																	1	54.2738	0.897681	9.43165	0.00548129	17.71	87.563	0.975621
DDB_G0286725835	DDB_G0286725	vps13A	vacuolar protein sorting-associated protein 13 family protein	0.23001	5262	2343	835	835		1137	1449;1451;1452	11139	18690	Dsil18WTrpt_TO_F4_3	7463	11134	18685	Dsil18WT_TO_F4_2	7224	DDB0234198|DDB_G0286725	DDB0234198|DDB_G0286725	DDB0234198|DDB_G0286725			>DDB0234198|DDB_G0286725 |Protein|gene: vps13A on chromosome: 4 position 4889609 to 4899939																	1	64.8765	0.999037	30.7935	5.07e-19	7.9	152.12	0.999673
DDB_G0284461416	DDB_G0284461	DDB_G0284461	C2 domain-containing protein, leucine-rich repeat-containing protein (LRR)	0.229733	4604	2059	416	416		11753;11754	14288;14290	102971	177333	Dsil18WTrpt_TO_F5_1	1637	102971	177333	Dsil18WTrpt_TO_F5_1	1637	DDB0233695|DDB_G0284461	DDB0233695|DDB_G0284461	DDB0233695|DDB_G0284461			>DDB0233695|DDB_G0284461 |Protein|gene: DDB_G0284461 on chromosome: 4 position 2003252 to 2005552																	0.907811	9.93331	0.5	0	0.000427772	51.49	92.082	0.499995
DDB_G0280311233	DDB_G0280311	DDB_G0280311	Protein STB6	0.22618	8616	4474	233	233		20798	27171;27172	201198	351926	Dicty_TiO2_cation4_3	8316	201198	351926	Dicty_TiO2_cation4_3	8316	DDB0308028|DDB_G0280311	DDB0308028|DDB_G0280311	DDB0308028|DDB_G0280311			>DDB0308028|DDB_G0280311 |Protein|gene: DDB_G0280311 on chromosome: 3 position 3241213 to 3244547																	0.997587	26.165	0.997587	26.165	2.16e-26	78.14	238.03	0.966654
DDB_G0278147885	DDB_G0278147	gxcW	pleckstrin homology (PH) domain-containing protein, RhoGEF domain-containing protein, FYVE-type zinc finger-containing protein	0.225248	4119	1861	885	885		19772	25721;25722;25723	187894	326572	Dicty_PS_cation_11_2	5021	187894	326572	Dicty_PS_cation_11_2	5021	DDB0233316|DDB_G0278147	DDB0233316|DDB_G0278147	DDB0233316|DDB_G0278147			>DDB0233316|DDB_G0278147 |Protein|gene: gxcW on chromosome: 3 position 354814 to 358184																	0.999899	39.9415	0.999899	39.9415	5.2e-30	82.06	216.1	0.930134
DDB_G02692503167	DDB_G0269250	pats1	LRRK family protein kinase Pats1	0.225132	10146	366	3167	3167		20112;26594	26189;26190;26191;35055;35056;35057;35058	268321	477203	DSil_02_TiO2_cation4_2	6380	193414	338261	DSil_02_PS_cation12_1	4214	DDB0191503|DDB_G0269250	DDB0191503|DDB_G0269250	DDB0191503|DDB_G0269250			>DDB0191503|DDB_G0269250 |Protein|gene: pats1 on chromosome: 1 position 2657392 to 2667176																	0.999994	52.0019	0.999913	40.5848	3.42e-11	57.54	193.4	0.999994
DDB_G028604577	DDB_G0286045	DDB_G0286045	BTB/POZ domain-containing protein, potassium channel tetramerization domain-containing protein	0.225037	6071	2850	77	77		18243	23255;23256	170738	298784	Dicty_PS_cation_6_1	2484	170770	298857	Dsil18WTrpt_TO_F1_3	11758	DDB0238662|DDB_G0286045	DDB0238662|DDB_G0286045	DDB0238662|DDB_G0286045			>DDB0238662|DDB_G0286045 |Protein|gene: DDB_G0286045 on chromosome: 4 position 3992727 to 3994952																	0.824561	6.72098	0.824561	6.72098	0.000794224	27.42	120.05	0.5
DDB_G02792551116	DDB_G0279255	DDB_G0279255	0	0.222915	8559	4454	1116	1116		22741	29803	223493	393323	Dsil18WTrpt_TO_F6_2	1817	223481	393292	Dsil18WT_TO_F6_2	1856	DDB0307986|DDB_G0279255	DDB0307986|DDB_G0279255	DDB0307986|DDB_G0279255			>DDB0307986|DDB_G0279255 |Protein|gene: DDB_G0279255 on chromosome: 3 position 1840170 to 1845388																	0.999996	53.7414	0.999995	54.4047	0.146949	28.52	95.09	0.999818
DDB_G0272484498	DDB_G0272484	DDB_G0272484	HD phosphohydrolase domain-containing protein	0.22233	5650	2543	498	498		14649	18656	132771	229125	DSil_02_PS_cation12_3	2828	132766	229119	Dsil18WTrpt_TO_F12_1	6906	DDB0237559|DDB_G0272484	DDB0237559|DDB_G0272484	DDB0237559|DDB_G0272484			>DDB0237559|DDB_G0272484 |Protein|gene: DDB_G0272484 on chromosome: 2 position 1760557 to 1762209																	0.999922	44.2825	0.999453	32.8251	0.0144388	17.84	72.844	0.999922
DDB_G0287165331	DDB_G0287165	DDB_G0287165	spastin-like protein	0.222148	3025	1283	331	331		7090;21913;21914	8660;28625;28626	213420	374834	Dsil18WTrpt_TO_F11_3	7143	213420	374834	Dsil18WTrpt_TO_F11_3	7143	DDB0231319|DDB_G0287165	DDB0231319|DDB_G0287165	DDB0231319|DDB_G0287165			>DDB0231319|DDB_G0287165 |Protein|gene: DDB_G0287165 on chromosome: 4 position 5420537 to 5422504																	0.998471	28.8175	0.975609	16.076	0.000335591	41.09	124.22	0.979991
DDB_G0274577938	DDB_G0274577	DG1124	calcium-binding EF-hand domain-containing protein	0.222138	102	56	938	938		23897	31416	237594	418795	Dsil18WTrpt_TO_F11_1	2891	237594	418795	Dsil18WTrpt_TO_F11_1	2891	DDB0185095|DDB_G0274577	DDB0185095|DDB_G0274577	DDB0185095|DDB_G0274577			>DDB0185095|DDB_G0274577 |Protein|gene: DG1124 on chromosome: 2 position 3892978 to 3896936																	0.99995	43.4959	0.997947	29.1071	2.73e-08	27.31	132.59	0.976719
DDB_G0274535411	DDB_G0274535	DDB_G0274535	unknown	0.221332	11831	3292	411	411		14886;14887	18924;18925	134791	232471	Dicty_TiO2_cation6	1397	134808	232498	DSil_02_TiO2_cation6_3	1111	DDB0304661|DDB_G0274535	DDB0304661|DDB_G0274535	DDB0304661|DDB_G0274535			>DDB0304661|DDB_G0274535 |Protein|gene: DDB_G0274535 on chromosome: 2 position 4263139 to 4264506																	0.990868	20.3742	0.990868	20.3742	0.00311618	6.53	108.14	0.943441
DDB_G0289665390	DDB_G0289665	gefQ	Ras guanine nucleotide exchange factor Q	0.221077	766	283	390	390		24638	32438;32439	247654	439371	DSil_02_TiO2_cation5_2	5044	247654	439371	DSil_02_TiO2_cation5_2	5044	DDB0191356|DDB_G0289665	DDB0191356|DDB_G0289665	DDB0191356|DDB_G0289665			>DDB0191356|DDB_G0289665 |Protein|gene: gefQ on chromosome: 5 position 3085619 to 3089627																	0.999962	44.2419	0.999862	39.8879	0.00427275	26.91	127.24	0.999962
DDB_G0291606117	DDB_G0291606	vps8	RING zinc finger-containing protein, WD40 repeat-containing protein	0.220964	1940	789	117	117		16179	20449	149382	260480	Dsil18WTrpt_TO_F5_1	12157	149382	260480	Dsil18WTrpt_TO_F5_1	12157	DDB0220016|DDB_G0291606	DDB0220016|DDB_G0291606	DDB0220016|DDB_G0291606			>DDB0220016|DDB_G0291606 |Protein|gene: vps8 on chromosome: 6 position 397697 to 403037																	1	139.717	1	131.447	9.23e-07	45.5	176.78	1
DDB_G0288827196	DDB_G0288827	DDB_G0288827	0	0.220899	9573	5297	196	196		6696;6697	8168;8169	57972	98473	DSil_02_PS_cation5_3	2129	57967	98466	Dsil18WT_TO_F6_1	5182	DDB0349171|DDB_G0288827	DDB0349171|DDB_G0288827	DDB0349171|DDB_G0288827			>DDB0349171|DDB_G0288827 |Protein|gene: DDB_G0288827 on chromosome: 5 position 2040745 to 2043732																	1	67.6081	0.999999	61.8102	0.0507535	8.89	76.318	1
DDB_G0289587353	DDB_G0289587	DDB_G0289587	RNA polymerase I-specific transcription initiation factor	0.220548	7108	3656	353	353		10285	12521	90955	157445	DSil_02_PS_cation12_2	598	90952	157442	Dsil18WTrpt_TO_F11_2	2287	DDB0306109|DDB_G0289587	DDB0306109|DDB_G0289587	DDB0306109|DDB_G0289587			>DDB0306109|DDB_G0289587 |Protein|gene: DDB_G0289587 on chromosome: 5 position 2981034 to 2983254																	1	84.8235	1	20.6597	0.00270612	14.86	108.14	1
DDB_G02883871140	DDB_G0288387	accA	acetyl-CoA carboxylase, biotin carboxylase	0.21976	2745	1079	1140	1140		21421;21422	27987;27988;27989;27990	207889	364110	Dsil18WTrpt_TO_F5_3	9393	207889	364110	Dsil18WTrpt_TO_F5_3	9393	DDB0230067|DDB_G0288387	DDB0230067|DDB_G0288387	DDB0230067|DDB_G0288387			>DDB0230067|DDB_G0288387 |Protein|gene: accA on chromosome: 5 position 1474122 to 1480970																	1	91.1913	0.999999	60.517	2.76e-75	100.09	254.38	1
DDB_G0282895113	DDB_G0282895	DDB_G0282895	MORN repeat-containing protein, protein kinase, TKL group, tyrosine kinase-like protein	0.218977	2961	1223	113	113		9998;23634	12139;12140;31043;31044	87573	151572	Dsil18WT_TO_F12_3	6225	87576	151579	Dsil18WT_TO_F13_2	5719	DDB0231199|DDB_G0282895	DDB0231199|DDB_G0282895	DDB0231199|DDB_G0282895			>DDB0231199|DDB_G0282895 |Protein|gene: DDB_G0282895 on chromosome: 3 position 6249781 to 6254932																	1	105.118	0.99856	28.5378	0.000897853	16.76	120.67	0.999745
DDB_G02867252557	DDB_G0286725	vps13A	vacuolar protein sorting-associated protein 13 family protein	0.218315	5275	2343	2557	2557		12902	15700;15701;15702;15703;15704	113683	195986	DSil_02_PS_cation5_1	3969	113669	195959	Dsil18WT_TO_F5_1	10675	DDB0234198|DDB_G0286725	DDB0234198|DDB_G0286725	DDB0234198|DDB_G0286725			>DDB0234198|DDB_G0286725 |Protein|gene: vps13A on chromosome: 4 position 4889609 to 4899939																	0.996556	25.121	0.983617	20.819	1.63e-37	87.4	201.22	0.996556
DDB_G0287325828	DDB_G0287325	DDB_G0287325	AP2 complex protein Eps15	0.217654	6000	2820	828	828		23448;23449;24316;24317	30773;30774;30775;30776;30777;32028;32029;32030	232118	408660	Dsil18WT_TO_F12_1	1115	243789	431471	Dicty_PS_cation_11_2	1469	DDB0238505|DDB_G0287325	DDB0238505|DDB_G0287325	DDB0238505|DDB_G0287325			>DDB0238505|DDB_G0287325 |Protein|gene: DDB_G0287325 on chromosome: 5 position 137312 to 141128																	0.8895	12.1654	0.284648	-0.842783	1.16e-54	51.82	184.24	0.749832
DDB_G0280195167	DDB_G0280195	hdaC	FYVE-type zinc finger-containing protein, HMG-I and HMG-Y, DNA-binding domain-containing protein, histone deacetylase family protein, type-2 histone deacetylase	0.216815	5707	2574	167	167		8941;19810	10857;25770;25771	188374	327384	Dsil18WT_TO_F12_2	5022	188384	327408	Dsil18WTrpt_TO_F11_2	4193	DDB0237658|DDB_G0280195	DDB0237658|DDB_G0280195	DDB0237658|DDB_G0280195			>DDB0237658|DDB_G0280195 |Protein|gene: hdaC on chromosome: 3 position 3087742 to 3093065																	0.99684	25.2654	0.938123	12.4933	1.66e-15	48.16	147.94	0.841953
DDB_G0279607220	DDB_G0279607	forA	actin binding protein, formin homology domain-containing protein	0.216723	1431	534	220	220		21111	27584;27585	204709	358433	DSil_02_TiO2_cation10_3	3634	204627	358272	Dsil18WT_TO_F12_2	7494	DDB0214996|DDB_G0279607	DDB0214996|DDB_G0279607	DDB0214996|DDB_G0279607			>DDB0214996|DDB_G0279607 |Protein|gene: forA on chromosome: 3 position 2388583 to 2393474																	0.997428	26.0206	0.978237	16.5354	3.33e-146	84.93	309.34	0.997428
DDB_G0276293112	DDB_G0276293	DDB_G0276293	putative transmembrane protein	0.216312	3469	1529	112	112		7059	8618	61452	104874	Dsil18WT_TO_F13_3	2284	61457	104882	Dsil18WTrpt_TO_F13_3	1528	DDB0232081|DDB_G0276293	DDB0232081|DDB_G0276293	DDB0232081|DDB_G0276293			>DDB0232081|DDB_G0276293 |Protein|gene: DDB_G0276293 on chromosome: 2 position 6559102 to 6560574																	1	104.747	1	78.9286	0.0255582	29.63	128.52	1
DDB_G0280205746	DDB_G0280205	DDB_G0280205	0	0.216306	8745	4562	746	746		20059	26113	192504	336350	Dsil18WTrpt_TO_F12_1	5554	192506	336352	Dsil18WTrpt_TO_F12_3	5910	DDB0308251|DDB_G0280205	DDB0308251|DDB_G0280205	DDB0308251|DDB_G0280205			>DDB0308251|DDB_G0280205 |Protein|gene: DDB_G0280205 on chromosome: 3 position 3106631 to 3109388																	0.999434	32.9359						0.980964
DDB_G028802189	DDB_G0288021	atg6B	autophagy protein Apg6 family protein	0.216242	2019	820	89	89		11136	13540	98082	169245	DSil_02_PS_cation12_3	1854	98080	169241	Dsil18WTrpt_TO_F12_1	4724	DDB0220127|DDB_G0288021	DDB0220127|DDB_G0288021	DDB0220127|DDB_G0288021			>DDB0220127|DDB_G0288021 |Protein|gene: atg6B on chromosome: 5 position 985635 to 988399																	1	76.318	1	88.2678	0.0299108	18.03	88.268	1
DDB_G0279417977	DDB_G0279417	roco6	LRRK family protein kinase Roco6	0.215415	1272	469	977	977		19994;21383	26017;27935	207374	363149	Dsil18WTrpt_TO_F6_2	4310	207383	363174	DSil_02_TiO2_cation5_2	2328	DDB0214834|DDB_G0279417	DDB0214834|DDB_G0279417	DDB0214834|DDB_G0279417			>DDB0214834|DDB_G0279417 |Protein|gene: roco6 on chromosome: 3 position 2094570 to 2101013																	0.999999	58.9126	0.999973	45.7135	0.0180279	23.75	143.48	0.999996
DDB_G0289053246	DDB_G0289053	DDB_G0289053	RNA recognition motif-containing protein RRM	0.214809	4671	2091	246	246		24626;24627	32421;32422;32423	247384	438712	Dsil18WTrpt_TO_F3_1	7385	247482	438941	Dsil18WTrpt_TO_F15_2	9494	DDB0233749|DDB_G0289053	DDB0233749|DDB_G0289053	DDB0233749|DDB_G0289053			>DDB0233749|DDB_G0289053 |Protein|gene: DDB_G0289053 on chromosome: 5 position 2302813 to 2304352																	0.999998	57.7451	0.999819	37.6039	0.00154488	17.79	150.03	0.999997
DDB_G0291155248	DDB_G0291155	DDB_G0291155	RNA-binding region RNP-1 domain-containing protein, RNA recognition motif-containing protein RRM	0.213429	4149	1879	248	248		27998	36800	282753	502159	Dsil18WTrpt_TO_F5_1	13279	282755	502164	Dsil18WTrpt_TO_F5_3	13420	DDB0233343|DDB_G0291155	DDB0233343|DDB_G0291155	DDB0233343|DDB_G0291155			>DDB0233343|DDB_G0291155 |Protein|gene: DDB_G0291155 on chromosome: 5 position 5058540 to 5059585																	0.999484	32.9311	0.992644	21.3032	0.0211362	25.92	80.535	0.992546
DDB_G028992312	DDB_G0289923	agxt	serine-pyruvate transaminase, alanine-glyoxylate aminotransferase	0.213406	5860	2695	12	12		11148;26051	13555;34311	98229	169482	Dicty_TiO2_cation12_1	3770	98261	169549	DSil_02_PS_cation11_3	3162	DDB0237978|DDB_G0289923	DDB0237978|DDB_G0289923	DDB0237978|DDB_G0289923			>DDB0237978|DDB_G0289923 |Protein|gene: agxt on chromosome: 5 position 3442183 to 3443496																	0.999896	39.8382	0.999896	39.8382	9.84e-07	45.66	178.44	0.99985
DDB_G0291127815	DDB_G0291127	mvpB	major vault protein B	0.213025	727	268	815	815		11158;20807;20809	13565;27188;27193	201398	352335	Dsil18WTrpt_TO_F4_3	8698	201398	352335	Dsil18WTrpt_TO_F4_3	8698	DDB0191337|DDB_G0291127	DDB0191337|DDB_G0291127	DDB0191337|DDB_G0291127			>DDB0191337|DDB_G0291127 |Protein|gene: mvpB on chromosome: 5 position 5070813 to 5073466																	1	114.844						0.999997
DDB_G0278995407	DDB_G0278995	DDB_G0278995	0	0.211792	8539	4448	407	407		22493	29460;29461	220424	387530	Dsil18WTrpt_TO_F5_3	6554	220401	387489	Dsil18WT_TO_F6_1	4019	DDB0307977|DDB_G0278995	DDB0307977|DDB_G0278995	DDB0307977|DDB_G0278995			>DDB0307977|DDB_G0278995 |Protein|gene: DDB_G0278995 on chromosome: 3 position 1494607 to 1498054																	0.97764	16.4071	0.739228	4.59299	7.28e-61	79.86	249.05	0.886084
DDB_G0280165802	DDB_G0280165	DDB_G0280165	vacuolar sorting protein 9 domain-containing protein	0.211634	5245	2334	802	802		20103;25899;25900	26175;34107;34108	193315	338076	Dsil18WT_TO_F13_2	5091	260317	462415	DSil_02_PS_cation12_3	1467	DDB0234183|DDB_G0280165	DDB0234183|DDB_G0280165	DDB0234183|DDB_G0280165			>DDB0234183|DDB_G0280165 |Protein|gene: DDB_G0280165 on chromosome: 3 position 3038985 to 3041507																	0.999867	38.7675	0.975386	15.98	0.00311618	26.44	108.14	0.978767
DDB_G02791137	DDB_G0279113	metS	methionyl-tRNA synthetase, methionine-tRNA ligase	0.210904	10767	1271	7	7		21545	28140	209207	366633	Dicty_TiO2_cation5_3	2497	209219	366663	DSil_02_TiO2_cation5_3	2071	DDB0231297|DDB_G0279113	DDB0231297|DDB_G0279113	DDB0231297|DDB_G0279113			>DDB0231297|DDB_G0279113 |Protein|gene: metS on chromosome: 3 position 1648404 to 1650743																	0.999009	30.2218	0.999009	30.2218	0.0057266	10.22	89.162	0.994832
DDB_G02753052208	DDB_G0275305	DDB_G0275305	unknown	0.210797	3915	1751	2208	2208		23843;27566	31337;36270;36271	236955	417662	Dsil18WTrpt_TO_F6_3	2282	278598	495189	DSil_02_PS_cation8_3	3330	DDB0233061|DDB_G0275305	DDB0233061|DDB_G0275305	DDB0233061|DDB_G0275305			>DDB0233061|DDB_G0275305 |Protein|gene: DDB_G0275305 on chromosome: 2 position 5302345 to 5311304																	0.995207	23.174	0.978374	17.0357	0.115494	15.77	65.094	0.986362
DDB_G0273421299	DDB_G0273421	DDB_G0273421	0	0.2105	8829	4628	299	299		3074	3771;3772	27884	46786	DSil_02_PS_cation12_2	1969	27884	46786	DSil_02_PS_cation12_2	1969	DDB0308477|DDB_G0273421;DDB0308478|DDB_G0273529	DDB0308477|DDB_G0273421	DDB0308477|DDB_G0273421			>DDB0308477|DDB_G0273421 |Protein|gene: DDB_G0273421 on chromosome: 2 position 2972872 to 2975587;>DDB0308478|DDB_G0273529 |Protein|gene: DDB_G0273529 on chromosome: 2 position 3056199 to 3058914																	1	72.7207	0.999971	46.2286	0.0150977	9.76	72.24	1
DDB_G0270388731	DDB_G0270388	DDB_G0270388	ubiquitin system component Cue domain containing protein	0.210443	11717	3034	731	731		26372;26373;26374	34753;34755;34756;34757	265763	472425	Dsil18WTrpt_TO_F10_1	3271	265667	472182	Dsil18WT_TO_F6_3	382	DDB0266718|DDB_G0270388	DDB0266718|DDB_G0270388	DDB0266718|DDB_G0270388			>DDB0266718|DDB_G0270388 |Protein|gene: DDB_G0270388 on chromosome: 1 position 4737656 to 4740668																	0.991305	20.7764	0.0988414	-9.36699	4.72e-05	46.54	128.52	0.957016
DDB_G0288811315	DDB_G0288811	DDB_G0288811	RabGAP/TBC domain-containing protein, putative GTPase activating protein (GAP)	0.209092	3967	1789	315	315		24158	31795;31796	241179	426030	DSil_02_TiO2_cation4_3	3574	241166	426007	Dsil18WTrpt_TO_F5_1	9281	DDB0233124|DDB_G0288811	DDB0233124|DDB_G0288811	DDB0233124|DDB_G0288811			>DDB0233124|DDB_G0288811 |Protein|gene: DDB_G0288811 on chromosome: 5 position 2006806 to 2009608																	0.965613	14.8437	0.86001	11.1716	0.00138703	16.6	92.082	0.965613
DDB_G0279089282	DDB_G0279089	DDB_G0279089	0	0.206941	7921	4059	282	282		11138;23362	13542;30643	230891	406587	Dsil18WT_TO_F5_2	4706	98125	169319	DSil_02_PS_cation12_3	1829	DDB0306929|DDB_G0279089	DDB0306929|DDB_G0279089	DDB0306929|DDB_G0279089			>DDB0306929|DDB_G0279089 |Protein|gene: DDB_G0279089 on chromosome: 3 position 1601965 to 1606352																	0.996971	26.3481	0.991942	20.9736	0.0173267	27.24	84.823	0.995328
DDB_G0284331413	DDB_G0284331	regA	cAMP phosphodiesterase, response regulator receiver domain-containing protein	0.206768	983	353	413	413		19899	25890	190019	331078	Dicty_PS_cation_11_1	3283	190023	331082	Dsil18WT_TO_F11_1	8907	DDB0191479|DDB_G0284331	DDB0191479|DDB_G0284331	DDB0191479|DDB_G0284331			>DDB0191479|DDB_G0284331 |Protein|gene: regA on chromosome: 4 position 1956975 to 1959735																	0.999743	36.643	0.999743	36.643	0.00231907	42.04	102.36	0.900581
DDB_G0306976596	DDB_G0306976	DDB_G0306976	unknown	0.20653	7956	4082	596	596		20080;24620	26144;32410	247338	438647	Dsil18WTrpt_TO_F5_1	4576	247345	438666	Dsil18WTrpt_TO_F7_2	3395	DDB0306977|DDB_G0306976	DDB0306977|DDB_G0306976	DDB0306977|DDB_G0306976			>DDB0306977|DDB_G0306976 |Protein|gene: DDB_G0306976 on chromosome: 3 position 2609748 to 2613314																	0.999836	37.8439						0.999633
DDB_G0269252217	DDB_G0269252	gefE	Ras guanine nucleotide exchange factor	0.205011	568	233	217	217		22439	29379;29380;29381	219322	385437	DSil_02_TiO2_cation4_2	3413	219321	385433	DSil_02_TiO2_cation4_1	4174	DDB0191289|DDB_G0269252	DDB0191289|DDB_G0269252	DDB0191289|DDB_G0269252			>DDB0191289|DDB_G0269252 |Protein|gene: gefE on chromosome: 1 position 4047424 to 4051387																	0.990708	20.2786	0.798692	6.03114	6.9e-08	38.32	121.73	0.990708
DDB_G0270388171	DDB_G0270388	DDB_G0270388	ubiquitin system component Cue domain containing protein	0.204237	6317	3034	171	171		8292	10063	71518	121500	Dsil18WTrpt_TO_F5_3	1558	71518	121500	Dsil18WTrpt_TO_F5_3	1558	DDB0266718|DDB_G0270388	DDB0266718|DDB_G0270388	DDB0266718|DDB_G0270388			>DDB0266718|DDB_G0270388 |Protein|gene: DDB_G0270388 on chromosome: 1 position 4737656 to 4740668																	0.999983	47.7991						0.997904
DDB_G0272638289	DDB_G0272638	DDB_G0272638	phosphatidylinositol-4-phosphate 5-kinase (PIP5K) family protein	0.204089	5829	2677	289	289		10987	13366	96952	167188	DSil_02_TiO2_cation12_3	1956	96948	167178	DSil_02_PS_cation12_2	1904	DDB0237931|DDB_G0272638;DDB0266924|DDB_G0274067	DDB0237931|DDB_G0272638	DDB0237931|DDB_G0272638			>DDB0237931|DDB_G0272638 |Protein|gene: DDB_G0272638 on chromosome: 2 position 2297189 to 2300839;>DDB0266924|DDB_G0274067 |Protein|gene: DDB_G0274067 on chromosome: 2 position 3730947 to 3734597																	1	25.0637	1	80.5352	0.0211362	9.77	80.535	1
DDB_G0282891457	DDB_G0282891	pakG	STE20 family protein kinase PakG	0.20324	2340	955	457	457		16469	20812;20813	152547	266168	Dsil18WTrpt_TO_F12_3	1314	152532	266148	Dsil18WTrpt_TO_F12_1	2828	DDB0229411|DDB_G0282891	DDB0229411|DDB_G0282891	DDB0229411|DDB_G0282891			>DDB0229411|DDB_G0282891 |Protein|gene: pakG on chromosome: 3 position 6346144 to 6349794																	1	120.047	1	153.284	2.68e-07	39.76	153.28	1
DDB_G0288071390	DDB_G0288071	dst4	STE20 family protein kinase Dst4	0.203149	1734	693	390	390		26148	34448;34449	263165	467576	Dsil18WT_TO_F5_1	5193	263191	467637	Dsil18WTrpt_TO_F6_3	3990	DDB0216374|DDB_G0288071	DDB0216374|DDB_G0288071	DDB0216374|DDB_G0288071			>DDB0216374|DDB_G0288071 |Protein|gene: dst4 on chromosome: 5 position 1048762 to 1050608																	0.999483	36.6411	0.885307	10.6235	0.0057266	34.98	89.162	0.573429
DDB_G0273185986	DDB_G0273185	DDB_G0273185	0	0.203053	9501	5253	986	986		4968	6049	42852	71712	Dsil18WTrpt_TO_F5_1	8853	42850	71708	Dsil18WT_TO_F5_1	7872	DDB0348882|DDB_G0273185;DDB0348883|DDB_G0273749	DDB0348882|DDB_G0273185	DDB0348882|DDB_G0273185			>DDB0348882|DDB_G0273185 |Protein|gene: DDB_G0273185 on chromosome: 2 position 2673521 to 2677171;>DDB0348883|DDB_G0273749 |Protein|gene: DDB_G0273749 on chromosome: 2 position 3354615 to 3358265																	0.999205	31.0552	0.999036	30.233	3.11e-29	40.01	158.5	0.999196
DDB_G027786563	DDB_G0277865	ptpB	protein tyrosine phosphatase, phosphotyrosine phosphatase ptp2	0.202595	1422	527	63	63		16668	21048	155272	271430	Dicty_PS_cation_12_1	3794	155272	271430	Dicty_PS_cation_12_1	3794	DDB0214985|DDB_G0277865	DDB0214985|DDB_G0277865	DDB0214985|DDB_G0277865			>DDB0214985|DDB_G0277865 |Protein|gene: ptpB on chromosome: 3 position 381607 to 383318																	1	68.8834	1	68.8834	0.000794224	33.67	120.05	0.999979
DDB_G0279927682	DDB_G0279927	Dd5P1	inositol 5-phosphatase	0.202535	3891	1741	682	682		8861;11106	10751;13505	97870	168921	DSil_02_PS_cation11_3	3555	97870	168921	DSil_02_PS_cation11_3	3555	DDB0233042|DDB_G0279927	DDB0233042|DDB_G0279927	DDB0233042|DDB_G0279927			>DDB0233042|DDB_G0279927 |Protein|gene: Dd5P1 on chromosome: 3 position 2713196 to 2716121																	1	133.788	1	96.1933	0.00807447	25.01	96.193	1
DDB_G0268100136	DDB_G0268100	asnS2	asparagine-tRNA ligase, asparaginyl-tRNA synthetase	0.201363	3036	1296	136	136		6519;23059	7930;30234	56100	95045	DSil_02_TiO2_cation5_3	5302	227128	400279	Dsil18WTrpt_TO_F12_2	7654	DDB0231334|DDB_G0268100	DDB0231334|DDB_G0268100	DDB0231334|DDB_G0268100			>DDB0231334|DDB_G0268100 |Protein|gene: asnS2 on chromosome: 1 position 1453036 to 1454418																	1	80.5352	1	80.5352	3.42e-11	57.17	193.4	1
DDB_G0291768502	DDB_G0291768	DDB_G0291768	0	0.199821	8997	4796	502	502		5501;9511	6675;6676;11536;11537	47337	79421	DSil_02_TiO2_cation5_3	6204	47325	79403	Dsil18WTrpt_TO_F4_1	13686	DDB0346616|DDB_G0291768	DDB0346616|DDB_G0291768	DDB0346616|DDB_G0291768			>DDB0346616|DDB_G0291768 |Protein|gene: DDB_G0291768 on chromosome: 6 position 730635 to 732579																	0.999977	46.83	0.982223	17.6969	7.09e-07	47.24	143.95	0.999977
DDB_G0286707953	DDB_G0286707	DDB_G0286707	colon cancer-associated Mic1-like domain-containing protein	0.199484	5148	2255	953	953		9774;17301	11863;21892	85177	146578	Dsil18WTrpt_TO_F12_3	8538	85168	146562	Dsil18WT_TO_F12_2	9901	DDB0234052|DDB_G0286707	DDB0234052|DDB_G0286707	DDB0234052|DDB_G0286707			>DDB0234052|DDB_G0286707 |Protein|gene: DDB_G0286707 on chromosome: 4 position 4875042 to 4878196																	0.999997	54.6336	0.999988	49.1841	0.000343004	35.94	106.91	0.995936
DDB_G0288753320	DDB_G0288753	ndrB	NDR family protein kinase B	0.199478	1884	760	320	320		4793	5852	41562	69425	DSil_02_TiO2_cation13_3	1324	41551	69390	DSil_02_PS_cation13_1	1060	DDB0219947|DDB_G0288753	DDB0219947|DDB_G0288753	DDB0219947|DDB_G0288753			>DDB0219947|DDB_G0288753 |Protein|gene: ndrB on chromosome: 5 position 1909293 to 1911862																	1	95.0899	1	95.0899	0.146949	22.38	95.09	1
DDB_G0293932619	DDB_G0293932	pakE	STE20 family protein kinase PakE	0.198721	10583	958	619	619		20099;25813	26169;33995	259342	460395	Dicty_TiO2_cation10	6871	259362	460437	DSil_02_TiO2_cation10_1	5764	DDB0229414|DDB_G0293932	DDB0229414|DDB_G0293932	DDB0229414|DDB_G0293932			>DDB0229414|DDB_G0293932 |Protein|gene: pakE on chromosome: 6 position 3512665 to 3515735																	0.996539	27.603	0.996539	27.603	6.65e-06	32.86	131.77	0.94011
DDB_G0272560197	DDB_G0272560	capA-1	cAMP-binding protein	0.198381	16	7	197	197		26098;27903	34377;36680	281694	500328	Dsil18WT_TO_F11_3	9275	281705	500347	Dsil18WTrpt_TO_F10_3	11563	DDB0185022|DDB_G0272560;DDB0266498|DDB_G0274023;DDB0229383|DDB_G0272560;DDB0266499|DDB_G0274023	DDB0185022|DDB_G0272560	DDB0185022|DDB_G0272560			>DDB0185022|DDB_G0272560 |Protein|gene: capA-1 on chromosome: 2 position 2353564 to 2354565;>DDB0266498|DDB_G0274023 |Protein|gene: capA-2 on chromosome: 2 position 3677221 to 3678222;>DDB0229383|DDB_G0272560 |Protein|gene: capA-1 on chromosome: 2 position																	0.999954	43.4189	0.998232	27.5168	7.96e-22	46.82	211.62	0.992478
DDB_G0287325825	DDB_G0287325	DDB_G0287325	AP2 complex protein Eps15	0.19833	5998	2820	825	825		23448;23449;24316;24317	30773;30774;30775;30776;30777;32028;32029;32030	232097	408632	DSil_02_PS_cation5_2	399	243789	431471	Dicty_PS_cation_11_2	1469	DDB0238505|DDB_G0287325	DDB0238505|DDB_G0287325	DDB0238505|DDB_G0287325			>DDB0238505|DDB_G0287325 |Protein|gene: DDB_G0287325 on chromosome: 5 position 137312 to 141128																	0.893764	9.50905	0.684401	7.30487	1.16e-54	51.82	184.24	0.893764
DDB_G0277615168	DDB_G0277615	DDB_G0277615	putative actin binding protein, ADF/cofilin-like domain-containing protein	0.197571	3707	1616	168	168		24329;24330	32046;32047	243938	431722	Dsil18WT_TO_F5_1	2118	243939	431723	Dsil18WT_TO_F5_2	2117	DDB0232276|DDB_G0277615	DDB0232276|DDB_G0277615	DDB0232276|DDB_G0277615			>DDB0232276|DDB_G0277615 |Protein|gene: DDB_G0277615 on chromosome: 2 position 8184492 to 8186149																	0.995163	23.134	0.689633	3.62945	0.0183296	36.52	69.159	0.796858
DDB_G0282711140	DDB_G0282711	DDB_G0282711	PHD zinc finger-containing protein	0.19673	1823	716	140	140		19802	25762	188249	327152	Dsil18WT_TO_F12_1	6970	188250	327154	Dsil18WT_TO_F12_2	7024	DDB0216408|DDB_G0282711	DDB0216408|DDB_G0282711	DDB0216408|DDB_G0282711			>DDB0216408|DDB_G0282711 |Protein|gene: DDB_G0282711 on chromosome: 3 position 6179495 to 6183789																	0.999783	36.6411	0.5	0	0.00753217	22.17	89.162	0.899522
DDB_G0289987328	DDB_G0289987	DDB_G0289987	Pumilio homology domain family member 4	0.196611	7578	3913	328	328		22505	29478	220639	387937	Dsil18WT_TO_F6_3	1128	220636	387926	Dsil18WT_TO_F6_1	1502	DDB0306683|DDB_G0289987	DDB0306683|DDB_G0289987	DDB0306683|DDB_G0289987			>DDB0306683|DDB_G0289987 |Protein|gene: DDB_G0289987 on chromosome: 5 position 3515224 to 3518414																	1	69.4801	0.112526	-8.93947	0.0255582	23.61	128.52	0.968384
DDB_G0291512679	DDB_G0291512	epnA	epsin	0.196095	6321	3037	679	679		17185;17186	21727;21728;21729;21730;21731	160911	282157	Dsil18WTrpt_TO_F8_3	5078	160922	282181	DSil_02_PS_cation5_3	2278	DDB0266727|DDB_G0291512	DDB0266727|DDB_G0291512	DDB0266727|DDB_G0291512			>DDB0266727|DDB_G0291512 |Protein|gene: epnA on chromosome: 6 position 459846 to 462386																	1	68.5015	0.999982	47.7991	0.000609573	46.82	164.06	0.999999
DDB_G0281745126	DDB_G0281745	DDB_G0281745	LISK family protein kinase, protein kinase, TKL group, tyrosine kinase-like protein	0.195973	10624	986	126	126		29233	38271	294056	521920	DSil_02_TiO2_cation6_1	1290	294057	521925	DSil_02_TiO2_cation6_2	899	DDB0229863|DDB_G0281745	DDB0229863|DDB_G0281745	DDB0229863|DDB_G0281745			>DDB0229863|DDB_G0281745 |Protein|gene: DDB_G0281745 on chromosome: 3 position 4910382 to 4912175																	1	70.5104	1	70.5104	0.00154584	24.14	142.72	1
DDB_G0281789106	DDB_G0281789	DDB_G0281789	Phosphoglucosamine mutase	0.194797	7226	3741	106	106		23211;25305	30450;33310	229408	404160	Dsil18WTrpt_TO_F9_2	13655	229408	404160	Dsil18WTrpt_TO_F9_2	13655	DDB0306344|DDB_G0281789	DDB0306344|DDB_G0281789	DDB0306344|DDB_G0281789			>DDB0306344|DDB_G0281789 |Protein|gene: DDB_G0281789 on chromosome: 3 position 4983430 to 4984948																	0.995015	23.03	0.995015	23.03	2.62e-12	54.21	194.68	0.86208
DDB_G0283771357	DDB_G0283771	DDB_G0283771	unknown	0.194747	6719	3347	357	357		9673	11726	83936	144192	Dsil18WTrpt_TO_F13_2	3423	83936	144192	Dsil18WTrpt_TO_F13_2	3423	DDB0304903|DDB_G0283771	DDB0304903|DDB_G0283771	DDB0304903|DDB_G0283771			>DDB0304903|DDB_G0283771 |Protein|gene: DDB_G0283771 on chromosome: 4 position 1079549 to 1081769																	0.998257	27.5793	0.980595	17.0357	0.0299108	14.19	88.268	0.917969
DDB_G0278825830	DDB_G0278825	DDB_G0278825	0	0.194239	7874	4034	830	830		26601	35065;35066	268457	477564	DSil_02_TiO2_cation2_2	2769	268452	477543	Dsil18WTrpt_TO_F2_3	8366	DDB0306888|DDB_G0278825	DDB0306888|DDB_G0278825	DDB0306888|DDB_G0278825			>DDB0306888|DDB_G0278825 |Protein|gene: DDB_G0278825 on chromosome: 3 position 1248051 to 1250768																	0.999995	53.2931	0.600939	1.93601	0.00810253	12.3	77.709	0.999995
DDB_G029370010	DDB_G0293700	rps21	40S ribosomal protein S21	0.193589	10736	1189	10	10		17286;17287	21873;21875	162278	285022	Dicty_PS_cation_12_2	1601	162281	285027	Dsil18WT_TO_F10_3	4962	DDB0231061|DDB_G0293700	DDB0231061|DDB_G0293700	DDB0231061|DDB_G0293700			>DDB0231061|DDB_G0293700 |Protein|gene: rps21 on chromosome: 6 position 3013335 to 3014141																	1	85.6028	1	85.6028	0.00347382	22.3	130.93	0.999999
DDB_G0285655537	DDB_G0285655	DDB_G0285655	0	0.192859	7381	3786	537	537		11851;16649	14403;14404;21026;21027	103800	178777	Dsil18WT_TO_F5_1	4555	103800	178777	Dsil18WT_TO_F5_1	4555	DDB0306442|DDB_G0285655	DDB0306442|DDB_G0285655	DDB0306442|DDB_G0285655			>DDB0306442|DDB_G0285655 |Protein|gene: DDB_G0285655 on chromosome: 4 position 3547353 to 3550847																	1	85.5192	0.984562	20.9424	9.53e-06	34.94	131.77	0.999579
DDB_G02872211527	DDB_G0287221	DDB_G0287221	ubiquitin-protein ligase (HECT) domain-containing protein, armadillo repeat-containing protein	0.192416	9562	5291	1527	1527		24407	32147	244795	433360	Dicty_TiO2_cation5_2	5139	244811	433423	Dsil18WTrpt_TO_F5_3	11621	DDB0349134|DDB_G0287221	DDB0349134|DDB_G0287221	DDB0349134|DDB_G0287221			>DDB0349134|DDB_G0287221 |Protein|gene: DDB_G0287221 on chromosome: 5 position 10149 to 17304																	0.999933	41.9847	0.999933	41.9847	7.96e-22	61.22	211.62	0.998144
DDB_G0288183103	DDB_G0288183	roco9	LRRK family protein kinase Roco9	0.192354	1067	374	103	103		10182	12380;12381	89568	155103	Dsil18WTrpt_TO_F5_3	7581	89568	155103	Dsil18WTrpt_TO_F5_3	7581	DDB0191512|DDB_G0288183	DDB0191512|DDB_G0288183	DDB0191512|DDB_G0288183			>DDB0191512|DDB_G0288183 |Protein|gene: roco9 on chromosome: 5 position 1219231 to 1229553																	0.998216	27.683	0.0682412	-10.2749	6.3e-05	35.28	124.18	0.10751
DDB_G0280047362	DDB_G0280047	yelA	initiation factor eIF-4 gamma middle domain-containing protein	0.19218	1361	498	362	362		18224;22212	23215;23216;23217;23218;29076	216635	380359	Dsil18WTrpt_TO_F4_1	15828	216635	380359	Dsil18WTrpt_TO_F4_1	15828	DDB0214918|DDB_G0280047	DDB0214918|DDB_G0280047	DDB0214918|DDB_G0280047			>DDB0214918|DDB_G0280047 |Protein|gene: yelA on chromosome: 3 position 2965418 to 2968512																	0.942381	12.4073	0.430971	0	0.00115167	15.26	100.04	0.892032
DDB_G02904391082	DDB_G0290439	gacW	leucine-rich repeat-containing protein (LRR), RhoGAP domain-containing protein	0.191192	4781	2117	1082	1082		27718;28035	36458;36847	283356	503239	DSil_02_PS_cation5_2	3062	279959	497530	Dsil18WTrpt_TO_F11_3	8549	DDB0233787|DDB_G0290439	DDB0233787|DDB_G0290439	DDB0233787|DDB_G0290439			>DDB0233787|DDB_G0290439 |Protein|gene: gacW on chromosome: 5 position 4129372 to 4133077																	0.999999	61.3761	0.999991	50.3954	2.64e-05	32.25	140.37	0.999999
DDB_G026923672	DDB_G0269236	rab7A	Rab GTPase	0.190525	1047	369	72	72		5433	6599	46655	78164	Dsil18WTrpt_TO_F5_2	14731	46655	78164	Dsil18WTrpt_TO_F5_2	14731	DDB0191507|DDB_G0269236	DDB0191507|DDB_G0269236	DDB0191507|DDB_G0269236			>DDB0191507|DDB_G0269236 |Protein|gene: rab7A on chromosome: 1 position 2627248 to 2628493																	1	165.69	0.90899	9.99469	1	6.69	14.508	1
DDB_G0275451499	DDB_G0275451	alxA	ALG-2 interacting protein X	0.190015	154	74	499	499		20488;20489	26738;26739	198127	346694	Dsil18WTrpt_TO_F5_3	5554	198127	346694	Dsil18WTrpt_TO_F5_3	5554	DDB0185177|DDB_G0275451	DDB0185177|DDB_G0275451	DDB0185177|DDB_G0275451			>DDB0185177|DDB_G0275451 |Protein|gene: alxA on chromosome: 2 position 5948745 to 5951541																	1	91.4849						1
DDB_G0276543731	DDB_G0276543	DDB_G0276543	0	0.189788	7827	4021	731	731		23007	30153	226481	399103	Dsil18WT_TO_F8_1	1004	226477	399093	Dsil18WT_TO_F6_3	985	DDB0306872|DDB_G0276543	DDB0306872|DDB_G0276543	DDB0306872|DDB_G0276543			>DDB0306872|DDB_G0276543 |Protein|gene: DDB_G0276543 on chromosome: 2 position 6826555 to 6829323																	0.981722	18.5847	0.976086	16.167	0.001232	38.22	117.35	0.976089
DDB_G02866131736	DDB_G0286613	DDB_G0286613	type A von Willebrand factor (VWFA) domain-containing protein, poly(ADP-ribose) polymerase, catalytic region domain-containing protein, BRCT domain-containing protein, 14-3-3 family protein, vault protein inter-alpha-trypsin (VIT) domain-containing protein	0.188989	3801	1695	1736	1736		1616;22764;23089	2021;29832;30277;30278	227736	401546	Dsil18WT_TO_F12_2	2658	227748	401586	Dsil18WT_TO_F13_3	2386	DDB0232950|DDB_G0286613	DDB0232950|DDB_G0286613	DDB0232950|DDB_G0286613			>DDB0232950|DDB_G0286613 |Protein|gene: DDB_G0286613 on chromosome: 4 position 4708744 to 4716594																	0.974402	15.8127	0.939677	10.8815	0.0478748	19.51	68.459	0.999095
DDB_G0289247155	DDB_G0289247	apm1	mu1, clathrin-adaptor medium chain AP-1	0.188285	9915	123	155	155		6433;6434	7815;7816;7817	55034	92738	Dsil18WT_TO_F5_1	14156	55034	92738	Dsil18WT_TO_F5_1	14156	DDB0191102|DDB_G0289247	DDB0191102|DDB_G0289247	DDB0191102|DDB_G0289247			>DDB0191102|DDB_G0289247 |Protein|gene: apm1 on chromosome: 5 position 2536641 to 2538194																	1	151.244	1	119.498	5.42e-109	59.11	288.3	1
DDB_G0306976598	DDB_G0306976	DDB_G0306976	unknown	0.18775	7957	4082	598	598		20080;24620	26144;32410	247344	438665	Dsil18WTrpt_TO_F7_1	3359	247345	438666	Dsil18WTrpt_TO_F7_2	3395	DDB0306977|DDB_G0306976	DDB0306977|DDB_G0306976	DDB0306977|DDB_G0306976			>DDB0306977|DDB_G0306976 |Protein|gene: DDB_G0306976 on chromosome: 3 position 2609748 to 2613314																	0.999929	41.4604						0.998509
DDB_G02753052519	DDB_G0275305	DDB_G0275305	unknown	0.187701	3911	1751	2519	2519		21685	28321	210711	369258	Dsil18WTrpt_TO_F13_2	2054	210702	369234	Dsil18WTrpt_TO_F12_1	1545	DDB0233061|DDB_G0275305	DDB0233061|DDB_G0275305	DDB0233061|DDB_G0275305			>DDB0233061|DDB_G0275305 |Protein|gene: DDB_G0275305 on chromosome: 2 position 5302345 to 5311304																	0.996326	24.3826	0.945723	12.4328	2.64e-05	21.56	140.37	0.99276
DDB_G0274603323	DDB_G0274603	kif9	kinesin family member 9	0.187566	9878	94	323	323		20096;23644	26162;31056;31057	193070	337448	Dsil18WTrpt_TO_F10_1	10134	193070	337448	Dsil18WTrpt_TO_F10_1	10134	DDB0185204|DDB_G0274603	DDB0185204|DDB_G0274603	DDB0185204|DDB_G0274603			>DDB0185204|DDB_G0274603 |Protein|gene: kif9 on chromosome: 2 position 4280121 to 4283887																	0.999994	52.6601	0.999992	51.1538	0.00421979	29.27	82.056
DDB_G0272560196	DDB_G0272560	capA-1	cAMP-binding protein	0.185929	9827	7	196	196		26098;27903	34377;36680	281721	500386	DSil_02_TiO2_cation11_3	4322	281705	500347	Dsil18WTrpt_TO_F10_3	11563	DDB0185022|DDB_G0272560;DDB0266498|DDB_G0274023;DDB0229383|DDB_G0272560;DDB0266499|DDB_G0274023	DDB0185022|DDB_G0272560	DDB0185022|DDB_G0272560			>DDB0185022|DDB_G0272560 |Protein|gene: capA-1 on chromosome: 2 position 2353564 to 2354565;>DDB0266498|DDB_G0274023 |Protein|gene: capA-2 on chromosome: 2 position 3677221 to 3678222;>DDB0229383|DDB_G0272560 |Protein|gene: capA-1 on chromosome: 2 position																	0.886792	8.93947	0.670178	3.08655	7.96e-22	46.82	211.62	0.886792
DDB_G02678401370	DDB_G0267840	DDB_G0267840	0	0.18542	8223	4235	1370	1370		20854	27252	201932	353493	Dsil18WTrpt_TO_F5_3	9115	201932	353493	Dsil18WTrpt_TO_F5_3	9115	DDB0307378|DDB_G0267840	DDB0307378|DDB_G0267840	DDB0307378|DDB_G0267840			>DDB0307378|DDB_G0267840 |Protein|gene: DDB_G0267840 on chromosome: 1 position 954390 to 958768																	0.999944	42.5394	0.999253	31.444	0.0507535	17.92	76.318	0.995193
DDB_G0284007236	DDB_G0284007	DDB_G0284007	Corepressor interacting with RBPJ 1	0.184886	7998	4102	236	236		5445;11734	6613;14259	46736	78310	Dicty_PS_cation_14_2	1177	46736	78310	Dicty_PS_cation_14_2	1177	DDB0307025|DDB_G0284007	DDB0307025|DDB_G0284007	DDB0307025|DDB_G0284007			>DDB0307025|DDB_G0284007 |Protein|gene: DDB_G0284007 on chromosome: 4 position 1398686 to 1399744																	0.939911	11.9498	0.939911	11.9498	0.00963416	9.84	81.616	0.922709
DDB_G0268888114	DDB_G0268888	zizD	DOCK family protein, putative guanine nucleotide exchange factor (GEF)	0.184566	4488	2024	114	114		11800	14342;14343	103354	177993	Dsil18WTrpt_TO_F12_1	3074	103354	177993	Dsil18WTrpt_TO_F12_1	3074	DDB0233624|DDB_G0268888	DDB0233624|DDB_G0268888	DDB0233624|DDB_G0268888			>DDB0233624|DDB_G0268888 |Protein|gene: zizD on chromosome: 1 position 2324197 to 2330890																	0.99994	42.1855	0.999853	38.3424	2.58e-12	35.32	186.01	0.99695
DDB_G0284103207	DDB_G0284103	mybZ	myb domain-containing protein	0.183751	2158	864	207	207		26328	34687;34688	265181	471199	Dsil18WTrpt_TO_F5_3	8777	265173	471188	Dsil18WT_TO_F5_1	7734	DDB0220509|DDB_G0284103	DDB0220509|DDB_G0284103	DDB0220509|DDB_G0284103			>DDB0220509|DDB_G0284103 |Protein|gene: mybZ on chromosome: 4 position 1573183 to 1575363																	0.999957	46.7724						0.996572
DDB_G0289141443	DDB_G0289141	DDB_G0289141	ankyrin repeat-containing protein, poly(ADP-ribosyl)transferase, NAD+ ADP-ribosyltransferase, BRCT domain-containing protein	0.18283	6653	3302	443	443		10836	13172	95332	164420	Dicty_PS_cation_13_1	548	95353	164456	Dsil18WTrpt_TO_F12_3	1305	DDB0304688|DDB_G0289141	DDB0304688|DDB_G0289141	DDB0304688|DDB_G0289141			>DDB0304688|DDB_G0289141 |Protein|gene: DDB_G0289141 on chromosome: 5 position 2395095 to 2400678																	1	73.4689	1	73.4689	0.00807447	24.33	96.193	0.999976
DDB_G02749174503	DDB_G0274917	vps13B	Vacuolar protein sorting-associated protein 13C	0.181998	5288	2344	4503	4503		794;21118	986;27593	7664	12795	Dsil18WT_TO_F5_3	12054	7663	12791	Dsil18WT_TO_F5_2	11815	DDB0234199|DDB_G0274917	DDB0234199|DDB_G0274917	DDB0234199|DDB_G0274917			>DDB0234199|DDB_G0274917 |Protein|gene: vps13B on chromosome: 2 position 4457216 to 4475690																	1	73.1599						0.999919
DDB_G026894817	DDB_G0268948	DDB_G0268948	putative SAM dependent methyltransferase	0.181447	9216	4981	17	17		4749;4963;4964;26080	5801;6043;6044;34351;34352;34354	42790	71608	Dsil18WT_TO_F5_1	3079	41165	68806	Dsil18WTrpt_TO_F12_1	6478	DDB0347390|DDB_G0268948	DDB0347390|DDB_G0268948	DDB0347390|DDB_G0268948			>DDB0347390|DDB_G0268948 |Protein|gene: DDB_G0268948 on chromosome: 1 position 1982796 to 1984040																	0.999999	62.3627	0.999884	39.3552	4.84e-11	51	192.41	0.999978
DDB_G028263971	DDB_G0282639	DDB_G0282639	0	0.180359	9354	5104	71	71		23400;23401	30704;30705	231464	407547	Dsil18WTrpt_TO_F11_3	9127	231422	407457	Dsil18WTrpt_TO_F4_1	12411	DDB0347914|DDB_G0282639	DDB0347914|DDB_G0282639	DDB0347914|DDB_G0282639			>DDB0347914|DDB_G0282639 |Protein|gene: DDB_G0282639 on chromosome: 3 position 6037460 to 6044628																	0.826647	6.78388	0.702695	3.73565	0.184828	24.57	50	0.623974
DDB_G0279309230	DDB_G0279309	DDB_G0279309	glycine-tyrosine-phenylalanine (GYF) domain-containing protein	0.180034	6773	3379	230	230		10787;25936	13112;13113;34155;34156	94956	163811	DSil_02_TiO2_cation5_3	2724	94935	163773	DSil_02_TiO2_cation5_3	4245	DDB0305076|DDB_G0279309	DDB0305076|DDB_G0279309	DDB0305076|DDB_G0279309			>DDB0305076|DDB_G0279309 |Protein|gene: DDB_G0279309 on chromosome: 3 position 1913378 to 1917128																	1	111.965	1	165.927	5.2e-30	90.6	216.1	1
DDB_G0269626303	DDB_G0269626	forE	actin binding protein, formin homology domain-containing protein	0.179294	2928	1216	303	303		24721	32550	248508	440859	DSil_02_PS_cation5_3	1973	248511	440864	DSil_02_TiO2_cation5_3	2381	DDB0231181|DDB_G0269626	DDB0231181|DDB_G0269626	DDB0231181|DDB_G0269626			>DDB0231181|DDB_G0269626 |Protein|gene: forE on chromosome: 1 position 3176439 to 3181124																	0.996118	25.5628	0.976823	16.3115	0.0911898	18.24	84.57	0.996118
DDB_G02850677	DDB_G0285067	exoc1	exocyst complex subunit 1	0.179249	5070	2207	7	7		12952	15795;15796	114177	196768	Dsil18WT_TO_F5_1	10482	114177	196768	Dsil18WT_TO_F5_1	10482	DDB0233960|DDB_G0285067	DDB0233960|DDB_G0285067	DDB0233960|DDB_G0285067			>DDB0233960|DDB_G0285067 |Protein|gene: exoc1 on chromosome: 4 position 2728155 to 2731002																	1	127.257	1	101.5	9.66e-12	58.29	195.04	1
DDB_G0273399279	DDB_G0273399	mip1-1	MEK1 interacting protein 1	0.179214	742	273	279	279		16176	20445	149335	260393	Dsil18WT_TO_F6_2	6212	149336	260394	Dsil18WT_TO_F6_3	6007	DDB0191344|DDB_G0273399;DDB0238528|DDB_G0273535	DDB0191344|DDB_G0273399	DDB0191344|DDB_G0273399			>DDB0191344|DDB_G0273399 |Protein|gene: mip1-1 on chromosome: 2 position 2961762 to 2963492;>DDB0238528|DDB_G0273535 |Protein|gene: mip1-2 on chromosome: 2 position 3068294 to 3070024																	1	100.684						0.999999
DDB_G0290959602	DDB_G0290959	chtC	unknown	0.178637	1084	379	602	602		7647;7648	9311;9312	66103	112383	DSil_02_TiO2_cation12_2	1611	66081	112355	Dsil18WTrpt_TO_F5_3	8239	DDB0191519|DDB_G0290959	DDB0191519|DDB_G0290959	DDB0191519|DDB_G0290959			>DDB0191519|DDB_G0290959 |Protein|gene: chtC on chromosome: 5 position 4833259 to 4835306																	1	25.0637	1	25.0637	0.148372	16.38	59.232	1
DDB_G02883871126	DDB_G0288387	accA	acetyl-CoA carboxylase, biotin carboxylase	0.178473	2739	1079	1126	1126		21421;21422	27987;27988;27989;27990	207919	364215	DSil_02_TiO2_cation5_1	3932	207889	364110	Dsil18WTrpt_TO_F5_3	9393	DDB0230067|DDB_G0288387	DDB0230067|DDB_G0288387	DDB0230067|DDB_G0288387			>DDB0230067|DDB_G0288387 |Protein|gene: accA on chromosome: 5 position 1474122 to 1480970																	0.998901	29.9974	0.998773	29.5963	2.76e-75	100.09	254.38	0.998901
DDB_G0278665553	DDB_G0278665	DDB_G0278665	protein kinase, TKL group, tyrosine kinase-like protein	0.178253	2809	1117	553	553		7086;26330	8654;34691	61772	105486	Dicty_TiO2_cation14_1	2830	61775	105490	Dsil18WT_TO_F12_2	8512	DDB0230133|DDB_G0278665	DDB0230133|DDB_G0278665	DDB0230133|DDB_G0278665			>DDB0230133|DDB_G0278665 |Protein|gene: DDB_G0278665 on chromosome: 3 position 753135 to 757040																	0.999999	61.3761	0.999999	61.3761	0.00347382	28.44	130.93	0.992631
DDB_G028150117	DDB_G0281501	DDB_G0281501	transmembrane protein	0.178207	7021	3626	17	17		7027	8575;8576	61161	104348	Dsil18WT_TO_F12_2	3581	61165	104358	Dsil18WT_TO_F13_2	3286	DDB0305957|DDB_G0281501	DDB0305957|DDB_G0281501	DDB0305957|DDB_G0281501			>DDB0305957|DDB_G0281501 |Protein|gene: DDB_G0281501 on chromosome: 3 position 4634453 to 4636939																	0.996558	25.1432	0.920071	10.7004	0.00132745	36.98	113.06	0.477381
DDB_G0291183338	DDB_G0291183	dhx8	DEAD/DEAH box helicase, putative RNA splicing factor	0.177526	4217	1911	338	338		7214	8819	62975	107484	DSil_02_TiO2_cation11_1	2442	62975	107484	DSil_02_TiO2_cation11_1	2442	DDB0233399|DDB_G0291183	DDB0233399|DDB_G0291183	DDB0233399|DDB_G0291183			>DDB0233399|DDB_G0291183 |Protein|gene: dhx8 on chromosome: 5 position 5107365 to 5110847																	1	103.652	1	103.652	0.000897853	22.18	120.67	1
DDB_G027167817	DDB_G0271678	pckA	phosphoenolpyruvate carboxykinase	0.177088	10742	1204	17	17		13668;21726;23743	17235;17236;17237;17238;28367;28368;31197	211091	370038	Dsil18WT_TO_F10_1	4913	211207	370733	DSil_02_PS_cation12_3	1056	DDB0231108|DDB_G0271678	DDB0231108|DDB_G0271678	DDB0231108|DDB_G0271678			>DDB0231108|DDB_G0271678 |Protein|gene: pckA on chromosome: 2 position 809928 to 811771																	0.983002	18.0434	0.976649	19.2383	9.12e-05	47.24	166.7	0.969447
DDB_G0274781216	DDB_G0274781	DDB_G0274781	calcium-binding protein, recoverin family protein, NCS-1/frequenin-related protein, S100/CaBP-9k-type calcium-binding domain-containing protein	0.176877	5603	2514	216	216		8966;8967;8968	10892;10893;10894	77312	131451	Dsil18WTrpt_TO_F5_3	3365	77328	131487	Dsil18WT_TO_F10_3	2575	DDB0237510|DDB_G0274781	DDB0237510|DDB_G0274781	DDB0237510|DDB_G0274781			>DDB0237510|DDB_G0274781 |Protein|gene: DDB_G0274781 on chromosome: 2 position 3825256 to 3826396																	1	100.913	0.999936	41.9196	0.000897853	45.48	120.67	0.999244
DDB_G0276883534	DDB_G0276883	canA	calcineurin A	0.175887	10	6	534	534		13701	17300;17301	124120	214140	DSil_02_TiO2_cation13_3	2065	124069	213917	Dsil18WTrpt_TO_F11_2	6349	DDB0185021|DDB_G0276883	DDB0185021|DDB_G0276883	DDB0185021|DDB_G0276883			>DDB0185021|DDB_G0276883 |Protein|gene: canA on chromosome: 2 position 7189408 to 7191733																	1	80.5352	1	25.0637	0.00800757	27.2	117.35	1
DDB_G0280205392	DDB_G0280205	DDB_G0280205	0	0.175543	8746	4562	392	392		21045;21046	27491;27492;27493	203963	356977	Dsil18WTrpt_TO_F11_1	3878	203958	356962	Dsil18WTrpt_TO_F10_1	4659	DDB0308251|DDB_G0280205	DDB0308251|DDB_G0280205	DDB0308251|DDB_G0280205			>DDB0308251|DDB_G0280205 |Protein|gene: DDB_G0280205 on chromosome: 3 position 3106631 to 3109388																	0.789301	6.13957	0.769122	5.66532	6.45e-05	39.26	106.79	0.65612
DDB_G02922301549	DDB_G0292230	DDB_G0292230	0	0.174809	7666	3952	1549	1549		23228;27467	30471;36152;36153	277603	493593	Dsil18WT_TO_F11_3	6213	277594	493576	Dicty_TiO2_cation13_3	1299	DDB0306751|DDB_G0292230	DDB0306751|DDB_G0292230	DDB0306751|DDB_G0292230			>DDB0306751|DDB_G0292230 |Protein|gene: DDB_G0292230 on chromosome: 6 position 1311188 to 1320534																	0.998556	28.3982	0.995467	23.4165	6.53e-05	34.51	127.93	0.99434
DDB_G0287221627	DDB_G0287221	DDB_G0287221	ubiquitin-protein ligase (HECT) domain-containing protein, armadillo repeat-containing protein	0.174776	9556	5291	627	627		15112	19191	136961	236290	DSil_02_PS_cation5_3	4996	136956	236278	Dsil18WTrpt_TO_F5_3	13950	DDB0349134|DDB_G0287221	DDB0349134|DDB_G0287221	DDB0349134|DDB_G0287221			>DDB0349134|DDB_G0287221 |Protein|gene: DDB_G0287221 on chromosome: 5 position 10149 to 17304																	0.999999	62.8088						0.999999
DDB_G0282189135	DDB_G0282189	tupA	transcriptional repressor TUP1	0.173941	10257	491	135	135		17198;17199;22515	21747;21748;21749;21750;29493	161058	282480	Dicty_TiO2_cation6	2377	161154	282746	Dsil18WT_TO_F9_1	3842	DDB0214909|DDB_G0282189	DDB0214909|DDB_G0282189	DDB0214909|DDB_G0282189			>DDB0214909|DDB_G0282189 |Protein|gene: tupA on chromosome: 3 position 5574241 to 5576373																	0.999871	41.9196	0.999871	41.9196	3.25e-07	44.67	135.71	0.999043
DDB_G0270902310	DDB_G0270902	DDB_G0270902	Ninein-like protein	0.173704	12303	4374	310	310		26167	34471;34472	263392	468016	DSil_02_TiO2_cation4_1	8277	263389	468005	Dsil18WTrpt_TO_F4_3	17464	DDB0307773|DDB_G0270902	DDB0307773|DDB_G0270902	DDB0307773|DDB_G0270902			>DDB0307773|DDB_G0270902 |Protein|gene: DDB_G0270902 on chromosome: 1 position 3239824 to 3244143																	0.906698	10.6723	0.810051	8.83465	4.03e-12	38.24	147.66	0.906698
DDB_G0282627345	DDB_G0282627	vps15	VPS15 family protein kinase Vps15	0.173458	1700	683	345	345		22246	29123	217148	381339	Dsil18WT_TO_F5_1	8400	217164	381368	DSil_02_TiO2_cation5_2	3880	DDB0216334|DDB_G0282627	DDB0216334|DDB_G0282627	DDB0216334|DDB_G0282627			>DDB0216334|DDB_G0282627 |Protein|gene: vps15 on chromosome: 3 position 6019111 to 6025130																	0.997734	26.4523	0.993301	22.0826	2.96e-17	56.54	179.66	0.993248
DDB_G0273121319	DDB_G0273121	pakH-1	STE20 family protein kinase PakH	0.172654	2316	953	319	319		9916;21225	12031;12032;27737	205839	360384	Dsil18WT_TO_F5_3	3912	86543	149747	Dsil18WTrpt_TO_F13_1	1821	DDB0229408|DDB_G0273121;DDB0266965|DDB_G0273865	DDB0229408|DDB_G0273121	DDB0229408|DDB_G0273121			>DDB0229408|DDB_G0273121 |Protein|gene: pakH-1 on chromosome: 2 position 2532742 to 2534490;>DDB0266965|DDB_G0273865 |Protein|gene: pakH-2 on chromosome: 2 position 3497296 to 3499044																	1	103.459	0.0166228	-14.7099	1	2.53	22.724	0.999247
DDB_G0275619310	DDB_G0275619	pppB	protein phosphatase 1, catalytic subunit, protein serine/threonine phosphatase, type 1	0.172186	9839	36	310	310		12511;12512	15226;15228	110139	190004	Dicty_PS_cation_11_2	1353	110142	190010	Dsil18WTrpt_TO_F10_2	4536	DDB0185058|DDB_G0275619	DDB0185058|DDB_G0275619	DDB0185058|DDB_G0275619			>DDB0185058|DDB_G0275619 |Protein|gene: pppB on chromosome: 2 position 6106886 to 6107851																	0.99995	43.0767	0.99995	43.0767	0.00981153	18.91	83.047	0.99179
DDB_G0288703246	DDB_G0288703	bud13	BUD13 homolog	0.171596	4416	1997	246	246		15827;15828	20042;20043	145577	253164	DSil_02_PS_cation14_3	525	145502	252932	Dsil18WT_TO_F6_1	2778	DDB0233571|DDB_G0288703	DDB0233571|DDB_G0288703	DDB0233571|DDB_G0288703			>DDB0233571|DDB_G0288703 |Protein|gene: bud13 on chromosome: 5 position 1846726 to 1848153																	1	33.1205	1	33.5174	2.64e-05	24.84	140.37	1
DDB_G0290233490	DDB_G0290233	mgp1	RhoGAP domain-containing protein, Cdc15/Fes/CIP4 domain-containing protein, PCH family protein	0.17154	4958	2161	490	490		1193;23800	1531;31282	236528	416927	Dsil18WTrpt_TO_F7_3	3821	11983	20260	Dsil18WT_TO_F10_3	6601	DDB0233877|DDB_G0290233	DDB0233877|DDB_G0290233	DDB0233877|DDB_G0290233			>DDB0233877|DDB_G0290233 |Protein|gene: mgp1 on chromosome: 5 position 3834823 to 3837906																	0.996634	25.93	0.942172	12.1428	2.33e-12	28.27	163.63	0.922004
DDB_G0269286550	DDB_G0269286	DDB_G0269286	0	0.170714	7499	3852	550	550		11741	14269;14270	102735	176869	DSil_02_PS_cation5_3	2248	102734	176868	DSil_02_PS_cation5_2	1633	DDB0306565|DDB_G0269286	DDB0306565|DDB_G0269286	DDB0306565|DDB_G0269286			>DDB0306565|DDB_G0269286 |Protein|gene: DDB_G0269286 on chromosome: 1 position 2451692 to 2455913																	0.994105	22.6559	0.922636	11.12	6.3e-05	59.3	124.18	0.994105
DDB_G0291179363	DDB_G0291179	metK	S-adenosylmethionine synthetase	0.170678	2753	1082	363	363		24708;24709	32532;32533	248344	440593	Dsil18WTrpt_TO_F13_1	671	248344	440593	Dsil18WTrpt_TO_F13_1	671	DDB0230070|DDB_G0291179	DDB0230070|DDB_G0291179	DDB0230070|DDB_G0291179			>DDB0230070|DDB_G0291179 |Protein|gene: metK on chromosome: 5 position 5102281 to 5103838																	0.99804	27.0694	0.950235	12.8091	0.821207	13.38	40.647	0.958654
DDB_G0272092469	DDB_G0272092	DDB_G0272092	ankyrin repeat-containing protein, C2 domain-containing protein, SAM domain-containing protein, protein kinase, TKL group, tyrosine kinase-like protein, ARK family protein kinase	0.170156	2430	975	469	469		891;23939	1107;31475	238026	419536	Dicty_TiO2_cation5_2	2202	238082	419656	DSil_02_TiO2_cation5_2	2142	DDB0229848|DDB_G0272092	DDB0229848|DDB_G0272092	DDB0229848|DDB_G0272092			>DDB0229848|DDB_G0272092 |Protein|gene: DDB_G0272092 on chromosome: 2 position 1251605 to 1255395																	0.998542	28.355	0.998542	28.355	0.000631264	38.75	159.29	0.998542
DDB_G029380065	DDB_G0293800	DDB_G0293800	BRD family protein kinase DDB_G0293800	0.16988	10544	908	65	65		5792	7019	49423	83031	Dsil18WT_TO_F5_1	3610	49424	83033	Dsil18WT_TO_F5_2	3630	DDB0220694|DDB_G0293800	DDB0220694|DDB_G0293800	DDB0220694|DDB_G0293800			>DDB0220694|DDB_G0293800 |Protein|gene: DDB_G0293800 on chromosome: 6 position 3334534 to 3337072																	0.999826	37.5943	0.992549	21.2457	0.000897853	11.81	120.67	0.999611
DDB_G02786611230	DDB_G0278661	DDB_G0278661	WD40 repeat-containing protein	0.168919	4278	1939	1230	1230		20018;22744	26048;29806	191575	334219	Dicty_TiO2_cation_14_3	1676	191651	334551	DSil_02_TiO2_cation13_2	1542	DDB0233463|DDB_G0278661	DDB0233463|DDB_G0278661	DDB0233463|DDB_G0278661			>DDB0233463|DDB_G0278661 |Protein|gene: DDB_G0278661 on chromosome: 3 position 695788 to 700246																	1	111.825	1	111.825	1.94e-08	40.97	192.36	1
DDB_G0288071391	DDB_G0288071	dst4	STE20 family protein kinase Dst4	0.168095	1735	693	391	391		26148	34448;34449	263197	467653	DSil_02_TiO2_cation5_3	2354	263191	467637	Dsil18WTrpt_TO_F6_3	3990	DDB0216374|DDB_G0288071	DDB0216374|DDB_G0288071	DDB0216374|DDB_G0288071			>DDB0216374|DDB_G0288071 |Protein|gene: dst4 on chromosome: 5 position 1048762 to 1050608																	0.998044	30.2218	0.912759	10.6235	0.0057266	34.98	89.162	0.998044
DDB_G0272092400	DDB_G0272092	DDB_G0272092	ankyrin repeat-containing protein, C2 domain-containing protein, SAM domain-containing protein, protein kinase, TKL group, tyrosine kinase-like protein, ARK family protein kinase	0.166299	2433	975	400	400		7927	9623	68286	116103	Dsil18WT_TO_F11_1	10271	68331	116219	DSil_02_PS_cation12_1	3493	DDB0229848|DDB_G0272092	DDB0229848|DDB_G0272092	DDB0229848|DDB_G0272092			>DDB0229848|DDB_G0272092 |Protein|gene: DDB_G0272092 on chromosome: 2 position 1251605 to 1255395																	0.999968	44.8969	0.999456	32.7038	4.1e-24	54.06	213.69	0.996753
DDB_G02841672	DDB_G0284167	DDB_G0284167	RNA-binding region RNP-1 domain-containing protein, RNA recognition motif-containing protein RRM	0.165377	4143	1877	2	2		20252	26390;26391;26393	195343	341852	Dsil18WTrpt_TO_F6_2	6886	195364	341892	DSil_02_TiO2_cation5_2	3350	DDB0233340|DDB_G0284167	DDB0233340|DDB_G0284167	DDB0233340|DDB_G0284167			>DDB0233340|DDB_G0284167 |Protein|gene: DDB_G0284167 on chromosome: 4 position 1610129 to 1611458																	0.999102	30.5004	0.993903	22.2374	1.54e-13	85.13	143.81	0.997349
DDB_G0348183272	DDB_G0348183	DDB_G0348183	0	0.164328	9383	5141	272	272		27806	36563	280741	498800	Dsil18WT_TO_F5_2	8803	280741	498800	Dsil18WT_TO_F5_2	8803	DDB0348185|DDB_G0348183	DDB0348185|DDB_G0348183	DDB0348185|DDB_G0348183			>DDB0348185|DDB_G0348183 |Protein|gene: DDB_G0348183 on chromosome: 5 position 4073745 to 4076192																	1	91.2969						1
DDB_G0289807622	DDB_G0289807	DDB_G0289807	0	0.164154	9322	5085	622	622		7787;19793	9465;9466;25751	67186	114272	Dicty_TiO2_cation5_3	2714	67187	114275	Dicty_TiO2_cation5_3	3016	DDB0347816|DDB_G0289807	DDB0347816|DDB_G0289807	DDB0347816|DDB_G0289807			>DDB0347816|DDB_G0289807 |Protein|gene: DDB_G0289807 on chromosome: 5 position 3270257 to 3272844																	1	77.9751	1	77.9751	5.62e-36	76.48	228.19	0.999999
DDB_G0268650862	DDB_G0268650	DDB_G0268650	0	0.164022	8241	4245	862	862		8478;9573	10295;11605	83062	142506	Dsil18WT_TO_F12_1	4983	83075	142528	Dsil18WTrpt_TO_F13_1	2607	DDB0307400|DDB_G0268650	DDB0307400|DDB_G0268650	DDB0307400|DDB_G0268650			>DDB0307400|DDB_G0268650 |Protein|gene: DDB_G0268650 on chromosome: 1 position 1841483 to 1844500																	0.999988	49.5883	0.94	11.9498	6.53e-05	24.09	127.93	0.999933
DDB_G0277803232	DDB_G0277803	rpl4	60S ribosomal protein L4	0.163982	2987	1242	232	232		14851;14852	18885;18886	134591	232175	DSil_02_PS_cation8_3	5291	134585	232166	Dsil18WT_TO_F8_2	11521	DDB0231241|DDB_G0277803	DDB0231241|DDB_G0277803	DDB0231241|DDB_G0277803			>DDB0231241|DDB_G0277803 |Protein|gene: rpl4 on chromosome: 2 position 8431684 to 8432899																	1	69.1591	1	136.849	1.35e-11	28.8	136.85	1
DDB_G028469756	DDB_G0284697	hemC	porphobilinogen deaminase, hydroxymethylbilane synthase	0.163944	3088	1342	56	56		25490;25491;27401	33548;33549;33551;33552;36068;36069	255749	453818	Dsil18WT_TO_F9_3	8952	255749	453818	Dsil18WT_TO_F9_3	8952	DDB0231417|DDB_G0284697	DDB0231417|DDB_G0284697	DDB0231417|DDB_G0284697			>DDB0231417|DDB_G0284697 |Protein|gene: hemC on chromosome: 4 position 2361299 to 2362276																	1	74.8645	1	72.79	6.35e-26	55.82	205.38	1
DDB_G0276841331	DDB_G0276841	DDB_G0276841	unknown	0.163867	4017	1840	331	331		9958	12083	86923	150341	Dsil18WT_TO_F13_1	7601	86923	150341	Dsil18WT_TO_F13_1	7601	DDB0233280|DDB_G0276841	DDB0233280|DDB_G0276841	DDB0233280|DDB_G0276841			>DDB0233280|DDB_G0276841 |Protein|gene: DDB_G0276841 on chromosome: 2 position 7464543 to 7465730																	1	124.142						1
DDB_G0277065469	DDB_G0277065	DDB_G0277065	putative RNA-binding protein	0.162748	7215	3735	469	469		22500	29471	220551	387795	Dsil18WTrpt_TO_F5_3	9953	220556	387805	DSil_02_TiO2_cation5_2	4044	DDB0306330|DDB_G0277065	DDB0306330|DDB_G0277065	DDB0306330|DDB_G0277065			>DDB0306330|DDB_G0277065 |Protein|gene: DDB_G0277065 on chromosome: 2 position 7427326 to 7429758																	0.976573	16.1998	0.716616	4.49827	0.42968	16.87	42.963	0.733662
DDB_G0276105314	DDB_G0276105	gtr2	alpha amylase domain-containing protein, starch synthase-like protein	0.162652	3340	1498	314	314		8456;9571	10267;10268;11600;11601	82978	142312	Dsil18WT_TO_F12_2	7002	83035	142440	DSil_02_PS_cation12_1	2002	DDB0231973|DDB_G0276105	DDB0231973|DDB_G0276105	DDB0231973|DDB_G0276105			>DDB0231973|DDB_G0276105 |Protein|gene: gtr2 on chromosome: 2 position 6292325 to 6299746																	0.999505	33.758	0.998997	30.5605	9.64e-108	69.56	290.96	0.998227
DDB_G02725667	DDB_G0272566	psmD14	26S proteasome non-ATPase regulatory subunit 14, putative multidrug resistance protein	0.162567	590	241	7	7		13682;16661;21761	17258;17259;17260;17261;21041;28410;28411;28414	211672	371711	Dsil18WTrpt_TO_F5_2	16512	211627	371610	Dsil18WTrpt_TO_F4_2	11697	DDB0191298|DDB_G0272566	DDB0191298|DDB_G0272566	DDB0191298|DDB_G0272566			>DDB0191298|DDB_G0272566 |Protein|gene: psmD14 on chromosome: 2 position 1896679 to 1897925																	1	98.6154	0.999985	48.1391	0.00158088	47.79	150.24	0.999999
DDB_G0270744750	DDB_G0270744	DDB_G0270744	Rab GTPase domain-containing protein	0.162364	3534	1558	750	750		13662;13663	17223;17224;17225	123130	211943	Dsil18WT_TO_F4_1	9006	123130	211943	Dsil18WT_TO_F4_1	9006	DDB0232146|DDB_G0270744	DDB0232146|DDB_G0270744	DDB0232146|DDB_G0270744			>DDB0232146|DDB_G0270744 |Protein|gene: DDB_G0270744 on chromosome: 1 position 4332329 to 4335222																	0.9972	25.5385	0.990317	23.1077	0.00963416	17.89	81.616	0.949003
DDB_G0293190212	DDB_G0293190	DDB_G0293190	Smad nuclear-interacting protein 1	0.162046	12140	3977	212	212		7013	8561	61038	104016	Dsil18WT_TO_F13_2	4214	61063	104151	Dsil18WTrpt_TO_F14_2	3203	DDB0306791|DDB_G0293190	DDB0306791|DDB_G0293190	DDB0306791|DDB_G0293190			>DDB0306791|DDB_G0293190 |Protein|gene: DDB_G0293190 on chromosome: 6 position 2583503 to 2584608																	1	123.731	1	123.731	3.42e-11	42.48	193.4	1
DDB_G02939781149	DDB_G0293978	gxcJ	RhoGEF domain-containing protein, DH domain-containing protein	0.162025	4107	1860	1149	1149		12687;21972;21973	15432;28706;28707	214178	376137	Dsil18WTrpt_TO_F5_3	7137	111640	192535	Dsil18WTrpt_TO_F11_3	9186	DDB0233315|DDB_G0293978	DDB0233315|DDB_G0293978	DDB0233315|DDB_G0293978			>DDB0233315|DDB_G0293978 |Protein|gene: gxcJ on chromosome: 6 position 3500795 to 3504488																	1	52.055	1	103.324	0.000897853	19.73	120.67	1
DDB_G027481116	DDB_G0274811	argB	N-acetylglutamate kinase	0.1613	3113	1361	16	16		12375	15049	108911	187582	DSil_02_TiO2_cation5_2	1826	108911	187582	DSil_02_TiO2_cation5_2	1826	DDB0231459|DDB_G0274811	DDB0231459|DDB_G0274811	DDB0231459|DDB_G0274811			>DDB0231459|DDB_G0274811 |Protein|gene: argB on chromosome: 2 position 3967434 to 3970879																	0.996085	24.3826	0.895901	9.47192	6.53e-05	33.22	127.93	0.996085
DDB_G0291536368	DDB_G0291536	gnrB	gelsolin-related protein	0.161161	3490	1535	368	368		29220	38256	293851	521531	Dsil18WT_TO_F12_3	3882	293847	521520	Dsil18WT_TO_F12_1	4111	DDB0232111|DDB_G0291536	DDB0232111|DDB_G0291536	DDB0232111|DDB_G0291536			>DDB0232111|DDB_G0291536 |Protein|gene: gnrB on chromosome: 6 position 490155 to 495242																	1	71.7385	0.996446	24.4795	0.000897853	20.68	120.67	0.767293
DDB_G029022932	DDB_G0290229	DDB_G0290229	cholinephosphate cytidylyltransferase	0.160376	3248	1468	32	32		9947;22190	12071;29048;29049	216485	380061	Dsil18WTrpt_TO_F5_3	9067	216485	380061	Dsil18WTrpt_TO_F5_3	9067	DDB0231750|DDB_G0290229	DDB0231750|DDB_G0290229	DDB0231750|DDB_G0290229			>DDB0231750|DDB_G0290229 |Protein|gene: DDB_G0290229 on chromosome: 5 position 3830807 to 3832161																	0.999983	49.1649	0.965506	15.3568	7.74e-05	49.2	147.94	0.999632
DDB_G0289053248	DDB_G0289053	DDB_G0289053	RNA recognition motif-containing protein RRM	0.160187	4672	2091	248	248		24626;24627	32421;32422;32423	247524	439074	Dicty_PS_cation_11_1	3294	247524	439074	Dicty_PS_cation_11_1	3294	DDB0233749|DDB_G0289053	DDB0233749|DDB_G0289053	DDB0233749|DDB_G0289053			>DDB0233749|DDB_G0289053 |Protein|gene: DDB_G0289053 on chromosome: 5 position 2302813 to 2304352																	0.988678	20.7024	0.988678	20.7024	0.0057266	23.58	89.162	0.954719
DDB_G0281543213	DDB_G0281543	DDB_G0281543	0	0.160084	7971	4094	213	213		9992;23409	12127;30718;30719	87448	151349	Dsil18WTrpt_TO_F12_3	2204	87452	151356	Dsil18WTrpt_TO_F13_3	2719	DDB0307007|DDB_G0281543	DDB0307007|DDB_G0281543	DDB0307007|DDB_G0281543			>DDB0307007|DDB_G0281543 |Protein|gene: DDB_G0281543 on chromosome: 3 position 4629488 to 4633507																	0.92829	11.158	0.743113	4.61787	0.000263151	27.67	133.79	0.743315
DDB_G02761096	DDB_G0276109	DDB_G0276109	MPPN domain-containing protein	0.15965	7171	3700	6	6		13583;13584	17062;17063;17064;17065;17066	121981	209890	Dsil18WT_TO_F2_1	5510	122006	209944	Dsil18WTrpt_TO_F4_3	9707	DDB0306217|DDB_G0276109	DDB0306217|DDB_G0276109	DDB0306217|DDB_G0276109			>DDB0306217|DDB_G0276109 |Protein|gene: DDB_G0276109 on chromosome: 2 position 6272283 to 6273958																	0.999999	58.4978						0.990959
DDB_G0282189491	DDB_G0282189	tupA	transcriptional repressor TUP1	0.159645	1339	491	491	491		12795	15565	112677	194310	Dicty_PS_cation_12_1	3085	112680	194316	Dicty_PS_cation_12_2	3104	DDB0214909|DDB_G0282189	DDB0214909|DDB_G0282189	DDB0214909|DDB_G0282189			>DDB0214909|DDB_G0282189 |Protein|gene: tupA on chromosome: 3 position 5574241 to 5576373																	0.998835	32.3434	0.998835	32.3434	0.000897853	20.43	120.67	0.839286
DDB_G0276883543	DDB_G0276883	canA	calcineurin A	0.157974	9	6	543	543		8446	10254	73098	124549	DSil_02_TiO2_cation14_3	1740	73076	124479	DSil_02_PS_cation13_1	1853	DDB0185021|DDB_G0276883	DDB0185021|DDB_G0276883	DDB0185021|DDB_G0276883			>DDB0185021|DDB_G0276883 |Protein|gene: canA on chromosome: 2 position 7189408 to 7191733																	1	49.5868	1	40.6473	0.00107876	47.97	145.18	1
DDB_G0270444365	DDB_G0270444	DDB_G0270444	putative protein serine/threonine kinase, WD40 repeat-containing protein, protein kinase, CMGC group	0.157439	2801	1113	365	365		12498	15210;15211;15212	110026	189808	Dicty_TiO2_cation5_2	3850	110028	189810	Dsil18WT_TO_F4_1	7244	DDB0230126|DDB_G0270444	DDB0230126|DDB_G0270444	DDB0230126|DDB_G0270444			>DDB0230126|DDB_G0270444 |Protein|gene: DDB_G0270444 on chromosome: 1 position 4890352 to 4894529																	0.764704	8.46522	0.764704	8.46522	3.25e-07	38.86	135.71	0.0866142
DDB_G027997722	DDB_G0279977	bud32	putative protein serine/threonine kinase Bud32	0.157426	1788	710	22	22		20284	26444	195893	342904	Dsil18WTrpt_TO_F7_2	1661	195891	342902	Dsil18WTrpt_TO_F6_2	1842	DDB0216402|DDB_G0279977	DDB0216402|DDB_G0279977	DDB0216402|DDB_G0279977			>DDB0216402|DDB_G0279977 |Protein|gene: bud32 on chromosome: 3 position 2805237 to 2806119																	0.999311	34.8878	0.997637	27.1825	0.00238563	44.8	112.01	0.876587
DDB_G0288391148	DDB_G0288391	snrpB2	U2 small nuclear ribonucleoprotein B	0.157014	3977	1796	148	148		19928	25931	190545	332108	Dsil18WTrpt_TO_F11_3	6877	190540	332096	Dsil18WT_TO_F11_2	7751	DDB0233135|DDB_G0288391	DDB0233135|DDB_G0288391	DDB0233135|DDB_G0288391			>DDB0233135|DDB_G0288391 |Protein|gene: snrpB2 on chromosome: 5 position 1486880 to 1487969																	0.926206	14.6731	0.841308	12.661	0.000447014	33.12	87.459	0.638844
DDB_G0275005101	DDB_G0275005	DDB_G0275005	RING zinc finger-containing protein, RNA recognition motif-containing protein RRM, putative CCR4-NOT complex subunit 4	0.156972	5675	2565	101	101		10158;28944;28945	12349;12350;37924;37925;37926;37927	89294	154582	Dsil18WT_TO_F13_1	7136	89294	154582	Dsil18WT_TO_F13_1	7136	DDB0237630|DDB_G0275005	DDB0237630|DDB_G0275005	DDB0237630|DDB_G0275005			>DDB0237630|DDB_G0275005 |Protein|gene: DDB_G0275005 on chromosome: 2 position 4898014 to 4903137																	1	152.252	1	96.601	3.14e-93	45.54	276.26	1
DDB_G0289701985	DDB_G0289701	DDB_G0289701	WD40-like domain-containing protein, ezrin/radixin/moesin C-terminal domain-containing protein, putative nucleoporin 214	0.156246	5420	2438	985	985		6251	7576	53169	89361	Dsil18WT_TO_F10_1	9335	53202	89416	DSil_02_PS_cation9_2	3973	DDB0235251|DDB_G0289701	DDB0235251|DDB_G0289701	DDB0235251|DDB_G0289701			>DDB0235251|DDB_G0289701 |Protein|gene: DDB_G0289701 on chromosome: 5 position 3121180 to 3126609																	0.999905	40.2385	0.999843	38.0284	6.35e-26	88.04	205.38	0.999905
DDB_G027905332	DDB_G0279053	DDB_G0279053	5'-nucleotidase	0.15516	10724	1157	32	32		26145;26146	34442;34443;34444;34445	262855	466758	Dsil18WTrpt_TO_F7_3	3883	262848	466740	Dsil18WTrpt_TO_F6_1	4419	DDB0230202|DDB_G0279053	DDB0230202|DDB_G0279053	DDB0230202|DDB_G0279053			>DDB0230202|DDB_G0279053 |Protein|gene: DDB_G0279053 on chromosome: 3 position 1563766 to 1566821																	0.96421	14.3356	0.762442	5.5796	0.000519431	41.2	153.28	0.849033
DDB_G028905366	DDB_G0289053	DDB_G0289053	RNA recognition motif-containing protein RRM	0.154404	4665	2091	66	66		23638	31048	234513	413053	Dsil18WTrpt_TO_F2_3	2529	234514	413054	Dsil18WTrpt_TO_F3_1	2061	DDB0233749|DDB_G0289053	DDB0233749|DDB_G0289053	DDB0233749|DDB_G0289053			>DDB0233749|DDB_G0289053 |Protein|gene: DDB_G0289053 on chromosome: 5 position 2302813 to 2304352																	0.999951	43.1306						0.999929
DDB_G0275039473	DDB_G0275039	DDB_G0275039	putative transmembrane protein	0.153002	3665	1607	473	473		2437	2980	21689	36085	Dsil18WTrpt_TO_F3_2	7312	21702	36113	DSil_02_PS_cation3_3	1965	DDB0232257|DDB_G0275039	DDB0232257|DDB_G0275039	DDB0232257|DDB_G0275039			>DDB0232257|DDB_G0275039 |Protein|gene: DDB_G0275039 on chromosome: 2 position 5278271 to 5280648																	0.984734	20.7419	0.914239	10.8632	0.000108885	15.01	102.8	0.9784
DDB_G027500597	DDB_G0275005	DDB_G0275005	RING zinc finger-containing protein, RNA recognition motif-containing protein RRM, putative CCR4-NOT complex subunit 4	0.152275	5674	2565	97	97		10158;28944;28945	12349;12350;37924;37925;37926;37927	89319	154634	DSil_02_PS_cation12_2	2941	89294	154582	Dsil18WT_TO_F13_1	7136	DDB0237630|DDB_G0275005	DDB0237630|DDB_G0275005	DDB0237630|DDB_G0275005			>DDB0237630|DDB_G0275005 |Protein|gene: DDB_G0275005 on chromosome: 2 position 4898014 to 4903137																	1	93.9528	0.999996	54.8882	3.14e-93	45.54	276.26	1
DDB_G0283661112	DDB_G0283661	ddx3	putative RNA helicase, DEAD/DEAH box helicase	0.151487	4261	1931	112	112		2724;22741	3346;29803	223493	393323	Dsil18WTrpt_TO_F6_2	1817	223481	393292	Dsil18WT_TO_F6_2	1856	DDB0233447|DDB_G0283661	DDB0233447|DDB_G0283661	DDB0233447|DDB_G0283661			>DDB0233447|DDB_G0283661 |Protein|gene: ddx3 on chromosome: 4 position 939305 to 941576																	0.999996	53.7414	0.999995	54.4047	0.00311618	16.93	108.14	0.999818
DDB_G027128085	DDB_G0271280	DDB_G0271280	unknown	0.151092	7121	3671	85	85		8191	9931;9932	70684	120202	DSil_02_TiO2_cation5_3	4825	70684	120202	DSil_02_TiO2_cation5_3	4825	DDB0306135|DDB_G0271280	DDB0306135|DDB_G0271280	DDB0306135|DDB_G0271280			>DDB0306135|DDB_G0271280 |Protein|gene: DDB_G0271280 on chromosome: 2 position 162882 to 164723																	1	76.9982	0.999815	37.3198	0.406081	0.1	45.334	1
DDB_G027918911	DDB_G0279189	rpl11	S60 ribosomal protein L11	0.150929	10239	472	11	11		14069	17968	128297	221757	Dsil18WTrpt_TO_F14_2	4587	128298	221758	Dsil18WTrpt_TO_F14_3	4548	DDB0214853|DDB_G0279189	DDB0214853|DDB_G0279189	DDB0214853|DDB_G0279189			>DDB0214853|DDB_G0279189 |Protein|gene: rpl11 on chromosome: 3 position 1766422 to 1767386																	1	105.774						0.999954
DDB_G028889510	DDB_G0288895	DDB_G0288895	BAR domain-containing protein	0.150185	7560	3902	10	10		3833;26216;26217	4703;34542;34543	264162	469476	Dsil18WTrpt_TO_F11_2	9443	264162	469476	Dsil18WTrpt_TO_F11_2	9443	DDB0306661|DDB_G0288895	DDB0306661|DDB_G0288895	DDB0306661|DDB_G0288895			>DDB0306661|DDB_G0288895 |Protein|gene: DDB_G0288895 on chromosome: 5 position 2091691 to 2093291																	0.999993	52.9649	0.999406	33.6493	0.00340162	20.77	83.047	0.826855
DDB_G028181110	DDB_G0281811	DDB_G0281811	0	0.14986	8781	4578	10	10		20117	26196	193450	338319	Dicty_PS_cation_14_1	1659	193450	338319	Dicty_PS_cation_14_1	1659	DDB0308285|DDB_G0281811	DDB0308285|DDB_G0281811	DDB0308285|DDB_G0281811			>DDB0308285|DDB_G0281811 |Protein|gene: DDB_G0281811 on chromosome: 3 position 4857991 to 4858413																	0.999825	37.5914	0.999825	37.5914	1.89e-06	48.39	189.08	0.747673
DDB_G0280897149	DDB_G0280897	pgmB	phosphoglucomutase	0.149369	6086	2864	149	149		45;46	57;58;59;60	571	860	DSil_02_PS_cation9_1	2771	572	866	DSil_02_PS_cation9_2	2814	DDB0238765|DDB_G0280897	DDB0238765|DDB_G0280897	DDB0238765|DDB_G0280897			>DDB0238765|DDB_G0280897 |Protein|gene: pgmB on chromosome: 3 position 3847722 to 3849533																	1	66.0253	0.99994	42.1855	5.62e-36	55.61	228.19	1
DDB_G0287709608	DDB_G0287709	DDB_G0287709	0	0.149135	9109	4901	608	608		23444;23445	30767;30768;30769	232006	408464	Dsil18WTrpt_TO_F6_2	2495	232006	408464	Dsil18WTrpt_TO_F6_2	2495	DDB0347006|DDB_G0287709	DDB0347006|DDB_G0287709	DDB0347006|DDB_G0287709			>DDB0347006|DDB_G0287709 |Protein|gene: DDB_G0287709 on chromosome: 5 position 584610 to 587416																	0.948456	12.6484	0.923448	10.8583	5.38e-05	15.34	132.59	0.924142
DDB_G0278285929	DDB_G0278285	copB2	WD40 repeat-containing protein, coatomer protein complex beta 2 subunit (beta prime)	0.149077	4824	2126	929	929		26763;26764;26765	35276;35277;35279;35280;35281;35282	270175	480632	Dicty_TiO2_cation5_3	4347	270209	480716	DSil_02_TiO2_cation5_3	3509	DDB0233798|DDB_G0278285	DDB0233798|DDB_G0278285	DDB0233798|DDB_G0278285			>DDB0233798|DDB_G0278285 |Protein|gene: copB2 on chromosome: 3 position 618891 to 622611																	0.932968	11.4667	0.932968	11.4667	0.000442415	43.84	153.28	0.851684
DDB_G028614382	DDB_G0286143	DDB_G0286143	dullard-like phosphatase domain containing protein	0.149009	6580	3271	82	82		23331	30606	230565	405928	Dicty_TiO2_cation6_2	2037	230565	405928	Dicty_TiO2_cation6_2	2037	DDB0304568|DDB_G0286143	DDB0304568|DDB_G0286143	DDB0304568|DDB_G0286143			>DDB0304568|DDB_G0286143 |Protein|gene: DDB_G0286143 on chromosome: 4 position 4126891 to 4128029																	0.99914	30.6501	0.99914	30.6501	0.0204942	34.69	111.83	0.998882
DDB_G0276461612	DDB_G0276461	DDB_G0276461	NAK family protein kinase DDB_G0276461	0.148983	2256	930	612	612		11450	13909;13910;13911;13912	100319	172834	Dicty_PS_cation_6_1	1282	100331	172864	Dsil18WT_TO_F5_3	5236	DDB0229347|DDB_G0276461	DDB0229347|DDB_G0276461	DDB0229347|DDB_G0276461			>DDB0229347|DDB_G0276461 |Protein|gene: DDB_G0276461 on chromosome: 2 position 6904331 to 6906829																	0.915061	10.3737	0.915061	10.3737	5.01e-15	51.75	197.15	0.482051
DDB_G028376731	DDB_G0283767	dct	dynacortin	0.148965	516	213	31	31		10035;24522	12188;32289	87897	152079	Dsil18WTrpt_TO_F12_3	5057	87897	152079	Dsil18WTrpt_TO_F12_3	5057	DDB0191252|DDB_G0283767	DDB0191252|DDB_G0283767	DDB0191252|DDB_G0283767			>DDB0191252|DDB_G0283767 |Protein|gene: dct on chromosome: 4 position 1132285 to 1133349																	1	111.063	1	97.9484	0.000578103	30.1	120.67	0.999979
DDB_G0289807630	DDB_G0289807	DDB_G0289807	0	0.148713	12583	5085	630	630		7787;19793	9465;9466;25751	67183	114266	Dicty_TiO2_cation5	2715	67187	114275	Dicty_TiO2_cation5_3	3016	DDB0347816|DDB_G0289807	DDB0347816|DDB_G0289807	DDB0347816|DDB_G0289807			>DDB0347816|DDB_G0289807 |Protein|gene: DDB_G0289807 on chromosome: 5 position 3270257 to 3272844																	0.996601	24.7493	0.996601	24.7493	5.62e-36	76.48	228.19	0.871603
DDB_G02695182	DDB_G0269518	abnB	actobindin B	0.148566	3221	1439	2	2		24216;24217	31883;31886;31887	242402	428685	Dsil18WTrpt_TO_F1_3	12275	242402	428685	Dsil18WTrpt_TO_F1_3	12275	DDB0231662|DDB_G0269518;DDB0231663|DDB_G0269520	DDB0231662|DDB_G0269518	DDB0231662|DDB_G0269518			>DDB0231662|DDB_G0269518 |Protein|gene: abnB on chromosome: 1 position 2942536 to 2942924;>DDB0231663|DDB_G0269520 |Protein|gene: abnC on chromosome: 1 position 2943585 to 2943988																	0.976356	16.2804	0.72696	7.26313	9.51e-08	59.87	187	0.74809
DDB_G02945331626	DDB_G0294533	roco5	LRRK family protein kinase Roco5	0.148305	3787	1683	1626	1626		21784;21785	28449;28451;28452	211970	372185	Dsil18WT_TO_F6_3	1548	212002	372239	Dsil18WTrpt_TO_F10_2	4454	DDB0232931|DDB_G0294533	DDB0232931|DDB_G0294533	DDB0232931|DDB_G0294533			>DDB0232931|DDB_G0294533 |Protein|gene: roco5 on chromosome: 5 position 1439427 to 1448036																	0.996448	24.4795	0.932011	11.3698	0.00807447	22.41	96.193	0.94
DDB_G02879952	DDB_G0287995	rplp1B	60S acidic ribosomal protein P1 beta	0.148004	6659	3315	2	2		20206	26321	194572	340375	Dsil18WTrpt_TO_F5_3	17857	194561	340344	Dsil18WT_TO_F4_1	16855	DDB0304721|DDB_G0287995	DDB0304721|DDB_G0287995	DDB0304721|DDB_G0287995			>DDB0304721|DDB_G0287995 |Protein|gene: rplp1B on chromosome: 5 position 942400 to 942965																	1	105.73	1	87.4422	1.87e-23	85.06	211.62	1
DDB_G028812391	DDB_G0288123	DDB_G0288123	0	0.147427	8895	4672	91	91		9747;16266	11829;20568	150473	262338	Dsil18WT_TO_F5_2	10744	150473	262338	Dsil18WT_TO_F5_2	10744	DDB0308645|DDB_G0288123	DDB0308645|DDB_G0288123	DDB0308645|DDB_G0288123			>DDB0308645|DDB_G0288123 |Protein|gene: DDB_G0288123 on chromosome: 5 position 1076323 to 1079112																	0.999042	30.1834	0.907336	9.90857	0.00774855	1.69	82.955	0.997446
DDB_G0292290453	DDB_G0292290	DDB_G0292290	Sentrin-specific protease 1	0.146061	7808	4006	453	453		21711	28349	210853	369465	Dicty_PS_cation_11_2	3414	210853	369465	Dicty_PS_cation_11_2	3414	DDB0306837|DDB_G0292290	DDB0306837|DDB_G0292290	DDB0306837|DDB_G0292290			>DDB0306837|DDB_G0292290 |Protein|gene: DDB_G0292290 on chromosome: 6 position 1396696 to 1399005																	0.999982	47.6205	0.999982	47.6205	0.0109395	35.19	88.268	0.999722
DDB_G0276833922	DDB_G0276833	gacS	RhoGAP domain-containing protein	0.145692	4771	2116	922	922		5525;26004	6707;34244	47499	79674	Dsil18WTrpt_TO_F5_1	13395	261335	464093	Dsil18WTrpt_TO_F10_1	12152	DDB0233785|DDB_G0276833	DDB0233785|DDB_G0276833	DDB0233785|DDB_G0276833			>DDB0233785|DDB_G0276833 |Protein|gene: gacS on chromosome: 2 position 7423496 to 7426656																	1	94.8941	0.999999	64.3444	6.53e-05	10.64	127.93
DDB_G02913901285	DDB_G0291390	nup98	putative nucleoporin 98, putative nucleoporin 96, putative Nup98-Nup96 precurser	0.145584	5398	2433	1285	1285		13857;13858	17620;17621	126150	217715	DSil_02_TiO2_cation5_2	846	126152	217717	Dicty_TiO2_cation10_2	6078	DDB0235244|DDB_G0291390	DDB0235244|DDB_G0291390	DDB0235244|DDB_G0291390			>DDB0235244|DDB_G0291390 |Protein|gene: nup98 on chromosome: 6 position 239658 to 246409																	1	49.9699	0.000568744	-29.438	0.00135357	32.93	81.365	1
DDB_G0295683878	DDB_G0295683	DDB_G0295683	LIM-type zinc finger-containing protein, cofilin/tropomyosin type actin binding domain-containing protein	0.145583	6010	2831	878	878		6128	7427	52013	87284	Dsil18WTrpt_TO_F11_1	4624	52013	87284	Dsil18WTrpt_TO_F11_1	4624	DDB0238576|DDB_G0295683	DDB0238576|DDB_G0295683	DDB0238576|DDB_G0295683			>DDB0238576|DDB_G0295683 |Protein|gene: DDB_G0295683 on chromosome: 6 position 1769740 to 1774509																	0.999965	44.5603	0.998288	27.6573	0.95238	10.5	33.978	0.986599
DDB_G0285589413	DDB_G0285589	forH	formin H	0.145414	2920	1215	413	413		9996;23577	12134;30960	233634	411515	Dsil18WTrpt_TO_F5_1	13907	233634	411515	Dsil18WTrpt_TO_F5_1	13907	DDB0231180|DDB_G0285589	DDB0231180|DDB_G0285589	DDB0231180|DDB_G0285589			>DDB0231180|DDB_G0285589 |Protein|gene: forH on chromosome: 4 position 3415704 to 3419613																	0.999997	56.4369	0.997039	27.7506	0.00127664	26.22	93.536	0.998746
DDB_G0278895413	DDB_G0278895	cldA	Clu domain-containing protein A	0.145156	9603	5315	413	413		8402	10197	72514	123229	Dsil18WT_TO_F5_3	12532	72514	123229	Dsil18WT_TO_F5_3	12532	DDB0349252|DDB_G0278895	DDB0349252|DDB_G0278895	DDB0349252|DDB_G0278895			>DDB0349252|DDB_G0278895 |Protein|gene: cldA on chromosome: 3 position 1348299 to 1352374																	1	103.107						1
DDB_G0289233775	DDB_G0289233	DDB_G0289233	VAC14 family protein	0.145049	7069	3644	775	775		2491;2492	3066;3067;3068;3069	22470	37589	Dsil18WTrpt_TO_F4_3	13996	22470	37589	Dsil18WTrpt_TO_F4_3	13996	DDB0306081|DDB_G0289233	DDB0306081|DDB_G0289233	DDB0306081|DDB_G0289233			>DDB0306081|DDB_G0289233 |Protein|gene: DDB_G0289233 on chromosome: 5 position 2521042 to 2523874																	0.999968	44.913	0.991141	20.4885	0.023011	16.11	92.163	0.998645
DDB_G0269188252	DDB_G0269188	snwA	nuclear receptor coactivator NC0A-62, SKIP/SNW domain-containing protein	0.144748	482	193	252	252		8176	9903;9904;9905	70509	119946	Dicty_PS_cation_12_1	2105	70510	119947	Dicty_PS_cation_12_2	2084	DDB0191206|DDB_G0269188	DDB0191206|DDB_G0269188	DDB0191206|DDB_G0269188			>DDB0191206|DDB_G0269188 |Protein|gene: snwA on chromosome: 1 position 2978336 to 2980393																	0.999972	45.5747	0.999972	45.5747	4.35e-07	23.29	188.49	0.995787
DDB_G028905361	DDB_G0289053	DDB_G0289053	RNA recognition motif-containing protein RRM	0.144631	4664	2091	61	61		23638	31048	234514	413054	Dsil18WTrpt_TO_F3_1	2061	234514	413054	Dsil18WTrpt_TO_F3_1	2061	DDB0233749|DDB_G0289053	DDB0233749|DDB_G0289053	DDB0233749|DDB_G0289053			>DDB0233749|DDB_G0289053 |Protein|gene: DDB_G0289053 on chromosome: 5 position 2302813 to 2304352																	0.999894	40.5967						0.998192
DDB_G0284333134	DDB_G0284333	lvsF	BEACH domain-containing protein	0.143987	2000	816	134	134		11356	13786	99634	171797	Dsil18WT_TO_F4_2	13540	99645	171827	DSil_02_TiO2_cation4_1	6576	DDB0220121|DDB_G0284333	DDB0220121|DDB_G0284333	DDB0220121|DDB_G0284333			>DDB0220121|DDB_G0284333 |Protein|gene: lvsF on chromosome: 4 position 1946519 to 1950085																	1	65.6283	0.999999	59.7488	0.000263151	36.25	133.79	0.999996
DDB_G0279765371	DDB_G0279765	DDB_G0279765	0	0.143787	12328	4463	371	371		24435;26174	32180;34482	263475	468197	Dsil18WT_TO_F13_3	5138	263488	468240	Dsil18WTrpt_TO_F11_3	5225	DDB0308006|DDB_G0279765	DDB0308006|DDB_G0279765	DDB0308006|DDB_G0279765			>DDB0308006|DDB_G0279765 |Protein|gene: DDB_G0279765 on chromosome: 3 position 2530587 to 2533361																	0.887983	12.0205	0.593562	1.70938	3.16e-05	48.71	113.06	0.525359
DDB_G0276931258	DDB_G0276931	DDB_G0276931	0	0.143759	8385	4331	258	258		20804	27182	201320	352173	Dsil18WT_TO_F5_1	10794	201322	352176	Dsil18WT_TO_F5_3	11031	DDB0307614|DDB_G0276931	DDB0307614|DDB_G0276931	DDB0307614|DDB_G0276931			>DDB0307614|DDB_G0276931 |Protein|gene: DDB_G0276931 on chromosome: 2 position 7206700 to 7209693																	0.968023	14.9601	0.496558	0	0.148372	2.46	59.232	0.943756
DDB_G0284565817	DDB_G0284565	DDB_G0284565	0	0.143673	8462	4390	817	817		11711;21038	14230;14231;27484	102460	176403	Dsil18WT_TO_F9_2	9116	203815	356724	DSil_02_TiO2_cation4_3	5103	DDB0307800|DDB_G0284565	DDB0307800|DDB_G0284565	DDB0307800|DDB_G0284565			>DDB0307800|DDB_G0284565 |Protein|gene: DDB_G0284565 on chromosome: 4 position 2142583 to 2147590																	0.847377	8.14765	0.710887	3.91192	5.6e-12	62.29	155.4	0.715849
DDB_G0292750111	DDB_G0292750	DDB_G0292750	0	0.143656	7705	3963	111	111		1048	1328;1329	10336	17280	DSil_02_PS_cation5_3	2005	10322	17250	Dsil18WTrpt_TO_F5_2	6118	DDB0306770|DDB_G0292750	DDB0306770|DDB_G0292750	DDB0306770|DDB_G0292750			>DDB0306770|DDB_G0292750 |Protein|gene: DDB_G0292750 on chromosome: 6 position 2064418 to 2066580																	0.903415	9.78267	0.5	0	2.65e-12	57.79	161.82	0.903415
DDB_G0271816971	DDB_G0271816	DDB_G0271816	0	0.143307	8062	4154	971	971		16969;23806	21433;31291	158291	277185	Dsil18WTrpt_TO_F6_3	5394	158288	277177	Dsil18WTrpt_TO_F5_3	6942	DDB0307132|DDB_G0271816	DDB0307132|DDB_G0271816	DDB0307132|DDB_G0271816			>DDB0307132|DDB_G0271816 |Protein|gene: DDB_G0271816 on chromosome: 2 position 825354 to 829079																	0.999991	50.2921	0.9946	22.6559	1.34e-14	22.4	137.31	0.998244
DDB_G028218993	DDB_G0282189	tupA	transcriptional repressor TUP1	0.14323	1336	491	93	93		2385;18176	2912;23139;23140	21101	35018	Dsil18WT_TO_F9_1	6810	21203	35285	DSil_02_TiO2_cation5_3	3146	DDB0214909|DDB_G0282189	DDB0214909|DDB_G0282189	DDB0214909|DDB_G0282189			>DDB0214909|DDB_G0282189 |Protein|gene: tupA on chromosome: 3 position 5574241 to 5576373																	0.999967	45.2027	0.999947	42.7914	0.000616081	24.9	160.14	0.999947
DDB_G0284619125	DDB_G0284619	DDB_G0284619	0	0.143119	9194	4965	125	125		23999;24000	31553;31554;31555;31556;31557;31558	238699	420813	Dsil18WT_TO_F4_1	2766	238701	420815	Dsil18WT_TO_F5_1	2716	DDB0347311|DDB_G0284619	DDB0347311|DDB_G0284619	DDB0347311|DDB_G0284619			>DDB0347311|DDB_G0284619 |Protein|gene: DDB_G0284619 on chromosome: 4 position 2237635 to 2238396																	0.999947	42.7914	0.994959	25.93	0.0211362	18.08	80.535	0.999858
DDB_G0279309156	DDB_G0279309	DDB_G0279309	glycine-tyrosine-phenylalanine (GYF) domain-containing protein	0.141175	6776	3379	156	156		13288	16466;16467;16468;16469;16470;16472	118142	203489	Dsil18WT_TO_F10_3	7476	118034	203226	Dicty_PS_cation_11_2	2844	DDB0305076|DDB_G0279309	DDB0305076|DDB_G0279309	DDB0305076|DDB_G0279309			>DDB0305076|DDB_G0279309 |Protein|gene: DDB_G0279309 on chromosome: 3 position 1913378 to 1917128																	0.984588	18.5923	0.975286	16.6404	4.87e-44	78.91	169.49	0.972032
DDB_G029313026	DDB_G0293130	clcF	chloride channel protein, CLC 1/2 family protein	0.140686	4061	1852	26	26		7955;16305	9653;9654;20623;20624	68556	116613	Dsil18WT_TO_F10_2	12075	68538	116575	Dicty_TiO2_cation11_3	6815	DDB0233307|DDB_G0293130	DDB0233307|DDB_G0293130	DDB0233307|DDB_G0293130			>DDB0233307|DDB_G0293130 |Protein|gene: clcF on chromosome: 6 position 2574912 to 2577543																	0.999856	38.4149	0.997324	25.9536	1.37e-32	55.65	249.05	0.998786
DDB_G0278453305	DDB_G0278453	DDB_G0278453	coiled-coil domain-containing protein	0.140571	7194	3721	305	305		12264;12265;26196	14901;14903;14904;14905;14906;34513	107672	185546	Dicty_TiO2_cation5_3	1747	107679	185555	Dsil18WT_TO_F5_1	2783	DDB0306276|DDB_G0278453	DDB0306276|DDB_G0278453	DDB0306276|DDB_G0278453			>DDB0306276|DDB_G0278453 |Protein|gene: DDB_G0278453 on chromosome: 3 position 901380 to 904104																	0.997195	26.0176	0.997195	26.0176	0.00158088	25.94	150.24	0.996581
DDB_G0285417163	DDB_G0285417	cdk7	p34-cdc2 protein, protein serine/threonine kinase, CDK family protein kinase, cyclin-dependent kinase, CTD kinase, protein kinase, CMGC group	0.140322	896	330	163	163		19623;27057	25515;25516;25517;35644	273085	485488	Dsil18WTrpt_TO_F4_3	15470	273084	485485	Dsil18WTrpt_TO_F4_2	15542	DDB0191429|DDB_G0285417	DDB0191429|DDB_G0285417	DDB0191429|DDB_G0285417			>DDB0191429|DDB_G0285417 |Protein|gene: cdk7 on chromosome: 4 position 3627427 to 3628762																	1	161.923	1	112.047	9.12e-05	37.41	166.7	1
DDB_G0273445500	DDB_G0273445	spkA-1	ankyrin repeat-containing protein, SAM domain-containing protein, stress-activated MEK-like kinase, protein kinase, TKL group, tyrosine kinase-like protein, ARK family protein kinase	0.139821	238	96	500	500		5352	6494;6495	45666	76324	DSil_02_PS_cation5_1	4189	45666	76324	DSil_02_PS_cation5_1	4189	DDB0185206|DDB_G0273445;DDB0235343|DDB_G0273531	DDB0185206|DDB_G0273445	DDB0185206|DDB_G0273445			>DDB0185206|DDB_G0273445 |Protein|gene: spkA-1 on chromosome: 2 position 2969377 to 2971620;>DDB0235343|DDB_G0273531 |Protein|gene: spkA-2 on chromosome: 2 position 3060166 to 3062409																	1	82.0631	0.999943	42.9227	9.12e-05	51.7	166.7	1
DDB_G027148852	DDB_G0271488	vta1	unknown	0.139791	5161	2257	52	52		13281	16452;16453	117959	203119	Dsil18WTrpt_TO_F4_2	15795	117959	203119	Dsil18WTrpt_TO_F4_2	15795	DDB0234058|DDB_G0271488	DDB0234058|DDB_G0271488	DDB0234058|DDB_G0271488			>DDB0234058|DDB_G0271488 |Protein|gene: vta1 on chromosome: 2 position 430599 to 432413																	0.999997	55.3846						0.990358
DDB_G0272406230	DDB_G0272406	DDB_G0272406	0	0.139644	8493	4399	230	230		23493	30843;30844	232740	409904	Dsil18WT_TO_F5_3	4718	232753	409946	Dsil18WTrpt_TO_F6_1	3083	DDB0307826|DDB_G0272406	DDB0307826|DDB_G0272406	DDB0307826|DDB_G0272406			>DDB0307826|DDB_G0272406 |Protein|gene: DDB_G0272406 on chromosome: 2 position 1486400 to 1489629																	0.99944	32.9359	0.896466	9.47192	6.53e-05	30.4	127.93	0.999951
DDB_G02771311039	DDB_G0277131	gxcBB	pleckstrin homology (PH) domain-containing protein, RhoGEF domain-containing protein, IQ calmodulin-binding domain-containing protein, calponin homology (CH) domain-containing protein	0.139116	3996	1813	1039	1039		25074;25075	33005;33006;33007	252099	447439	Dsil18WTrpt_TO_F5_3	14088	252099	447439	Dsil18WTrpt_TO_F5_3	14088	DDB0233182|DDB_G0277131	DDB0233182|DDB_G0277131	DDB0233182|DDB_G0277131			>DDB0233182|DDB_G0277131 |Protein|gene: gxcBB on chromosome: 2 position 7605969 to 7609442																	0.999996	53.6786	0.989148	19.5983	0.0173267	14.69	84.823	0.995365
DDB_G0277879121	DDB_G0277879	ugpB	UDP-glucose pyrophosphorylase 2	0.139108	10260	493	121	121		11532	14016;14017	101100	174130	Dsil18WT_TO_F5_3	7807	101098	174127	Dsil18WT_TO_F5_1	7629	DDB0214911|DDB_G0277879	DDB0214911|DDB_G0277879	DDB0214911|DDB_G0277879			>DDB0214911|DDB_G0277879 |Protein|gene: ugpB on chromosome: 3 position 140895 to 142743																	0.990843	20.7764	0.9115	10.1889	0.0191248	7.41	74.039	0.760897
DDB_G02817073	DDB_G0281707	DDB_G0281707	putative transmembrane protein	0.139032	11710	3021	3	3		13062	16018;16019	115365	198618	Dicty_TiO2_cation6	1024	115365	198618	Dicty_TiO2_cation6	1024	DDB0266649|DDB_G0281707	DDB0266649|DDB_G0281707	DDB0266649|DDB_G0281707			>DDB0266649|DDB_G0281707 |Protein|gene: DDB_G0281707 on chromosome: 3 position 4855046 to 4856017																	0.996306	24.625	0.996306	24.625	0.018882	18.23	100.94	0.866895
DDB_G0271806625	DDB_G0271806	rapgap3	pleckstrin homology (PH) domain-containing protein, RapGAP/RanGAP domain-containing protein, putative GTPase activating protein (GAP), putative RapGAP	0.138545	2495	990	625	625		5727	6940	49004	82395	Dsil18WT_TO_F11_2	10276	49004	82395	Dsil18WT_TO_F11_2	10276	DDB0229869|DDB_G0271806	DDB0229869|DDB_G0271806	DDB0229869|DDB_G0271806			>DDB0229869|DDB_G0271806 |Protein|gene: rapgap3 on chromosome: 2 position 787444 to 791676																	0.999829	37.678						0.993611
DDB_G02882371116	DDB_G0288237	DDB_G0288237	putative guanine nucleotide exchange factor (GEF), DENN domain-containing protein	0.138512	5538	2474	1116	1116		24637	32437	247617	439264	Dsil18WT_TO_F5_3	7702	247632	439313	DSil_02_PS_cation5_3	2777	DDB0235342|DDB_G0288237	DDB0235342|DDB_G0288237	DDB0235342|DDB_G0288237			>DDB0235342|DDB_G0288237 |Protein|gene: DDB_G0288237 on chromosome: 5 position 1188181 to 1193059																	0.999967	44.913	0.999375	32.2663	4.84e-11	67.71	192.41	0.999967
DDB_G0289987326	DDB_G0289987	DDB_G0289987	Pumilio homology domain family member 4	0.138061	7577	3913	326	326		22505	29478	220668	387986	DSil_02_TiO2_cation6_1	831	220636	387926	Dsil18WT_TO_F6_1	1502	DDB0306683|DDB_G0289987	DDB0306683|DDB_G0289987	DDB0306683|DDB_G0289987			>DDB0306683|DDB_G0289987 |Protein|gene: DDB_G0289987 on chromosome: 5 position 3515224 to 3518414																	0.999996	55.2146	0.999154	30.7534	0.0255582	23.61	128.52	0.999996
DDB_G028775914	DDB_G0287759	DDB_G0287759	0	0.138035	12030	3807	14	14		15581	19757	142886	247847	Dsil18WTrpt_TO_F6_2	4997	142886	247847	Dsil18WTrpt_TO_F6_2	4997	DDB0306473|DDB_G0287759	DDB0306473|DDB_G0287759	DDB0306473|DDB_G0287759			>DDB0306473|DDB_G0287759 |Protein|gene: DDB_G0287759 on chromosome: 5 position 662849 to 664132																	0.999987	48.9641	0.900697	9.57616	0.000663438	4.51	84.823	0.999936
DDB_G0293554303	DDB_G0293554	sf1	K homology (KH), type 1 domain containing-protein, splicing factor 1, CCHC-type zinc finger-containing protein	0.137844	11147	1907	303	303		24537	32304	246421	436978	Dsil18WT_TO_F5_1	9874	246421	436978	Dsil18WT_TO_F5_1	9874	DDB0233391|DDB_G0293554	DDB0233391|DDB_G0293554	DDB0233391|DDB_G0293554			>DDB0233391|DDB_G0293554 |Protein|gene: sf1 on chromosome: 6 position 3035802 to 3037515																	0.999999	58.9126	0.999906	40.2728	0.018882	8.72	100.94	0.998664
DDB_G0279149658	DDB_G0279149	pip5k3	FYVE-type zinc finger-containing protein, FYVE finger-containing phosphoinositide kinase, PIP kinase, 1-phosphatidylinositol-3-phosphate 5-kinase	0.137628	5323	2351	658	658		26064;26065	34329;34330	261929	465088	Dsil18WTrpt_TO_F4_1	16637	261929	465088	Dsil18WTrpt_TO_F4_1	16637	DDB0234209|DDB_G0279149	DDB0234209|DDB_G0279149	DDB0234209|DDB_G0279149			>DDB0234209|DDB_G0279149 |Protein|gene: pip5k3 on chromosome: 3 position 1689106 to 1697393																	0.999155	30.8941	0.886982	10.0795	0.00279189	30.51	89.766	0.978809
DDB_G0275287553	DDB_G0275287	DDB_G0275287	0	0.137554	8321	4312	553	553		8472	10287	73378	125042	Dsil18WTrpt_TO_F5_2	7943	73379	125047	Dsil18WTrpt_TO_F5_3	7906	DDB0307569|DDB_G0275287	DDB0307569|DDB_G0275287	DDB0307569|DDB_G0275287			>DDB0307569|DDB_G0275287 |Protein|gene: DDB_G0275287 on chromosome: 2 position 5218487 to 5225348																	0.999694	35.1798						0.998481
DDB_G0288333377	DDB_G0288333	purB	adenylosuccinate lyase	0.136928	2772	1095	377	377		6374	7721	54337	91518	DSil_02_PS_cation9_3	5931	54335	91515	DSil_02_PS_cation9_1	5858	DDB0230094|DDB_G0288333	DDB0230094|DDB_G0288333	DDB0230094|DDB_G0288333			>DDB0230094|DDB_G0288333 |Protein|gene: purB on chromosome: 5 position 1402047 to 1403447																	1	40.0188	1	124.177	2.12e-09	55.18	172.81	1
DDB_G0291978417	DDB_G0291978	xacA	pleckstrin homology (PH) domain-containing protein, RhoGEF domain-containing protein, SH3 domain-containing protein, RhoGAP domain-containing protein	0.136772	1611	627	417	417		23614;23964	31013;31503	234122	412345	Dsil18WTrpt_TO_F5_3	11163	234115	412324	Dsil18WTrpt_TO_F4_2	10124	DDB0216228|DDB_G0291978	DDB0216228|DDB_G0291978	DDB0216228|DDB_G0291978			>DDB0216228|DDB_G0291978 |Protein|gene: xacA on chromosome: 6 position 988440 to 992753																	0.998091	27.9175	0.964828	15.3039	3.43e-06	24.99	128.36	0.686391
DDB_G027167816	DDB_G0271678	pckA	phosphoenolpyruvate carboxykinase	0.136496	2909	1204	16	16		13668;21726;23743	17235;17236;17237;17238;28367;28368;31197	211075	369999	Dicty_TiO2_cation_14_3	1258	211207	370733	DSil_02_PS_cation12_3	1056	DDB0231108|DDB_G0271678	DDB0231108|DDB_G0271678	DDB0231108|DDB_G0271678			>DDB0231108|DDB_G0271678 |Protein|gene: pckA on chromosome: 2 position 809928 to 811771																	0.998975	32.9359	0.998975	32.9359	9.12e-05	47.24	166.7	0.997078
DDB_G0283661110	DDB_G0283661	ddx3	putative RNA helicase, DEAD/DEAH box helicase	0.135664	4260	1931	110	110		2724;22741	3346;29803	25091	42277	DSil_02_PS_cation12_1	1181	223481	393292	Dsil18WT_TO_F6_2	1856	DDB0233447|DDB_G0283661	DDB0233447|DDB_G0283661	DDB0233447|DDB_G0283661			>DDB0233447|DDB_G0283661 |Protein|gene: ddx3 on chromosome: 4 position 939305 to 941576																	0.987101	21.891	0.939996	11.9498	0.00311618	16.93	108.14	0.987101
DDB_G0275287362	DDB_G0275287	DDB_G0275287	0	0.13472	8328	4312	362	362		22543	29538;29539;29540	221365	389358	Dsil18WTrpt_TO_F5_1	983	221371	389365	Dsil18WT_TO_F5_1	3769	DDB0307569|DDB_G0275287	DDB0307569|DDB_G0275287	DDB0307569|DDB_G0275287			>DDB0307569|DDB_G0275287 |Protein|gene: DDB_G0275287 on chromosome: 2 position 5218487 to 5225348																	0.993805	22.3017	0.66444	4.57317	0.0030173	63.77	101.13	0.911643
DDB_G02791492086	DDB_G0279149	pip5k3	FYVE-type zinc finger-containing protein, FYVE finger-containing phosphoinositide kinase, PIP kinase, 1-phosphatidylinositol-3-phosphate 5-kinase	0.134084	5306	2351	2086	2086		8915;8916	10817;10819	76733	130475	Dsil18WT_TO_F5_2	3879	76732	130474	Dsil18WT_TO_F5_1	3896	DDB0234209|DDB_G0279149	DDB0234209|DDB_G0279149	DDB0234209|DDB_G0279149			>DDB0234209|DDB_G0279149 |Protein|gene: pip5k3 on chromosome: 3 position 1689106 to 1697393																	0.999952	43.3938	0.972271	20.2198	0.115494	8.82	65.094	0.999402
DDB_G0269934162	DDB_G0269934	DDB_G0269934	regulator of chromosome condensation (RCC1) domain-containing protein, RhoGEF domain-containing protein, Ras GTPase activation domain-containing protein	0.133604	4332	1961	162	162		24155;24156	31792;31793	241093	425811	Dsil18WTrpt_TO_F5_2	6299	241092	425803	Dsil18WTrpt_TO_F5_1	6333	DDB0233497|DDB_G0269934	DDB0233497|DDB_G0269934	DDB0233497|DDB_G0269934			>DDB0233497|DDB_G0269934 |Protein|gene: DDB_G0269934 on chromosome: 1 position 3897216 to 3903350																	0.999316	32.9311	0.996655	25.93	0.0211362	22.1	80.535	0.996655
DDB_G0290873131	DDB_G0290873	gacJJ	pleckstrin homology (PH) domain-containing protein, SH3 domain-containing protein, RhoGAP domain-containing protein	0.133218	4691	2094	131	131		24169;24170	31811;31813	241487	426725	DSil_02_TiO2_cation4_2	1767	241469	426694	Dsil18WTrpt_TO_F4_1	6010	DDB0233754|DDB_G0290873	DDB0233754|DDB_G0290873	DDB0233754|DDB_G0290873			>DDB0233754|DDB_G0290873 |Protein|gene: gacJJ on chromosome: 5 position 4700102 to 4702973																	0.853973	8.22956	0.783833	8.74108	1.45e-31	69.26	195.74	0.853973
DDB_G027173430	DDB_G0271734	rapgap1	RapGAP/RanGAP domain-containing protein	0.132924	4635	2077	30	30		9735;14877	11812;11813;18914	134751	232414	Dsil18WTrpt_TO_F4_3	12580	134751	232414	Dsil18WTrpt_TO_F4_3	12580	DDB0233726|DDB_G0271734	DDB0233726|DDB_G0271734	DDB0233726|DDB_G0271734			>DDB0233726|DDB_G0271734 |Protein|gene: rapgap1 on chromosome: 2 position 882440 to 885695																	0.997316	25.7165	0.9963	24.5814	2.23e-25	69.29	195.74	0.822194
DDB_G0289613456	DDB_G0289613	gefAA	leucine-rich repeat-containing protein (LRR), Ras guanine nucleotide exchange factor	0.132752	4377	1987	456	456		16184	20455	149491	260700	DSil_02_TiO2_cation6_3	2409	149474	260670	Dsil18WTrpt_TO_F7_2	5111	DDB0233551|DDB_G0289613	DDB0233551|DDB_G0289613	DDB0233551|DDB_G0289613			>DDB0233551|DDB_G0289613 |Protein|gene: gefAA on chromosome: 5 position 3026939 to 3031174																	1	88.2678	1	65.0937	0.0180279	19.77	143.48	1
DDB_G028998736	DDB_G0289987	DDB_G0289987	Pumilio homology domain family member 4	0.132694	7573	3913	36	36		11728	14252	102584	176596	Dsil18WTrpt_TO_F4_1	14069	102602	176653	DSil_02_TiO2_cation5_2	6476	DDB0306683|DDB_G0289987	DDB0306683|DDB_G0289987	DDB0306683|DDB_G0289987			>DDB0306683|DDB_G0289987 |Protein|gene: DDB_G0289987 on chromosome: 5 position 3515224 to 3518414																	1	80.5884	1	65.6283	9.23e-07	57.68	176.78	1
DDB_G0278629667	DDB_G0278629	DDB_G0278629	0	0.132074	12651	5299	667	667		797;23048	990;30216;30217	226999	400057	Dsil18WTrpt_TO_F11_2	6462	227010	400097	Dsil18WTrpt_TO_F12_3	5276	DDB0349186|DDB_G0278629	DDB0349186|DDB_G0278629	DDB0349186|DDB_G0278629			>DDB0349186|DDB_G0278629 |Protein|gene: DDB_G0278629 on chromosome: 3 position 459553 to 461950																	0.983677	18.0168	0.767906	7.58091	2.42e-09	45.52	183.16	0.879051
DDB_G034837456	DDB_G0348374	DDB_G0348374	0	0.131425	9452	5185	56	56		6078	7364	51627	86721	DSil_02_TiO2_cation13_3	1142	51624	86716	DSil_02_TiO2_cation12_3	1131	DDB0348376|DDB_G0348374	DDB0348376|DDB_G0348374	DDB0348376|DDB_G0348374			>DDB0348376|DDB_G0348374 |Protein|gene: DDB_G0348374 on chromosome: 4 position 2071986 to 2072320																	1	54.649	1	83.0472	0.000874713	23.73	115.98	1
DDB_G029199050	DDB_G0291990	febA	Eukaryotic translation initiation factor 4E-binding protein 1	0.131197	288	119	50	50		14030;14031;16931	17923;17924;21384;21385	127785	220797	Dsil18WTrpt_TO_F10_1	8733	127791	220813	Dsil18WTrpt_TO_F11_3	8274	DDB0191098|DDB_G0291990	DDB0191098|DDB_G0291990	DDB0191098|DDB_G0291990			>DDB0191098|DDB_G0291990 |Protein|gene: febA on chromosome: 6 position 1041751 to 1042269																	1	65.3781	0.999999	58.6291	8.69e-07	38.64	169.63	0.915939
DDB_G0275867376	DDB_G0275867	DDB_G0275867	0	0.130522	12363	4536	376	376		24255	31941;31942	242928	429531	Dicty_TiO2_cation5_2	3352	242932	429539	Dsil18WT_TO_F4_1	6349	DDB0308193|DDB_G0275867	DDB0308193|DDB_G0275867	DDB0308193|DDB_G0275867			>DDB0308193|DDB_G0275867 |Protein|gene: DDB_G0275867 on chromosome: 2 position 5776448 to 5779105																	0.990819	20.9759	0.990819	20.9759	4.04e-06	41.78	171.16	0.920086
DDB_G0276089171	DDB_G0276089	DDB_G0276089	0	0.128845	8902	4676	171	171		15620	19804;19805	143364	248918	DSil_02_TiO2_cation5_3	2730	143365	248921	DSil_02_TiO2_cation6_1	2274	DDB0308655|DDB_G0276089	DDB0308655|DDB_G0276089	DDB0308655|DDB_G0276089			>DDB0308655|DDB_G0276089 |Protein|gene: DDB_G0276089 on chromosome: 2 position 6350255 to 6355144																	0.999753	39.2146	0.99956	33.6373	2.42e-09	56.34	183.16	0.999753
DDB_G0286117115	DDB_G0286117	rps10	40S ribosomal protein S10	0.128197	408	164	115	115		20089;25005;25006	26155;32917;32919	192991	337306	Dsil18WTrpt_TO_F11_2	7677	251260	445848	Dsil18WTrpt_TO_F5_2	10865	DDB0191166|DDB_G0286117	DDB0191166|DDB_G0286117	DDB0191166|DDB_G0286117			>DDB0191166|DDB_G0286117 |Protein|gene: rps10 on chromosome: 4 position 4072416 to 4073194																	1	75.4526	0.999999	58.3351	1.76e-34	43.77	226.58	0.999994
DDB_G0285363139	DDB_G0285363	DDB_G0285363	0	0.127629	8950	4740	139	139		5274;16337;16338	6405;20660;20662	151162	263509	Dsil18WT_TO_F5_1	4531	151162	263509	Dsil18WT_TO_F5_1	4531	DDB0309051|DDB_G0285363	DDB0309051|DDB_G0285363	DDB0309051|DDB_G0285363			>DDB0309051|DDB_G0285363 |Protein|gene: DDB_G0285363 on chromosome: 4 position 3170836 to 3171882																	1	103.836	0.999996	54.1336	1.33e-06	15.36	104.43	0.999985
DDB_G02881833295	DDB_G0288183	roco9	LRRK family protein kinase Roco9	0.127581	10161	374	3295	3295		6529	7941	56232	95281	Dsil18WTrpt_TO_F4_2	10936	56239	95302	DSil_02_PS_cation4_3	3533	DDB0191512|DDB_G0288183	DDB0191512|DDB_G0288183	DDB0191512|DDB_G0288183			>DDB0191512|DDB_G0288183 |Protein|gene: roco9 on chromosome: 5 position 1219231 to 1229553																	1	110.558	1	63.7874	0.0049196	30.42	104.43	1
DDB_G0282471129	DDB_G0282471	DDB_G0282471	0	0.12749	7284	3751	129	129		22481	29438	219973	386611	Dsil18WT_TO_F12_3	2474	219973	386611	Dsil18WT_TO_F12_3	2474	DDB0306363|DDB_G0282471	DDB0306363|DDB_G0282471	DDB0306363|DDB_G0282471			>DDB0306363|DDB_G0282471 |Protein|gene: DDB_G0282471 on chromosome: 3 position 5811380 to 5815420																	0.999988	50.4105	0.999917	41.5137	7.09e-07	38.97	143.95	0.999122
DDB_G0285421753	DDB_G0285421	DDB_G0285421	unknown	0.12611	1902	764	753	753		25023	32939	251505	446266	Dsil18WTrpt_TO_F12_3	2029	251505	446266	Dsil18WTrpt_TO_F12_3	2029	DDB0219951|DDB_G0285421	DDB0219951|DDB_G0285421	DDB0219951|DDB_G0285421			>DDB0219951|DDB_G0285421 |Protein|gene: DDB_G0285421 on chromosome: 4 position 3514189 to 3517814																	1	119.787	1	99.0396	3.42e-11	44.94	193.4	1
DDB_G0269964224	DDB_G0269964	DDB_G0269964	Uncharacterized membrane protein YCR023C	0.125988	12063	3865	224	224		21593	28200;28201	209864	367829	Dicty_PS_cation_11_2	3448	209862	367823	Dicty_PS_cation_11_1	3351	DDB0306597|DDB_G0269964	DDB0306597|DDB_G0269964	DDB0306597|DDB_G0269964			>DDB0306597|DDB_G0269964 |Protein|gene: DDB_G0269964 on chromosome: 1 position 3938864 to 3940930																	0.998456	28.8175	0.998456	28.8175	9.84e-07	33.56	178.44	0.993435
DDB_G0291231518	DDB_G0291231	mhkA	myosin heavy chain kinase A	0.12591	1650	651	518	518		20030;23268	26062;26063;26064;26065;26066;30523;30524;30525	191893	335194	Dsil18WT_TO_F10_2	7930	191909	335243	Dsil18WTrpt_TO_F10_3	9151	DDB0216274|DDB_G0291231	DDB0216274|DDB_G0291231	DDB0216274|DDB_G0291231			>DDB0216274|DDB_G0291231 |Protein|gene: mhkA on chromosome: 6 position 65139 to 68579																	0.997337	25.7355	0.996934	25.121	1.06e-21	57.96	228.03	0.971481
DDB_G0272110213	DDB_G0272110	gskA	glycogen synthase kinase 3	0.125849	143	68	213	213		5963;8045	7230;9759	69379	118035	Dicty_TiO2_cation11	4469	69431	118148	Dsil18WTrpt_TO_F10_1	9965	DDB0185150|DDB_G0272110	DDB0185150|DDB_G0272110	DDB0185150|DDB_G0272110			>DDB0185150|DDB_G0272110 |Protein|gene: gskA on chromosome: 2 position 1334436 to 1336255																	0.997269	25.6445	0.997269	25.6445	8.14e-18	8.06	192.41	0.886267
DDB_G02677349	DDB_G0267734	DDB_G0267734	putative SAM dependent methyltransferase	0.12579	4986	2176	9	9		21328;21329	27867;27869	206717	361872	Dsil18WT_TO_F4_1	8191	206717	361872	Dsil18WT_TO_F4_1	8191	DDB0233903|DDB_G0267734	DDB0233903|DDB_G0267734	DDB0233903|DDB_G0267734			>DDB0233903|DDB_G0267734 |Protein|gene: DDB_G0267734 on chromosome: 1 position 730241 to 731113																	0.999998	56.1089	0.870206	8.27	0.000342695	54.23	145.18	0.99974
DDB_G0272771389	DDB_G0272771	wdr7	WD40 repeat-containing protein	0.124506	5085	2220	389	389		20830	27216	201549	352590	Dsil18WT_TO_F4_1	15647	201561	352636	Dsil18WTrpt_TO_F4_3	16007	DDB0233984|DDB_G0272771	DDB0233984|DDB_G0272771	DDB0233984|DDB_G0272771			>DDB0233984|DDB_G0272771 |Protein|gene: wdr7 on chromosome: 2 position 2154360 to 2158488																	0.999765	36.3069	0.999454	32.6303	8.43e-30	20.7	167.52	0.991784
DDB_G02770171082	DDB_G0277017	gxcN	pleckstrin homology (PH) domain-containing protein, RhoGEF domain-containing protein	0.124404	11144	1891	1082	1082		26329	34689;34690	265186	471206	Dicty_TiO2_cation4_2	7657	265199	471250	Dsil18WTrpt_TO_F4_3	15033	DDB0233358|DDB_G0277017	DDB0233358|DDB_G0277017	DDB0233358|DDB_G0277017			>DDB0233358|DDB_G0277017 |Protein|gene: gxcN on chromosome: 2 position 7226683 to 7230316																	0.941327	13.561	0.941327	13.561	0.0226985	4.3	72.844	0.73886
DDB_G0282823668	DDB_G0282823	DDB_G0282823	tetratricopeptide repeat-containing protein	0.123574	7155	3697	668	668		16658;19249	21038;24853;24854;24855;24856	155172	271251	Dsil18WTrpt_TO_F11_2	9756	181891	316594	Dsil18WTrpt_TO_F5_1	13549	DDB0306213|DDB_G0282823	DDB0306213|DDB_G0282823	DDB0306213|DDB_G0282823			>DDB0306213|DDB_G0282823 |Protein|gene: DDB_G0282823 on chromosome: 3 position 6262357 to 6265680																	0.999603	34.8416	0.998225	28.0891	0.00076936	17.54	96.604	0.998415
DDB_G0291512682	DDB_G0291512	epnA	epsin	0.1234	6322	3037	682	682		17185;17186	21727;21728;21729;21730;21731	160851	281927	DSil_02_PS_cation6_3	659	160922	282181	DSil_02_PS_cation5_3	2278	DDB0266727|DDB_G0291512	DDB0266727|DDB_G0291512	DDB0266727|DDB_G0291512			>DDB0266727|DDB_G0291512 |Protein|gene: epnA on chromosome: 6 position 459846 to 462386																	0.999998	58.1996	0.999994	52.5015	0.000609573	46.82	164.06	0.999998
DDB_G027254295	DDB_G0272542	prkag	CBS (cystathionine-beta-synthase) domain-containing protein, AMP-activated protein kinase gamma subunit, AMPK complex gamma subunit	0.122041	5775	2640	95	95		8137	9864	70260	119541	Dsil18WTrpt_TO_F5_1	12762	70247	119477	Dicty_TiO2_cation5_3	5725	DDB0237813|DDB_G0272542	DDB0237813|DDB_G0272542	DDB0237813|DDB_G0272542			>DDB0237813|DDB_G0272542 |Protein|gene: prkag on chromosome: 2 position 1788557 to 1790562																	0.996798	24.9546	0.964806	14.3801	9.84e-07	39.09	178.44	0.996599
DDB_G027651526	DDB_G0276515	DDB_G0276515	0	0.121969	9485	5232	26	26		7841;7842	9533;9534	67638	114998	DSil_02_TiO2_cation11_3	3911	67610	114949	Dsil18WT_TO_F5_3	11220	DDB0348757|DDB_G0276515	DDB0348757|DDB_G0276515	DDB0348757|DDB_G0276515			>DDB0348757|DDB_G0276515 |Protein|gene: DDB_G0276515 on chromosome: 2 position 6990870 to 6992122																	1	83.0472	1	153.284	9.12e-05	44.85	166.7	1
DDB_G027666365	DDB_G0276663	DDB_G0276663	Pendrin	0.121176	8364	4325	65	65		8077	9796	69825	118780	Dsil18WTrpt_TO_F9_3	12294	69825	118780	Dsil18WTrpt_TO_F9_3	12294	DDB0307598|DDB_G0276663	DDB0307598|DDB_G0276663	DDB0307598|DDB_G0276663			>DDB0307598|DDB_G0276663 |Protein|gene: DDB_G0276663 on chromosome: 2 position 7094813 to 7097853																	0.998722	28.9287	0.886792	8.93947	0.00108079	34.9	91.235	0.964569
DDB_G0291670358	DDB_G0291670	DDB_G0291670	unknown	0.12095	4528	2032	358	358		24475;24679	32231;32232;32493	245803	435724	Dsil18WTrpt_TO_F5_1	6975	245803	435724	Dsil18WTrpt_TO_F5_1	6975	DDB0233649|DDB_G0291670	DDB0233649|DDB_G0291670	DDB0233649|DDB_G0291670			>DDB0233649|DDB_G0291670 |Protein|gene: DDB_G0291670 on chromosome: 6 position 364638 to 366239																	0.999998	56.9171	0.999729	35.6612	0.00675974	20.26	92.163	0.999825
DDB_G0281555630	DDB_G0281555	kif7	kinesin-1, kinesin family member 7	0.120637	1229	450	630	630		22006	28760;28761	214534	376794	Dsil18WTrpt_TO_F5_2	17150	214536	376807	Dsil18WTrpt_TO_F5_3	17069	DDB0206583|DDB_G0281555	DDB0206583|DDB_G0281555	DDB0206583|DDB_G0281555			>DDB0206583|DDB_G0281555 |Protein|gene: kif7 on chromosome: 3 position 4819674 to 4823774																	1	142.331	1	92.475	7.09e-23	43.3	202.39	1
DDB_G0278285927	DDB_G0278285	copB2	WD40 repeat-containing protein, coatomer protein complex beta 2 subunit (beta prime)	0.12007	4823	2126	927	927		26763;26764;26765	35276;35277;35279;35280;35281;35282	270210	480723	DSil_02_TiO2_cation5_3	3832	270209	480716	DSil_02_TiO2_cation5_3	3509	DDB0233798|DDB_G0278285	DDB0233798|DDB_G0278285	DDB0233798|DDB_G0278285			>DDB0233798|DDB_G0278285 |Protein|gene: copB2 on chromosome: 3 position 618891 to 622611																	0.985931	21.4692	0.992082	21.0507	0.000442415	43.84	153.28	0.985931
DDB_G0287697518	DDB_G0287697	DDB_G0287697	0	0.119038	8876	4653	518	518		21955	28685;28686	213921	375611	Dsil18WT_TO_F4_2	9279	213926	375622	Dsil18WTrpt_TO_F4_1	9917	DDB0308581|DDB_G0287697	DDB0308581|DDB_G0287697	DDB0308581|DDB_G0287697			>DDB0308581|DDB_G0287697 |Protein|gene: DDB_G0287697 on chromosome: 5 position 569375 to 572151																	0.993995	22.191						0.980774
DDB_G0286951288	DDB_G0286951	DDB_G0286951	0	0.118333	7329	3759	288	288		16203	20480	149638	260895	Dsil18WT_TO_F12_3	6052	149637	260894	Dsil18WT_TO_F12_2	6166	DDB0306396|DDB_G0286951	DDB0306396|DDB_G0286951	DDB0306396|DDB_G0286951			>DDB0306396|DDB_G0286951 |Protein|gene: DDB_G0286951 on chromosome: 4 position 5136274 to 5139707																	1	66.6855	1	66.6855	2.64e-05	40.94	140.37	0.99974
DDB_G0275165812	DDB_G0275165	DDB_G0275165	LISK family protein kinase, protein kinase, TKL group, tyrosine kinase-like protein	0.118026	2451	978	812	812		21625;23084	28245;30271	210222	368427	Dsil18WT_TO_F12_2	3044	227603	401264	Dsil18WT_TO_F12_2	3383	DDB0229851|DDB_G0275165	DDB0229851|DDB_G0275165	DDB0229851|DDB_G0275165			>DDB0229851|DDB_G0275165 |Protein|gene: DDB_G0275165 on chromosome: 2 position 5143836 to 5146781																	0.999961	45.9189	0.998882	29.5106	0.0455975	20.63	97.769	0.99914
DDB_G02823751534	DDB_G0282375	amiB	putative mediator complex subunit 13	0.117315	1324	485	1534	1534		8198;8199	9943;9944;9945;9946;9947;9948;9949;9950	70788	120416	DSil_02_TiO2_cation5_1	5807	70787	120415	Dsil18WTrpt_TO_F5_3	14379	DDB0214900|DDB_G0282375	DDB0214900|DDB_G0282375	DDB0214900|DDB_G0282375			>DDB0214900|DDB_G0282375 |Protein|gene: amiB on chromosome: 3 position 6170766 to 6179193																	0.99991	40.5439						0.99991
DDB_G0272236575	DDB_G0272236	aspS1	aspartyl-tRNA synthetase, aspartate-tRNA ligase	0.116284	10770	1275;1276	575;568	575		957;2754	1194;3380	25291	42702	Dsil18WTrpt_TO_F5_3	6124	25293	42705	DSil_02_TiO2_cation5_1	2400	DDB0231308|DDB_G0272236;DDB0231309|DDB_G0272304	DDB0231308|DDB_G0272236;DDB0231309|DDB_G0272304	DDB0231308|DDB_G0272236			>DDB0231308|DDB_G0272236 |Protein|gene: aspS1 on chromosome: 2 position 1722204 to 1724012;>DDB0231309|DDB_G0272304 |Protein|gene: aspS2 on chromosome: 2 position 1720046 to 1721821																	1	92.7466						1
DDB_G0288387221	DDB_G0288387	accA	acetyl-CoA carboxylase, biotin carboxylase	0.116252	2733	1079	221	221		10141;28112	12322;12323;36937	88911	153838	Dicty_PS_cation_11_2	4111	88913	153843	Dicty_PS_cation_12_2	3886	DDB0230067|DDB_G0288387	DDB0230067|DDB_G0288387	DDB0230067|DDB_G0288387			>DDB0230067|DDB_G0288387 |Protein|gene: accA on chromosome: 5 position 1474122 to 1480970																	0.997815	26.5953	0.997815	26.5953	5.01e-15	77.69	197.15	0.994879
DDB_G028574157	DDB_G0285741	prdx5	peroxiredoxin	0.115925	11627	2764	57	57		10145;28223	12329;37075;37076	285657	507248	Dsil18WTrpt_TO_F4_2	15490	285650	507233	Dsil18WT_TO_F4_3	15171	DDB0238212|DDB_G0285741	DDB0238212|DDB_G0285741	DDB0238212|DDB_G0285741			>DDB0238212|DDB_G0285741 |Protein|gene: prdx5 on chromosome: 4 position 3255042 to 3256116																	0.999821	38.008	0.987982	19.6321	2.13e-06	32.94	141.14	0.883423
DDB_G02865452974	DDB_G0286545	vps13D	vacuolar protein sorting-associated protein 13 family protein	0.115715	11458	2348	2974	2974		23471	30809;30810	232398	409130	Dsil18WTrpt_TO_F5_3	13581	232396	409127	Dsil18WTrpt_TO_F5_1	13438	DDB0234205|DDB_G0286545	DDB0234205|DDB_G0286545	DDB0234205|DDB_G0286545			>DDB0234205|DDB_G0286545 |Protein|gene: vps13D on chromosome: 4 position 4616198 to 4630066																	0.999961	45.681	0.997601	27.9987	0.00192076	15.12	112.01	0.999923
DDB_G027151422	DDB_G0271514	rpc5	RNA polymerase III subunit	0.115127	1697	677	22	22		12922	15735;15736;15737;15738	113814	196166	DSil_02_PS_cation7_1	2135	113812	196164	Dsil18WTrpt_TO_F7_3	7213	DDB0216316|DDB_G0271514	DDB0216316|DDB_G0271514	DDB0216316|DDB_G0271514			>DDB0216316|DDB_G0271514 |Protein|gene: rpc5 on chromosome: 2 position 469596 to 471672																	0.998697	33.6157	0.0961636	-4.01737	1	1.31	12.056	0.998697
DDB_G0272522435	DDB_G0272522	sgkA	sphingosine kinase	0.114976	169	78	435	435		11750	14282;14283	102874	177171	Dsil18WT_TO_F4_1	6821	102875	177172	Dsil18WT_TO_F4_2	6721	DDB0185181|DDB_G0272522	DDB0185181|DDB_G0272522	DDB0185181|DDB_G0272522			>DDB0185181|DDB_G0272522 |Protein|gene: sgkA on chromosome: 2 position 1846158 to 1848032																	0.999777	36.9369	0.994263	25.5346	1.6e-15	62.12	155.4	0.996246
DDB_G0282189133	DDB_G0282189	tupA	transcriptional repressor TUP1	0.114461	10256	491	133	133		17198;17199;22515	21747;21748;21749;21750;29493	161170	282835	Dsil18WT_TO_F10_3	4156	161154	282746	Dsil18WT_TO_F9_1	3842	DDB0214909|DDB_G0282189	DDB0214909|DDB_G0282189	DDB0214909|DDB_G0282189			>DDB0214909|DDB_G0282189 |Protein|gene: tupA on chromosome: 3 position 5574241 to 5576373																	0.999714	35.4663	0.986046	18.5156	3.25e-07	44.67	135.71	0.995904
DDB_G02866132379	DDB_G0286613	DDB_G0286613	type A von Willebrand factor (VWFA) domain-containing protein, poly(ADP-ribose) polymerase, catalytic region domain-containing protein, BRCT domain-containing protein, 14-3-3 family protein, vault protein inter-alpha-trypsin (VIT) domain-containing protein	0.114093	3829	1695	2379	2379		28887;28888	37840;37841;37843;37844;37845	290876	516263	Dsil18WTrpt_TO_F5_1	8952	290915	516326	Dsil18WT_TO_F9_2	6141	DDB0232950|DDB_G0286613	DDB0232950|DDB_G0286613	DDB0232950|DDB_G0286613			>DDB0232950|DDB_G0286613 |Protein|gene: DDB_G0286613 on chromosome: 4 position 4708744 to 4716594																	0.873743	11.5876	0.00972676	-17.9884	1.36e-19	78.24	218.87	0.111084
DDB_G02922301938	DDB_G0292230	DDB_G0292230	0	0.113594	12118	3952	1938	1938		21945	28669	213766	375348	Dsil18WT_TO_F5_3	4202	213766	375348	Dsil18WT_TO_F5_3	4202	DDB0306751|DDB_G0292230	DDB0306751|DDB_G0292230	DDB0306751|DDB_G0292230			>DDB0306751|DDB_G0292230 |Protein|gene: DDB_G0292230 on chromosome: 6 position 1311188 to 1320534																	1	78.9552						0.999998
DDB_G0281025314	DDB_G0281025	DDB_G0281025	0	0.113396	7242	3749	314	314		21430	28000	207987	364318	DSil_02_PS_cation6_1	2324	207987	364318	DSil_02_PS_cation6_1	2324	DDB0306359|DDB_G0281025	DDB0306359|DDB_G0281025	DDB0306359|DDB_G0281025			>DDB0306359|DDB_G0281025 |Protein|gene: DDB_G0281025 on chromosome: 3 position 3944292 to 3946934																	0.994534	25.0258	0.93595	12.1494	0.0116208	1	71.241	0.994534
DDB_G0274603308	DDB_G0274603	kif9	kinesin family member 9	0.113158	230	94	308	308		23643;23644	31053;31054;31055;31056;31057	234578	413172	Dsil18WTrpt_TO_F6_2	3013	234573	413160	Dsil18WTrpt_TO_F5_1	3680	DDB0185204|DDB_G0274603	DDB0185204|DDB_G0274603	DDB0185204|DDB_G0274603			>DDB0185204|DDB_G0274603 |Protein|gene: kif9 on chromosome: 2 position 4280121 to 4283887																	0.989937	21.8394	0.871767	11.8093	0.00429052	18.85	86.822	0.982505
DDB_G027941539	DDB_G0279415	limE	LIM-type zinc finger-containing protein	0.112201	1377	510	39	39		1581	1979;1981;1982	14977	25271	Dsil18WT_TO_F6_1	2691	14979	25276	Dsil18WT_TO_F6_2	2698	DDB0214939|DDB_G0279415	DDB0214939|DDB_G0279415	DDB0214939|DDB_G0279415			>DDB0214939|DDB_G0279415 |Protein|gene: limE on chromosome: 3 position 2195759 to 2196668																	0.997505	26.0176	0.991545	20.7024	6.74e-05	22.99	136.96	0.99563
DDB_G0291670438	DDB_G0291670	DDB_G0291670	unknown	0.111525	4526	2032	438	438		21880;21881	28578;28579;28580	213047	374195	Dsil18WT_TO_F3_2	4050	213049	374197	Dsil18WTrpt_TO_F3_3	4515	DDB0233649|DDB_G0291670	DDB0233649|DDB_G0291670	DDB0233649|DDB_G0291670			>DDB0233649|DDB_G0291670 |Protein|gene: DDB_G0291670 on chromosome: 6 position 364638 to 366239																	0.976046	16.1793	0.218929	-4.85444	0.829808	6.25	32.342	0.850142
DDB_G028902792	DDB_G0289027	DDB_G0289027	unknown	0.110578	6712	3341	92	92		12749	15507	112284	193685	DSil_02_TiO2_cation11_3	1460	112281	193681	DSil_02_PS_cation11_3	1037	DDB0304888|DDB_G0289027	DDB0304888|DDB_G0289027	DDB0304888|DDB_G0289027			>DDB0304888|DDB_G0289027 |Protein|gene: DDB_G0289027 on chromosome: 5 position 2254543 to 2255591																	1	35.9345	1	35.9345	0.0401126	14.17	114.35	1
DDB_G0270238893	DDB_G0270238	DDB_G0270238	0	0.110279	8272	4274	893	893		16981	21447;21448	158425	277398	Dsil18WTrpt_TO_F5_2	4707	158425	277398	Dsil18WTrpt_TO_F5_2	4707	DDB0307458|DDB_G0270238	DDB0307458|DDB_G0270238	DDB0307458|DDB_G0270238			>DDB0307458|DDB_G0270238 |Protein|gene: DDB_G0270238 on chromosome: 1 position 4474835 to 4479049																	0.999738	35.8493	0.989536	21.1348	0.406081	14	45.334	0.991812
DDB_G0282471384	DDB_G0282471	DDB_G0282471	0	0.110248	7297	3751	384	384		28268	37125;37126	286043	507973	Dicty_TiO2_cation5	563	286050	507989	Dsil18WTrpt_TO_F5_1	796	DDB0306363|DDB_G0282471	DDB0306363|DDB_G0282471	DDB0306363|DDB_G0282471			>DDB0306363|DDB_G0282471 |Protein|gene: DDB_G0282471 on chromosome: 3 position 5811380 to 5815420																	0.993312	24.866	0.993312	24.866	1.97e-38	17.78	211.87	0.938674
DDB_G0270902929	DDB_G0270902	DDB_G0270902	Ninein-like protein	0.11007	8446	4374	929	929		13494;21199	16866;16867;27701	205652	360108	Dsil18WTrpt_TO_F4_3	12575	205656	360116	DSil_02_TiO2_cation4_1	5566	DDB0307773|DDB_G0270902	DDB0307773|DDB_G0270902	DDB0307773|DDB_G0270902			>DDB0307773|DDB_G0270902 |Protein|gene: DDB_G0270902 on chromosome: 1 position 3239824 to 3244143																	0.999999	59.8989	0.999992	51.0588	4.03e-12	36.82	147.66	0.999994
DDB_G0284761555	DDB_G0284761	fslA	frizzled and smoothened-like protein A	0.109956	3303	1488	555	555		8922	10828	76817	130609	Dsil18WTrpt_TO_F5_1	1510	76817	130609	Dsil18WTrpt_TO_F5_1	1510	DDB0231832|DDB_G0284761	DDB0231832|DDB_G0284761	DDB0231832|DDB_G0284761			>DDB0231832|DDB_G0284761 |Protein|gene: fslA on chromosome: 4 position 2445394 to 2447839																	0.999501	33.4679	0.989106	19.5983	0.0115836	27.49	78.538
DDB_G0269188244	DDB_G0269188	snwA	nuclear receptor coactivator NC0A-62, SKIP/SNW domain-containing protein	0.108929	481	193	244	244		8176	9903;9904;9905	70510	119947	Dicty_PS_cation_12_2	2084	70510	119947	Dicty_PS_cation_12_2	2084	DDB0191206|DDB_G0269188	DDB0191206|DDB_G0269188	DDB0191206|DDB_G0269188			>DDB0191206|DDB_G0269188 |Protein|gene: snwA on chromosome: 1 position 2978336 to 2980393																	1	164.056	1	164.056	4.35e-07	23.29	188.49	1
DDB_G0269188254	DDB_G0269188	snwA	nuclear receptor coactivator NC0A-62, SKIP/SNW domain-containing protein	0.108694	9979	193	254	254		8176	9903;9904;9905	70486	119907	Dicty_PS_cation_12_1	1539	70510	119947	Dicty_PS_cation_12_2	2084	DDB0191206|DDB_G0269188	DDB0191206|DDB_G0269188	DDB0191206|DDB_G0269188			>DDB0191206|DDB_G0269188 |Protein|gene: snwA on chromosome: 1 position 2978336 to 2980393																	0.981117	17.1566	0.981117	17.1566	4.35e-07	23.29	188.49	0.941785
DDB_G0276515232	DDB_G0276515	DDB_G0276515	0	0.107566	9487	5232	232	232		21900	28601;28602	213233	374520	Dsil18WTrpt_TO_F5_2	13607	213218	374485	Dsil18WT_TO_F4_1	11748	DDB0348757|DDB_G0276515	DDB0348757|DDB_G0276515	DDB0348757|DDB_G0276515			>DDB0348757|DDB_G0276515 |Protein|gene: DDB_G0276515 on chromosome: 2 position 6990870 to 6992122																	0.999804	38.7675	0.97637	16.167	0.0049196	30.88	104.43	0.998749
DDB_G028172555	DDB_G0281725	ube2m	ubiquitin-conjugating enzyme E2 M, NEDD8-conjugating enzyme (Ubc12)	0.106639	5884	2708	55	55		18131;21491	23077;28074	208484	365331	Dsil18WTrpt_TO_F13_2	7480	169762	297311	Dsil18WTrpt_TO_F11_3	8401	DDB0238042|DDB_G0281725	DDB0238042|DDB_G0281725	DDB0238042|DDB_G0281725			>DDB0238042|DDB_G0281725 |Protein|gene: ube2m on chromosome: 3 position 4883727 to 4884819																	1	78.9356	0.999997	55.7599	0.00158088	52.98	150.24	1
DDB_G0274893898	DDB_G0274893	DDB_G0274893	unknown	0.106447	11623	2762	898	898		20086;24993	26152;32903	251113	445576	Dsil18WT_TO_F5_3	6474	192947	337204	Dsil18WTrpt_TO_F12_2	3439	DDB0238208|DDB_G0274893	DDB0238208|DDB_G0274893	DDB0238208|DDB_G0274893			>DDB0238208|DDB_G0274893 |Protein|gene: DDB_G0274893 on chromosome: 2 position 4359088 to 4362010																	0.993042	21.5452	0.95797	13.6712	1.89e-18	33.77	147.94	0.882091
DDB_G02732852169	DDB_G0273285	DDB_G0273285	0	0.106376	9063	4867	2169	2169		8978;8979	10904;10905;10906	77454	131679	DSil_02_TiO2_cation11_2	2247	77427	131639	Dsil18WTrpt_TO_F5_3	8168	DDB0346879|DDB_G0273285;DDB0346880|DDB_G0273795	DDB0346879|DDB_G0273285	DDB0346879|DDB_G0273285			>DDB0346879|DDB_G0273285 |Protein|gene: DDB_G0273285 on chromosome: 2 position 2613529 to 2620949;>DDB0346880|DDB_G0273795 |Protein|gene: DDB_G0273795 on chromosome: 2 position 3410837 to 3418257																	0.994003	23.1266	0.871598	9.36699	3.43e-06	28.51	128.36	0.994003
DDB_G02749171198	DDB_G0274917	vps13B	Vacuolar protein sorting-associated protein 13C	0.106065	5291	2344	1198	1198		24005	31565	238805	421025	Dsil18WTrpt_TO_F6_2	897	238805	421025	Dsil18WTrpt_TO_F6_2	897	DDB0234199|DDB_G0274917	DDB0234199|DDB_G0274917	DDB0234199|DDB_G0274917			>DDB0234199|DDB_G0274917 |Protein|gene: vps13B on chromosome: 2 position 4457216 to 4475690																	0.928677	11.1463	0.793796	5.85413	0.00221706	32.65	97.936
DDB_G02910631621	DDB_G0291063	thoc2	putative THO2 protein	0.105572	4407	1991	1621	1621		22131	28968	215979	379347	Dicty_TiO2_cation13_1	1119	216010	379397	Dsil18WTrpt_TO_F12_3	2158	DDB0233558|DDB_G0291063	DDB0233558|DDB_G0291063	DDB0233558|DDB_G0291063			>DDB0233558|DDB_G0291063 |Protein|gene: thoc2 on chromosome: 5 position 4908746 to 4915295																	0.895983	9.43165	0.895983	9.43165	0.011262	11.05	77.654	0.872031
DDB_G02866132386	DDB_G0286613	DDB_G0286613	type A von Willebrand factor (VWFA) domain-containing protein, poly(ADP-ribose) polymerase, catalytic region domain-containing protein, BRCT domain-containing protein, 14-3-3 family protein, vault protein inter-alpha-trypsin (VIT) domain-containing protein	0.105332	3834	1695	2386	2386		28887;28888	37840;37841;37843;37844;37845	290915	516326	Dsil18WT_TO_F9_2	6141	290915	516326	Dsil18WT_TO_F9_2	6141	DDB0232950|DDB_G0286613	DDB0232950|DDB_G0286613	DDB0232950|DDB_G0286613			>DDB0232950|DDB_G0286613 |Protein|gene: DDB_G0286613 on chromosome: 4 position 4708744 to 4716594																	0.999995	53.0578	0.999411	32.3515	1.36e-19	78.24	218.87	0.828229
DDB_G0286117112	DDB_G0286117	rps10	40S ribosomal protein S10	0.104656	9948	164	112	112		20089;25005;25006	26155;32917;32919	192981	337283	Dsil18WT_TO_F12_3	7153	251260	445848	Dsil18WTrpt_TO_F5_2	10865	DDB0191166|DDB_G0286117	DDB0191166|DDB_G0286117	DDB0191166|DDB_G0286117			>DDB0191166|DDB_G0286117 |Protein|gene: rps10 on chromosome: 4 position 4072416 to 4073194																	0.99887	29.4635	0.647243	2.63639	1.76e-34	43.77	226.58	0.914805
DDB_G0294587586	DDB_G0294587	DDB_G0294587	unknown	0.104065	4051	1848	586	586		20070;24067	26130;31666;31667	239653	422601	Dicty_TiO2_cation5	3811	192739	336866	Dsil18WTrpt_TO_F12_1	5172	DDB0233292|DDB_G0294587	DDB0233292|DDB_G0294587	DDB0233292|DDB_G0294587			>DDB0233292|DDB_G0294587 |Protein|gene: DDB_G0294587 on chromosome: 2 position 920601 to 924281																	0.999912	43.2874	0.999912	43.2874	0.000794224	30.06	120.05	0.999836
DDB_G02894231072	DDB_G0289423	DDB_G0289423	SPX domain-containing protein, EXS domain-containing protein, SPX/EXS domain-containing protein 4	0.103982	6294	2998	1072	1072		28000	36802;36803	282816	502287	Dsil18WTrpt_TO_F12_2	2922	282810	502272	Dsil18WT_TO_F13_3	4043	DDB0266496|DDB_G0289423	DDB0266496|DDB_G0289423	DDB0266496|DDB_G0289423			>DDB0266496|DDB_G0289423 |Protein|gene: DDB_G0289423 on chromosome: 5 position 2794822 to 2798067																	0.976408	16.1843	0.978313	16.5428	0.000874713	61.03	115.98	0.993146
DDB_G02731011807	DDB_G0273101	DDB_G0273101	armadillo-like helical domain-containing protein, SEC7-like domain-containing protein	0.103548	4454	2019	1807	1807		22435	29375	219255	385318	Dsil18WTrpt_TO_F4_3	7498	219241	385300	Dsil18WT_TO_F4_1	7174	DDB0233619|DDB_G0273101;DDB0304853|DDB_G0273831	DDB0233619|DDB_G0273101	DDB0233619|DDB_G0273101			>DDB0233619|DDB_G0273101 |Protein|gene: DDB_G0273101 on chromosome: 2 position 2569065 to 2575617;>DDB0304853|DDB_G0273831 |Protein|gene: DDB_G0273831 on chromosome: 2 position 3456169 to 3462721																	0.999423	32.388	0.983262	17.6896	0.000413068	68.13	120.05	0.983262
DDB_G0275459154	DDB_G0275459	DDB_G0275459	RNA-binding region RNP-1 domain-containing protein, RNA recognition motif-containing protein RRM	0.103313	3134	1377	154	154		8281	10049	71436	121392	DSil_02_PS_cation9_2	2107	71411	121348	Dsil18WT_TO_F9_1	6603	DDB0231494|DDB_G0275459	DDB0231494|DDB_G0275459	DDB0231494|DDB_G0275459			>DDB0231494|DDB_G0275459 |Protein|gene: DDB_G0275459 on chromosome: 2 position 6113524 to 6114624																	1	63.33	0.999997	55.9198	1.61e-14	53.08	198.61	1
DDB_G0272110214	DDB_G0272110	gskA	glycogen synthase kinase 3	0.102202	12739	68	214	214		5963;8045	7230;9759	69445	118171	Dsil18WTrpt_TO_F10_1	11618	69431	118148	Dsil18WTrpt_TO_F10_1	9965	DDB0185150|DDB_G0272110	DDB0185150|DDB_G0272110	DDB0185150|DDB_G0272110			>DDB0185150|DDB_G0272110 |Protein|gene: gskA on chromosome: 2 position 1334436 to 1336255																	0.999777	36.5188	0.999288	31.4692	8.14e-18	8.06	192.41	0.999288
DDB_G02764417	DDB_G0276441	rpl7	S60 ribosomal protein L7	0.101254	9843	47	7	7		26776;26777	35300;35301	270606	481602	DSil_02_PS_cation9_1	3273	270608	481611	DSil_02_PS_cation9_3	3338	DDB0185073|DDB_G0276441	DDB0185073|DDB_G0276441	DDB0185073|DDB_G0276441			>DDB0185073|DDB_G0276441 |Protein|gene: rpl7 on chromosome: 2 position 6956284 to 6957511																	0.999971	45.306	0.999383	32.0953	0.000114651	27.67	124.18	0.999971
DDB_G0288811350	DDB_G0288811	DDB_G0288811	RabGAP/TBC domain-containing protein, putative GTPase activating protein (GAP)	0.100272	3960	1789	350	350		20986	27415;27417	203133	355517	Dsil18WTrpt_TO_F6_1	6105	203133	355517	Dsil18WTrpt_TO_F6_1	6105	DDB0233124|DDB_G0288811	DDB0233124|DDB_G0288811	DDB0233124|DDB_G0288811			>DDB0233124|DDB_G0288811 |Protein|gene: DDB_G0288811 on chromosome: 5 position 2006806 to 2009608																	0.973781	18.7144	0.859663	10.3604	3.07e-10	32.05	123.7	0.973511
DDB_G0286969765	DDB_G0286969	DDB_G0286969	type A von Willebrand factor (VWFA) domain-containing protein, MIF4G-like, type 3 domain-containing protein, putative eukaryotic translation initiation factor 4 gamma (eIF4G)	0.0997342	6230	2941	765	765		6645	8101;8102	57487	97633	Dsil18WTrpt_TO_F9_1	13765	57487	97633	Dsil18WTrpt_TO_F9_1	13765	DDB0252861|DDB_G0286969	DDB0252861|DDB_G0286969	DDB0252861|DDB_G0286969			>DDB0252861|DDB_G0286969 |Protein|gene: DDB_G0286969 on chromosome: 4 position 5063512 to 5069942																	0.998439	31.2843	0.983152	18.6485	4.44e-16	33.49	141.83	0.341446
DDB_G0276027225	DDB_G0276027	pdeE	cAMP/cGMP-stimulated cAMP/cGMP phosphodiesterase, beta-lactamase domain-containing protein	0.0996179	259	104	225	225		13351;13352	16588;16589;16590;16591	118891	204808	DSil_02_TiO2_cation6_3	2208	118871	204753	Dicty_TiO2_cation6_2	2933	DDB0185220|DDB_G0276027	DDB0185220|DDB_G0276027	DDB0185220|DDB_G0276027			>DDB0185220|DDB_G0276027 |Protein|gene: pdeE on chromosome: 2 position 6313321 to 6316891																	1	143.482	1	159.286	0.00185327	22.52	176.01	1
DDB_G02778611105	DDB_G0277861	patA	P-type ATPase, Ca2+-ATPase	0.0991991	1391	515	1105	1105		6699;6802	8172;8307	58027	98562	Dsil18WTrpt_TO_F5_3	12016	59005	100162	Dsil18WT_TO_F10_2	8718	DDB0214945|DDB_G0277861	DDB0214945|DDB_G0277861	DDB0214945|DDB_G0277861			>DDB0214945|DDB_G0277861 |Protein|gene: patA on chromosome: 3 position 364618 to 368104																	1	104.516	0.950501	12.8336	2.07e-11	40.23	143.81	0.994925
DDB_G0293942990	DDB_G0293942	DDB_G0293942	0	0.0991449	7879	4040	990	990		8065	9781	69711	118595	Dsil18WTrpt_TO_F5_3	11411	69711	118595	Dsil18WTrpt_TO_F5_3	11411	DDB0306896|DDB_G0293942	DDB0306896|DDB_G0293942	DDB0306896|DDB_G0293942			>DDB0306896|DDB_G0293942 |Protein|gene: DDB_G0293942 on chromosome: 6 position 3553305 to 3558082																	0.999896	39.8382	0.997769	26.7913	0.0115836	18.67	78.538	0.997823
DDB_G0275867368	DDB_G0275867	DDB_G0275867	0	0.0989521	8687	4536	368	368		24255	31941;31942	242932	429539	Dsil18WT_TO_F4_1	6349	242932	429539	Dsil18WT_TO_F4_1	6349	DDB0308193|DDB_G0275867	DDB0308193|DDB_G0275867	DDB0308193|DDB_G0275867			>DDB0308193|DDB_G0275867 |Protein|gene: DDB_G0275867 on chromosome: 2 position 5776448 to 5779105																	0.827783	9.82871	0.74808	7.73738	4.04e-06	41.78	171.16	0.748085
DDB_G028181129	DDB_G0281811	DDB_G0281811	0	0.0988641	8780	4578	29	29		10102;27114;27115	12275;35712;35713	273528	486157	DSil_02_TiO2_cation12_3	525	88408	152939	Dsil18WTrpt_TO_F13_1	1216	DDB0308285|DDB_G0281811	DDB0308285|DDB_G0281811	DDB0308285|DDB_G0281811			>DDB0308285|DDB_G0281811 |Protein|gene: DDB_G0281811 on chromosome: 3 position 4857991 to 4858413																	1	27.8383	1	54.6053	0.0455975	23.13	97.769	1
DDB_G0277219223	DDB_G0277219	vps13l	unknown	0.098703	6552	3266	223	223		11118	13519	97952	169042	Dsil18WT_TO_F13_2	1953	97952	169042	Dsil18WT_TO_F13_2	1953	DDB0304548|DDB_G0277219	DDB0304548|DDB_G0277219	DDB0304548|DDB_G0277219			>DDB0304548|DDB_G0277219 |Protein|gene: vps13l on chromosome: 2 position 7662227 to 7664303																	0.997504	26.0176	0.993337	21.7815	0.00238563	36.29	112.01
DDB_G02733811264	DDB_G0273381	DDB_G0273381	E3 ubiquitin-protein ligase TRIM37	0.0984307	9490	5238	1264	1264		8859;14863	10749;18898	134675	232315	DSil_02_TiO2_cation11_3	3560	134652	232279	Dicty_PS_cation_12_1	2955	DDB0348785|DDB_G0273381;DDB0348786|DDB_G0273643	DDB0348785|DDB_G0273381	DDB0348785|DDB_G0273381			>DDB0348785|DDB_G0273381 |Protein|gene: DDB_G0273381 on chromosome: 2 position 2813973 to 2818645;>DDB0348786|DDB_G0273643 |Protein|gene: DDB_G0273643 on chromosome: 2 position 3213141 to 3217813																	1	66.765	1	74.0388	0.000411621	29.86	147.5	1
DDB_G0286359373	DDB_G0286359	svkA	severin kinase	0.09824	444	173	373	373		21870;21871;27899	28561;28563;28564;28565;36675	281613	500198	Dsil18WT_TO_F10_1	3994	212883	373856	Dsil18WTrpt_TO_F5_3	2804	DDB0191176|DDB_G0286359	DDB0191176|DDB_G0286359	DDB0191176|DDB_G0286359			>DDB0191176|DDB_G0286359 |Protein|gene: svkA on chromosome: 4 position 4476218 to 4478255																	0.999548	38.4526	0.872106	9.39704	9.66e-12	58.15	195.04	0.801615
DDB_G0272092974	DDB_G0272092	DDB_G0272092	ankyrin repeat-containing protein, C2 domain-containing protein, SAM domain-containing protein, protein kinase, TKL group, tyrosine kinase-like protein, ARK family protein kinase	0.0980468	2437	975	974	974		23679;25942	31103;31104;31105;34164;34165;34166;34167	260751	463176	Dicty_TiO2_cation14_1	382	235111	414176	Dsil18WT_TO_F5_3	1660	DDB0229848|DDB_G0272092	DDB0229848|DDB_G0272092	DDB0229848|DDB_G0272092			>DDB0229848|DDB_G0272092 |Protein|gene: DDB_G0272092 on chromosome: 2 position 1251605 to 1255395																	0.997637	27.1825	0.997637	27.1825	7.84e-06	40.28	176.78	0.978287
DDB_G0291297492	DDB_G0291297	med14	putative mediator complex subunit 14	0.0973672	6333	3055	492	492		20775	27145	201020	351646	DSil_02_TiO2_cation11_2	3756	201006	351609	DSil_02_PS_cation11_1	2946	DDB0266830|DDB_G0291297	DDB0266830|DDB_G0291297	DDB0266830|DDB_G0291297			>DDB0266830|DDB_G0291297 |Protein|gene: med14 on chromosome: 6 position 72961 to 78028																	1	16.3206	1	60.6703	0.0390784	19.11	111.83	1
DDB_G0288703215	DDB_G0288703	bud13	BUD13 homolog	0.0970904	4418	1997	215	215		15988;15989;16652	20223;20224;21031	147281	256469	Dsil18WT_TO_F6_2	6027	147281	256469	Dsil18WT_TO_F6_2	6027	DDB0233571|DDB_G0288703	DDB0233571|DDB_G0288703	DDB0233571|DDB_G0288703			>DDB0233571|DDB_G0288703 |Protein|gene: bud13 on chromosome: 5 position 1846726 to 1848153																	1	154.905	1	131.997	2.42e-09	26.2	183.16	1
DDB_G0280393166	DDB_G0280393	DDB_G0280393	RNA-binding region RNP-1 domain-containing protein, RNA recognition motif-containing protein RRM, CCHC-type zinc finger-containing protein	0.0967499	4063	1853	166	166		21157;21158	27650;27651	205257	359353	Dsil18WTrpt_TO_F5_3	15858	205257	359353	Dsil18WTrpt_TO_F5_3	15858	DDB0233308|DDB_G0280393	DDB0233308|DDB_G0280393	DDB0233308|DDB_G0280393			>DDB0233308|DDB_G0280393 |Protein|gene: DDB_G0280393 on chromosome: 3 position 3254509 to 3256772																	1	162.858	1	113.558	2.08e-18	55.71	209.75	1
DDB_G0283081542	DDB_G0283081	pikB	phosphatidylinositol-4,5-diphosphate 3-kinase, PI3kinase	0.096373	963	349	542	542		21230	27747;27748	205994	360678	DSil_02_TiO2_cation6_2	1222	205994	360678	DSil_02_TiO2_cation6_2	1222	DDB0191474|DDB_G0283081	DDB0191474|DDB_G0283081	DDB0191474|DDB_G0283081			>DDB0191474|DDB_G0283081 |Protein|gene: pikB on chromosome: 4 position 247398 to 252971																	0.999713	36.8184	0.998703	28.9072	0.00751864	21.68	92.163	0.999713
DDB_G0286423132	DDB_G0286423	DDB_G0286423	0	0.0961719	8859	4646	132	132		11144;24899	13549;13550;32787;32788	250327	444156	Dsil18WT_TO_F5_1	6551	250330	444159	Dsil18WTrpt_TO_F4_1	7062	DDB0308550|DDB_G0286423	DDB0308550|DDB_G0286423	DDB0308550|DDB_G0286423			>DDB0308550|DDB_G0286423 |Protein|gene: DDB_G0286423 on chromosome: 4 position 4468953 to 4470715																	0.999787	38.9365	0.894225	12.3207	6e-20	50.9	171.16	0.942247
DDB_G027323743	DDB_G0273237	DDB_G0273237	esterase/lipase/thioesterase domain-containing protein	0.0953427	11422	2273	43	43		21937;21938	28657;28658	213646	375164	Dsil18WTrpt_TO_F5_3	4657	213646	375164	Dsil18WTrpt_TO_F5_3	4657	DDB0234078|DDB_G0273237;DDB0304858|DDB_G0273673	DDB0234078|DDB_G0273237	DDB0234078|DDB_G0273237			>DDB0234078|DDB_G0273237 |Protein|gene: DDB_G0273237 on chromosome: 2 position 2770909 to 2772066;>DDB0304858|DDB_G0273673 |Protein|gene: DDB_G0273673 on chromosome: 2 position 3259720 to 3260877																	0.999973	45.7135	0.997454	25.93	0.0211362	25.72	80.535	0.999729
DDB_G026951878	DDB_G0269518	abnB	actobindin B	0.0944998	3220	1439	78	78		20259;22294	26405;29188	217753	382618	Dsil18WT_TO_F11_2	8744	217767	382660	Dsil18WTrpt_TO_F11_2	7801	DDB0231662|DDB_G0269518;DDB0231663|DDB_G0269520	DDB0231662|DDB_G0269518	DDB0231662|DDB_G0269518			>DDB0231662|DDB_G0269518 |Protein|gene: abnB on chromosome: 1 position 2942536 to 2942924;>DDB0231663|DDB_G0269520 |Protein|gene: abnC on chromosome: 1 position 2943585 to 2943988																	1	66.376	0.99982	37.445	0.000874713	23.6	115.98	0.999995
DDB_G02692502731	DDB_G0269250	pats1	LRRK family protein kinase Pats1	0.0942734	1019	366	2731	2731		6764;19776	8264;25732	188030	326816	Dsil18WT_TO_F12_2	9455	188014	326770	Dsil18WT_TO_F10_1	10745	DDB0191503|DDB_G0269250	DDB0191503|DDB_G0269250	DDB0191503|DDB_G0269250			>DDB0191503|DDB_G0269250 |Protein|gene: pats1 on chromosome: 1 position 2657392 to 2667176																	0.962324	14.0726	0.5	0	2.68e-10	79.26	202.39	0.886792
DDB_G0275045241	DDB_G0275045	gpbB	Guanine nucleotide-binding protein subunit beta-like protein	0.0941007	9855	65	241	241		17128	21658	160162	280500	Dsil18WTrpt_TO_F5_3	12246	160162	280500	Dsil18WTrpt_TO_F5_3	12246	DDB0185122|DDB_G0275045	DDB0185122|DDB_G0275045	DDB0185122|DDB_G0275045			>DDB0185122|DDB_G0275045 |Protein|gene: gpbB on chromosome: 2 position 5266629 to 5267764																	1	212.067						0.999998
DDB_G028900182	DDB_G0289001	pyk3	protein tyrosine kinase 3	0.094044	487	197	82	82		6731;7433	8215;9071	64572	109938	Dsil18WT_TO_F10_1	10616	64572	109938	Dsil18WT_TO_F10_1	10616	DDB0191218|DDB_G0289001	DDB0191218|DDB_G0289001	DDB0191218|DDB_G0289001			>DDB0191218|DDB_G0289001 |Protein|gene: pyk3 on chromosome: 5 position 2269413 to 2273543																	0.999773	36.4292	0.999612	34.1072	2.55e-12	22.4	151.49	0.997173
DDB_G0271858206	DDB_G0271858	gmppA	GTP:alpha-D-mannose-1-phosphate guanylyltransferase, mannose-1-phosphate guanylyltransferase alpha	0.0936407	10830	1442	206	206		25500;25501;25995;25996	33573;33574;33575;33576;34235;34236	261300	464052	Dsil18WTrpt_TO_F10_1	8642	256060	454285	Dsil18WTrpt_TO_F14_1	9708	DDB0231666|DDB_G0271858	DDB0231666|DDB_G0271858	DDB0231666|DDB_G0271858			>DDB0231666|DDB_G0271858 |Protein|gene: gmppA on chromosome: 2 position 932853 to 934261																	0.941102	12.0354	0.827067	6.79675	9.4e-14	50.41	160.57	0.877195
DDB_G0276977621	DDB_G0276977	rad21	cohesin subunit	0.0931905	6813	3389	621	621		21228;21229	27743;27744;27745;27746	205878	360437	Dsil18WT_TO_F4_3	10660	205876	360435	Dsil18WT_TO_F4_1	10808	DDB0305113|DDB_G0276977	DDB0305113|DDB_G0276977	DDB0305113|DDB_G0276977			>DDB0305113|DDB_G0276977 |Protein|gene: rad21 on chromosome: 2 position 7505297 to 7507884																	1	67.1777	0.998467	28.2531	3.21e-08	59.79	160.03	0.999709
DDB_G0268652216	DDB_G0268652	ippB	inositol polyphosphate phosphatase B	0.0931509	6141	2883	216	216		448	560	4633	8059	Dsil18WT_TO_F5_1	11724	4637	8067	Dsil18WTrpt_TO_F5_2	13868	DDB0238884|DDB_G0268652	DDB0238884|DDB_G0268652	DDB0238884|DDB_G0268652			>DDB0238884|DDB_G0268652 |Protein|gene: ippB on chromosome: 1 position 1844690 to 1845832																	0.999987	48.9641						0.999353
DDB_G02835352500	DDB_G0283535	DDB_G0283535	WD-40 repeat-containing protein, DmX-like protein	0.092684	6049	2843	2500	2500		24481;24482	32239;32240	245984	436215	Dsil18WTrpt_TO_F13_1	2639	245943	436143	Dsil18WT_TO_F5_1	6242	DDB0238630|DDB_G0283535	DDB0238630|DDB_G0283535	DDB0238630|DDB_G0283535			>DDB0238630|DDB_G0283535 |Protein|gene: DDB_G0283535 on chromosome: 4 position 837650 to 846384																	1	70.3382	0.999998	58.6517	0.000335591	45.29	124.22	0.999994
DDB_G0272660277	DDB_G0272660	serS	seryl-tRNA synthetase, serine-tRNA ligase	0.0925495	10768	1273	277	277		3168	3902	29048	48871	DSil_02_PS_cation5_3	5741	29044	48863	Dsil18WTrpt_TO_F5_3	15709	DDB0231305|DDB_G0272660	DDB0231305|DDB_G0272660	DDB0231305|DDB_G0272660			>DDB0231305|DDB_G0272660 |Protein|gene: serS on chromosome: 2 position 2243539 to 2245192																	1	84.5698						1
DDB_G02695021322	DDB_G0269502	nup160	nucleoporin 160	0.0919097	5397	2430	1322	1322		27652	36379	279347	496372	DSil_02_PS_cation11_3	1789	279344	496369	Dsil18WTrpt_TO_F12_3	4964	DDB0235237|DDB_G0269502	DDB0235237|DDB_G0269502	DDB0235237|DDB_G0269502			>DDB0235237|DDB_G0269502 |Protein|gene: nup160 on chromosome: 1 position 2888658 to 2894331																	1	37.0643	1	74.0388	0.0173267	37.59	84.823	1
DDB_G0269146130	DDB_G0269146	ifdA	DEAD/DEAH box helicase domain-containing protein, eukaryotic translation initiation factor 4A	0.0918339	9989	222	130	130		24539;24540	32306;32308	246470	437086	Dsil18WTrpt_TO_F5_3	3230	246470	437086	Dsil18WTrpt_TO_F5_3	3230	DDB0191262|DDB_G0269146	DDB0191262|DDB_G0269146	DDB0191262|DDB_G0269146			>DDB0191262|DDB_G0269146 |Protein|gene: ifdA on chromosome: 1 position 2640023 to 2641648																	1	182.813	1	102.846	1.53e-25	68.5	155.8	1
DDB_G027531518	DDB_G0275315	DDB_G0275315	unknown	0.0914265	7222	3737	18	18		8945;9594	10865;10866;11633	83317	143033	Dicty_PS_cation_12_1	2897	83317	143033	Dicty_PS_cation_12_1	2897	DDB0306334|DDB_G0275315	DDB0306334|DDB_G0275315	DDB0306334|DDB_G0275315			>DDB0306334|DDB_G0275315 |Protein|gene: DDB_G0275315 on chromosome: 2 position 5337299 to 5338585																	0.998549	28.5608	0.998549	28.5608	5.62e-36	37.31	228.19	0.973841
DDB_G0286951424	DDB_G0286951	DDB_G0286951	0	0.0907592	7330	3759	424	424		20853	27251	201913	353445	Dsil18WTrpt_TO_F5_2	14035	201913	353445	Dsil18WTrpt_TO_F5_2	14035	DDB0306396|DDB_G0286951	DDB0306396|DDB_G0286951	DDB0306396|DDB_G0286951			>DDB0306396|DDB_G0286951 |Protein|gene: DDB_G0286951 on chromosome: 4 position 5136274 to 5139707																	0.999998	56.9171	0.999921	41.0356	2.36e-05	40.29	130.93	0.99999
DDB_G02691721112	DDB_G0269172	pspC	prespore-specific protein	0.089579	1087	382	1112	1112		21114	27588	204795	358576	Dsil18WT_TO_F14_1	4289	204804	358602	Dsil18WTrpt_TO_F13_1	3112	DDB0191524|DDB_G0269172	DDB0191524|DDB_G0269172	DDB0191524|DDB_G0269172			>DDB0191524|DDB_G0269172 |Protein|gene: pspC on chromosome: 1 position 3354771 to 3358939																	0.999912	41.4604						0.998687
DDB_G0280345221	DDB_G0280345	sgtA	tetratricopeptide-like helical domain-containing protein (TPR)	0.089416	5941	2756	221	221		13310	16509;16510;16511	118362	203868	Dsil18WTrpt_TO_F4_3	8211	118362	203868	Dsil18WTrpt_TO_F4_3	8211	DDB0238179|DDB_G0280345	DDB0238179|DDB_G0280345	DDB0238179|DDB_G0280345			>DDB0238179|DDB_G0280345 |Protein|gene: sgtA on chromosome: 3 position 3286144 to 3287386																	0.999999	62.8088						0.999998
DDB_G0291390814	DDB_G0291390	nup98	putative nucleoporin 98, putative nucleoporin 96, putative Nup98-Nup96 precurser	0.0892249	5408	2433	814	814		28263	37118	285970	507784	Dicty_TiO2_cation6_3	2696	285978	507827	Dsil18WTrpt_TO_F5_1	6182	DDB0235244|DDB_G0291390	DDB0235244|DDB_G0291390	DDB0235244|DDB_G0291390			>DDB0235244|DDB_G0291390 |Protein|gene: nup98 on chromosome: 6 position 239658 to 246409																	1	102.743	1	102.743	9.23e-07	53.35	176.78	1
DDB_G0278869476	DDB_G0278869	DDB_G0278869	Protein FAM135B	0.0885516	8530	4445	476	476		13313	16514;16515;16516	118395	203916	Dsil18WTrpt_TO_F4_1	13424	118393	203912	Dsil18WT_TO_F4_3	12856	DDB0307972|DDB_G0278869	DDB0307972|DDB_G0278869	DDB0307972|DDB_G0278869			>DDB0307972|DDB_G0278869 |Protein|gene: DDB_G0278869 on chromosome: 3 position 1313132 to 1316635																	0.999983	50.7125	0.333333	0	1	0.74	14.508	0.992216
DDB_G02823751538	DDB_G0282375	amiB	putative mediator complex subunit 13	0.0885143	10250	485	1538	1538		8198;8199	9943;9944;9945;9946;9947;9948;9949;9950	70781	120406	Dsil18WT_TO_F2_3	10276	70763	120343	Dsil18WTrpt_TO_F2_2	7541	DDB0214900|DDB_G0282375	DDB0214900|DDB_G0282375	DDB0214900|DDB_G0282375			>DDB0214900|DDB_G0282375 |Protein|gene: amiB on chromosome: 3 position 6170766 to 6179193																	1	125.323						1
DDB_G02708362	DDB_G0270836	fbp	D-fructose-1,6-bisphosphate 1-phosphohydrolase, fructose-1,6-bisphosphatase	0.0857222	1619	630	2	2		23418	30731	231727	408023	DSil_02_PS_cation5_3	3904	231718	408008	Dsil18WT_TO_F5_3	9806	DDB0216231|DDB_G0270836	DDB0216231|DDB_G0270836	DDB0216231|DDB_G0270836			>DDB0216231|DDB_G0270836 |Protein|gene: fbp on chromosome: 1 position 3681011 to 3682051																	0.96082	13.8977	0.788092	5.70462	0.0523935	34.82	69.555	0.96082
DDB_G0279607222	DDB_G0279607	forA	actin binding protein, formin homology domain-containing protein	0.0854067	1432	534	222	222		21111	27584;27585	204700	358416	DSil_02_PS_cation11_3	2908	204627	358272	Dsil18WT_TO_F12_2	7494	DDB0214996|DDB_G0279607	DDB0214996|DDB_G0279607	DDB0214996|DDB_G0279607			>DDB0214996|DDB_G0279607 |Protein|gene: forA on chromosome: 3 position 2388583 to 2393474																	0.999995	56.517	0.997521	26.165	3.33e-146	84.93	309.34	0.999995
DDB_G0275283281	DDB_G0275283	DDB_G0275283	0	0.085112	9461	5200	281	281		8455;19800	10266;25760	188241	327142	Dsil18WTrpt_TO_F14_3	823	188241	327142	Dsil18WTrpt_TO_F14_3	823	DDB0348499|DDB_G0275283	DDB0348499|DDB_G0275283	DDB0348499|DDB_G0275283			>DDB0348499|DDB_G0275283 |Protein|gene: DDB_G0275283 on chromosome: 2 position 5192598 to 5195773																	0.994201	25.3517	0.986903	21.7815	6.74e-05	29.09	136.96	0.994069
DDB_G0275971690	DDB_G0275971	DDB_G0275971	RNA recognition motif-containing protein RRM	0.083919	7074	3647	690	690		15609	19790	143174	248491	Dsil18WTrpt_TO_F5_1	10780	143192	248538	DSil_02_PS_cation5_1	3215	DDB0306086|DDB_G0275971	DDB0306086|DDB_G0275971	DDB0306086|DDB_G0275971			>DDB0306086|DDB_G0275971 |Protein|gene: DDB_G0275971 on chromosome: 2 position 6175233 to 6177610																	0.984458	18.0168	0.980537	17.0226	1.24e-45	46.89	242.05	0.85286
DDB_G0277033510	DDB_G0277033	swi3	SWIRM domain-containing protein Swi3	0.083314	10452	781	510	510		19494	25295;25296;25297	184808	321286	Dicty_TiO2_cation6_3	2761	184810	321289	Dsil18WTrpt_TO_F6_2	5418	DDB0219999|DDB_G0277033	DDB0219999|DDB_G0277033	DDB0219999|DDB_G0277033			>DDB0219999|DDB_G0277033 |Protein|gene: swi3 on chromosome: 2 position 7295274 to 7299183																	0.989757	22.9233	0.989757	22.9233	0.0269975	7.56	64.591	0.92299
DDB_G0267840809	DDB_G0267840	DDB_G0267840	0	0.0822973	8225	4235	809	809		21850	28532	212648	373336	Dsil18WT_TO_F11_3	6540	212648	373336	Dsil18WT_TO_F11_3	6540	DDB0307378|DDB_G0267840	DDB0307378|DDB_G0267840	DDB0307378|DDB_G0267840			>DDB0307378|DDB_G0267840 |Protein|gene: DDB_G0267840 on chromosome: 1 position 954390 to 958768																	0.999939	42.148	0.996822	24.9651	0.115494	27.2	65.094	0.999852
DDB_G027622797	DDB_G0276227	DDB_G0276227	ADP-ribosylation factor-related, Rab GTPase	0.0822119	2688	1044	97	97		17088	21603	159759	279749	Dsil18WTrpt_TO_F9_2	14512	159759	279749	Dsil18WTrpt_TO_F9_2	14512	DDB0229988|DDB_G0276227	DDB0229988|DDB_G0276227	DDB0229988|DDB_G0276227			>DDB0229988|DDB_G0276227 |Protein|gene: DDB_G0276227 on chromosome: 2 position 6222654 to 6225612																	0.988591	19.3877	0.863142	11.7654	9.47e-06	30.29	100.12	0.879148
DDB_G0279137338	DDB_G0279137	DDB_G0279137	methylenetetrahydrofolate reductase, MTHFR	0.0819674	2812	1120	338	338		25072	33002	252066	447332	Dsil18WTrpt_TO_F8_1	8985	252078	447386	DSil_02_PS_cation5_3	4272	DDB0230137|DDB_G0279137	DDB0230137|DDB_G0279137	DDB0230137|DDB_G0279137			>DDB0230137|DDB_G0279137 |Protein|gene: DDB_G0279137 on chromosome: 3 position 1675769 to 1677652																	0.999966	44.6498	0.999395	32.1828	1.28e-20	51.53	208.96	0.999061
DDB_G0272098715	DDB_G0272098	DDB_G0272098	TNF receptor-associated factor 5	0.0818408	8090	4162	715	715		7765;7766	9439;9440;9441;9442	67030	114027	Dsil18WT_TO_F5_1	8524	67035	114038	Dsil18WTrpt_TO_F4_3	8572	DDB0307146|DDB_G0272098	DDB0307146|DDB_G0272098	DDB0307146|DDB_G0272098			>DDB0307146|DDB_G0272098 |Protein|gene: DDB_G0272098 on chromosome: 2 position 1209397 to 1212729																	0.996383	27.5168	0.996075	27.2877	5.01e-15	52.38	197.15	0.989885
DDB_G0280177249	DDB_G0280177	DDB_G0280177	Hepatoma-derived growth factor-related protein 2	0.0813506	8724	4561	249	249		4533;4534;9473	5546;5547;5548;5549;5550;11484;11485;11486;11487	39021	64985	Dsil18WT_TO_F4_2	3142	82039	140622	Dsil18WTrpt_TO_F12_3	1856	DDB0308250|DDB_G0280177	DDB0308250|DDB_G0280177	DDB0308250|DDB_G0280177			>DDB0308250|DDB_G0280177 |Protein|gene: DDB_G0280177 on chromosome: 3 position 3054033 to 3057877																	0.99994	42.6844	0.9982	28.0114	2.27e-05	39.96	114.75	0.990281
DDB_G0276543415	DDB_G0276543	DDB_G0276543	0	0.0811233	7826	4021	415	415		841;9355	1044;11340	8131	13597	Dsil18WTrpt_TO_F5_3	10292	8131	13597	Dsil18WTrpt_TO_F5_3	10292	DDB0306872|DDB_G0276543	DDB0306872|DDB_G0276543	DDB0306872|DDB_G0276543			>DDB0306872|DDB_G0276543 |Protein|gene: DDB_G0276543 on chromosome: 2 position 6826555 to 6829323																	1	105.767	0.999998	56.2315	0.0228083	18.87	78.538	1
DDB_G0278445279	DDB_G0278445	mpl3	leucine-rich repeat-containing protein (LRR), putative protein tyrosine phosphatase, dual specificity	0.079693	6139	2882	279	279		24133	31762	240654	424863	Dicty_TiO2_cation6	3567	240658	424873	Dsil18WT_TO_F5_2	7897	DDB0238874|DDB_G0278445	DDB0238874|DDB_G0278445	DDB0238874|DDB_G0278445			>DDB0238874|DDB_G0278445 |Protein|gene: mpl3 on chromosome: 3 position 890638 to 893525																	0.995332	24.6806	0.995332	24.6806	0.0590084	8.98	69.555	0.95963
[truncated: 1,624 more rows]
[truncated: 129 more columns]

## Sheet: 10s cAMP Class II
siteID	DDB_G	gene name	gene info	mean log2 Ratio H/L Normalized	id	Protein Group IDs	Positions	Position	Known Site	Peptide IDs	Mod. Peptide IDs	Best Localization Evidence ID	Best Localization MS/MS ID	Best Localization Raw File	Best Localization Scan Number	Best Identification Evidence ID	Best Identification MS/MS ID	Best Identification Raw File	Best Identification Scan Number	Proteins	Leading Proteins	Protein	Protein Names	Gene Names	Protein Descriptions	Uniprot	ENSEMBL	Pfam	Pfam Names	Pfam Descriptions	PDB	GOCC	GOCC Names	GOMF	GOMF Names	GOBP	GOBP Names	KEGG	KEGG Pathways	KEGG Pathway Names	KEGG Ortholog	Localization Prob	Score Diff	Localization Prob A	Score Diff A	PEP A	Mascot Score A	PTM Score A	Localization Prob B
[truncated: 3,017 more rows]
[truncated: 125 more columns]

[truncated: 23 more sheets: 10s cAMP Class III, 10s cAMP Class IV, 10s cAMP Class V, 45s cAMP Class I, 45s cAMP Class II, 45s cAMP Class III, 45s cAMP Class IV, 45s cAMP Class V, 360s cAMP Class I, 360s cAMP Class II, 360s cAMP Class III, 360s cAMP Class IV, 360s cAMP Class V, 45s folate Class I, 45s folate Class II, 45s folate Class III, 45s folate Class IV, 45s folate Class V, 360s folate Class I, 360s folate Class II …]
