# Supplementary material for: The Atypical MAP Kinase ErkB Transmits Distinct Chemotactic Signals through a Core Signaling Module
Source: Dev Cell. 2019 Feb 25;48(4):491–505.e9. doi: 10.1016/j.devcel.2018.12.001 (PMC6397043; doi:10.1016/j.devcel.2018.12.001)
Supplement: Table S4. GO Enrichment and Core Phosphoproteome Data, Related to Figures 1 and 2 — Excel spreadsheet containing full results of GO enrichment analysis for cAMP and folate SILAC experiments, class I phosphorylation sites identified in both cAMP and folate experiments, and class I phosphorylation sites matching the p[S/T]PR motif. [file mmc3.xlsx]

## Sheet: Readme
Table S4
Related to Figures 1 and 2
Results of gene ontology term enrichment analysis
cAMP/folate overlap phosphorylation sites and p[S/T]PR phosphorylation sites
11 sheets including Readme
Contents
Results of gene ontology term enrichment analysis
Guide to GO tables
GO 10s cAMP
GO 45s cAMP
GO 360s cAMP
GO 45s folate
GO 360s folate
cAMP/folate overlap phosphorylation sites and p[S/T]PR phosphorylation sites
Guide to overlap tables
cAMP folate overlap
core cAMP folate regulated
pSTPR motif sites

## Sheet: Guide to GO tables
Guide to GO tables
Column heading	Information
GO Term Id
GO Term Name
Cluster Frequency	Frequency of term in regulated phosphorylation set
Genes in Cluster	Number of genes/phosphoproteins with term in regulated phosphorylation set
Reference Frequency	Frequency of term in background phosphorylation set
Genes in Reference	Number of genes/phosphoproteins with term in background set
p-value
FDR	FDR adjusted p value
Enrichment	Fold enrichment of cluster frequency over reference frequency
Genes	Gene/phosphoproteins with term in regulated phosphorylation set
Phosphorylation UP or DOWN on cAMP treatment
GO term domain

## Sheet: GO 10s cAMP
GO Term Id	GO Term Name	Cluster Frequency	Genes in Cluster	Reference Frequency	Genes in Reference	p-value	FDR	Enrichment	Genes	Phosphorylation UP or DOWN on cAMP treatment	GO term domain
GO:0007154	cell communication	0.614035	35	0.211048	298	5.10033e-11	2.69807e-08	2.90945	gacH,svkA,gacX,pikA,myoG,gefBB,rabG1,docD,dupA,dhkC,gefS,carA-1,gbpC,pats1,gacY,pakE,DDB_G0284619,lvsB,gcA,gacF,gefR,yelA,xacB,pikB,DDB_G0276227,gacW,gacE,DG1105,ripA,dhkI-1,mgp3,mkpA,rapgap3,rab1A,gflB	UP	biological process
GO:0051716	cellular response to stimulus	0.614035	35	0.23017	325	6.32831e-10	1.67384e-07	2.66775	gacH,svkA,gacX,pikA,myoG,gefBB,rabG1,docD,dupA,dhkC,gefS,carA-1,gbpC,pats1,gacY,pakE,DDB_G0284619,lvsB,gcA,gacF,gefR,yelA,xacB,pikB,DDB_G0276227,gacW,gacE,DG1105,ripA,dhkI-1,mgp3,mkpA,rapgap3,rab1A,gflB	UP	biological process
GO:0050896	response to stimulus	0.649123	37	0.271955	384	3.13083e-09	3.62042e-07	2.38688	gacH,svkA,gacX,pikA,myoG,gefBB,rabG1,docD,dupA,dhkC,gefS,carA-1,gbpC,pats1,gacY,pakE,spkA-1,DDB_G0284619,lvsB,gcA,gacF,gefR,yelA,xacB,pikB,DDB_G0276227,gacW,gacE,DG1105,ripA,dhkI-1,myoC,mgp3,mkpA,rapgap3,rab1A,gflB	UP	biological process
GO:0023052	signaling	0.491228	28	0.157224	222	4.10633e-09	3.62042e-07	3.12439	gacH,svkA,gacX,pikA,gefBB,rabG1,docD,dupA,dhkC,gefS,carA-1,gbpC,pats1,gacY,pakE,gcA,gacF,gefR,xacB,pikB,DDB_G0276227,gacW,gacE,dhkI-1,mgp3,rapgap3,rab1A,gflB	UP	biological process
GO:0007165	signal transduction	0.491228	28	0.157224	222	4.10633e-09	3.62042e-07	3.12439	gacH,svkA,gacX,pikA,gefBB,rabG1,docD,dupA,dhkC,gefS,carA-1,gbpC,pats1,gacY,pakE,gcA,gacF,gefR,xacB,pikB,DDB_G0276227,gacW,gacE,dhkI-1,mgp3,rapgap3,rab1A,gflB	UP	biological process
GO:0044700	single organism signaling	0.491228	28	0.157224	222	4.10633e-09	3.62042e-07	3.12439	gacH,svkA,gacX,pikA,gefBB,rabG1,docD,dupA,dhkC,gefS,carA-1,gbpC,pats1,gacY,pakE,gcA,gacF,gefR,xacB,pikB,DDB_G0276227,gacW,gacE,dhkI-1,mgp3,rapgap3,rab1A,gflB	UP	biological process
GO:0035556	intracellular signal transduction	0.368421	21	0.109773	155	2.86663e-07	2.16635e-05	3.3562	dupA,dhkC,gefS,svkA,carA-1,gcA,dhkI-1,gbpC,pikA,pats1,gefBB,gefR,rabG1,xacB,pakE,pikB,rapgap3,DDB_G0276227,rab1A,docD,gflB	UP	biological process
GO:0050790	regulation of catalytic activity	0.368421	21	0.115439	163	6.64822e-07	4.39613e-05	3.19148	ripA,dupA,gefS,gacH,carA-1,gacF,roco7,gacX,gbpC,pikA,gacY,gefBB,gefR,xacB,mgp3,pikB,rapgap3,gflB,docD,gacW,gacE	UP	biological process
GO:0065009	regulation of molecular function	0.368421	21	0.117564	166	8.99072e-07	5.28455e-05	3.1338	ripA,dupA,gefS,gacH,carA-1,gacF,roco7,gacX,gbpC,pikA,gacY,gefBB,gefR,xacB,mgp3,pikB,rapgap3,gflB,docD,gacW,gacE	UP	biological process
GO:0032555	purine ribonucleotide binding	0.473684	27	0.207507	293	6.54374e-06	0.000161467	2.28274	svkA,pikA,myoG,rabG1,DDB_G0278535,myoE,dupA,dhkC,carA-1,DDB_G0267686,gbpC,pats1,DDB_G0282963,pakE,spkA-1,gcA,kinY,DDB_G0282895,guaA,pikB,DDB_G0283821,DDB_G0276227,roco7,dhkI-1,myoC,DDB_G0279831,rab1A	UP	molecular function
GO:0017076	purine nucleotide binding	0.473684	27	0.208215	294	6.99543e-06	0.000161467	2.27497	svkA,pikA,myoG,rabG1,DDB_G0278535,myoE,dupA,dhkC,carA-1,DDB_G0267686,gbpC,pats1,DDB_G0282963,pakE,spkA-1,gcA,kinY,DDB_G0282895,guaA,pikB,DDB_G0283821,DDB_G0276227,roco7,dhkI-1,myoC,DDB_G0279831,rab1A	UP	molecular function
GO:0032553	ribonucleotide binding	0.473684	27	0.208215	294	6.99543e-06	0.000161467	2.27497	svkA,pikA,myoG,rabG1,DDB_G0278535,myoE,dupA,dhkC,carA-1,DDB_G0267686,gbpC,pats1,DDB_G0282963,pakE,spkA-1,gcA,kinY,DDB_G0282895,guaA,pikB,DDB_G0283821,DDB_G0276227,roco7,dhkI-1,myoC,DDB_G0279831,rab1A	UP	molecular function
GO:0097367	carbohydrate derivative binding	0.473684	27	0.21034	297	8.52942e-06	0.000161467	2.25199	svkA,pikA,myoG,rabG1,DDB_G0278535,myoE,dupA,dhkC,carA-1,DDB_G0267686,gbpC,pats1,DDB_G0282963,pakE,spkA-1,gcA,kinY,DDB_G0282895,guaA,pikB,DDB_G0283821,DDB_G0276227,roco7,dhkI-1,myoC,DDB_G0279831,rab1A	UP	molecular function
GO:0016773	phosphotransferase activity, alcohol group as acceptor	0.315789	18	0.103399	146	1.04462e-05	0.000161467	3.05407	spkA-1,dupA,dhkC,svkA,kinY,DDB_G0282895,roco7,DDB_G0267686,gbpC,pikA,pats1,dhkI-1,DDB_G0279831,DDB_G0282963,pakE,pikB,DDB_G0283821,DDB_G0278535	UP	molecular function
GO:0035639	purine ribonucleoside triphosphate binding	0.45614	26	0.20255	286	1.42892e-05	0.000161467	2.25199	svkA,pikA,myoG,rabG1,DDB_G0278535,myoE,dupA,dhkC,DDB_G0267686,gbpC,pats1,DDB_G0282963,pakE,spkA-1,gcA,kinY,DDB_G0282895,guaA,pikB,DDB_G0283821,DDB_G0276227,roco7,dhkI-1,myoC,DDB_G0279831,rab1A	UP	molecular function
GO:0032549	ribonucleoside binding	0.45614	26	0.20255	286	1.42892e-05	0.000161467	2.25199	svkA,pikA,myoG,rabG1,DDB_G0278535,myoE,dupA,dhkC,DDB_G0267686,gbpC,pats1,DDB_G0282963,pakE,spkA-1,gcA,kinY,DDB_G0282895,guaA,pikB,DDB_G0283821,DDB_G0276227,roco7,dhkI-1,myoC,DDB_G0279831,rab1A	UP	molecular function
GO:0032550	purine ribonucleoside binding	0.45614	26	0.20255	286	1.42892e-05	0.000161467	2.25199	svkA,pikA,myoG,rabG1,DDB_G0278535,myoE,dupA,dhkC,DDB_G0267686,gbpC,pats1,DDB_G0282963,pakE,spkA-1,gcA,kinY,DDB_G0282895,guaA,pikB,DDB_G0283821,DDB_G0276227,roco7,dhkI-1,myoC,DDB_G0279831,rab1A	UP	molecular function
GO:0001883	purine nucleoside binding	0.45614	26	0.20255	286	1.42892e-05	0.000161467	2.25199	svkA,pikA,myoG,rabG1,DDB_G0278535,myoE,dupA,dhkC,DDB_G0267686,gbpC,pats1,DDB_G0282963,pakE,spkA-1,gcA,kinY,DDB_G0282895,guaA,pikB,DDB_G0283821,DDB_G0276227,roco7,dhkI-1,myoC,DDB_G0279831,rab1A	UP	molecular function
GO:0001882	nucleoside binding	0.45614	26	0.20255	286	1.42892e-05	0.000161467	2.25199	svkA,pikA,myoG,rabG1,DDB_G0278535,myoE,dupA,dhkC,DDB_G0267686,gbpC,pats1,DDB_G0282963,pakE,spkA-1,gcA,kinY,DDB_G0282895,guaA,pikB,DDB_G0283821,DDB_G0276227,roco7,dhkI-1,myoC,DDB_G0279831,rab1A	UP	molecular function
GO:0043168	anion binding	0.473684	27	0.221671	313	2.34005e-05	0.000240387	2.13688	svkA,pikA,myoG,rabG1,DDB_G0278535,myoE,dupA,dhkC,carA-1,DDB_G0267686,gbpC,pats1,DDB_G0282963,pakE,spkA-1,gcA,kinY,DDB_G0282895,guaA,pikB,DDB_G0283821,DDB_G0276227,roco7,dhkI-1,myoC,DDB_G0279831,rab1A	UP	molecular function
GO:0016301	kinase activity	0.315789	18	0.110482	156	2.58488e-05	0.000243409	2.8583	spkA-1,dupA,dhkC,svkA,kinY,DDB_G0282895,roco7,DDB_G0267686,gbpC,pikA,pats1,dhkI-1,DDB_G0279831,DDB_G0282963,pakE,pikB,DDB_G0283821,DDB_G0278535	UP	molecular function
GO:0004672	protein kinase activity	0.280702	16	0.0906516	128	3.19849e-05	0.000278023	3.09649	spkA-1,dupA,dhkC,svkA,kinY,DDB_G0282895,roco7,DDB_G0267686,gbpC,dhkI-1,pats1,DDB_G0279831,DDB_G0282963,pakE,DDB_G0283821,DDB_G0278535	UP	molecular function
GO:0006468	protein phosphorylation	0.315789	18	0.100567	142	7.10163e-06	0.000375676	3.1401	spkA-1,ripA,dupA,dhkC,svkA,carA-1,kinY,DDB_G0282895,DDB_G0267686,gbpC,roco7,pats1,dhkI-1,DDB_G0279831,DDB_G0282963,pakE,DDB_G0283821,DDB_G0278535	UP	biological process
GO:0050789	regulation of biological process	0.54386	31	0.267705	378	9.43219e-06	0.000453603	2.03156	gacH,svkA,gacX,pikA,gefBB,rabG1,docD,dupA,dhkC,gefS,carA-1,gbpC,pats1,gacY,pakE,spkA-1,gcA,gacF,gefR,xacB,pikB,DDB_G0276227,gacW,gacE,ripA,roco7,dhkI-1,mgp3,rapgap3,rab1A,gflB	UP	biological process
GO:0016310	phosphorylation	0.350877	20	0.125354	177	1.03897e-05	0.000458014	2.79909	spkA-1,ripA,dupA,dhkC,svkA,carA-1,kinY,DDB_G0282895,DDB_G0267686,gbpC,pikA,pats1,roco7,dhkI-1,DDB_G0279831,DDB_G0282963,pakE,pikB,DDB_G0283821,DDB_G0278535	UP	biological process
GO:0030554	adenyl nucleotide binding	0.403509	23	0.181303	256	7.45703e-05	0.000561763	2.2256	svkA,pikA,myoG,DDB_G0278535,myoE,dupA,dhkC,carA-1,DDB_G0267686,gbpC,pats1,DDB_G0282963,pakE,spkA-1,kinY,DDB_G0282895,guaA,pikB,DDB_G0283821,roco7,dhkI-1,myoC,DDB_G0279831	UP	molecular function
GO:0032559	adenyl ribonucleotide binding	0.403509	23	0.181303	256	7.45703e-05	0.000561763	2.2256	svkA,pikA,myoG,DDB_G0278535,myoE,dupA,dhkC,carA-1,DDB_G0267686,gbpC,pats1,DDB_G0282963,pakE,spkA-1,kinY,DDB_G0282895,guaA,pikB,DDB_G0283821,roco7,dhkI-1,myoC,DDB_G0279831	UP	molecular function
GO:0043085	positive regulation of catalytic activity	0.298246	17	0.0956091	135	1.5177e-05	0.000567208	3.11943	ripA,gefS,gacH,carA-1,gacF,gacX,gbpC,gacY,gefBB,gefR,xacB,mgp3,rapgap3,gflB,docD,gacW,gacE	UP	biological process
GO:0043087	regulation of GTPase activity	0.298246	17	0.0963173	136	1.67147e-05	0.000567208	3.09649	gefS,gacH,carA-1,gacF,roco7,gacX,gbpC,gacY,gefBB,gefR,xacB,mgp3,rapgap3,gflB,docD,gacW,gacE	UP	biological process
GO:0044699	single-organism process	0.701754	40	0.422096	596	1.83548e-05	0.000567208	1.66255	gacH,svkA,gacX,pikA,myoG,gefBB,rabG1,docD,myoE,dupA,dhkC,gefS,carA-1,gbpC,pats1,gacY,pakE,spkA-1,DDB_G0284619,lvsB,gcA,gacF,gefR,yelA,xacB,guaA,pikB,DDB_G0276227,gacW,gacE,DG1105,ripA,dhkI-1,myoC,DDB_G0277253,mgp3,mkpA,rapgap3,rab1A,gflB	UP	biological process
GO:0044093	positive regulation of molecular function	0.298246	17	0.0970255	137	1.8391e-05	0.000567208	3.07389	ripA,gefS,gacH,carA-1,gacF,gacX,gbpC,gacY,gefBB,gefR,xacB,mgp3,rapgap3,gflB,docD,gacW,gacE	UP	biological process
GO:0065007	biological regulation	0.54386	31	0.276204	390	1.8668e-05	0.000567208	1.96905	gacH,svkA,gacX,pikA,gefBB,rabG1,docD,dupA,dhkC,gefS,carA-1,gbpC,pats1,gacY,pakE,spkA-1,gcA,gacF,gefR,xacB,pikB,DDB_G0276227,gacW,gacE,ripA,roco7,dhkI-1,mgp3,rapgap3,rab1A,gflB	UP	biological process
GO:0044763	single-organism cellular process	0.666667	38	0.388102	548	1.93001e-05	0.000567208	1.71776	gacH,svkA,gacX,pikA,myoG,gefBB,rabG1,docD,dupA,dhkC,gefS,carA-1,gbpC,pats1,gacY,pakE,spkA-1,DDB_G0284619,lvsB,gcA,gacF,gefR,yelA,xacB,guaA,pikB,DDB_G0276227,gacW,gacE,DG1105,ripA,dhkI-1,DDB_G0277253,mgp3,mkpA,rapgap3,rab1A,gflB	UP	biological process
GO:0050794	regulation of cellular process	0.508772	29	0.248584	351	2.11632e-05	0.000589229	2.04668	gacH,svkA,gacX,pikA,gefBB,rabG1,docD,dupA,dhkC,gefS,carA-1,gbpC,pats1,gacY,pakE,gcA,gacF,gefR,xacB,pikB,DDB_G0276227,gacW,gacE,ripA,dhkI-1,mgp3,rapgap3,rab1A,gflB	UP	biological process
GO:0006793	phosphorus metabolic process	0.403509	23	0.169972	240	2.61355e-05	0.000633931	2.37398	svkA,pikA,DDB_G0278535,dupA,dhkC,carA-1,DDB_G0267686,gbpC,pats1,DDB_G0282963,pakE,spkA-1,gcA,kinY,DDB_G0282895,guaA,pikB,DDB_G0283821,ripA,roco7,dhkI-1,DDB_G0279831,mkpA	UP	biological process
GO:0006796	phosphate-containing compound metabolic process	0.403509	23	0.169972	240	2.61355e-05	0.000633931	2.37398	svkA,pikA,DDB_G0278535,dupA,dhkC,carA-1,DDB_G0267686,gbpC,pats1,DDB_G0282963,pakE,spkA-1,gcA,kinY,DDB_G0282895,guaA,pikB,DDB_G0283821,ripA,roco7,dhkI-1,DDB_G0279831,mkpA	UP	biological process
GO:0043547	positive regulation of GTPase activity	0.280702	16	0.0892351	126	2.63639e-05	0.000633931	3.14564	gefS,gacH,carA-1,gacF,gacX,gbpC,gacY,gefBB,gefR,xacB,mgp3,rapgap3,gflB,docD,gacW,gacE	UP	biological process
GO:0004674	protein serine/threonine kinase activity	0.245614	14	0.0779037	110	9.34175e-05	0.000659761	3.15279	spkA-1,dupA,svkA,kinY,DDB_G0282895,roco7,DDB_G0267686,gbpC,DDB_G0279831,pats1,DDB_G0282963,pakE,DDB_G0283821,DDB_G0278535	UP	molecular function
GO:0051345	positive regulation of hydrolase activity	0.280702	16	0.0906516	128	3.19849e-05	0.000705797	3.09649	gefS,gacH,carA-1,gacF,gacX,gbpC,gacY,gefBB,gefR,xacB,mgp3,rapgap3,gflB,docD,gacW,gacE	UP	biological process
GO:0051336	regulation of hydrolase activity	0.298246	17	0.101275	143	3.2021e-05	0.000705797	2.94491	gefS,gacH,carA-1,gacF,roco7,gacX,gbpC,gacY,gefBB,gefR,xacB,mgp3,rapgap3,gflB,docD,gacW,gacE	UP	biological process
GO:0016772	transferase activity, transferring phosphorus-containing groups	0.315789	18	0.123938	175	0.000118164	0.000785442	2.54797	spkA-1,dupA,dhkC,svkA,kinY,DDB_G0282895,roco7,DDB_G0267686,gbpC,pikA,pats1,dhkI-1,DDB_G0279831,DDB_G0282963,pakE,pikB,DDB_G0283821,DDB_G0278535	UP	molecular function
GO:0000166	nucleotide binding	0.473684	27	0.244334	345	0.000141294	0.00084033	1.93867	svkA,pikA,myoG,rabG1,DDB_G0278535,myoE,dupA,dhkC,carA-1,DDB_G0267686,gbpC,pats1,DDB_G0282963,pakE,spkA-1,gcA,kinY,DDB_G0282895,guaA,pikB,DDB_G0283821,DDB_G0276227,roco7,dhkI-1,myoC,DDB_G0279831,rab1A	UP	molecular function
GO:1901265	nucleoside phosphate binding	0.473684	27	0.244334	345	0.000141294	0.00084033	1.93867	svkA,pikA,myoG,rabG1,DDB_G0278535,myoE,dupA,dhkC,carA-1,DDB_G0267686,gbpC,pats1,DDB_G0282963,pakE,spkA-1,gcA,kinY,DDB_G0282895,guaA,pikB,DDB_G0283821,DDB_G0276227,roco7,dhkI-1,myoC,DDB_G0279831,rab1A	UP	molecular function
GO:0098772	molecular function regulator	0.263158	15	0.092068	130	0.000149169	0.000842807	2.8583	gefS,gacH,gacF,gacX,gbpC,gacY,gefBB,gefR,xacB,mgp3,rapgap3,gflB,docD,gacW,gacE	UP	molecular function
GO:0005524	ATP binding	0.385965	22	0.177054	250	0.000160333	0.000862747	2.17993	svkA,pikA,myoG,DDB_G0278535,myoE,dupA,dhkC,DDB_G0267686,gbpC,pats1,DDB_G0282963,pakE,spkA-1,kinY,DDB_G0282895,guaA,pikB,DDB_G0283821,roco7,dhkI-1,myoC,DDB_G0279831	UP	molecular function
GO:0036094	small molecule binding	0.473684	27	0.247167	349	0.000173621	0.000891782	1.91645	svkA,pikA,myoG,rabG1,DDB_G0278535,myoE,dupA,dhkC,carA-1,DDB_G0267686,gbpC,pats1,DDB_G0282963,pakE,spkA-1,gcA,kinY,DDB_G0282895,guaA,pikB,DDB_G0283821,DDB_G0276227,roco7,dhkI-1,myoC,DDB_G0279831,rab1A	UP	molecular function
GO:0009893	positive regulation of metabolic process	0.298246	17	0.107649	152	6.95238e-05	0.00147112	2.77054	ripA,gefS,gacH,carA-1,gacF,gacX,gbpC,gacY,gefBB,gefR,xacB,mgp3,rapgap3,gflB,docD,gacW,gacE	UP	biological process
GO:0030695	GTPase regulator activity	0.157895	9	0.0432011	61	0.000717344	0.00324239	3.65487	gacH,gacF,gacX,gacY,xacB,mgp3,rapgap3,gacW,gacE	UP	molecular function
GO:0005096	GTPase activator activity	0.157895	9	0.0432011	61	0.000717344	0.00324239	3.65487	gacH,gacF,gacX,gacY,xacB,mgp3,rapgap3,gacW,gacE	UP	molecular function
GO:0060589	nucleoside-triphosphatase regulator activity	0.157895	9	0.0432011	61	0.000717344	0.00324239	3.65487	gacH,gacF,gacX,gacY,xacB,mgp3,rapgap3,gacW,gacE	UP	molecular function
GO:0048518	positive regulation of biological process	0.315789	18	0.127479	180	0.000169641	0.00345154	2.47719	ripA,gefS,gacH,svkA,carA-1,gacF,gacX,gbpC,gacY,gefBB,gefR,xacB,mgp3,rapgap3,gflB,docD,gacW,gacE	UP	biological process
GO:0008047	enzyme activator activity	0.157895	9	0.0446176	63	0.000901167	0.00391661	3.53885	gacH,gacF,gacX,gacY,xacB,mgp3,rapgap3,gacW,gacE	UP	molecular function
GO:0007264	small GTPase mediated signal transduction	0.22807	13	0.0743626	105	0.000230327	0.00451269	3.067	gefS,carA-1,gbpC,pats1,gefBB,gefR,rabG1,xacB,rapgap3,DDB_G0276227,rab1A,docD,gflB	UP	biological process
GO:0040011	locomotion	0.210526	12	0.0665722	94	0.000317707	0.00585422	3.16237	spkA-1,ripA,gcA,carA-1,dhkI-1,myoC,gbpC,pikA,myoG,yelA,pikB,docD	UP	biological process
GO:0006935	chemotaxis	0.175439	10	0.0474504	67	0.000320931	0.00585422	3.6973	spkA-1,ripA,gcA,carA-1,myoC,gbpC,pikA,myoG,yelA,pikB	UP	biological process
GO:0009987	cellular process	0.824561	47	0.608357	859	0.00037973	0.0066959	1.35539	gacH,svkA,gacX,pikA,myoG,gefBB,rabG1,docD,DDB_G0278535,dupA,dhkC,gefS,carA-1,DDB_G0267686,psmA5,gbpC,pats1,gacY,DDB_G0282963,pakE,spkA-1,DDB_G0284619,gcA,lvsB,kinY,gacF,DDB_G0282895,gefR,yelA,xacB,guaA,pikB,DDB_G0283821,DDB_G0276227,gacW,gacE,DG1105,ripA,roco7,dhkI-1,DDB_G0279831,DDB_G0277253,mgp3,mkpA,rapgap3,rab1A,gflB	UP	biological process
GO:0030234	enzyme regulator activity	0.157895	9	0.0488669	69	0.00169539	0.00709551	3.23112	gacH,gacF,gacX,gacY,xacB,mgp3,rapgap3,gacW,gacE	UP	molecular function
GO:0052652	cyclic purine nucleotide metabolic process	0.0877193	5	0.0113314	16	0.000479313	0.00792365	7.74123	ripA,gcA,pikA,pikB,carA-1	UP	biological process
GO:0009190	cyclic nucleotide biosynthetic process	0.0877193	5	0.0113314	16	0.000479313	0.00792365	7.74123	ripA,gcA,pikA,pikB,carA-1	UP	biological process
GO:0036211	protein modification process	0.333333	19	0.154391	218	0.000627631	0.0097652	2.15902	spkA-1,ripA,dupA,dhkC,svkA,carA-1,kinY,DDB_G0282895,DDB_G0267686,gbpC,roco7,pats1,dhkI-1,DDB_G0279831,DDB_G0282963,pakE,mkpA,DDB_G0283821,DDB_G0278535	UP	biological process
GO:0006464	cellular protein modification process	0.333333	19	0.154391	218	0.000627631	0.0097652	2.15902	spkA-1,ripA,dupA,dhkC,svkA,carA-1,kinY,DDB_G0282895,DDB_G0267686,gbpC,roco7,pats1,dhkI-1,DDB_G0279831,DDB_G0282963,pakE,mkpA,DDB_G0283821,DDB_G0278535	UP	biological process
GO:0019222	regulation of metabolic process	0.368421	21	0.181303	256	0.000652807	0.00986671	2.03207	ripA,dupA,gefS,gacH,carA-1,gacF,roco7,gacX,gbpC,pikA,gacY,gefBB,gefR,xacB,mgp3,pikB,rapgap3,gflB,docD,gacW,gacE	UP	biological process
GO:0045761	regulation of adenylate cyclase activity	0.0701754	4	0.00708215	10	0.000736739	0.0102562	9.90877	ripA,pikA,pikB,carA-1	UP	biological process
GO:0031279	regulation of cyclase activity	0.0701754	4	0.00708215	10	0.000736739	0.0102562	9.90877	ripA,pikA,pikB,carA-1	UP	biological process
GO:0051339	regulation of lyase activity	0.0701754	4	0.00708215	10	0.000736739	0.0102562	9.90877	ripA,pikA,pikB,carA-1	UP	biological process
GO:0009152	purine ribonucleotide biosynthetic process	0.105263	6	0.0191218	27	0.000769621	0.0104309	5.50487	ripA,gcA,carA-1,pikA,guaA,pikB	UP	biological process
GO:0043412	macromolecule modification	0.333333	19	0.157224	222	0.000788724	0.0104309	2.12012	spkA-1,ripA,dupA,dhkC,svkA,carA-1,kinY,DDB_G0282895,DDB_G0267686,gbpC,roco7,pats1,dhkI-1,DDB_G0279831,DDB_G0282963,pakE,mkpA,DDB_G0283821,DDB_G0278535	UP	biological process
GO:0006164	purine nucleotide biosynthetic process	0.105263	6	0.01983	28	0.000928185	0.0119758	5.30827	ripA,gcA,carA-1,pikA,guaA,pikB	UP	biological process
GO:0042330	taxis	0.175439	10	0.0552408	78	0.00104343	0.0127752	3.17589	spkA-1,ripA,gcA,carA-1,myoC,gbpC,pikA,myoG,yelA,pikB	UP	biological process
GO:0042221	response to chemical	0.210526	12	0.0764873	108	0.00109314	0.0127752	2.75244	spkA-1,ripA,gcA,dhkC,carA-1,myoC,gbpC,pikA,myoG,yelA,pikB,mkpA	UP	biological process
GO:0046390	ribose phosphate biosynthetic process	0.105263	6	0.0205382	29	0.00111088	0.0127752	5.12523	ripA,gcA,carA-1,pikA,guaA,pikB	UP	biological process
GO:0009260	ribonucleotide biosynthetic process	0.105263	6	0.0205382	29	0.00111088	0.0127752	5.12523	ripA,gcA,carA-1,pikA,guaA,pikB	UP	biological process
GO:0072522	purine-containing compound biosynthetic process	0.105263	6	0.0205382	29	0.00111088	0.0127752	5.12523	ripA,gcA,carA-1,pikA,guaA,pikB	UP	biological process
GO:0009605	response to external stimulus	0.298246	17	0.136686	193	0.0011996	0.0131278	2.18198	spkA-1,ripA,dupA,dhkC,DDB_G0284619,svkA,carA-1,gcA,lvsB,gbpC,myoC,pikA,myoG,yelA,pikB,mkpA,DG1105	UP	biological process
GO:0009187	cyclic nucleotide metabolic process	0.0877193	5	0.0141643	20	0.00129474	0.0131278	6.19298	ripA,gcA,pikA,pikB,carA-1	UP	biological process
GO:0019220	regulation of phosphate metabolic process	0.105263	6	0.0212465	30	0.0013201	0.0131278	4.95439	ripA,dupA,carA-1,gbpC,pikA,pikB	UP	biological process
GO:0051174	regulation of phosphorus metabolic process	0.105263	6	0.0212465	30	0.0013201	0.0131278	4.95439	ripA,dupA,carA-1,gbpC,pikA,pikB	UP	biological process
GO:0030808	regulation of nucleotide biosynthetic process	0.0701754	4	0.00849858	12	0.00143934	0.0131278	8.25731	ripA,pikA,pikB,carA-1	UP	biological process
GO:1900371	regulation of purine nucleotide biosynthetic process	0.0701754	4	0.00849858	12	0.00143934	0.0131278	8.25731	ripA,pikA,pikB,carA-1	UP	biological process
GO:0030802	regulation of cyclic nucleotide biosynthetic process	0.0701754	4	0.00849858	12	0.00143934	0.0131278	8.25731	ripA,pikA,pikB,carA-1	UP	biological process
GO:0030814	regulation of cAMP metabolic process	0.0701754	4	0.00849858	12	0.00143934	0.0131278	8.25731	ripA,pikA,pikB,carA-1	UP	biological process
GO:0030817	regulation of cAMP biosynthetic process	0.0701754	4	0.00849858	12	0.00143934	0.0131278	8.25731	ripA,pikA,pikB,carA-1	UP	biological process
GO:0030799	regulation of cyclic nucleotide metabolic process	0.0701754	4	0.00849858	12	0.00143934	0.0131278	8.25731	ripA,pikA,pikB,carA-1	UP	biological process
GO:0006140	regulation of nucleotide metabolic process	0.0701754	4	0.00849858	12	0.00143934	0.0131278	8.25731	ripA,pikA,pikB,carA-1	UP	biological process
GO:1900542	regulation of purine nucleotide metabolic process	0.0701754	4	0.00849858	12	0.00143934	0.0131278	8.25731	ripA,pikA,pikB,carA-1	UP	biological process
GO:0016740	transferase activity	0.315789	18	0.164306	232	0.00351299	0.0141774	1.92196	spkA-1,dupA,dhkC,svkA,kinY,DDB_G0282895,roco7,DDB_G0267686,gbpC,pikA,pats1,dhkI-1,DDB_G0279831,DDB_G0282963,pakE,pikB,DDB_G0283821,DDB_G0278535	UP	molecular function
GO:0008152	metabolic process	0.754386	43	0.558782	789	0.00178588	0.0160124	1.35005	gacH,svkA,gacX,pikA,myoG,gefBB,docD,DDB_G0278535,myoE,dupA,dhkC,gefS,carA-1,DDB_G0267686,psmA5,gbpC,pats1,gacY,DDB_G0282963,pakE,spkA-1,gcA,kinY,gacF,DDB_G0282895,gefR,xacB,guaA,pikB,DDB_G0283821,gacW,gacE,ripA,DDB_G0287961,roco7,dhkI-1,myoC,DDB_G0279831,cplA,mgp3,mkpA,rapgap3,gflB	UP	biological process
GO:0009165	nucleotide biosynthetic process	0.105263	6	0.0233711	33	0.00213191	0.0184882	4.50399	ripA,gcA,carA-1,pikA,guaA,pikB	UP	biological process
GO:1901293	nucleoside phosphate biosynthetic process	0.105263	6	0.0233711	33	0.00213191	0.0184882	4.50399	ripA,gcA,carA-1,pikA,guaA,pikB	UP	biological process
GO:0006171	cAMP biosynthetic process	0.0701754	4	0.00991501	14	0.00251257	0.0214379	7.07769	ripA,pikA,pikB,carA-1	UP	biological process
GO:1901363	heterocyclic compound binding	0.491228	28	0.322946	456	0.00607086	0.0228669	1.52108	svkA,pikA,myoG,rabG1,DDB_G0278535,myoE,dupA,dhkC,carA-1,DDB_G0267686,gbpC,pats1,DDB_G0282963,pakE,spkA-1,gcA,kinY,DDB_G0282895,yelA,guaA,pikB,DDB_G0283821,DDB_G0276227,roco7,dhkI-1,myoC,DDB_G0279831,rab1A	UP	molecular function
GO:0097159	organic cyclic compound binding	0.491228	28	0.322946	456	0.00607086	0.0228669	1.52108	svkA,pikA,myoG,rabG1,DDB_G0278535,myoE,dupA,dhkC,carA-1,DDB_G0267686,gbpC,pats1,DDB_G0282963,pakE,spkA-1,gcA,kinY,DDB_G0282895,yelA,guaA,pikB,DDB_G0283821,DDB_G0276227,roco7,dhkI-1,myoC,DDB_G0279831,rab1A	UP	molecular function
GO:0019954	asexual reproduction	0.22807	13	0.0984419	139	0.00311673	0.0249811	2.3168	ripA,dupA,dhkC,DDB_G0284619,svkA,carA-1,lvsB,pikA,myoG,yelA,pikB,mkpA,DG1105	UP	biological process
GO:0023014	signal transduction by protein phosphorylation	0.0701754	4	0.0106232	15	0.00321419	0.0253589	6.60585	dupA,dhkC,carA-1,dhkI-1	UP	biological process
GO:0032502	developmental process	0.245614	14	0.11119	157	0.00325975	0.0253589	2.20896	spkA-1,ripA,dupA,dhkC,DDB_G0284619,svkA,carA-1,lvsB,pikA,myoG,yelA,pikB,mkpA,DG1105	UP	biological process
GO:0005525	GTP binding	0.105263	6	0.0311615	44	0.00853644	0.0292309	3.37799	gcA,gbpC,pats1,rabG1,DDB_G0276227,rab1A	UP	molecular function
GO:0000003	reproduction	0.22807	13	0.101275	143	0.00398345	0.0305249	2.25199	ripA,dupA,dhkC,DDB_G0284619,svkA,carA-1,lvsB,pikA,myoG,yelA,pikB,mkpA,DG1105	UP	biological process
GO:0045859	regulation of protein kinase activity	0.0701754	4	0.0113314	16	0.00403921	0.0305249	6.19298	ripA,gbpC,dupA,carA-1	UP	biological process
GO:0048856	anatomical structure development	0.22807	13	0.103399	146	0.0047557	0.0331366	2.20572	ripA,dupA,dhkC,DDB_G0284619,svkA,carA-1,lvsB,pikA,myoG,yelA,pikB,mkpA,DG1105	UP	biological process
GO:0046058	cAMP metabolic process	0.0701754	4	0.0120397	17	0.00499728	0.0331366	5.82869	ripA,pikA,pikB,carA-1	UP	biological process
GO:0048608	reproductive structure development	0.210526	12	0.092068	130	0.0051209	0.0331366	2.28664	ripA,dupA,dhkC,DDB_G0284619,svkA,carA-1,lvsB,pikA,myoG,yelA,mkpA,DG1105	UP	biological process
GO:0003006	developmental process involved in reproduction	0.210526	12	0.092068	130	0.0051209	0.0331366	2.28664	ripA,dupA,dhkC,DDB_G0284619,svkA,carA-1,lvsB,pikA,myoG,yelA,mkpA,DG1105	UP	biological process
GO:0030582	fruiting body development	0.210526	12	0.092068	130	0.0051209	0.0331366	2.28664	ripA,dupA,dhkC,DDB_G0284619,svkA,carA-1,lvsB,pikA,myoG,yelA,mkpA,DG1105	UP	biological process
GO:0030587	sorocarp development	0.210526	12	0.092068	130	0.0051209	0.0331366	2.28664	ripA,dupA,dhkC,DDB_G0284619,svkA,carA-1,lvsB,pikA,myoG,yelA,mkpA,DG1105	UP	biological process
GO:0075259	spore-bearing organ development	0.210526	12	0.092068	130	0.0051209	0.0331366	2.28664	ripA,dupA,dhkC,DDB_G0284619,svkA,carA-1,lvsB,pikA,myoG,yelA,mkpA,DG1105	UP	biological process
GO:0048513	animal organ development	0.210526	12	0.092068	130	0.0051209	0.0331366	2.28664	ripA,dupA,dhkC,DDB_G0284619,svkA,carA-1,lvsB,pikA,myoG,yelA,mkpA,DG1105	UP	biological process
GO:0061458	reproductive system development	0.210526	12	0.092068	130	0.0051209	0.0331366	2.28664	ripA,dupA,dhkC,DDB_G0284619,svkA,carA-1,lvsB,pikA,myoG,yelA,mkpA,DG1105	UP	biological process
GO:0048731	system development	0.210526	12	0.092068	130	0.0051209	0.0331366	2.28664	ripA,dupA,dhkC,DDB_G0284619,svkA,carA-1,lvsB,pikA,myoG,yelA,mkpA,DG1105	UP	biological process
GO:0009267	cellular response to starvation	0.210526	12	0.0927762	131	0.00544248	0.0331366	2.26918	ripA,dupA,dhkC,DDB_G0284619,svkA,carA-1,lvsB,pikA,myoG,yelA,mkpA,DG1105	UP	biological process
GO:0044702	single organism reproductive process	0.210526	12	0.0927762	131	0.00544248	0.0331366	2.26918	ripA,dupA,dhkC,DDB_G0284619,svkA,carA-1,lvsB,pikA,myoG,yelA,mkpA,DG1105	UP	biological process
GO:0031669	cellular response to nutrient levels	0.210526	12	0.0927762	131	0.00544248	0.0331366	2.26918	ripA,dupA,dhkC,DDB_G0284619,svkA,carA-1,lvsB,pikA,myoG,yelA,mkpA,DG1105	UP	biological process
GO:0031668	cellular response to extracellular stimulus	0.210526	12	0.0927762	131	0.00544248	0.0331366	2.26918	ripA,dupA,dhkC,DDB_G0284619,svkA,carA-1,lvsB,pikA,myoG,yelA,mkpA,DG1105	UP	biological process
GO:0042594	response to starvation	0.210526	12	0.0927762	131	0.00544248	0.0331366	2.26918	ripA,dupA,dhkC,DDB_G0284619,svkA,carA-1,lvsB,pikA,myoG,yelA,mkpA,DG1105	UP	biological process
GO:0071496	cellular response to external stimulus	0.210526	12	0.0927762	131	0.00544248	0.0331366	2.26918	ripA,dupA,dhkC,DDB_G0284619,svkA,carA-1,lvsB,pikA,myoG,yelA,mkpA,DG1105	UP	biological process
GO:0009150	purine ribonucleotide metabolic process	0.105263	6	0.0283286	40	0.00544969	0.0331366	3.71579	ripA,gcA,carA-1,pikA,guaA,pikB	UP	biological process
GO:0009991	response to extracellular stimulus	0.210526	12	0.0934844	132	0.00578015	0.0337101	2.25199	ripA,dupA,dhkC,DDB_G0284619,svkA,carA-1,lvsB,pikA,myoG,yelA,mkpA,DG1105	UP	biological process
GO:0031667	response to nutrient levels	0.210526	12	0.0934844	132	0.00578015	0.0337101	2.25199	ripA,dupA,dhkC,DDB_G0284619,svkA,carA-1,lvsB,pikA,myoG,yelA,mkpA,DG1105	UP	biological process
GO:0033674	positive regulation of kinase activity	0.0526316	3	0.00637394	9	0.00586262	0.0337101	8.25731	ripA,gbpC,carA-1	UP	biological process
GO:0045860	positive regulation of protein kinase activity	0.0526316	3	0.00637394	9	0.00586262	0.0337101	8.25731	ripA,gbpC,carA-1	UP	biological process
GO:0051347	positive regulation of transferase activity	0.0526316	3	0.00637394	9	0.00586262	0.0337101	8.25731	ripA,gbpC,carA-1	UP	biological process
GO:0001932	regulation of protein phosphorylation	0.0701754	4	0.0127479	18	0.00609763	0.03377	5.50487	ripA,gbpC,dupA,carA-1	UP	biological process
GO:0043549	regulation of kinase activity	0.0701754	4	0.0127479	18	0.00609763	0.03377	5.50487	ripA,gbpC,dupA,carA-1	UP	biological process
GO:1901137	carbohydrate derivative biosynthetic process	0.105263	6	0.0290368	41	0.00612839	0.03377	3.62516	ripA,gcA,carA-1,pikA,guaA,pikB	UP	biological process
GO:0006163	purine nucleotide metabolic process	0.105263	6	0.0290368	41	0.00612839	0.03377	3.62516	ripA,gcA,carA-1,pikA,guaA,pikB	UP	biological process
GO:0032561	guanyl ribonucleotide binding	0.105263	6	0.0325779	46	0.0104811	0.0348342	3.23112	gcA,gbpC,pats1,rabG1,DDB_G0276227,rab1A	UP	molecular function
GO:0022414	reproductive process	0.210526	12	0.0949008	134	0.00650606	0.0352669	2.21838	ripA,dupA,dhkC,DDB_G0284619,svkA,carA-1,lvsB,pikA,myoG,yelA,mkpA,DG1105	UP	biological process
GO:0009259	ribonucleotide metabolic process	0.105263	6	0.029745	42	0.00686712	0.0359674	3.53885	ripA,gcA,carA-1,pikA,guaA,pikB	UP	biological process
GO:0019001	guanyl nucleotide binding	0.105263	6	0.0332861	47	0.0115638	0.0362976	3.16237	gcA,gbpC,pats1,rabG1,DDB_G0276227,rab1A	UP	molecular function
GO:0051338	regulation of transferase activity	0.0701754	4	0.0134561	19	0.00734903	0.0381141	5.21514	ripA,gbpC,dupA,carA-1	UP	biological process
GO:0072521	purine-containing compound metabolic process	0.105263	6	0.0304533	43	0.00766882	0.0393865	3.45655	ripA,gcA,carA-1,pikA,guaA,pikB	UP	biological process
GO:0044767	single-organism developmental process	0.22807	13	0.109773	155	0.00783233	0.0398394	2.07765	ripA,dupA,dhkC,DDB_G0284619,svkA,carA-1,lvsB,pikA,myoG,yelA,pikB,mkpA,DG1105	UP	biological process
GO:0019693	ribose phosphate metabolic process	0.105263	6	0.0311615	44	0.00853644	0.0429065	3.37799	ripA,gcA,carA-1,pikA,guaA,pikB	UP	biological process
GO:0019538	protein metabolic process	0.368421	21	0.22238	314	0.00873151	0.0429065	1.65672	spkA-1,ripA,dupA,dhkC,svkA,carA-1,kinY,DDB_G0282895,DDB_G0267686,psmA5,gbpC,pats1,roco7,dhkI-1,DDB_G0279831,cplA,DDB_G0282963,pakE,mkpA,DDB_G0283821,DDB_G0278535	UP	biological process
GO:0030036	actin cytoskeleton organization	0.140351	8	0.0516997	73	0.00874258	0.0429065	2.71473	spkA-1,ripA,gcA,svkA,pikA,myoG,pikB,docD	UP	biological process
GO:0042325	regulation of phosphorylation	0.0701754	4	0.0141643	20	0.00875974	0.0429065	4.95439	ripA,gbpC,dupA,carA-1	UP	biological process
GO:0044707	single-multicellular organism process	0.210526	12	0.0991501	140	0.0091312	0.0435172	2.12331	ripA,dupA,dhkC,DDB_G0284619,svkA,carA-1,lvsB,pikA,myoG,yelA,mkpA,DG1105	UP	biological process
GO:0007275	multicellular organismal development	0.210526	12	0.0991501	140	0.0091312	0.0435172	2.12331	ripA,dupA,dhkC,DDB_G0284619,svkA,carA-1,lvsB,pikA,myoG,yelA,mkpA,DG1105	UP	biological process
GO:0032501	multicellular organismal process	0.210526	12	0.0991501	140	0.0091312	0.0435172	2.12331	ripA,dupA,dhkC,DDB_G0284619,svkA,carA-1,lvsB,pikA,myoG,yelA,mkpA,DG1105	UP	biological process
GO:0090407	organophosphate biosynthetic process	0.105263	6	0.0318697	45	0.0094729	0.0447426	3.30292	ripA,gcA,carA-1,pikA,guaA,pikB	UP	biological process
GO:0001934	positive regulation of protein phosphorylation	0.0526316	3	0.00779037	11	0.0101155	0.0465311	6.75598	ripA,gbpC,carA-1	UP	biological process
GO:0042327	positive regulation of phosphorylation	0.0526316	3	0.00779037	11	0.0101155	0.0465311	6.75598	ripA,gbpC,carA-1	UP	biological process
GO:0031401	positive regulation of protein modification process	0.0526316	3	0.00779037	11	0.0101155	0.0465311	6.75598	ripA,gbpC,carA-1	UP	biological process
GO:0004872	receptor activity	0.0526316	3	0.0092068	13	0.0157818	0.0469302	5.7166	dhkC,carA-1,dhkI-1	UP	molecular function
GO:0038023	signaling receptor activity	0.0526316	3	0.0092068	13	0.0157818	0.0469302	5.7166	dhkC,carA-1,dhkI-1	UP	molecular function
GO:0030029	actin filament-based process	0.140351	8	0.0538244	76	0.0109894	0.0501154	2.60757	spkA-1,ripA,gcA,svkA,pikA,myoG,pikB,docD	UP	biological process
GO:0006909	phagocytosis	0.0877193	5	0.0240793	34	0.0120158	0.0529696	3.64293	myoE,ripA,lvsB,myoC,carA-1	UP	biological process
GO:0044267	cellular protein metabolic process	0.350877	20	0.215297	304	0.0129958	0.0568162	1.62973	spkA-1,ripA,dupA,dhkC,svkA,carA-1,kinY,DDB_G0282895,DDB_G0267686,psmA5,gbpC,pats1,roco7,dhkI-1,DDB_G0279831,DDB_G0282963,pakE,mkpA,DDB_G0283821,DDB_G0278535	UP	biological process
GO:0005085	guanyl-nucleotide exchange factor activity	0.122807	7	0.0488669	69	0.0206775	0.0599116	2.51309	gefS,gbpC,gefR,gefBB,xacB,gflB,docD	UP	molecular function
GO:0031399	regulation of protein modification process	0.0701754	4	0.016289	23	0.0140224	0.0608019	4.30816	ripA,gbpC,dupA,carA-1	UP	biological process
GO:0006753	nucleoside phosphate metabolic process	0.105263	6	0.0354108	50	0.0152872	0.0652171	2.97263	ripA,gcA,carA-1,pikA,guaA,pikB	UP	biological process
GO:0009117	nucleotide metabolic process	0.105263	6	0.0354108	50	0.0152872	0.0652171	2.97263	ripA,gcA,carA-1,pikA,guaA,pikB	UP	biological process
GO:0019935	cyclic-nucleotide-mediated signaling	0.0526316	3	0.0092068	13	0.0157818	0.0657369	5.7166	gbpC,pakE,carA-1	UP	biological process
GO:0051247	positive regulation of protein metabolic process	0.0526316	3	0.0092068	13	0.0157818	0.0657369	5.7166	ripA,gbpC,carA-1	UP	biological process
GO:0032270	positive regulation of cellular protein metabolic process	0.0526316	3	0.0092068	13	0.0157818	0.0657369	5.7166	ripA,gbpC,carA-1	UP	biological process
GO:0043167	ion binding	0.473684	27	0.338527	478	0.0237603	0.0671229	1.39925	svkA,pikA,myoG,rabG1,DDB_G0278535,myoE,dupA,dhkC,carA-1,DDB_G0267686,gbpC,pats1,DDB_G0282963,pakE,spkA-1,gcA,kinY,DDB_G0282895,guaA,pikB,DDB_G0283821,DDB_G0276227,roco7,dhkI-1,myoC,DDB_G0279831,rab1A	UP	molecular function
GO:0008150	biological_process	0.982456	56	0.898725	1269	0.0168781	0.0697541	1.09317	gacH,svkA,DDB_G0274803,gacX,DDB_G0285081,pikA,myoG,gefBB,rabG1,docD,DDB_G0278535,DDB_G0291768,myoE,dupA,dhkC,gefS,carA-1,DDB_G0267686,psmA5,gbpC,pats1,gacY,DDB_G0282963,pakE,spkA-1,DDB_G0284619,gcA,lvsB,kinY,gacF,DDB_G0282895,gefR,yelA,xacB,guaA,pikB,DDB_G0283821,DDB_G0276227,gacW,gacE,DDB_G0277615,DG1105,ripA,DDB_G0287961,roco7,dhkI-1,myoC,DDB_G0279831,DDB_G0277253,cplA,mgp3,mkpA,rapgap3,rab1A,g…	UP	biological process
GO:0045937	positive regulation of phosphate metabolic process	0.0526316	3	0.00991501	14	0.0191646	0.0768037	5.30827	ripA,gbpC,carA-1	UP	biological process
GO:0010562	positive regulation of phosphorus metabolic process	0.0526316	3	0.00991501	14	0.0191646	0.0768037	5.30827	ripA,gbpC,carA-1	UP	biological process
GO:0051020	GTPase binding	0.0526316	3	0.0120397	17	0.0315464	0.081017	4.37152	ripA,pikA,pikB	UP	molecular function
GO:0031267	small GTPase binding	0.0526316	3	0.0120397	17	0.0315464	0.081017	4.37152	ripA,pikA,pikB	UP	molecular function
GO:0017016	Ras GTPase binding	0.0526316	3	0.0120397	17	0.0315464	0.081017	4.37152	ripA,pikA,pikB	UP	molecular function
GO:0003824	catalytic activity	0.473684	27	0.347734	491	0.0335288	0.0812784	1.3622	svkA,pikA,myoG,DDB_G0278535,myoE,dupA,dhkC,DDB_G0267686,psmA5,gbpC,pats1,DDB_G0282963,pakE,spkA-1,gcA,kinY,DDB_G0282895,guaA,pikB,DDB_G0283821,DDB_G0287961,roco7,dhkI-1,myoC,DDB_G0279831,cplA,mkpA	UP	molecular function
GO:0055086	nucleobase-containing small molecule metabolic process	0.105263	6	0.0382436	54	0.0214581	0.0853486	2.75244	ripA,gcA,carA-1,pikA,guaA,pikB	UP	biological process
GO:0003774	motor activity	0.0526316	3	0.0141643	20	0.047246	0.090488	3.71579	myoE,myoC,myoG	UP	molecular function
GO:0003779	actin binding	0.105263	6	0.0467422	66	0.0495648	0.093347	2.25199	myoE,spkA-1,svkA,myoC,myoG,DDB_G0277615	UP	molecular function
GO:0006950	response to stress	0.22807	13	0.126771	179	0.0241053	0.0951621	1.79908	spkA-1,ripA,dupA,dhkC,DDB_G0284619,svkA,carA-1,lvsB,pikA,myoG,yelA,mkpA,DG1105	UP	biological process
GO:0051128	regulation of cellular component organization	0.105263	6	0.0396601	56	0.0251043	0.0962333	2.65414	ripA,gcA,svkA,carA-1,pikA,pikB	UP	biological process
GO:0033554	cellular response to stress	0.210526	12	0.114731	162	0.0264718	0.100465	1.83496	ripA,dupA,dhkC,DDB_G0284619,svkA,carA-1,lvsB,pikA,myoG,yelA,mkpA,DG1105	UP	biological process
GO:0050793	regulation of developmental process	0.0701754	4	0.01983	28	0.0265881	0.100465	3.53885	spkA-1,pikA,svkA,pikB	UP	biological process
GO:0031344	regulation of cell projection organization	0.0526316	3	0.0113314	16	0.0270467	0.100758	4.64474	gcA,pikA,pikB	UP	biological process
GO:0060491	regulation of cell projection assembly	0.0526316	3	0.0113314	16	0.0270467	0.100758	4.64474	gcA,pikA,pikB	UP	biological process
GO:0048870	cell motility	0.0701754	4	0.0205382	29	0.0297108	0.1061	3.41682	docD,pikA,pikB,dhkI-1	UP	biological process
GO:0051674	localization of cell	0.0701754	4	0.0205382	29	0.0297108	0.1061	3.41682	docD,pikA,pikB,dhkI-1	UP	biological process
GO:0019932	second-messenger-mediated signaling	0.0526316	3	0.0120397	17	0.0315464	0.1061	4.37152	gbpC,pakE,carA-1	UP	biological process
GO:0007010	cytoskeleton organization	0.140351	8	0.065864	93	0.0325398	0.1061	2.13092	spkA-1,ripA,gcA,svkA,pikA,myoG,pikB,docD	UP	biological process
GO:0032101	regulation of response to external stimulus	0.0701754	4	0.0212465	30	0.0330437	0.1061	3.30292	gbpC,dupA,gcA,svkA	UP	biological process
GO:1901135	carbohydrate derivative metabolic process	0.105263	6	0.0424929	60	0.0336027	0.1061	2.47719	ripA,gcA,carA-1,pikA,guaA,pikB	UP	biological process
GO:0006928	movement of cell or subcellular component	0.0877193	5	0.0318697	45	0.0350212	0.1061	2.75244	gbpC,docD,pikA,pikB,dhkI-1	UP	biological process
GO:0007186	G-protein coupled receptor signaling pathway	0.0526316	3	0.0127479	18	0.0364159	0.1061	4.12865	pikA,pikB,carA-1	UP	biological process
GO:0007610	behavior	0.0526316	3	0.0134561	19	0.0416509	0.1061	3.91136	gbpC,gcA,pats1	UP	biological process
GO:0031325	positive regulation of cellular metabolic process	0.0526316	3	0.0134561	19	0.0416509	0.1061	3.91136	ripA,gbpC,carA-1	UP	biological process
GO:0004721	phosphoprotein phosphatase activity	0.0526316	3	0.0155807	22	0.0594879	0.108422	3.37799	dupA,pats1,mkpA	UP	molecular function
GO:1901698	response to nitrogen compound	0.0877193	5	0.0339943	48	0.0441934	0.111858	2.58041	ripA,pikA,dhkC,myoG,pikB	UP	biological process
GO:1902589	single-organism organelle organization	0.140351	8	0.0715297	101	0.0490975	0.123679	1.96213	spkA-1,ripA,gcA,svkA,pikA,myoG,pikB,docD	UP	biological process
GO:0019899	enzyme binding	0.0526316	3	0.0169972	24	0.0730747	0.12898	3.09649	ripA,pikA,pikB	UP	molecular function
GO:0030031	cell projection assembly	0.0526316	3	0.0155807	22	0.0594879	0.147052	3.37799	gcA,pikA,pikB	UP	biological process
GO:0032268	regulation of cellular protein metabolic process	0.0701754	4	0.026204	37	0.0623395	0.150182	2.67805	ripA,gbpC,dupA,carA-1	UP	biological process
GO:0043327	chemotaxis to cAMP	0.0701754	4	0.026204	37	0.0623395	0.150182	2.67805	ripA,pikA,myoG,pikB	UP	biological process
GO:0044711	single-organism biosynthetic process	0.105263	6	0.0495751	70	0.0624577	0.150182	2.12331	ripA,gcA,carA-1,pikA,guaA,pikB	UP	biological process
GO:0022607	cellular component assembly	0.122807	7	0.0623229	88	0.0631103	0.151065	1.97049	ripA,gcA,lvsB,pikA,myoG,pikB,docD	UP	biological process
GO:0014070	response to organic cyclic compound	0.0877193	5	0.0389518	55	0.0707992	0.165999	2.25199	ripA,pikA,myoG,carA-1,pikB	UP	biological process
GO:0051591	response to cAMP	0.0701754	4	0.0276204	39	0.0726133	0.165999	2.54071	ripA,pikA,myoG,pikB	UP	biological process
GO:0051246	regulation of protein metabolic process	0.0701754	4	0.0276204	39	0.0726133	0.165999	2.54071	ripA,gbpC,dupA,carA-1	UP	biological process
GO:0048583	regulation of response to stimulus	0.122807	7	0.0644476	91	0.0727622	0.165999	1.90553	dupA,gcA,svkA,carA-1,gbpC,xacB,rapgap3	UP	biological process
GO:0030030	cell projection organization	0.0526316	3	0.0169972	24	0.0730747	0.165999	3.09649	gcA,pikA,pikB	UP	biological process
GO:0046683	response to organophosphorus	0.0701754	4	0.0283286	40	0.0780587	0.169234	2.47719	ripA,pikA,myoG,pikB	UP	biological process
GO:0006470	protein dephosphorylation	0.0526316	3	0.0177054	25	0.0803476	0.173485	2.97263	dupA,pats1,mkpA	UP	biological process
GO:0060089	molecular transducer activity	0.0526316	3	0.0205382	29	0.112369	0.174345	2.56261	dhkC,carA-1,dhkI-1	UP	molecular function
GO:0004871	signal transducer activity	0.0526316	3	0.0205382	29	0.112369	0.174345	2.56261	dhkC,carA-1,dhkI-1	UP	molecular function
GO:0019637	organophosphate metabolic process	0.105263	6	0.0531161	75	0.0811674	0.174543	1.98175	ripA,gcA,carA-1,pikA,guaA,pikB	UP	biological process
GO:0003677	DNA binding	0.117647	18	0.0502833	71	0.000731518	0.179953	2.33969	pnkp,DDB_G0293590,DDB_G0292234,rfc1,DDB_G0284171,spt6,lig1,dstB,top1,srfC,xrcc1,rpa1,mybZ,msh2,mybG,hbx2,mybI,dstD	DOWN	molecular function
GO:0008092	cytoskeletal protein binding	0.105263	6	0.0594901	84	0.122012	0.183831	1.76942	myoE,spkA-1,svkA,myoC,myoG,DDB_G0277615	UP	molecular function
GO:0032879	regulation of localization	0.0526316	3	0.0184136	26	0.0879254	0.183844	2.8583	ripA,gbpC,carA-1	UP	biological process
GO:0010604	positive regulation of macromolecule metabolic process	0.0526316	3	0.0184136	26	0.0879254	0.183844	2.8583	ripA,gbpC,carA-1	UP	biological process
GO:1901700	response to oxygen-containing compound	0.0877193	5	0.0417847	59	0.0892765	0.185775	2.09932	ripA,pikA,myoG,carA-1,pikB	UP	biological process
GO:0044087	regulation of cellular component biogenesis	0.0701754	4	0.029745	42	0.0895511	0.185775	2.35923	ripA,gcA,pikA,pikB	UP	biological process
GO:0016791	phosphatase activity	0.0526316	3	0.0219547	31	0.129966	0.193238	2.39728	dupA,pats1,mkpA	UP	molecular function
GO:0010033	response to organic substance	0.0877193	5	0.0432011	61	0.0993854	0.202992	2.03049	ripA,pikA,myoG,carA-1,pikB	UP	biological process
GO:0014074	response to purine-containing compound	0.0701754	4	0.0311615	44	0.101822	0.205434	2.25199	ripA,pikA,myoG,pikB	UP	biological process
GO:0044085	cellular component biogenesis	0.122807	7	0.0708215	100	0.1068	0.205434	1.73404	ripA,gcA,lvsB,pikA,myoG,pikB,docD	UP	biological process
GO:1902531	regulation of intracellular signal transduction	0.0877193	5	0.0446176	63	0.110057	0.205434	1.96603	gbpC,dupA,xacB,carA-1,rapgap3	UP	biological process
GO:0006996	organelle organization	0.157895	9	0.0998584	141	0.111281	0.205434	1.58119	spkA-1,ripA,gcA,lvsB,svkA,pikA,myoG,pikB,docD	UP	biological process
GO:0006970	response to osmotic stress	0.0526316	3	0.0205382	29	0.112369	0.205434	2.56261	spkA-1,lvsB,svkA	UP	biological process
GO:0010243	response to organonitrogen compound	0.0701754	4	0.0332861	47	0.121611	0.217321	2.10825	ripA,pikA,myoG,pikB	UP	biological process
GO:0048522	positive regulation of cellular process	0.0701754	4	0.0332861	47	0.121611	0.217321	2.10825	ripA,gbpC,svkA,carA-1	UP	biological process
GO:0010646	regulation of cell communication	0.105263	6	0.0594901	84	0.122012	0.217321	1.76942	dupA,svkA,carA-1,gbpC,xacB,rapgap3	UP	biological process
GO:0007265	Ras protein signal transduction	0.0701754	4	0.0339943	48	0.128557	0.225936	2.06433	gbpC,xacB,carA-1,gefR	UP	biological process
GO:0009719	response to endogenous stimulus	0.0701754	4	0.0339943	48	0.128557	0.225936	2.06433	ripA,pikA,myoG,pikB	UP	biological process
GO:0023051	regulation of signaling	0.0877193	5	0.0474504	67	0.133019	0.232234	1.84865	gbpC,dupA,xacB,carA-1,rapgap3	UP	biological process
GO:0009966	regulation of signal transduction	0.0877193	5	0.0474504	67	0.133019	0.232234	1.84865	gbpC,dupA,xacB,carA-1,rapgap3	UP	biological process
GO:0031252	cell leading edge	0.0877193	5	0.0240793	34	0.0120158	0.234701	3.64293	myoE,myoC,docD,pikA,pikB	UP	cellular component
GO:0005886	plasma membrane	0.122807	7	0.0446176	63	0.0131717	0.234701	2.75244	myoE,carA-1,myoC,gbpC,pikA,rabG1,rab1A	UP	cellular component
GO:0015629	actin cytoskeleton	0.105263	6	0.0354108	50	0.0152872	0.234701	2.97263	myoE,spkA-1,svkA,myoC,pats1,myoG	UP	cellular component
GO:0016459	myosin complex	0.0526316	3	0.0092068	13	0.0157818	0.234701	5.7166	myoE,myoC,myoG	UP	cellular component
GO:0044464	cell part	0.631579	36	0.48796	689	0.0205341	0.234701	1.29432	gacH,svkA,gacX,pikA,myoG,gefBB,rabG1,docD,myoE,dhkC,gefS,carA-1,psmA5,gbpC,pats1,gacY,pakE,spkA-1,gcA,lvsB,gacF,gefR,guaA,pikB,gacW,gacE,DDB_G0277615,ripA,dhkI-1,DDB_G0288895,myoC,cplA,mgp3,rab1A,gflB,vps13A	UP	cellular component
GO:0071944	cell periphery	0.157895	9	0.0729462	103	0.0215944	0.234701	2.16454	myoE,carA-1,myoC,gbpC,pikA,rabG1,pikB,rab1A,docD	UP	cellular component
GO:0005623	cell	0.631579	36	0.489377	691	0.0216172	0.234701	1.29058	gacH,svkA,gacX,pikA,myoG,gefBB,rabG1,docD,myoE,dhkC,gefS,carA-1,psmA5,gbpC,pats1,gacY,pakE,spkA-1,gcA,lvsB,gacF,gefR,guaA,pikB,gacW,gacE,DDB_G0277615,ripA,dhkI-1,DDB_G0288895,myoC,cplA,mgp3,rab1A,gflB,vps13A	UP	cellular component
GO:0031152	aggregation involved in sorocarp development	0.0701754	4	0.0347025	49	0.13567	0.236084	2.0222	ripA,dupA,pikA,carA-1	UP	biological process
GO:0003674	molecular_function	0.894737	51	0.839943	1186	0.172364	0.240543	1.06523	gacH,svkA,gacX,DDB_G0285081,pikA,myoG,gefBB,rabG1,docD,DDB_G0278535,myoE,dupA,dhkC,gefS,carA-1,DDB_G0267686,psmA5,gbpC,pats1,gacY,DDB_G0282963,pakE,spkA-1,gcA,lvsB,kinY,gacF,DDB_G0282895,gefR,yelA,xacB,guaA,pikB,DDB_G0283821,DDB_G0276227,gacW,gacE,DDB_G0277615,ripA,DDB_G0287961,roco7,dhkI-1,myoC,DDB_G0279831,DDB_G0277253,cplA,mgp3,mkpA,rapgap3,rab1A,gflB	UP	molecular function
GO:0005515	protein binding	0.192982	11	0.141643	200	0.176039	0.240543	1.36246	myoE,spkA-1,ripA,svkA,carA-1,myoC,pikA,myoG,pikB,docD,DDB_G0277615	UP	molecular function
GO:0051704	multi-organism process	0.0701754	4	0.0354108	50	0.142943	0.246286	1.98175	dupA,pikA,pats1,pikB	UP	biological process
GO:0016311	dephosphorylation	0.0526316	3	0.0233711	33	0.14848	0.246286	2.25199	dupA,pats1,mkpA	UP	biological process
GO:0048523	negative regulation of cellular process	0.0701754	4	0.036119	51	0.150371	0.246286	1.9429	ripA,dupA,gcA,carA-1	UP	biological process
GO:0051056	regulation of small GTPase mediated signal transduction	0.0701754	4	0.036119	51	0.150371	0.246286	1.9429	gbpC,xacB,carA-1,rapgap3	UP	biological process
GO:0016043	cellular component organization	0.175439	10	0.122521	173	0.154159	0.251698	1.4319	spkA-1,ripA,gcA,lvsB,svkA,carA-1,pikA,myoG,pikB,docD	UP	biological process
GO:0009617	response to bacterium	0.0526316	3	0.0240793	34	0.158049	0.257255	2.18576	dupA,pikA,pikB	UP	biological process
GO:0005088	Ras guanyl-nucleotide exchange factor activity	0.0526316	3	0.0276204	39	0.208476	0.270779	1.90553	gbpC,xacB,gefR	UP	molecular function
GO:0005622	intracellular	0.614035	35	0.482295	681	0.0313881	0.273448	1.27315	gacH,svkA,gacX,pikA,myoG,gefBB,rabG1,docD,myoE,dhkC,gefS,carA-1,psmA5,gbpC,pats1,gacY,pakE,spkA-1,gcA,lvsB,gacF,gefR,guaA,pikB,gacW,gacE,DDB_G0277615,ripA,dhkI-1,DDB_G0288895,myoC,cplA,mgp3,gflB,vps13A	UP	cellular component
GO:0042578	phosphoric ester hydrolase activity	0.0526316	3	0.0283286	40	0.218987	0.27495	1.85789	dupA,pats1,mkpA	UP	molecular function
GO:1902578	single-organism localization	0.122807	7	0.0814448	115	0.179665	0.288009	1.50786	myoE,ripA,lvsB,carA-1,myoC,DDB_G0277253,myoG	UP	biological process
GO:0044281	small molecule metabolic process	0.105263	6	0.0686969	97	0.195776	0.308231	1.53228	ripA,gcA,carA-1,pikA,guaA,pikB	UP	biological process
GO:0071840	cellular component organization or biogenesis	0.175439	10	0.13102	185	0.207178	0.324364	1.33902	spkA-1,ripA,gcA,lvsB,svkA,carA-1,pikA,myoG,pikB,docD	UP	biological process
GO:0051707	response to other organism	0.0526316	3	0.0276204	39	0.208476	0.324364	1.90553	dupA,pikA,pikB	UP	biological process
GO:0009607	response to biotic stimulus	0.0526316	3	0.0276204	39	0.208476	0.324364	1.90553	dupA,pikA,pikB	UP	biological process
GO:0043207	response to external biotic stimulus	0.0526316	3	0.0276204	39	0.208476	0.324364	1.90553	dupA,pikA,pikB	UP	biological process
GO:0043623	cellular protein complex assembly	0.0526316	3	0.0283286	40	0.218987	0.336756	1.85789	ripA,docD,myoG	UP	biological process
GO:0016787	hydrolase activity	0.157895	9	0.127479	180	0.299035	0.363109	1.2386	myoE,dupA,myoC,psmA5,cplA,pats1,myoG,guaA,mkpA	UP	molecular function
GO:0005488	binding	0.54386	31	0.500708	707	0.302055	0.363109	1.08618	svkA,pikA,myoG,rabG1,docD,DDB_G0278535,myoE,dupA,dhkC,carA-1,DDB_G0267686,gbpC,pats1,DDB_G0282963,pakE,spkA-1,gcA,kinY,DDB_G0282895,yelA,guaA,pikB,DDB_G0283821,DDB_G0276227,DDB_G0277615,ripA,roco7,dhkI-1,myoC,DDB_G0279831,rab1A	UP	molecular function
GO:0009628	response to abiotic stimulus	0.0526316	3	0.029745	42	0.240335	0.36639	1.76942	spkA-1,lvsB,svkA	UP	biological process
GO:0048519	negative regulation of biological process	0.0701754	4	0.0446176	63	0.249381	0.372663	1.57282	ripA,dupA,gcA,carA-1	UP	biological process
GO:0005575	cellular_component	0.894737	51	0.808074	1141	0.0606527	0.384134	1.10725	gacH,svkA,gacX,DDB_G0285081,pikA,myoG,gefBB,rabG1,docD,DDB_G0278535,myoE,dupA,dhkC,gefS,carA-1,DDB_G0267686,psmA5,gbpC,pats1,gacY,DDB_G0282963,pakE,spkA-1,gcA,lvsB,kinY,gacF,DDB_G0282895,gefR,yelA,guaA,pikB,DDB_G0283821,gacW,gacE,DDB_G0277615,DG1105,ripA,roco7,DDB_G0288895,dhkI-1,DDB_G0279831,DDB_G0277253,myoC,cplA,mgp3,mkpA,rapgap3,rab1A,gflB,vps13A	UP	cellular component
GO:0044440	endosomal part	0.0326797	5	0.00779037	11	0.00725948	0.387861	4.19489	vamp7B,vps28,DDB_G0292160,ap3b-1,vta1	DOWN	cellular component
GO:0010008	endosome membrane	0.0326797	5	0.00779037	11	0.00725948	0.387861	4.19489	vamp7B,vps28,DDB_G0292160,ap3b-1,vta1	DOWN	cellular component
GO:0098805	whole membrane	0.0718954	11	0.0311615	44	0.00881066	0.387861	2.30719	sec13,DDB_G0292160,ap3b-1,DDB_G0276221,DDB_G0287405,patA,atg9,vamp7B,vps28,vta1,wasA	DOWN	cellular component
GO:0031902	late endosome membrane	0.0196078	3	0.00283286	4	0.0097047	0.387861	6.92157	vamp7B,vps28,DDB_G0292160	DOWN	cellular component
GO:0098588	bounding membrane of organelle	0.0784314	12	0.036119	51	0.00994516	0.387861	2.17147	sec13,DDB_G0292160,ap3b-1,alg6,DDB_G0276221,DDB_G0287405,patA,atg9,vamp7B,vps28,vta1,wimA	DOWN	cellular component
GO:0046578	regulation of Ras protein signal transduction	0.0526316	3	0.0311615	44	0.262037	0.390472	1.689	gbpC,xacB,carA-1	UP	biological process
GO:0016788	hydrolase activity, acting on ester bonds	0.0526316	3	0.0354108	50	0.328369	0.390586	1.48632	dupA,pats1,mkpA	UP	molecular function
GO:0005768	endosome	0.0392157	6	0.0127479	18	0.0141915	0.394939	3.07625	DDB_G0292160,ap3b-1,vamp7B,vps28,elmoE,vta1	DOWN	cellular component
GO:0005765	lysosomal membrane	0.0196078	3	0.00354108	5	0.0175343	0.394939	5.53725	DDB_G0287405,vamp7B,DDB_G0276221	DOWN	cellular component
GO:0098852	lytic vacuole membrane	0.0196078	3	0.00354108	5	0.0175343	0.394939	5.53725	DDB_G0287405,vamp7B,DDB_G0276221	DOWN	cellular component
GO:0044238	primary metabolic process	0.438596	25	0.390935	552	0.27176	0.395537	1.12192	svkA,pikA,DDB_G0278535,dupA,dhkC,carA-1,DDB_G0267686,psmA5,gbpC,pats1,DDB_G0282963,pakE,spkA-1,gcA,kinY,DDB_G0282895,guaA,pikB,DDB_G0283821,ripA,roco7,dhkI-1,DDB_G0279831,cplA,mkpA	UP	biological process
GO:0031323	regulation of cellular metabolic process	0.105263	6	0.0771955	109	0.275864	0.395537	1.36359	ripA,dupA,carA-1,gbpC,pikA,pikB	UP	biological process
GO:0008104	protein localization	0.0701754	4	0.0467422	66	0.276222	0.395537	1.50133	rabG1,rab1A,myoG,vps13A	UP	biological process
GO:0005770	late endosome	0.0196078	3	0.00424929	6	0.0280407	0.409392	4.61438	vamp7B,vps28,DDB_G0292160	DOWN	cellular component
GO:0044432	endoplasmic reticulum part	0.0261438	4	0.00779037	11	0.0324674	0.409392	3.35591	vamp7B,sec13,alg6,atg9	DOWN	cellular component
GO:0005789	endoplasmic reticulum membrane	0.0261438	4	0.00779037	11	0.0324674	0.409392	3.35591	vamp7B,sec13,alg6,atg9	DOWN	cellular component
GO:0031090	organelle membrane	0.0784314	12	0.0432011	61	0.0342511	0.409392	1.81549	sec13,DDB_G0292160,ap3b-1,alg6,DDB_G0276221,DDB_G0287405,patA,atg9,vamp7B,vps28,vta1,wimA	DOWN	cellular component
GO:0016020	membrane	0.281046	43	0.216006	305	0.0345615	0.409392	1.3011	wimA,sec13,gnt4,DDB_G0272206,DDB_G0276221,gnt2,atg9,DDB_G0272550,elmoE,gchA,wasA,DDB_G0270910,DDB_G0292160,ap3b-1,carA-1,cpras2,DDB_G0289205,sec63,DDB_G0273387,DDB_G0287971,DDB_G0293628,alg6,DDB_G0272382,npcA,patA,DDB_G0285421,tom1,syn16A,myoI,clcD,DDB_G0289985,ionA,DDB_G0270488,pakB,DDB_G0287405,pakA,vamp7B,vps28,mhcA,ppk1,DDB_G0287759,vta1,DDB_G0280375	DOWN	cellular component
GO:0042175	nuclear outer membrane-endoplasmic reticulum membrane network	0.0261438	4	0.00849858	12	0.0423995	0.409392	3.07625	vamp7B,sec13,alg6,atg9	DOWN	cellular component
GO:0005634	nucleus	0.189542	29	0.141643	200	0.0607922	0.409392	1.33817	med9,pwp2,sec13,lig1,spt6,erkA,calA,tupA,msh2,mybG,dstD,DDB_G0293590,cbpD1,top1,ctr9,xrcc1,rpa1,wdr4,mybI,DDB_G0284171,trfA,psmA7,psmD1,adprt2,pnkp,rfc1,dstB,srfC,hbx2	DOWN	cellular component
GO:0044425	membrane part	0.222222	34	0.171388	242	0.0627118	0.409392	1.2966	sec13,gnt4,DDB_G0272206,gnt2,atg9,DDB_G0272550,wasA,DDB_G0270910,ap3b-1,carA-1,DDB_G0289205,sec63,DDB_G0273387,DDB_G0287971,DDB_G0293628,alg6,DDB_G0272382,npcA,patA,DDB_G0285421,syn16A,myoI,clcD,DDB_G0289985,ionA,DDB_G0270488,pakB,DDB_G0287405,pakA,vamp7B,vps28,mhcA,DDB_G0287759,DDB_G0280375	DOWN	cellular component
GO:0005774	vacuolar membrane	0.0261438	4	0.00991501	14	0.066849	0.409392	2.63679	DDB_G0287405,vamp7B,patA,DDB_G0276221	DOWN	cellular component
GO:0005783	endoplasmic reticulum	0.0261438	4	0.00991501	14	0.066849	0.409392	2.63679	vamp7B,sec13,alg6,atg9	DOWN	cellular component
GO:0044437	vacuolar part	0.0261438	4	0.00991501	14	0.066849	0.409392	2.63679	DDB_G0287405,vamp7B,patA,DDB_G0276221	DOWN	cellular component
GO:0031254	cell trailing edge	0.0196078	3	0.00637394	9	0.0752099	0.409392	3.07625	pakA,mhcA,cbpA	DOWN	cellular component
GO:0000502	proteasome complex	0.0196078	3	0.00708215	10	0.0956481	0.409392	2.76863	psmA7,psmD3,psmD1	DOWN	cellular component
GO:0005764	lysosome	0.0196078	3	0.00708215	10	0.0956481	0.409392	2.76863	DDB_G0287405,vamp7B,DDB_G0276221	DOWN	cellular component
GO:0000323	lytic vacuole	0.0196078	3	0.00708215	10	0.0956481	0.409392	2.76863	DDB_G0287405,vamp7B,DDB_G0276221	DOWN	cellular component
GO:0012505	endomembrane system	0.0718954	11	0.046034	65	0.0965672	0.409392	1.56179	wimA,sec13,DDB_G0292160,ap3b-1,alg6,vamp7B,atg9,vps28,elmoE,vta1,wasA	DOWN	cellular component
GO:0001891	phagocytic cup	0.0261438	4	0.0113314	16	0.097186	0.409392	2.30719	myoI,pakA,mhcA,pakB	DOWN	cellular component
GO:0080090	regulation of primary metabolic process	0.105263	6	0.0786119	111	0.290004	0.412398	1.33902	ripA,dupA,carA-1,gbpC,pikA,pikB	UP	biological process
GO:0043234	protein complex	0.143791	22	0.109065	154	0.10871	0.42397	1.31839	med9,sec13,DDB_G0276221,msh2,eif2b5,ap3b-1,ctr9,rpa1,efa1B,psmA7,psmD1,pnkp,myoI,clcD,rfc1,tacc,vamp7B,vps28,mhcA,ppk1,psmD3,mlcR	DOWN	cellular component
GO:0044765	single-organism transport	0.105263	6	0.0800283	113	0.304311	0.426177	1.31532	myoE,ripA,lvsB,carA-1,myoC,DDB_G0277253	UP	biological process
GO:0048869	cellular developmental process	0.0526316	3	0.0339943	48	0.306138	0.426177	1.54825	yelA,pikA,pikB	UP	biological process
GO:0043170	macromolecule metabolic process	0.368421	21	0.330028	466	0.312962	0.434533	1.11633	spkA-1,ripA,dupA,dhkC,svkA,carA-1,kinY,DDB_G0282895,DDB_G0267686,psmA5,gbpC,pats1,roco7,dhkI-1,DDB_G0279831,cplA,DDB_G0282963,pakE,mkpA,DDB_G0283821,DDB_G0278535	UP	biological process
GO:0034622	cellular macromolecular complex assembly	0.0526316	3	0.0347025	49	0.317247	0.43837	1.51665	ripA,docD,myoG	UP	biological process
GO:0044260	cellular macromolecule metabolic process	0.350877	20	0.313739	443	0.317383	0.43837	1.11837	spkA-1,ripA,dupA,dhkC,svkA,carA-1,kinY,DDB_G0282895,DDB_G0267686,psmA5,gbpC,pats1,roco7,dhkI-1,DDB_G0279831,DDB_G0282963,pakE,mkpA,DDB_G0283821,DDB_G0278535	UP	biological process
GO:0034654	nucleobase-containing compound biosynthetic process	0.105263	6	0.082153	116	0.326033	0.445211	1.28131	ripA,gcA,carA-1,pikA,guaA,pikB	UP	biological process
GO:1901566	organonitrogen compound biosynthetic process	0.105263	6	0.082153	116	0.326033	0.445211	1.28131	ripA,gcA,carA-1,pikA,guaA,pikB	UP	biological process
GO:0033036	macromolecule localization	0.0701754	4	0.0509915	72	0.331227	0.446255	1.37622	rabG1,rab1A,myoG,vps13A	UP	biological process
GO:0071704	organic substance metabolic process	0.438596	25	0.402266	568	0.333215	0.446255	1.09031	svkA,pikA,DDB_G0278535,dupA,dhkC,carA-1,DDB_G0267686,psmA5,gbpC,pats1,DDB_G0282963,pakE,spkA-1,gcA,kinY,DDB_G0282895,guaA,pikB,DDB_G0283821,ripA,roco7,dhkI-1,DDB_G0279831,cplA,mkpA	UP	biological process
GO:0005730	nucleolus	0.0196078	3	0.00779037	11	0.118082	0.451492	2.51693	cbpD1,pwp2,rpa1	DOWN	cellular component
GO:0051301	cell division	0.0526316	3	0.036119	51	0.339495	0.452375	1.45717	spkA-1,pats1,svkA	UP	biological process
GO:0009653	anatomical structure morphogenesis	0.0526316	3	0.036119	51	0.339495	0.452375	1.45717	yelA,pikA,pikB	UP	biological process
GO:0051179	localization	0.421053	24	0.387394	547	0.34681	0.460961	1.08689	DDB_G0274803,pikA,myoG,rabG1,docD,DDB_G0291768,myoE,carA-1,psmA5,gbpC,gacY,spkA-1,lvsB,gefR,guaA,pikB,DDB_G0283821,DDB_G0277615,ripA,dhkI-1,myoC,DDB_G0277253,rab1A,vps13A	UP	biological process
GO:0005737	cytoplasm	0.385965	22	0.302408	427	0.110942	0.464674	1.27631	gacH,svkA,gacX,pikA,docD,myoE,carA-1,psmA5,gbpC,gacY,spkA-1,lvsB,gacF,guaA,pikB,gacW,gacE,DDB_G0277615,DDB_G0288895,cplA,mgp3,vps13A	UP	cellular component
GO:0044459	plasma membrane part	0.0526316	3	0.0219547	31	0.129966	0.464674	2.39728	myoE,myoC,carA-1	UP	cellular component
GO:0044430	cytoskeletal part	0.0877193	5	0.0488669	69	0.145268	0.464674	1.79507	myoE,myoC,pats1,svkA,myoG	UP	cellular component
GO:0005856	cytoskeleton	0.105263	6	0.0672805	95	0.183424	0.464674	1.56454	myoE,spkA-1,svkA,myoC,pats1,myoG	UP	cellular component
GO:0044237	cellular metabolic process	0.421053	24	0.38881	549	0.355012	0.466352	1.08293	svkA,pikA,DDB_G0278535,dupA,dhkC,carA-1,DDB_G0267686,psmA5,gbpC,pats1,DDB_G0282963,pakE,spkA-1,gcA,kinY,DDB_G0282895,guaA,pikB,DDB_G0283821,ripA,roco7,dhkI-1,DDB_G0279831,mkpA	UP	biological process
GO:0018130	heterocycle biosynthetic process	0.105263	6	0.0856941	121	0.362746	0.46803	1.22836	ripA,gcA,carA-1,pikA,guaA,pikB	UP	biological process
GO:0019438	aromatic compound biosynthetic process	0.105263	6	0.0856941	121	0.362746	0.46803	1.22836	ripA,gcA,carA-1,pikA,guaA,pikB	UP	biological process
GO:0016462	pyrophosphatase activity	0.0701754	4	0.0573654	81	0.414719	0.473367	1.22331	myoE,myoC,guaA,myoG	UP	molecular function
GO:0016818	hydrolase activity, acting on acid anhydrides, in phosphorus-containing anhydrides	0.0701754	4	0.0573654	81	0.414719	0.473367	1.22331	myoE,myoC,guaA,myoG	UP	molecular function
GO:0044710	single-organism metabolic process	0.157895	9	0.135977	192	0.369816	0.475993	1.16118	ripA,dupA,dhkC,gcA,carA-1,dhkI-1,pikA,guaA,pikB	UP	biological process
GO:0016817	hydrolase activity, acting on acid anhydrides	0.0701754	4	0.0580737	82	0.423931	0.479042	1.20839	myoE,myoC,guaA,myoG	UP	molecular function
GO:1901362	organic cyclic compound biosynthetic process	0.105263	6	0.0871105	123	0.377544	0.481465	1.20839	ripA,gcA,carA-1,pikA,guaA,pikB	UP	biological process
GO:0019219	regulation of nucleobase-containing compound metabolic process	0.0701754	4	0.0545326	77	0.377661	0.481465	1.28685	ripA,pikA,pikB,carA-1	UP	biological process
GO:0006461	protein complex assembly	0.0526316	3	0.0389518	55	0.383863	0.481465	1.3512	ripA,docD,myoG	UP	biological process
GO:0015031	protein transport	0.0526316	3	0.0389518	55	0.383863	0.481465	1.3512	rabG1,rab1A,vps13A	UP	biological process
GO:0070271	protein complex biogenesis	0.0526316	3	0.0389518	55	0.383863	0.481465	1.3512	ripA,docD,myoG	UP	biological process
GO:0061695	transferase complex, transferring phosphorus-containing groups	0.0261438	4	0.0127479	18	0.132853	0.485191	2.05084	ctr9,med9,rpa1,ppk1	DOWN	cellular component
GO:0030880	RNA polymerase complex	0.0196078	3	0.00849858	12	0.142262	0.485191	2.30719	ctr9,med9,rpa1	DOWN	cellular component
GO:0055029	nuclear DNA-directed RNA polymerase complex	0.0196078	3	0.00849858	12	0.142262	0.485191	2.30719	ctr9,med9,rpa1	DOWN	cellular component
GO:0000428	DNA-directed RNA polymerase complex	0.0196078	3	0.00849858	12	0.142262	0.485191	2.30719	ctr9,med9,rpa1	DOWN	cellular component
GO:0016021	integral component of membrane	0.169935	26	0.137394	194	0.146801	0.485191	1.23684	gnt4,DDB_G0272206,gnt2,atg9,DDB_G0272550,DDB_G0270910,carA-1,DDB_G0289205,sec63,DDB_G0273387,DDB_G0287971,DDB_G0293628,alg6,DDB_G0272382,npcA,patA,DDB_G0285421,syn16A,clcD,DDB_G0289985,ionA,DDB_G0270488,DDB_G0287405,vamp7B,DDB_G0287759,DDB_G0280375	DOWN	cellular component
GO:0031224	intrinsic component of membrane	0.169935	26	0.137394	194	0.146801	0.485191	1.23684	gnt4,DDB_G0272206,gnt2,atg9,DDB_G0272550,DDB_G0270910,carA-1,DDB_G0289205,sec63,DDB_G0273387,DDB_G0287971,DDB_G0293628,alg6,DDB_G0272382,npcA,patA,DDB_G0285421,syn16A,clcD,DDB_G0289985,ionA,DDB_G0270488,DDB_G0287405,vamp7B,DDB_G0287759,DDB_G0280375	DOWN	cellular component
GO:0031252	cell leading edge	0.0392157	6	0.0240793	34	0.165355	0.500235	1.6286	myoI,rapgap1,erkA,pakB,elmoE,cbpA	DOWN	cellular component
GO:0016459	myosin complex	0.0196078	3	0.0092068	13	0.167927	0.500235	2.12971	myoI,mhcA,mlcR	DOWN	cellular component
GO:0098796	membrane protein complex	0.0326797	5	0.01983	28	0.188823	0.500235	1.64799	vamp7B,sec13,clcD,ap3b-1,vps28	DOWN	cellular component
GO:0090304	nucleic acid metabolic process	0.202614	31	0.114731	162	0.00117161	0.520469	1.766	nol1,med9,pwp2,lig1,spt6,tupA,msh2,mybG,dstD,DDB_G0293414,DDB_G0293590,DDB_G0292234,top1,ctr9,xrcc1,DDB_G0289205,rpa1,wdr4,mybI,DDB_G0274195,DDB_G0269926,trfA,xrn1,adprt2,utp13,pnkp,rfc1,dstB,srfC,sas10,hbx2	DOWN	biological process
GO:0008277	regulation of G-protein coupled receptor protein signaling pathway	0.0196078	3	0.00212465	3	0.00442762	0.520469	9.22876	phlp1,gchA,carA-1	DOWN	biological process
GO:0006281	DNA repair	0.0522876	8	0.0169972	24	0.00490416	0.520469	3.07625	DDB_G0274195,DDB_G0293414,pnkp,rfc1,lig1,xrcc1,msh2,adprt2	DOWN	biological process
GO:0019222	regulation of metabolic process	0.267974	41	0.181303	256	0.00515194	0.520469	1.47804	gxcGG,med9,spt6,calA,gefBB,tupA,mybG,eif2b5,dstD,rapgap1,DDB_G0293590,carA-1,xacC,cpras2,gefI,zizB,ctr9,phlp1,DDB_G0281627,DDB_G0275843,mybI,DDB_G0288977,DDB_G0284171,abcF4,kxcB,trfA,gacG,psmD1,zizD,DDB_G0283057,gxcI,DDB_G0277667,gxcBB,rfc1,dstB,gefN,srfC,pakB,gflB,hbx2,psmD3	DOWN	biological process
GO:0006974	cellular response to DNA damage stimulus	0.0522876	8	0.0184136	26	0.00777949	0.520469	2.83962	DDB_G0274195,DDB_G0293414,pnkp,rfc1,lig1,xrcc1,msh2,adprt2	DOWN	biological process
GO:0060255	regulation of macromolecule metabolic process	0.143791	22	0.0835694	118	0.00876031	0.520469	1.72062	med9,spt6,calA,tupA,mybG,dstD,DDB_G0293590,carA-1,cpras2,ctr9,phlp1,mybI,DDB_G0284171,abcF4,trfA,psmD1,rfc1,DDB_G0277667,dstB,srfC,hbx2,psmD3	DOWN	biological process
GO:0080090	regulation of primary metabolic process	0.137255	21	0.0786119	111	0.00890663	0.520469	1.74598	med9,DDB_G0293590,carA-1,rfc1,DDB_G0277667,spt6,dstB,cpras2,abcF4,calA,srfC,tupA,ctr9,phlp1,trfA,mybG,psmD3,hbx2,mybI,dstD,psmD1	DOWN	biological process
GO:0009100	glycoprotein metabolic process	0.0196078	3	0.00283286	4	0.0097047	0.520469	6.92157	gnt4,alg6,adprt2	DOWN	biological process
GO:0006302	double-strand break repair	0.0196078	3	0.00283286	4	0.0097047	0.520469	6.92157	pnkp,DDB_G0293414,adprt2	DOWN	biological process
GO:0043413	macromolecule glycosylation	0.0196078	3	0.00283286	4	0.0097047	0.520469	6.92157	gnt4,alg6,adprt2	DOWN	biological process
GO:0009101	glycoprotein biosynthetic process	0.0196078	3	0.00283286	4	0.0097047	0.520469	6.92157	gnt4,alg6,adprt2	DOWN	biological process
GO:0006486	protein glycosylation	0.0196078	3	0.00283286	4	0.0097047	0.520469	6.92157	gnt4,alg6,adprt2	DOWN	biological process
GO:0010243	response to organonitrogen compound	0.0718954	11	0.0332861	47	0.0138515	0.520469	2.15992	rapgap1,DDB_G0292160,DDB_G0284171,erkA,zizB,calA,tacc,phlp1,pakA,elmoE,DDB_G0288977	DOWN	biological process
GO:0006259	DNA metabolic process	0.0588235	9	0.0247875	35	0.0145646	0.520469	2.37311	DDB_G0274195,DDB_G0293414,pnkp,rfc1,lig1,top1,xrcc1,msh2,adprt2	DOWN	biological process
GO:0009719	response to endogenous stimulus	0.0718954	11	0.0339943	48	0.0159438	0.520469	2.11492	rapgap1,DDB_G0292160,DDB_G0284171,erkA,zizB,calA,tacc,phlp1,pakA,elmoE,DDB_G0288977	DOWN	biological process
GO:1901698	response to nitrogen compound	0.0718954	11	0.0339943	48	0.0159438	0.520469	2.11492	rapgap1,DDB_G0292160,DDB_G0284171,erkA,zizB,calA,tacc,phlp1,pakA,elmoE,DDB_G0288977	DOWN	biological process
GO:0006355	regulation of transcription, DNA-templated	0.0849673	13	0.0446176	63	0.0200442	0.520469	1.90435	med9,DDB_G0293590,rfc1,spt6,dstB,srfC,tupA,ctr9,trfA,mybG,hbx2,mybI,dstD	DOWN	biological process
GO:0046483	heterocycle metabolic process	0.222222	34	0.157224	222	0.0213971	0.520469	1.41341	nol1,med9,pwp2,lig1,spt6,tupA,msh2,mybG,gchA,dstD,DDB_G0293414,DDB_G0293590,DDB_G0292234,carA-1,top1,ctr9,xrcc1,DDB_G0289205,rpa1,wdr4,mybI,DDB_G0274195,DDB_G0269926,DDB_G0279053,trfA,xrn1,adprt2,utp13,pnkp,rfc1,dstB,srfC,sas10,hbx2	DOWN	biological process
GO:0051252	regulation of RNA metabolic process	0.0849673	13	0.0453258	64	0.0224472	0.520469	1.87459	med9,DDB_G0293590,rfc1,spt6,dstB,srfC,tupA,ctr9,trfA,mybG,hbx2,mybI,dstD	DOWN	biological process
GO:1903506	regulation of nucleic acid-templated transcription	0.0849673	13	0.0453258	64	0.0224472	0.520469	1.87459	med9,DDB_G0293590,rfc1,spt6,dstB,srfC,tupA,ctr9,trfA,mybG,hbx2,mybI,dstD	DOWN	biological process
GO:2001141	regulation of RNA biosynthetic process	0.0849673	13	0.0453258	64	0.0224472	0.520469	1.87459	med9,DDB_G0293590,rfc1,spt6,dstB,srfC,tupA,ctr9,trfA,mybG,hbx2,mybI,dstD	DOWN	biological process
GO:0006725	cellular aromatic compound metabolic process	0.222222	34	0.157932	223	0.0227248	0.520469	1.40708	nol1,med9,pwp2,lig1,spt6,tupA,msh2,mybG,gchA,dstD,DDB_G0293414,DDB_G0293590,DDB_G0292234,carA-1,top1,ctr9,xrcc1,DDB_G0289205,rpa1,wdr4,mybI,DDB_G0274195,DDB_G0269926,DDB_G0279053,trfA,xrn1,adprt2,utp13,pnkp,rfc1,dstB,srfC,sas10,hbx2	DOWN	biological process
GO:0006364	rRNA processing	0.0261438	4	0.00708215	10	0.0240578	0.520469	3.6915	sas10,nol1,pwp2,utp13	DOWN	biological process
GO:0016072	rRNA metabolic process	0.0261438	4	0.00708215	10	0.0240578	0.520469	3.6915	sas10,nol1,pwp2,utp13	DOWN	biological process
GO:0031034	myosin filament assembly	0.0261438	4	0.00708215	10	0.0240578	0.520469	3.6915	pakA,rapgap1,mhcA,DDB_G0288977	DOWN	biological process
GO:0006139	nucleobase-containing compound metabolic process	0.215686	33	0.152975	216	0.0241961	0.520469	1.40995	nol1,med9,pwp2,lig1,spt6,tupA,msh2,mybG,dstD,DDB_G0293414,DDB_G0293590,DDB_G0292234,carA-1,top1,ctr9,xrcc1,DDB_G0289205,rpa1,wdr4,mybI,DDB_G0274195,DDB_G0269926,DDB_G0279053,trfA,xrn1,adprt2,utp13,pnkp,rfc1,dstB,srfC,sas10,hbx2	DOWN	biological process
GO:1901360	organic cyclic compound metabolic process	0.222222	34	0.159348	225	0.0255776	0.520469	1.39457	nol1,med9,pwp2,lig1,spt6,tupA,msh2,mybG,gchA,dstD,DDB_G0293414,DDB_G0293590,DDB_G0292234,carA-1,top1,ctr9,xrcc1,DDB_G0289205,rpa1,wdr4,mybI,DDB_G0274195,DDB_G0269926,DDB_G0279053,trfA,xrn1,adprt2,utp13,pnkp,rfc1,dstB,srfC,sas10,hbx2	DOWN	biological process
GO:0051591	response to cAMP	0.0588235	9	0.0276204	39	0.0269526	0.520469	2.12971	rapgap1,DDB_G0284171,erkA,calA,zizB,phlp1,pakA,elmoE,DDB_G0288977	DOWN	biological process
GO:0031323	regulation of cellular metabolic process	0.124183	19	0.0771955	109	0.0272719	0.520469	1.60868	med9,DDB_G0293590,carA-1,rfc1,DDB_G0277667,spt6,dstB,cpras2,abcF4,calA,srfC,tupA,ctr9,phlp1,trfA,mybG,hbx2,mybI,dstD	DOWN	biological process
GO:1901700	response to oxygen-containing compound	0.0784314	12	0.0417847	59	0.0275392	0.520469	1.87704	rapgap1,DDB_G0292160,carA-1,DDB_G0284171,erkA,calA,zizB,phlp1,pakA,mhcA,elmoE,DDB_G0288977	DOWN	biological process
GO:0070085	glycosylation	0.0196078	3	0.00424929	6	0.0280407	0.520469	4.61438	gnt4,alg6,adprt2	DOWN	biological process
GO:0016070	RNA metabolic process	0.143791	22	0.0941926	133	0.0302964	0.520469	1.52656	nol1,med9,pwp2,spt6,tupA,mybG,dstD,DDB_G0293590,DDB_G0292234,ctr9,DDB_G0289205,rpa1,wdr4,mybI,DDB_G0269926,trfA,utp13,rfc1,dstB,srfC,sas10,hbx2	DOWN	biological process
GO:0006351	transcription, DNA-templated	0.0915033	14	0.0524079	74	0.0308053	0.520469	1.74598	med9,DDB_G0293590,rfc1,spt6,dstB,srfC,tupA,ctr9,trfA,rpa1,mybG,hbx2,mybI,dstD	DOWN	biological process
GO:0034470	ncRNA processing	0.0326797	5	0.0113314	16	0.0309505	0.520469	2.88399	sas10,nol1,pwp2,wdr4,utp13	DOWN	biological process
GO:0046683	response to organophosphorus	0.0588235	9	0.0283286	40	0.0309566	0.520469	2.07647	rapgap1,DDB_G0284171,erkA,calA,zizB,phlp1,pakA,elmoE,DDB_G0288977	DOWN	biological process
GO:0097659	nucleic acid-templated transcription	0.0915033	14	0.0531161	75	0.0339196	0.520469	1.7227	med9,DDB_G0293590,rfc1,spt6,dstB,srfC,tupA,ctr9,trfA,rpa1,mybG,hbx2,mybI,dstD	DOWN	biological process
GO:2000112	regulation of cellular macromolecule biosynthetic process	0.0915033	14	0.0531161	75	0.0339196	0.520469	1.7227	med9,DDB_G0293590,rfc1,spt6,dstB,abcF4,srfC,tupA,ctr9,trfA,mybG,hbx2,mybI,dstD	DOWN	biological process
GO:0010033	response to organic substance	0.0784314	12	0.0432011	61	0.0342511	0.520469	1.81549	rapgap1,DDB_G0292160,carA-1,DDB_G0284171,erkA,calA,zizB,tacc,phlp1,pakA,elmoE,DDB_G0288977	DOWN	biological process
GO:0065009	regulation of molecular function	0.169935	26	0.117564	166	0.0344917	0.520469	1.44547	gxcGG,calA,gefBB,eif2b5,rapgap1,carA-1,xacC,cpras2,gefI,zizB,phlp1,DDB_G0281627,DDB_G0275843,DDB_G0288977,kxcB,gacG,psmD1,zizD,DDB_G0283057,gxcI,DDB_G0277667,gxcBB,gefN,pakB,gflB,psmD3	DOWN	biological process
GO:0051345	positive regulation of hydrolase activity	0.137255	21	0.0906516	128	0.036692	0.520469	1.51409	DDB_G0283057,gxcI,gxcGG,rapgap1,carA-1,gxcBB,xacC,gefN,gefI,calA,zizB,gefBB,kxcB,pakB,gacG,DDB_G0281627,DDB_G0275843,gflB,eif2b5,DDB_G0288977,zizD	DOWN	biological process
GO:0010556	regulation of macromolecule biosynthetic process	0.0915033	14	0.0538244	76	0.0372575	0.520469	1.70003	med9,DDB_G0293590,rfc1,spt6,dstB,abcF4,srfC,tupA,ctr9,trfA,mybG,hbx2,mybI,dstD	DOWN	biological process
GO:0014070	response to organic cyclic compound	0.0718954	11	0.0389518	55	0.0377905	0.520469	1.84575	rapgap1,carA-1,DDB_G0284171,erkA,zizB,calA,tacc,phlp1,pakA,elmoE,DDB_G0288977	DOWN	biological process
GO:0007049	cell cycle	0.0849673	13	0.0488669	69	0.0377994	0.520469	1.73875	DDB_G0277667,lig1,erkA,calA,zizB,pakB,DDB_G0293302,pakA,tacc,mhcA,ppk1,msh2,mlcR	DOWN	biological process
GO:0032774	RNA biosynthetic process	0.0915033	14	0.0545326	77	0.0408267	0.520469	1.67796	med9,DDB_G0293590,rfc1,spt6,dstB,srfC,tupA,ctr9,trfA,rpa1,mybG,hbx2,mybI,dstD	DOWN	biological process
GO:0019219	regulation of nucleobase-containing compound metabolic process	0.0915033	14	0.0545326	77	0.0408267	0.520469	1.67796	med9,DDB_G0293590,carA-1,rfc1,spt6,dstB,srfC,tupA,ctr9,trfA,mybG,hbx2,mybI,dstD	DOWN	biological process
GO:0007163	establishment or maintenance of cell polarity	0.0261438	4	0.00849858	12	0.0423995	0.520469	3.07625	pakA,rapgap1,pakB,wasA	DOWN	biological process
GO:0050790	regulation of catalytic activity	0.163399	25	0.115439	163	0.0468035	0.520469	1.41545	gxcGG,calA,gefBB,eif2b5,rapgap1,carA-1,xacC,cpras2,gefI,zizB,DDB_G0281627,DDB_G0275843,DDB_G0288977,kxcB,gacG,psmD1,zizD,DDB_G0283057,gxcI,DDB_G0277667,gxcBB,gefN,pakB,gflB,psmD3	DOWN	biological process
GO:0043327	chemotaxis to cAMP	0.0522876	8	0.026204	37	0.0493129	0.520469	1.99541	DDB_G0284171,erkA,calA,zizB,phlp1,pakA,elmoE,DDB_G0288977	DOWN	biological process
GO:0033036	macromolecule localization	0.0849673	13	0.0509915	72	0.0500071	0.520469	1.6663	sec13,ap3b-1,calA,npcA,pakB,tacc,vamp7B,atg9,mhcA,vps28,tom1,syn16A,vta1	DOWN	biological process
GO:0014074	response to purine-containing compound	0.0588235	9	0.0311615	44	0.0511146	0.520469	1.8877	rapgap1,DDB_G0284171,erkA,calA,zizB,phlp1,pakA,elmoE,DDB_G0288977	DOWN	biological process
GO:0042254	ribosome biogenesis	0.0261438	4	0.0092068	13	0.0538654	0.520469	2.83962	sas10,nol1,pwp2,utp13	DOWN	biological process
GO:0051171	regulation of nitrogen compound metabolic process	0.0980392	15	0.0623229	88	0.0554467	0.520469	1.57308	med9,DDB_G0293590,carA-1,rfc1,spt6,dstB,abcF4,srfC,tupA,ctr9,trfA,mybG,hbx2,mybI,dstD	DOWN	biological process
GO:0009889	regulation of biosynthetic process	0.0980392	15	0.0623229	88	0.0554467	0.520469	1.57308	med9,DDB_G0293590,carA-1,rfc1,spt6,dstB,abcF4,srfC,tupA,ctr9,trfA,mybG,hbx2,mybI,dstD	DOWN	biological process
GO:0031326	regulation of cellular biosynthetic process	0.0980392	15	0.0623229	88	0.0554467	0.520469	1.57308	med9,DDB_G0293590,carA-1,rfc1,spt6,dstB,abcF4,srfC,tupA,ctr9,trfA,mybG,hbx2,mybI,dstD	DOWN	biological process
GO:0008104	protein localization	0.0784314	12	0.0467422	66	0.056005	0.520469	1.67796	sec13,ap3b-1,calA,pakB,tacc,vamp7B,atg9,mhcA,vps28,tom1,syn16A,vta1	DOWN	biological process
GO:0051716	cellular response to stimulus	0.287582	44	0.23017	325	0.0584409	0.520469	1.24943	gxcGG,lig1,erkA,gefBB,DDB_G0293302,atg9,msh2,gchA,dstD,DDB_G0293414,rapgap1,DDB_G0292160,carA-1,xacC,cpras2,gefI,zizB,xrcc1,phlp1,DDB_G0288977,DDB_G0274195,DDB_G0284171,abcF4,npcA,kxcB,gacG,DDB_G0277165,cbpA,adprt2,zizD,pnkp,DDB_G0283057,gxcI,clcD,rfc1,gxcBB,dstB,gefN,srfC,pakB,pakA,mhcA,gflB,mlcR	DOWN	biological process
GO:0043085	positive regulation of catalytic activity	0.137255	21	0.0956091	135	0.0586595	0.520469	1.43558	DDB_G0283057,gxcI,gxcGG,rapgap1,carA-1,gxcBB,xacC,gefN,gefI,calA,zizB,gefBB,kxcB,pakB,gacG,DDB_G0281627,DDB_G0275843,gflB,eif2b5,DDB_G0288977,zizD	DOWN	biological process
GO:0051336	regulation of hydrolase activity	0.143791	22	0.101275	143	0.0590237	0.520469	1.41981	gxcGG,calA,gefBB,eif2b5,rapgap1,carA-1,xacC,cpras2,gefI,zizB,DDB_G0281627,DDB_G0275843,DDB_G0288977,kxcB,gacG,zizD,DDB_G0283057,gxcI,gxcBB,gefN,pakB,gflB	DOWN	biological process
GO:0050789	regulation of biological process	0.326797	50	0.267705	378	0.0615582	0.520469	1.22074	gxcGG,med9,spt6,erkA,calA,gefBB,tupA,DDB_G0293302,mybG,eif2b5,gchA,dstD,wasA,rapgap1,DDB_G0293590,DDB_G0292160,carA-1,xacC,cpras2,gefI,zizB,ctr9,phlp1,DDB_G0281627,DDB_G0275843,mybI,DDB_G0288977,DDB_G0284171,abcF4,npcA,kxcB,trfA,gacG,psmD1,zizD,DDB_G0283057,gxcI,clcD,DDB_G0277667,gxcBB,rfc1,dstB,gefN,srfC,pakB,pakA,mhcA,gflB,hbx2,psmD3	DOWN	biological process
GO:0051246	regulation of protein metabolic process	0.0522876	8	0.0276204	39	0.0630301	0.520469	1.89308	carA-1,DDB_G0277667,cpras2,abcF4,calA,phlp1,psmD1,psmD3	DOWN	biological process
GO:0044093	positive regulation of molecular function	0.137255	21	0.0970255	137	0.0663719	0.520469	1.41463	DDB_G0283057,gxcI,gxcGG,rapgap1,carA-1,gxcBB,xacC,gefN,gefI,calA,zizB,gefBB,kxcB,pakB,gacG,DDB_G0281627,DDB_G0275843,gflB,eif2b5,DDB_G0288977,zizD	DOWN	biological process
GO:0070727	cellular macromolecule localization	0.0457516	7	0.0233711	33	0.0689587	0.520469	1.95762	ap3b-1,calA,pakB,tacc,vps28,tom1,syn16A	DOWN	biological process
GO:0034613	cellular protein localization	0.0457516	7	0.0233711	33	0.0689587	0.520469	1.95762	ap3b-1,calA,pakB,tacc,vps28,tom1,syn16A	DOWN	biological process
GO:0048583	regulation of response to stimulus	0.0980392	15	0.0644476	91	0.0696606	0.520469	1.52122	DDB_G0283057,gxcI,gxcGG,DDB_G0292160,rapgap1,carA-1,gxcBB,xacC,erkA,calA,srfC,kxcB,pakA,phlp1,gchA	DOWN	biological process
GO:0010646	regulation of cell communication	0.0915033	14	0.0594901	84	0.0728406	0.520469	1.53813	gxcI,DDB_G0283057,gxcGG,rapgap1,DDB_G0292160,carA-1,gxcBB,xacC,erkA,kxcB,srfC,phlp1,pakA,gchA	DOWN	biological process
GO:0031036	myosin II filament assembly	0.0196078	3	0.00637394	9	0.0752099	0.520469	3.07625	pakA,rapgap1,DDB_G0288977	DOWN	biological process
GO:0046847	filopodium assembly	0.0196078	3	0.00637394	9	0.0752099	0.520469	3.07625	myoI,mhcA,zizB	DOWN	biological process
GO:0044085	cellular component biogenesis	0.104575	16	0.0708215	100	0.0764679	0.520469	1.4766	myoI,utp13,nol1,rapgap1,pwp2,wimA,gnt4,spt6,zizB,pakA,sas10,mhcA,efa1B,elmoE,DDB_G0288977,wasA	DOWN	biological process
GO:0070271	protein complex biogenesis	0.0653595	10	0.0389518	55	0.0771025	0.520469	1.67796	wimA,rapgap1,gnt4,spt6,pakA,mhcA,elmoE,efa1B,DDB_G0288977,wasA	DOWN	biological process
GO:0006461	protein complex assembly	0.0653595	10	0.0389518	55	0.0771025	0.520469	1.67796	wimA,rapgap1,gnt4,spt6,pakA,mhcA,elmoE,efa1B,DDB_G0288977,wasA	DOWN	biological process
GO:0043547	positive regulation of GTPase activity	0.124183	19	0.0892351	126	0.0889612	0.520469	1.39164	DDB_G0283057,gxcI,gxcGG,rapgap1,carA-1,gxcBB,xacC,gefN,gefI,zizB,kxcB,gefBB,gacG,DDB_G0281627,DDB_G0275843,gflB,eif2b5,DDB_G0288977,zizD	DOWN	biological process
GO:0065007	biological regulation	0.326797	50	0.276204	390	0.0966629	0.520469	1.18317	gxcGG,med9,spt6,erkA,calA,gefBB,tupA,DDB_G0293302,mybG,eif2b5,gchA,dstD,wasA,rapgap1,DDB_G0293590,DDB_G0292160,carA-1,xacC,cpras2,gefI,zizB,ctr9,phlp1,DDB_G0281627,DDB_G0275843,mybI,DDB_G0288977,DDB_G0284171,abcF4,npcA,kxcB,trfA,gacG,psmD1,zizD,DDB_G0283057,gxcI,clcD,DDB_G0277667,gxcBB,rfc1,dstB,gefN,srfC,pakB,pakA,mhcA,gflB,hbx2,psmD3	DOWN	biological process
GO:0009893	positive regulation of metabolic process	0.143791	22	0.107649	152	0.0981344	0.520469	1.33574	gxcGG,calA,gefBB,eif2b5,rapgap1,carA-1,xacC,gefI,zizB,DDB_G0281627,DDB_G0275843,DDB_G0288977,kxcB,gacG,zizD,DDB_G0283057,gxcI,gxcBB,dstB,gefN,pakB,gflB	DOWN	biological process
GO:0010468	regulation of gene expression	0.0980392	15	0.0679887	96	0.098426	0.520469	1.44199	med9,DDB_G0293590,rfc1,DDB_G0284171,spt6,dstB,abcF4,srfC,tupA,ctr9,trfA,mybG,hbx2,mybI,dstD	DOWN	biological process
GO:0022402	cell cycle process	0.0588235	9	0.036119	51	0.103958	0.520469	1.6286	erkA,calA,zizB,pakB,DDB_G0293302,pakA,tacc,mhcA,mlcR	DOWN	biological process
GO:0051301	cell division	0.0588235	9	0.036119	51	0.103958	0.520469	1.6286	lig1,erkA,calA,zizB,pakB,pakA,mhcA,ppk1,mlcR	DOWN	biological process
GO:0005829	cytosol	0.0877193	5	0.055949	79	0.213187	0.522653	1.56784	cplA,pikA,svkA,carA-1,pikB	UP	cellular component
GO:0071822	protein complex subunit organization	0.0701754	4	0.0580737	82	0.423931	0.523971	1.20839	ripA,docD,gcA,myoG	UP	biological process
GO:0034660	ncRNA metabolic process	0.0326797	5	0.016289	23	0.10613	0.526479	2.00625	sas10,nol1,pwp2,wdr4,utp13	DOWN	biological process
GO:0050896	response to stimulus	0.320261	49	0.271955	384	0.106533	0.526479	1.17763	gxcGG,lig1,erkA,calA,gefBB,DDB_G0293302,atg9,elmoE,msh2,gchA,dstD,DDB_G0293414,rapgap1,DDB_G0292160,carA-1,xacC,cpras2,gefI,zizB,xrcc1,phlp1,DDB_G0288977,DDB_G0274195,DDB_G0284171,abcF4,npcA,kxcB,gacG,efa1B,DDB_G0277165,cbpA,adprt2,zizD,pnkp,DDB_G0283057,gxcI,clcD,DDB_G0277667,gxcBB,rfc1,dstB,gefN,srfC,pakB,tacc,pakA,mhcA,gflB,mlcR	DOWN	biological process
GO:0048365	Rac GTPase binding	0.0196078	3	0.00424929	6	0.0280407	0.527044	4.61438	elmoE,pakB,wasA	DOWN	molecular function
GO:0030898	actin-dependent ATPase activity	0.0196078	3	0.00424929	6	0.0280407	0.527044	4.61438	myoI,mhcA,mlcR	DOWN	molecular function
GO:0003676	nucleic acid binding	0.176471	27	0.123938	175	0.0369033	0.527044	1.42387	nol1,pwp2,lig1,spt6,msh2,mybG,dstD,DDB_G0270910,DDB_G0293590,DDB_G0292234,DDB_G0289337,top1,xrcc1,rpa1,mybI,DDB_G0269926,DDB_G0284171,efa1B,xrn1,DDB_G0286969,utp13,pnkp,rfc1,dstB,srfC,mybZ,hbx2	DOWN	molecular function
GO:0098772	molecular function regulator	0.137255	21	0.092068	130	0.0422113	0.527044	1.4908	DDB_G0283057,gxcI,gxcGG,rapgap1,gxcBB,xacC,cpras2,gefN,gefI,zizB,gefBB,kxcB,gacG,DDB_G0281627,DDB_G0275843,gflB,psmD3,eif2b5,DDB_G0288977,psmD1,zizD	DOWN	molecular function
GO:0042623	ATPase activity, coupled	0.0457516	7	0.0219547	31	0.0529389	0.527044	2.08391	myoI,rfc1,ionA,top1,patA,mhcA,mlcR	DOWN	molecular function
GO:0005509	calcium ion binding	0.0392157	6	0.0184136	26	0.0648339	0.527044	2.12971	cbpE,cbpD1,calA,patA,cbpA,mlcR	DOWN	molecular function
GO:0005085	guanyl-nucleotide exchange factor activity	0.0784314	12	0.0488669	69	0.0727889	0.527044	1.605	gxcI,gxcGG,gxcBB,xacC,gefI,gefN,zizB,kxcB,gefBB,gflB,eif2b5,zizD	DOWN	molecular function
GO:0016887	ATPase activity	0.0588235	9	0.0339943	48	0.0784752	0.527044	1.73039	myoI,rfc1,ionA,abcF4,top1,patA,mhcA,msh2,mlcR	DOWN	molecular function
GO:0042803	protein homodimerization activity	0.0196078	3	0.00779037	11	0.118082	0.527044	2.51693	dstB,msh2,mhcA	DOWN	molecular function
GO:0001071	nucleic acid binding transcription factor activity	0.0196078	3	0.00779037	11	0.118082	0.527044	2.51693	dstB,DDB_G0293590,dstD	DOWN	molecular function
GO:0003700	transcription factor activity, sequence-specific DNA binding	0.0196078	3	0.00779037	11	0.118082	0.527044	2.51693	dstB,DDB_G0293590,dstD	DOWN	molecular function
GO:0019899	enzyme binding	0.0326797	5	0.0169972	24	0.120951	0.527044	1.92266	DDB_G0277667,pakB,calA,elmoE,wasA	DOWN	molecular function
GO:0030234	enzyme regulator activity	0.0718954	11	0.0488669	69	0.13034	0.527044	1.47125	DDB_G0283057,rapgap1,xacC,cpras2,kxcB,gacG,DDB_G0281627,DDB_G0275843,psmD1,psmD3,DDB_G0288977	DOWN	molecular function
GO:0017048	Rho GTPase binding	0.0196078	3	0.00849858	12	0.142262	0.527044	2.30719	elmoE,pakB,wasA	DOWN	molecular function
GO:0046983	protein dimerization activity	0.0261438	4	0.0134561	19	0.152446	0.527044	1.9429	dstB,msh2,mhcA,srfC	DOWN	molecular function
GO:0016757	transferase activity, transferring glycosyl groups	0.0196078	3	0.0092068	13	0.167927	0.527044	2.12971	gnt4,alg6,adprt2	DOWN	molecular function
GO:0042802	identical protein binding	0.0196078	3	0.0092068	13	0.167927	0.527044	2.12971	dstB,msh2,mhcA	DOWN	molecular function
GO:0045184	establishment of protein localization	0.0526316	3	0.0417847	59	0.427632	0.527313	1.25959	rabG1,rab1A,vps13A	UP	biological process
GO:0033554	cellular response to stress	0.150327	23	0.114731	162	0.107516	0.527932	1.31026	lig1,erkA,DDB_G0293302,atg9,msh2,DDB_G0293414,carA-1,zizB,xrcc1,DDB_G0274195,DDB_G0284171,abcF4,DDB_G0277165,cbpA,adprt2,pnkp,clcD,rfc1,srfC,pakB,pakA,mhcA,mlcR	DOWN	biological process
GO:0006950	response to stress	0.163399	25	0.126771	179	0.109876	0.536082	1.28893	lig1,erkA,DDB_G0293302,atg9,msh2,gchA,DDB_G0293414,carA-1,zizB,xrcc1,DDB_G0274195,DDB_G0284171,abcF4,DDB_G0277165,cbpA,adprt2,pnkp,clcD,DDB_G0277667,rfc1,srfC,pakB,pakA,mhcA,mlcR	DOWN	biological process
GO:0043231	intracellular membrane-bounded organelle	0.294118	45	0.263456	372	0.219153	0.536104	1.11638	med9,pwp2,sec13,lig1,spt6,erkA,calA,DDB_G0276221,tupA,atg9,elmoE,msh2,mybG,gchA,dstD,DDB_G0293590,DDB_G0292160,ap3b-1,cbpD1,top1,ctr9,xrcc1,rpa1,wdr4,mybI,DDB_G0284171,alg6,DDB_G0279053,trfA,patA,efa1B,psmA7,psmD1,adprt2,pnkp,rfc1,dstB,srfC,DDB_G0287405,vamp7B,vps28,mhcA,hbx2,vta1,wimA	DOWN	cellular component
GO:0043227	membrane-bounded organelle	0.294118	45	0.263456	372	0.219153	0.536104	1.11638	med9,pwp2,sec13,lig1,spt6,erkA,calA,DDB_G0276221,tupA,atg9,elmoE,msh2,mybG,gchA,dstD,DDB_G0293590,DDB_G0292160,ap3b-1,cbpD1,top1,ctr9,xrcc1,rpa1,wdr4,mybI,DDB_G0284171,alg6,DDB_G0279053,trfA,patA,efa1B,psmA7,psmD1,adprt2,pnkp,rfc1,dstB,srfC,DDB_G0287405,vamp7B,vps28,mhcA,hbx2,vta1,wimA	DOWN	cellular component
GO:0005794	Golgi apparatus	0.0196078	3	0.0106232	15	0.222689	0.536104	1.84575	vamp7B,atg9,wimA	DOWN	cellular component
GO:0009986	cell surface	0.0196078	3	0.0106232	15	0.222689	0.536104	1.84575	pakA,mhcA,carA-1	DOWN	cellular component
GO:1990234	transferase complex	0.0261438	4	0.016289	23	0.239861	0.541659	1.605	ctr9,med9,rpa1,ppk1	DOWN	cellular component
GO:0044459	plasma membrane part	0.0326797	5	0.0219547	31	0.246912	0.541659	1.48851	myoI,pakA,mhcA,carA-1,pakB	DOWN	cellular component
GO:0044433	cytoplasmic vesicle part	0.0326797	5	0.0226629	32	0.267256	0.541659	1.44199	patA,sec13,atg9,vamp7B,DDB_G0276221	DOWN	cellular component
GO:0023051	regulation of signaling	0.0718954	11	0.0474504	67	0.112717	0.543026	1.51517	DDB_G0283057,gxcI,gxcGG,rapgap1,DDB_G0292160,carA-1,gxcBB,xacC,kxcB,phlp1,gchA	DOWN	biological process
GO:0009966	regulation of signal transduction	0.0718954	11	0.0474504	67	0.112717	0.543026	1.51517	DDB_G0283057,gxcI,gxcGG,rapgap1,DDB_G0292160,carA-1,gxcBB,xacC,kxcB,phlp1,gchA	DOWN	biological process
GO:0022613	ribonucleoprotein complex biogenesis	0.0261438	4	0.0120397	17	0.114398	0.547566	2.17147	sas10,nol1,pwp2,utp13	DOWN	biological process
GO:0048518	positive regulation of biological process	0.163399	25	0.127479	180	0.115089	0.547566	1.28177	gxcGG,calA,gefBB,eif2b5,wasA,rapgap1,DDB_G0292160,carA-1,xacC,gefI,zizB,DDB_G0281627,DDB_G0275843,DDB_G0288977,kxcB,gacG,zizD,DDB_G0283057,gxcI,gxcBB,dstB,gefN,pakB,pakA,gflB	DOWN	biological process
GO:0060089	molecular transducer activity	0.0326797	5	0.0205382	29	0.20762	0.549189	1.59117	npcA,dstB,erkA,dstD,carA-1	DOWN	molecular function
GO:0004871	signal transducer activity	0.0326797	5	0.0205382	29	0.20762	0.549189	1.59117	npcA,dstB,erkA,dstD,carA-1	DOWN	molecular function
GO:0065003	macromolecular complex assembly	0.0526316	3	0.0432011	61	0.449153	0.550004	1.21829	ripA,docD,myoG	UP	biological process
GO:0006396	RNA processing	0.0522876	8	0.0318697	45	0.117322	0.554746	1.64067	nol1,pwp2,DDB_G0292234,DDB_G0269926,DDB_G0289205,sas10,wdr4,utp13	DOWN	biological process
GO:0046907	intracellular transport	0.0457516	7	0.0269122	38	0.120434	0.565967	1.70003	sec13,ap3b-1,vamp7B,vps28,tom1,syn16A,wimA	DOWN	biological process
GO:0051171	regulation of nitrogen compound metabolic process	0.0701754	4	0.0623229	88	0.478429	0.575202	1.126	ripA,pikA,pikB,carA-1	UP	biological process
GO:0009889	regulation of biosynthetic process	0.0701754	4	0.0623229	88	0.478429	0.575202	1.126	ripA,pikA,pikB,carA-1	UP	biological process
GO:0031326	regulation of cellular biosynthetic process	0.0701754	4	0.0623229	88	0.478429	0.575202	1.126	ripA,pikA,pikB,carA-1	UP	biological process
GO:0071702	organic substance transport	0.0526316	3	0.0453258	64	0.480845	0.576796	1.16118	rabG1,rab1A,vps13A	UP	biological process
GO:0005773	vacuole	0.0326797	5	0.0240793	34	0.308963	0.581886	1.35717	DDB_G0287405,patA,vamp7B,calA,DDB_G0276221	DOWN	cellular component
GO:0099568	cytoplasmic region	0.0522876	8	0.0424929	60	0.325824	0.581886	1.2305	rapgap1,erkA,zizB,pakB,pakA,mhcA,elmoE,efa1B	DOWN	cellular component
GO:0005938	cell cortex	0.0522876	8	0.0424929	60	0.325824	0.581886	1.2305	rapgap1,erkA,zizB,pakB,pakA,mhcA,elmoE,efa1B	DOWN	cellular component
GO:0043226	organelle	0.352941	54	0.332861	470	0.326786	0.581886	1.06033	wimA,med9,pwp2,sec13,lig1,spt6,erkA,calA,DDB_G0276221,tupA,atg9,elmoE,msh2,mybG,gchA,dstD,wasA,DDB_G0293590,DDB_G0292160,ap3b-1,cbpD1,top1,ctr9,xrcc1,rpa1,wdr4,mybI,DDB_G0284171,alg6,DDB_G0279053,trfA,patA,frmC,efa1B,psmA7,psmD1,adprt2,pnkp,myoI,rfc1,dstB,rps10,srfC,pakB,tacc,pakA,DDB_G0287405,vps28,mhcA,vamp7B,ppk1,hbx2,vta1,mlcR	DOWN	cellular component
GO:0012506	vesicle membrane	0.0261438	4	0.0191218	27	0.335944	0.581886	1.36722	vamp7B,sec13,atg9,DDB_G0276221	DOWN	cellular component
GO:0030659	cytoplasmic vesicle membrane	0.0261438	4	0.0191218	27	0.335944	0.581886	1.36722	vamp7B,sec13,atg9,DDB_G0276221	DOWN	cellular component
GO:0000331	contractile vacuole	0.0196078	3	0.0134561	19	0.339334	0.581886	1.45717	patA,vamp7B,calA	DOWN	cellular component
GO:0034641	cellular nitrogen compound metabolic process	0.24183	37	0.201133	284	0.125177	0.584666	1.20234	nol1,med9,pwp2,lig1,spt6,tupA,msh2,mybG,gchA,dstD,DDB_G0270910,DDB_G0293414,DDB_G0293590,DDB_G0292234,carA-1,top1,ctr9,xrcc1,DDB_G0289205,rpa1,wdr4,mybI,DDB_G0274195,DDB_G0269926,DDB_G0279053,abcF4,trfA,efa1B,xrn1,adprt2,utp13,pnkp,rfc1,dstB,srfC,sas10,hbx2	DOWN	biological process
GO:0065003	macromolecular complex assembly	0.0653595	10	0.0432011	61	0.127483	0.591828	1.51291	wimA,rapgap1,gnt4,spt6,pakA,mhcA,elmoE,efa1B,DDB_G0288977,wasA	DOWN	biological process
GO:0031033	myosin filament organization	0.0261438	4	0.0127479	18	0.132853	0.609376	2.05084	pakA,rapgap1,mhcA,DDB_G0288977	DOWN	biological process
GO:0007186	G-protein coupled receptor signaling pathway	0.0261438	4	0.0127479	18	0.132853	0.609376	2.05084	phlp1,erkA,gchA,carA-1	DOWN	biological process
GO:1901564	organonitrogen compound metabolic process	0.105263	6	0.100567	142	0.516922	0.612503	1.0467	ripA,gcA,carA-1,pikA,guaA,pikB	UP	biological process
GO:0005515	protein binding	0.163399	25	0.141643	200	0.250921	0.615894	1.15359	DDB_G0295683,calA,DDB_G0276221,fimC,elmoE,msh2,dstD,wasA,rapgap1,carA-1,cbpD1,zizB,phlp1,efa1B,tom1,syn16A,cbpA,myoI,DDB_G0277667,dstB,srfC,pakB,pakA,vamp7B,mhcA	DOWN	molecular function
GO:0031267	small GTPase binding	0.0196078	3	0.0120397	17	0.280407	0.615894	1.6286	elmoE,pakB,wasA	DOWN	molecular function
GO:0016779	nucleotidyltransferase activity	0.0196078	3	0.0120397	17	0.280407	0.615894	1.6286	eif2b5,rpa1,DDB_G0274847	DOWN	molecular function
GO:0017016	Ras GTPase binding	0.0196078	3	0.0120397	17	0.280407	0.615894	1.6286	elmoE,pakB,wasA	DOWN	molecular function
GO:0051020	GTPase binding	0.0196078	3	0.0120397	17	0.280407	0.615894	1.6286	elmoE,pakB,wasA	DOWN	molecular function
GO:0043229	intracellular organelle	0.346405	53	0.331445	468	0.376063	0.616238	1.04514	wimA,med9,pwp2,sec13,lig1,spt6,erkA,calA,DDB_G0276221,tupA,atg9,elmoE,msh2,mybG,gchA,dstD,wasA,DDB_G0293590,DDB_G0292160,ap3b-1,cbpD1,top1,ctr9,xrcc1,rpa1,wdr4,mybI,DDB_G0284171,alg6,DDB_G0279053,trfA,patA,frmC,efa1B,psmA7,psmD1,adprt2,pnkp,myoI,rfc1,dstB,rps10,srfC,pakB,tacc,pakA,DDB_G0287405,vps28,mhcA,vamp7B,hbx2,vta1,mlcR	DOWN	cellular component
GO:0007049	cell cycle	0.0526316	3	0.0488669	69	0.531776	0.617365	1.07704	spkA-1,pats1,svkA	UP	biological process
GO:0051641	cellular localization	0.0718954	11	0.0495751	70	0.139694	0.624862	1.45023	sec13,ap3b-1,calA,pakB,DDB_G0276221,tacc,vamp7B,vps28,tom1,syn16A,wimA	DOWN	biological process
GO:0043623	cellular protein complex assembly	0.0457516	7	0.0283286	40	0.14541	0.624862	1.61503	rapgap1,pakA,mhcA,efa1B,elmoE,DDB_G0288977,wasA	DOWN	biological process
GO:0043170	macromolecule metabolic process	0.372549	57	0.330028	466	0.151011	0.624862	1.12884	nol1,med9,pwp2,lig1,gnt4,spt6,erkA,calA,DDB_G0275057,tupA,ndrD,msh2,mybG,DDB_G0281745,dstD,DDB_G0270910,DDB_G0293414,DDB_G0293590,DDB_G0292234,carA-1,cpras2,top1,ctr9,xrcc1,phlp1,DDB_G0289205,rpa1,wdr4,DDB_G0285063,mybI,DDB_G0274195,DDB_G0269926,DDB_G0278499,DDB_G0284171,alg6,abcF4,kxcB,trfA,DDB_G0278665,efa1B,DDB_G0277165,psmA7,xrn1,psmD1,adprt2,utp13,pnkp,DDB_G0277667,rfc1,dstB,mrkA,srfC,pakB,p…	DOWN	biological process
GO:0043087	regulation of GTPase activity	0.124183	19	0.0963173	136	0.151224	0.624862	1.28931	DDB_G0283057,gxcI,gxcGG,rapgap1,carA-1,gxcBB,xacC,gefN,gefI,zizB,kxcB,gefBB,gacG,DDB_G0281627,DDB_G0275843,gflB,eif2b5,DDB_G0288977,zizD	DOWN	biological process
GO:0030041	actin filament polymerization	0.0326797	5	0.0184136	26	0.153289	0.624862	1.77476	rapgap1,mhcA,elmoE,efa1B,wasA	DOWN	biological process
GO:0050794	regulation of cellular process	0.287582	44	0.248584	351	0.153317	0.624862	1.15688	gxcGG,med9,spt6,erkA,calA,gefBB,tupA,DDB_G0293302,mybG,gchA,dstD,wasA,rapgap1,DDB_G0293590,DDB_G0292160,carA-1,xacC,cpras2,gefI,zizB,ctr9,phlp1,mybI,DDB_G0288977,abcF4,npcA,kxcB,trfA,gacG,zizD,DDB_G0283057,gxcI,clcD,DDB_G0277667,gxcBB,rfc1,dstB,gefN,srfC,pakB,pakA,mhcA,gflB,hbx2	DOWN	biological process
GO:0071702	organic substance transport	0.0653595	10	0.0453258	64	0.158144	0.624862	1.44199	sec13,ap3b-1,npcA,vamp7B,atg9,vps28,DDB_G0272550,tom1,syn16A,vta1	DOWN	biological process
GO:0018130	heterocycle biosynthetic process	0.111111	17	0.0856941	121	0.162914	0.624862	1.2966	med9,DDB_G0293590,carA-1,rfc1,lig1,spt6,dstB,srfC,tupA,ctr9,trfA,rpa1,mybG,hbx2,gchA,dstD,mybI	DOWN	biological process
GO:0019438	aromatic compound biosynthetic process	0.111111	17	0.0856941	121	0.162914	0.624862	1.2966	med9,DDB_G0293590,carA-1,rfc1,lig1,spt6,dstB,srfC,tupA,ctr9,trfA,rpa1,mybG,hbx2,gchA,dstD,mybI	DOWN	biological process
GO:0034622	cellular macromolecular complex assembly	0.0522876	8	0.0347025	49	0.164112	0.624862	1.50674	rapgap1,spt6,pakA,mhcA,efa1B,elmoE,DDB_G0288977,wasA	DOWN	biological process
GO:0044765	single-organism transport	0.104575	16	0.0800283	113	0.164853	0.624862	1.30673	myoI,sec13,clcD,carA-1,ionA,npcA,DDB_G0276221,pakB,pakA,patA,atg9,vps28,DDB_G0272550,ppk1,vamp7B,wimA	DOWN	biological process
GO:0006909	phagocytosis	0.0392157	6	0.0240793	34	0.165355	0.624862	1.6286	myoI,carA-1,pakB,pakA,atg9,ppk1	DOWN	biological process
GO:0007264	small GTPase mediated signal transduction	0.0980392	15	0.0743626	105	0.166576	0.624862	1.31839	DDB_G0283057,gxcI,gxcGG,rapgap1,carA-1,gxcBB,xacC,gefN,gefI,zizB,kxcB,gefBB,gflB,DDB_G0288977,zizD	DOWN	biological process
GO:0006260	DNA replication	0.0196078	3	0.0092068	13	0.167927	0.624862	2.12971	lig1,top1,rfc1	DOWN	biological process
GO:0044260	cellular macromolecule metabolic process	0.352941	54	0.313739	443	0.168803	0.624862	1.12495	nol1,med9,pwp2,lig1,gnt4,spt6,erkA,calA,DDB_G0275057,tupA,ndrD,msh2,mybG,DDB_G0281745,dstD,DDB_G0270910,DDB_G0293414,DDB_G0293590,DDB_G0292234,carA-1,cpras2,top1,ctr9,xrcc1,phlp1,DDB_G0289205,rpa1,wdr4,DDB_G0285063,mybI,DDB_G0274195,DDB_G0269926,DDB_G0278499,alg6,abcF4,kxcB,trfA,DDB_G0278665,efa1B,DDB_G0277165,psmA7,psmD1,adprt2,utp13,pnkp,DDB_G0277667,rfc1,dstB,mrkA,srfC,pakB,pakA,sas10,hbx2	DOWN	biological process
GO:1901362	organic cyclic compound biosynthetic process	0.111111	17	0.0871105	123	0.179383	0.624862	1.27552	med9,DDB_G0293590,carA-1,rfc1,lig1,spt6,dstB,srfC,tupA,ctr9,trfA,rpa1,mybG,hbx2,gchA,dstD,mybI	DOWN	biological process
GO:1902578	single-organism localization	0.104575	16	0.0814448	115	0.182004	0.624862	1.284	myoI,sec13,clcD,carA-1,ionA,npcA,DDB_G0276221,pakB,pakA,patA,atg9,vps28,DDB_G0272550,ppk1,vamp7B,wimA	DOWN	biological process
GO:0034645	cellular macromolecule biosynthetic process	0.143791	22	0.117564	166	0.186828	0.624862	1.22309	med9,lig1,gnt4,spt6,tupA,mybG,dstD,DDB_G0270910,DDB_G0293590,top1,ctr9,rpa1,mybI,alg6,abcF4,trfA,efa1B,adprt2,rfc1,dstB,srfC,hbx2	DOWN	biological process
GO:0051056	regulation of small GTPase mediated signal transduction	0.0522876	8	0.036119	51	0.190352	0.624862	1.44765	gxcI,DDB_G0283057,gxcGG,rapgap1,carA-1,gxcBB,xacC,kxcB	DOWN	biological process
GO:0034654	nucleobase-containing compound biosynthetic process	0.104575	16	0.082153	116	0.19091	0.624862	1.27293	med9,DDB_G0293590,carA-1,rfc1,lig1,spt6,dstB,srfC,tupA,ctr9,trfA,rpa1,mybG,hbx2,mybI,dstD	DOWN	biological process
GO:0045184	establishment of protein localization	0.0588235	9	0.0417847	59	0.191859	0.624862	1.40778	sec13,ap3b-1,calA,vamp7B,atg9,vps28,tom1,syn16A,vta1	DOWN	biological process
GO:0006935	chemotaxis	0.0653595	10	0.0474504	67	0.192152	0.624862	1.37743	carA-1,DDB_G0284171,erkA,zizB,calA,phlp1,pakA,mhcA,elmoE,DDB_G0288977	DOWN	biological process
GO:0006979	response to oxidative stress	0.0196078	3	0.00991501	14	0.19482	0.624862	1.97759	pnkp,mhcA,gchA	DOWN	biological process
GO:0022892	substrate-specific transporter activity	0.0261438	4	0.0177054	25	0.287293	0.625435	1.4766	patA,ionA,clcD,DDB_G0272550	DOWN	molecular function
GO:0044446	intracellular organelle part	0.163399	25	0.152975	216	0.393505	0.628275	1.06814	wimA,med9,pwp2,sec13,DDB_G0276221,atg9,elmoE,msh2,DDB_G0292160,ap3b-1,cbpD1,ctr9,rpa1,alg6,patA,pnkp,myoI,rfc1,tacc,DDB_G0287405,vamp7B,vps28,mhcA,vta1,mlcR	DOWN	cellular component
GO:0044422	organelle part	0.163399	25	0.152975	216	0.393505	0.628275	1.06814	wimA,med9,pwp2,sec13,DDB_G0276221,atg9,elmoE,msh2,DDB_G0292160,ap3b-1,cbpD1,ctr9,rpa1,alg6,patA,pnkp,myoI,rfc1,tacc,DDB_G0287405,vamp7B,vps28,mhcA,vta1,mlcR	DOWN	cellular component
GO:0006807	nitrogen compound metabolic process	0.24183	37	0.211048	298	0.200461	0.639805	1.14585	nol1,med9,pwp2,lig1,spt6,tupA,msh2,mybG,gchA,dstD,DDB_G0270910,DDB_G0293414,DDB_G0293590,DDB_G0292234,carA-1,top1,ctr9,xrcc1,DDB_G0289205,rpa1,wdr4,mybI,DDB_G0274195,DDB_G0269926,DDB_G0279053,abcF4,trfA,efa1B,xrn1,adprt2,utp13,pnkp,rfc1,dstB,srfC,sas10,hbx2	DOWN	biological process
GO:0009059	macromolecule biosynthetic process	0.143791	22	0.11898	168	0.202196	0.642663	1.20853	med9,lig1,gnt4,spt6,tupA,mybG,dstD,DDB_G0270910,DDB_G0293590,top1,ctr9,rpa1,mybI,alg6,abcF4,trfA,efa1B,adprt2,rfc1,dstB,srfC,hbx2	DOWN	biological process
GO:0051258	protein polymerization	0.0326797	5	0.0205382	29	0.20762	0.646671	1.59117	rapgap1,mhcA,elmoE,efa1B,wasA	DOWN	biological process
GO:0008154	actin polymerization or depolymerization	0.0326797	5	0.0205382	29	0.20762	0.646671	1.59117	rapgap1,mhcA,elmoE,efa1B,wasA	DOWN	biological process
GO:0048870	cell motility	0.0326797	5	0.0205382	29	0.20762	0.646671	1.59117	DDB_G0273451,pakA,mhcA,zizB,cbpA	DOWN	biological process
GO:0051674	localization of cell	0.0326797	5	0.0205382	29	0.20762	0.646671	1.59117	DDB_G0273451,pakA,mhcA,zizB,cbpA	DOWN	biological process
GO:0032268	regulation of cellular protein metabolic process	0.0392157	6	0.026204	37	0.214227	0.646671	1.49656	carA-1,DDB_G0277667,cpras2,abcF4,calA,phlp1	DOWN	biological process
GO:0016020	membrane	0.245614	14	0.216006	305	0.341669	0.649171	1.13707	myoE,gcA,dhkC,lvsB,carA-1,DDB_G0282895,myoC,gbpC,DDB_G0277253,pikA,rabG1,pikB,DDB_G0283821,rab1A	UP	cellular component
GO:0006928	movement of cell or subcellular component	0.0457516	7	0.0318697	45	0.217304	0.650214	1.43558	myoI,DDB_G0273451,rapgap1,zizB,pakA,mhcA,cbpA	DOWN	biological process
GO:0031981	nuclear lumen	0.0326797	5	0.0283286	40	0.437099	0.650644	1.15359	ctr9,cbpD1,med9,pwp2,rpa1	DOWN	cellular component
GO:0005089	Rho guanyl-nucleotide exchange factor activity	0.0326797	5	0.0240793	34	0.308963	0.651412	1.35717	xacC,gxcI,gxcGG,kxcB,gxcBB	DOWN	molecular function
GO:0015075	ion transmembrane transporter activity	0.0196078	3	0.0127479	18	0.309818	0.651412	1.53813	ionA,patA,clcD	DOWN	molecular function
GO:0005543	phospholipid binding	0.0196078	3	0.0127479	18	0.309818	0.651412	1.53813	wasA,pakB,tom1	DOWN	molecular function
GO:0022891	substrate-specific transmembrane transporter activity	0.0196078	3	0.0127479	18	0.309818	0.651412	1.53813	ionA,patA,clcD	DOWN	molecular function
GO:0030695	GTPase regulator activity	0.0522876	8	0.0432011	61	0.342049	0.652133	1.21033	DDB_G0283057,rapgap1,xacC,kxcB,gacG,DDB_G0281627,DDB_G0275843,DDB_G0288977	DOWN	molecular function
GO:0005096	GTPase activator activity	0.0522876	8	0.0432011	61	0.342049	0.652133	1.21033	DDB_G0283057,rapgap1,xacC,kxcB,gacG,DDB_G0281627,DDB_G0275843,DDB_G0288977	DOWN	molecular function
GO:0060589	nucleoside-triphosphatase regulator activity	0.0522876	8	0.0432011	61	0.342049	0.652133	1.21033	DDB_G0283057,rapgap1,xacC,kxcB,gacG,DDB_G0281627,DDB_G0275843,DDB_G0288977	DOWN	molecular function
GO:0017111	nucleoside-triphosphatase activity	0.0653595	10	0.0566572	80	0.36769	0.652133	1.15359	myoI,rfc1,DDB_G0284171,ionA,abcF4,top1,patA,mhcA,msh2,mlcR	DOWN	molecular function
GO:0008047	enzyme activator activity	0.0522876	8	0.0446176	63	0.374829	0.652133	1.17191	DDB_G0283057,rapgap1,xacC,kxcB,gacG,DDB_G0281627,DDB_G0275843,DDB_G0288977	DOWN	molecular function
GO:0016462	pyrophosphatase activity	0.0653595	10	0.0573654	81	0.382308	0.652133	1.13935	myoI,rfc1,DDB_G0284171,ionA,abcF4,top1,patA,mhcA,msh2,mlcR	DOWN	molecular function
GO:0016818	hydrolase activity, acting on acid anhydrides, in phosphorus-containing anhydrides	0.0653595	10	0.0573654	81	0.382308	0.652133	1.13935	myoI,rfc1,DDB_G0284171,ionA,abcF4,top1,patA,mhcA,msh2,mlcR	DOWN	molecular function
GO:0016817	hydrolase activity, acting on acid anhydrides	0.0653595	10	0.0580737	82	0.396981	0.652133	1.12546	myoI,rfc1,DDB_G0284171,ionA,abcF4,top1,patA,mhcA,msh2,mlcR	DOWN	molecular function
GO:0051015	actin filament binding	0.0261438	4	0.0212465	30	0.409342	0.652133	1.2305	fimC,myoI,mhcA,pakB	DOWN	molecular function
GO:0005088	Ras guanyl-nucleotide exchange factor activity	0.0326797	5	0.0276204	39	0.415816	0.652133	1.18317	xacC,gxcI,gxcGG,kxcB,gxcBB	DOWN	molecular function
GO:0003674	molecular_function	0.849673	130	0.839943	1186	0.423162	0.654703	1.01158	gxcGG,pwp2,fimC,gnt2,atg9,dstD,DDB_G0293590,xacC,sgkC,cpras2,DDB_G0289337,rsc5,DDB_G0275859,DDB_G0280067,DDB_G0278665,efa1B,syn16A,DDB_G0283057,cbpE,ionA,gefN,srfC,pakA,sas10,vps28,mhcA,DDB_G0289041,DDB_G0289577,vta1,nol1,lig1,erkA,DDB_G0272550,mybG,gchA,DDB_G0281745,carA-1,DDB_G0281627,rpa1,DDB_G0285063,DDB_G0273453,mybI,DDB_G0273387,DDB_G0269926,DDB_G0278499,alg6,DDB_G0279053,npcA,patA,DDB_G028…	DOWN	molecular function
GO:0040011	locomotion	0.0849673	13	0.0665722	94	0.22009	0.655987	1.27632	DDB_G0273451,carA-1,DDB_G0284171,erkA,calA,zizB,pakA,phlp1,atg9,mhcA,elmoE,DDB_G0288977,cbpA	DOWN	biological process
GO:0016050	vesicle organization	0.0196078	3	0.0106232	15	0.222689	0.65861	1.84575	vamp7B,mhcA,wimA	DOWN	biological process
GO:0048584	positive regulation of response to stimulus	0.0196078	3	0.0106232	15	0.222689	0.65861	1.84575	DDB_G0292160,calA,carA-1	DOWN	biological process
GO:0043933	macromolecular complex subunit organization	0.0701754	4	0.072238	102	0.597118	0.663604	0.971448	ripA,docD,gcA,myoG	UP	biological process
GO:0016791	phosphatase activity	0.0261438	4	0.0219547	31	0.433545	0.666575	1.19081	DDB_G0278499,pnkp,Dd5P1,DDB_G0279053	DOWN	molecular function
GO:0042330	taxis	0.0718954	11	0.0552408	78	0.226443	0.667135	1.30149	carA-1,DDB_G0284171,erkA,zizB,calA,phlp1,pakA,atg9,mhcA,elmoE,DDB_G0288977	DOWN	biological process
GO:0000910	cytokinesis	0.0392157	6	0.0269122	38	0.231546	0.669102	1.45717	calA,zizB,pakB,pakA,mhcA,mlcR	DOWN	biological process
GO:0000281	mitotic cytokinesis	0.0392157	6	0.0269122	38	0.231546	0.669102	1.45717	calA,zizB,pakB,pakA,mhcA,mlcR	DOWN	biological process
GO:0061640	cytoskeleton-dependent cytokinesis	0.0392157	6	0.0269122	38	0.231546	0.669102	1.45717	calA,zizB,pakB,pakA,mhcA,mlcR	DOWN	biological process
GO:0000278	mitotic cell cycle	0.0457516	7	0.0325779	46	0.233057	0.669102	1.40438	erkA,calA,zizB,pakB,pakA,mhcA,mlcR	DOWN	biological process
GO:1903047	mitotic cell cycle process	0.0457516	7	0.0325779	46	0.233057	0.669102	1.40438	erkA,calA,zizB,pakB,pakA,mhcA,mlcR	DOWN	biological process
GO:0006886	intracellular protein transport	0.0261438	4	0.016289	23	0.239861	0.669102	1.605	syn16A,vps28,ap3b-1,tom1	DOWN	biological process
GO:1902531	regulation of intracellular signal transduction	0.0588235	9	0.0446176	63	0.245126	0.669102	1.31839	DDB_G0283057,gxcI,gxcGG,rapgap1,DDB_G0292160,carA-1,gxcBB,xacC,kxcB	DOWN	biological process
GO:0022607	cellular component assembly	0.0784314	12	0.0623229	88	0.246634	0.669102	1.25847	myoI,wimA,rapgap1,gnt4,spt6,zizB,pakA,mhcA,efa1B,elmoE,DDB_G0288977,wasA	DOWN	biological process
GO:0015031	protein transport	0.0522876	8	0.0389518	55	0.24761	0.669102	1.34236	sec13,ap3b-1,vamp7B,atg9,vps28,tom1,syn16A,vta1	DOWN	biological process
GO:0051726	regulation of cell cycle	0.0196078	3	0.0113314	16	0.251294	0.669102	1.73039	DDB_G0293302,pakA,DDB_G0277667	DOWN	biological process
GO:0007154	cell communication	0.235294	36	0.211048	298	0.258769	0.669102	1.11488	gxcGG,erkA,gefBB,DDB_G0293302,atg9,gchA,dstD,rapgap1,DDB_G0292160,carA-1,xacC,cpras2,gefI,zizB,phlp1,DDB_G0288977,DDB_G0284171,abcF4,npcA,kxcB,gacG,DDB_G0277165,cbpA,zizD,DDB_G0283057,gxcI,clcD,gxcBB,dstB,gefN,srfC,pakB,pakA,mhcA,gflB,mlcR	DOWN	biological process
GO:0071840	cellular component organization or biogenesis	0.150327	23	0.13102	185	0.271881	0.669102	1.14736	nol1,pwp2,gnt4,spt6,erkA,elmoE,wasA,rapgap1,carA-1,zizB,top1,ctr9,DDB_G0288977,efa1B,utp13,myoI,pakB,tacc,pakA,sas10,mhcA,vamp7B,wimA	DOWN	biological process
GO:0071822	protein complex subunit organization	0.0718954	11	0.0580737	82	0.276504	0.669102	1.238	wimA,rapgap1,spt6,gnt4,tacc,pakA,mhcA,elmoE,efa1B,DDB_G0288977,wasA	DOWN	biological process
GO:0010467	gene expression	0.169935	26	0.150142	212	0.277653	0.669102	1.13183	nol1,med9,pwp2,spt6,tupA,mybG,dstD,DDB_G0270910,DDB_G0293590,DDB_G0292234,ctr9,DDB_G0289205,rpa1,wdr4,mybI,DDB_G0269926,DDB_G0284171,abcF4,trfA,efa1B,utp13,rfc1,dstB,srfC,sas10,hbx2	DOWN	biological process
GO:0005654	nucleoplasm	0.0196078	3	0.016289	23	0.455224	0.67249	1.20375	ctr9,cbpD1,med9	DOWN	cellular component
GO:0044424	intracellular part	0.45614	26	0.426346	602	0.372043	0.67322	1.06988	gacH,svkA,gacX,pikA,myoG,docD,myoE,carA-1,psmA5,gbpC,pats1,gacY,spkA-1,lvsB,gacF,guaA,pikB,gacW,gacE,DDB_G0277615,ripA,DDB_G0288895,myoC,cplA,mgp3,vps13A	UP	cellular component
GO:0031038	myosin II filament organization	0.0196078	3	0.0120397	17	0.280407	0.673328	1.6286	pakA,rapgap1,DDB_G0288977	DOWN	biological process
GO:0031152	aggregation involved in sorocarp development	0.0457516	7	0.0347025	49	0.282415	0.676032	1.31839	carA-1,erkA,pakB,pakA,atg9,mhcA,cbpA	DOWN	biological process
GO:0044763	single-organism cellular process	0.411765	63	0.388102	548	0.300834	0.67769	1.06097	DDB_G0273451,gxcGG,lig1,gnt4,erkA,calA,gefBB,DDB_G0276221,DDB_G0293302,atg9,elmoE,msh2,gchA,dstD,wasA,DDB_G0293414,rapgap1,DDB_G0292160,carA-1,xacC,cpras2,gefI,zizB,ctr9,xrcc1,phlp1,DDB_G0288977,DDB_G0274195,DDB_G0284171,alg6,DDB_G0279053,abcF4,npcA,kxcB,patA,gacG,efa1B,DDB_G0277165,cbpA,adprt2,zizD,pnkp,DDB_G0283057,myoI,gxcI,clcD,DDB_G0277667,gxcBB,rfc1,dstB,ionA,gefN,Dd5P1,srfC,pakB,tacc,pakA,…	DOWN	biological process
GO:0043549	regulation of kinase activity	0.0196078	3	0.0127479	18	0.309818	0.67769	1.53813	calA,carA-1,DDB_G0277667	DOWN	biological process
GO:0051049	regulation of transport	0.0196078	3	0.0127479	18	0.309818	0.67769	1.53813	clcD,carA-1,pakB	DOWN	biological process
GO:0032879	regulation of localization	0.0261438	4	0.0184136	26	0.311523	0.67769	1.41981	rapgap1,clcD,carA-1,pakB	DOWN	biological process
GO:0044699	single-organism process	0.444444	68	0.422096	596	0.31528	0.67769	1.05295	DDB_G0273451,gxcGG,sec13,lig1,gnt4,erkA,calA,gefBB,DDB_G0276221,DDB_G0293302,atg9,DDB_G0272550,elmoE,msh2,gchA,dstD,wasA,DDB_G0293414,rapgap1,DDB_G0292160,carA-1,xacC,cpras2,gefI,zizB,ctr9,xrcc1,phlp1,DDB_G0288977,DDB_G0274195,DDB_G0284171,alg6,DDB_G0279053,abcF4,npcA,kxcB,patA,gacG,efa1B,DDB_G0277165,cahA,cbpA,adprt2,zizD,pnkp,DDB_G0283057,myoI,gxcI,clcD,DDB_G0277667,gxcBB,rfc1,dstB,ionA,gefN,Dd…	DOWN	biological process
GO:0048523	negative regulation of cellular process	0.0457516	7	0.036119	51	0.316682	0.67769	1.26669	rapgap1,carA-1,dstB,cpras2,calA,DDB_G0293302,mhcA	DOWN	biological process
GO:0051649	establishment of localization in cell	0.0522876	8	0.0424929	60	0.325824	0.67769	1.2305	sec13,ap3b-1,DDB_G0276221,vamp7B,vps28,tom1,syn16A,wimA	DOWN	biological process
GO:0035023	regulation of Rho protein signal transduction	0.0326797	5	0.0247875	35	0.330178	0.67769	1.31839	xacC,gxcI,gxcGG,kxcB,gxcBB	DOWN	biological process
GO:0007266	Rho protein signal transduction	0.0326797	5	0.0247875	35	0.330178	0.67769	1.31839	xacC,gxcI,gxcGG,kxcB,gxcBB	DOWN	biological process
GO:0043254	regulation of protein complex assembly	0.0261438	4	0.0191218	27	0.335944	0.67769	1.36722	rapgap1,mhcA,DDB_G0288977,wasA	DOWN	biological process
GO:1903664	regulation of asexual reproduction	0.0261438	4	0.0191218	27	0.335944	0.67769	1.36722	pakA,erkA,calA,srfC	DOWN	biological process
GO:2000026	regulation of multicellular organismal development	0.0196078	3	0.0134561	19	0.339334	0.67769	1.45717	pakA,erkA,srfC	DOWN	biological process
GO:0032104	regulation of response to extracellular stimulus	0.0196078	3	0.0134561	19	0.339334	0.67769	1.45717	pakA,erkA,srfC	DOWN	biological process
GO:0051239	regulation of multicellular organismal process	0.0196078	3	0.0134561	19	0.339334	0.67769	1.45717	pakA,erkA,srfC	DOWN	biological process
GO:2000241	regulation of reproductive process	0.0196078	3	0.0134561	19	0.339334	0.67769	1.45717	pakA,erkA,srfC	DOWN	biological process
GO:0051338	regulation of transferase activity	0.0196078	3	0.0134561	19	0.339334	0.67769	1.45717	calA,carA-1,DDB_G0277667	DOWN	biological process
GO:0080135	regulation of cellular response to stress	0.0196078	3	0.0134561	19	0.339334	0.67769	1.45717	pakA,erkA,srfC	DOWN	biological process
GO:0031155	regulation of fruiting body development	0.0196078	3	0.0134561	19	0.339334	0.67769	1.45717	pakA,erkA,srfC	DOWN	biological process
GO:0031156	regulation of sorocarp development	0.0196078	3	0.0134561	19	0.339334	0.67769	1.45717	pakA,erkA,srfC	DOWN	biological process
GO:0032107	regulation of response to nutrient levels	0.0196078	3	0.0134561	19	0.339334	0.67769	1.45717	pakA,erkA,srfC	DOWN	biological process
GO:0075260	regulation of spore-bearing organ development	0.0196078	3	0.0134561	19	0.339334	0.67769	1.45717	pakA,erkA,srfC	DOWN	biological process
GO:0034220	ion transmembrane transport	0.0196078	3	0.0134561	19	0.339334	0.67769	1.45717	ionA,patA,clcD	DOWN	biological process
GO:0030833	regulation of actin filament polymerization	0.0196078	3	0.0134561	19	0.339334	0.67769	1.45717	rapgap1,mhcA,wasA	DOWN	biological process
GO:0046578	regulation of Ras protein signal transduction	0.0392157	6	0.0311615	44	0.342692	0.67769	1.25847	gxcI,gxcGG,carA-1,gxcBB,xacC,kxcB	DOWN	biological process
GO:0009991	response to extracellular stimulus	0.104575	16	0.0934844	132	0.357303	0.684234	1.11864	clcD,carA-1,DDB_G0284171,erkA,zizB,srfC,abcF4,DDB_G0293302,pakA,phlp1,atg9,mhcA,pakB,DDB_G0277165,cbpA,mlcR	DOWN	biological process
GO:0031667	response to nutrient levels	0.104575	16	0.0934844	132	0.357303	0.684234	1.11864	clcD,carA-1,DDB_G0284171,erkA,zizB,srfC,abcF4,DDB_G0293302,pakA,phlp1,atg9,mhcA,pakB,DDB_G0277165,cbpA,mlcR	DOWN	biological process
GO:0017111	nucleoside-triphosphatase activity	0.0526316	3	0.0566572	80	0.633618	0.688451	0.928947	myoE,myoC,myoG	UP	molecular function
GO:0050793	regulation of developmental process	0.0261438	4	0.01983	28	0.360453	0.688546	1.31839	pakA,mhcA,erkA,srfC	DOWN	biological process
GO:0005829	cytosol	0.0588235	9	0.055949	79	0.487362	0.69369	1.05138	myoI,pwp2,carA-1,abcF4,erkA,zizB,phlp1,pakA,mhcA	DOWN	cellular component
GO:0080134	regulation of response to stress	0.0196078	3	0.0141643	20	0.36878	0.699221	1.38431	pakA,erkA,srfC	DOWN	biological process
GO:0042325	regulation of phosphorylation	0.0196078	3	0.0141643	20	0.36878	0.699221	1.38431	calA,carA-1,DDB_G0277667	DOWN	biological process
GO:0031324	negative regulation of cellular metabolic process	0.0196078	3	0.0141643	20	0.36878	0.699221	1.38431	dstB,cpras2,calA	DOWN	biological process
GO:0008289	lipid binding	0.0196078	3	0.0169972	24	0.483004	0.70048	1.15359	tom1,pakB,wasA	DOWN	molecular function
GO:1901363	heterocyclic compound binding	0.326797	50	0.322946	456	0.489767	0.70048	1.01193	DDB_G0273451,nol1,pwp2,lig1,spt6,erkA,DDB_G0275057,ndrD,msh2,mybG,gchA,dstD,DDB_G0281745,DDB_G0270910,DDB_G0293590,DDB_G0292234,carA-1,cpras2,DDB_G0289337,top1,xrcc1,rpa1,mybI,DDB_G0269926,DDB_G0284171,DDB_G0279053,abcF4,kxcB,patA,DDB_G0278665,efa1B,DDB_G0277165,xrn1,DDB_G0286969,utp13,pnkp,myoI,rfc1,DDB_G0289985,ionA,dstB,mrkA,srfC,pakB,DDB_G0287405,pakA,mhcA,ppk1,mybZ,hbx2	DOWN	molecular function
GO:0097159	organic cyclic compound binding	0.326797	50	0.322946	456	0.489767	0.70048	1.01193	DDB_G0273451,nol1,pwp2,lig1,spt6,erkA,DDB_G0275057,ndrD,msh2,mybG,gchA,dstD,DDB_G0281745,DDB_G0270910,DDB_G0293590,DDB_G0292234,carA-1,cpras2,DDB_G0289337,top1,xrcc1,rpa1,mybI,DDB_G0269926,DDB_G0284171,DDB_G0279053,abcF4,kxcB,patA,DDB_G0278665,efa1B,DDB_G0277165,xrn1,DDB_G0286969,utp13,pnkp,myoI,rfc1,DDB_G0289985,ionA,dstB,mrkA,srfC,pakB,DDB_G0287405,pakA,mhcA,ppk1,mybZ,hbx2	DOWN	molecular function
GO:0043233	organelle lumen	0.0326797	5	0.0304533	43	0.499748	0.701085	1.07311	ctr9,cbpD1,med9,pwp2,rpa1	DOWN	cellular component
GO:0070013	intracellular organelle lumen	0.0326797	5	0.0304533	43	0.499748	0.701085	1.07311	ctr9,cbpD1,med9,pwp2,rpa1	DOWN	cellular component
GO:0008152	metabolic process	0.575163	88	0.558782	789	0.3731	0.703384	1.02932	gxcGG,pwp2,gnt2,dstD,DDB_G0293414,DDB_G0293590,xacC,sgkC,cpras2,DDB_G0280067,DDB_G0278665,efa1B,DDB_G0283057,ionA,gefN,srfC,pakA,sas10,mhcA,nol1,lig1,erkA,mybG,gchA,DDB_G0281745,carA-1,ctr9,DDB_G0281627,rpa1,DDB_G0285063,mybI,DDB_G0274195,DDB_G0269926,DDB_G0278499,alg6,DDB_G0279053,patA,DDB_G0277165,psmA7,xrn1,zizD,pnkp,Dd5P1,ppk1,psmD3,med9,gnt4,calA,DDB_G0275057,gefBB,eif2b5,DDB_G0292234,gefI,z…	DOWN	biological process
GO:0044464	cell part	0.490196	75	0.48796	689	0.509924	0.705467	1.00458	DDB_G0273435,wimA,med9,pwp2,DDB_G0295683,sec13,lig1,spt6,erkA,calA,gefBB,DDB_G0276221,tupA,atg9,elmoE,msh2,mybG,eif2b5,gchA,dstD,wasA,DDB_G0270910,rapgap1,DDB_G0293590,DDB_G0292160,ap3b-1,carA-1,cbpD1,gefI,zizB,top1,ctr9,xrcc1,phlp1,DDB_G0289205,rpa1,wdr4,mybI,DDB_G0288977,DDB_G0284171,alg6,DDB_G0279053,abcF4,trfA,patA,gacG,frmC,efa1B,tom1,psmA7,psmD1,cbpA,adprt2,zizD,pnkp,utp13,myoI,rfc1,dstB,ge…	DOWN	cellular component
GO:0005694	chromosome	0.0196078	3	0.0177054	25	0.510107	0.705467	1.10745	tacc,top1,rfc1	DOWN	cellular component
GO:0031974	membrane-enclosed lumen	0.0326797	5	0.0311615	44	0.520072	0.706396	1.04872	ctr9,cbpD1,med9,pwp2,rpa1	DOWN	cellular component
GO:0005623	cell	0.490196	75	0.489377	691	0.523916	0.706396	1.00167	DDB_G0273435,wimA,med9,pwp2,DDB_G0295683,sec13,lig1,spt6,erkA,calA,gefBB,DDB_G0276221,tupA,atg9,elmoE,msh2,mybG,eif2b5,gchA,dstD,wasA,DDB_G0270910,rapgap1,DDB_G0293590,DDB_G0292160,ap3b-1,carA-1,cbpD1,gefI,zizB,top1,ctr9,xrcc1,phlp1,DDB_G0289205,rpa1,wdr4,mybI,DDB_G0288977,DDB_G0284171,alg6,DDB_G0279053,abcF4,trfA,patA,gacG,frmC,efa1B,tom1,psmA7,psmD1,cbpA,adprt2,zizD,pnkp,utp13,myoI,rfc1,dstB,ge…	DOWN	cellular component
GO:0005886	plasma membrane	0.0457516	7	0.0446176	63	0.527009	0.706396	1.02542	myoI,carA-1,pakB,pakA,patA,mhcA,elmoE	DOWN	cellular component
GO:1902494	catalytic complex	0.0261438	4	0.0247875	35	0.527017	0.706396	1.05472	ctr9,med9,rpa1,ppk1	DOWN	cellular component
GO:1902582	single-organism intracellular transport	0.0261438	4	0.0205382	29	0.38495	0.719198	1.27293	vamp7B,sec13,vps28,wimA	DOWN	biological process
GO:0032970	regulation of actin filament-based process	0.0261438	4	0.0205382	29	0.38495	0.719198	1.27293	rapgap1,mhcA,DDB_G0288977,wasA	DOWN	biological process
GO:0032956	regulation of actin cytoskeleton organization	0.0261438	4	0.0205382	29	0.38495	0.719198	1.27293	rapgap1,mhcA,DDB_G0288977,wasA	DOWN	biological process
GO:0044424	intracellular part	0.424837	65	0.426346	602	0.545954	0.719331	0.996461	DDB_G0273435,wimA,med9,pwp2,sec13,lig1,spt6,erkA,calA,DDB_G0276221,tupA,atg9,elmoE,msh2,mybG,eif2b5,gchA,dstD,wasA,DDB_G0270910,rapgap1,DDB_G0293590,DDB_G0292160,ap3b-1,carA-1,cbpD1,zizB,top1,ctr9,xrcc1,phlp1,rpa1,wdr4,mybI,DDB_G0284171,alg6,DDB_G0279053,abcF4,trfA,patA,gacG,frmC,efa1B,tom1,psmA7,psmD1,adprt2,utp13,pnkp,myoI,rfc1,dstB,rps10,srfC,pakB,tacc,pakA,DDB_G0287405,vps28,mhcA,vamp7B,hbx2,…	DOWN	cellular component
GO:0042221	response to chemical	0.0849673	13	0.0764873	108	0.388621	0.72261	1.11087	rapgap1,DDB_G0292160,carA-1,DDB_G0284171,erkA,calA,zizB,tacc,pakA,phlp1,mhcA,elmoE,DDB_G0288977	DOWN	biological process
GO:0016482	cytoplasmic transport	0.0196078	3	0.0148725	21	0.397999	0.72261	1.31839	vamp7B,sec13,wimA	DOWN	biological process
GO:0030832	regulation of actin filament length	0.0196078	3	0.0148725	21	0.397999	0.72261	1.31839	rapgap1,mhcA,wasA	DOWN	biological process
GO:0030163	protein catabolic process	0.0196078	3	0.0148725	21	0.397999	0.72261	1.31839	psmA7,psmD3,psmD1	DOWN	biological process
GO:0008064	regulation of actin polymerization or depolymerization	0.0196078	3	0.0148725	21	0.397999	0.72261	1.31839	rapgap1,mhcA,wasA	DOWN	biological process
GO:0032271	regulation of protein polymerization	0.0196078	3	0.0148725	21	0.397999	0.72261	1.31839	rapgap1,mhcA,wasA	DOWN	biological process
GO:0048522	positive regulation of cellular process	0.0392157	6	0.0332861	47	0.400575	0.72261	1.17814	DDB_G0292160,carA-1,dstB,pakB,pakA,wasA	DOWN	biological process
GO:0008150	biological_process	0.908497	139	0.898725	1269	0.407952	0.72261	1.01087	gxcGG,pwp2,fimC,gnt2,atg9,dstD,DDB_G0293414,DDB_G0293590,xacC,sgkC,cpras2,rsc5,DDB_G0275859,DDB_G0280067,DDB_G0278665,efa1B,syn16A,DDB_G0283057,cbpE,ionA,gefN,DDB_G0270488,srfC,pakA,sas10,vps28,mhcA,DDB_G0289041,DDB_G0289577,vta1,nol1,lig1,erkA,DDB_G0272550,mybG,gchA,DDB_G0281745,DDB_G0292160,ap3b-1,carA-1,ctr9,DDB_G0281627,rpa1,sec63,DDB_G0285063,DDB_G0273453,mybI,DDB_G0274195,DDB_G0273387,DDB_G…	DOWN	biological process
GO:0032101	regulation of response to external stimulus	0.0261438	4	0.0212465	30	0.409342	0.72261	1.2305	pakA,erkA,calA,srfC	DOWN	biological process
GO:1902589	single-organism organelle organization	0.0784314	12	0.0715297	101	0.413747	0.72261	1.09649	wimA,rapgap1,erkA,ctr9,pakA,tacc,mhcA,vamp7B,efa1B,elmoE,DDB_G0288977,wasA	DOWN	biological process
GO:0044767	single-organism developmental process	0.117647	18	0.109773	155	0.41499	0.72261	1.07173	myoI,clcD,carA-1,DDB_G0284171,erkA,zizB,srfC,abcF4,DDB_G0293302,pakA,pakB,atg9,mhcA,ppk1,DDB_G0277165,hbx2,cbpA,mlcR	DOWN	biological process
GO:0048856	anatomical structure development	0.111111	17	0.103399	146	0.415096	0.72261	1.07458	myoI,clcD,carA-1,DDB_G0284171,erkA,zizB,srfC,abcF4,DDB_G0293302,pakA,pakB,atg9,mhcA,ppk1,DDB_G0277165,cbpA,mlcR	DOWN	biological process
GO:0007265	Ras protein signal transduction	0.0392157	6	0.0339943	48	0.419881	0.722762	1.15359	gxcI,gxcGG,carA-1,gxcBB,xacC,kxcB	DOWN	biological process
GO:0006810	transport	0.350877	20	0.371813	525	0.675161	0.724463	0.943693	DDB_G0291768,myoE,spkA-1,lvsB,ripA,carA-1,DDB_G0274803,myoC,psmA5,DDB_G0277253,pikA,gacY,gefR,rabG1,guaA,pikB,DDB_G0283821,rab1A,DDB_G0277615,vps13A	UP	biological process
GO:0022857	transmembrane transporter activity	0.0196078	3	0.0177054	25	0.510107	0.725354	1.10745	patA,ionA,clcD	DOWN	molecular function
GO:0032991	macromolecular complex	0.156863	24	0.15864	224	0.558054	0.725471	0.988796	med9,sec13,DDB_G0276221,msh2,eif2b5,ap3b-1,ctr9,rpa1,efa1B,psmA7,psmD1,utp13,pnkp,myoI,clcD,rfc1,rps10,tacc,vamp7B,vps28,mhcA,ppk1,psmD3,mlcR	DOWN	cellular component
GO:0051234	establishment of localization	0.350877	20	0.372521	526	0.679126	0.727243	0.941898	DDB_G0291768,myoE,spkA-1,lvsB,ripA,carA-1,DDB_G0274803,myoC,psmA5,DDB_G0277253,pikA,gacY,gefR,rabG1,guaA,pikB,DDB_G0283821,rab1A,DDB_G0277615,vps13A	UP	biological process
GO:0071944	cell periphery	0.0718954	11	0.0729462	103	0.564356	0.728804	0.985596	myoI,rapgap1,carA-1,erkA,zizB,pakB,pakA,patA,mhcA,efa1B,elmoE	DOWN	cellular component
GO:0044428	nuclear part	0.0522876	8	0.0531161	75	0.568828	0.729684	0.984401	pnkp,sec13,med9,pwp2,cbpD1,ctr9,rpa1,msh2	DOWN	cellular component
GO:0005622	intracellular	0.477124	73	0.482295	681	0.582331	0.729684	0.98928	DDB_G0273435,wimA,med9,pwp2,DDB_G0295683,sec13,lig1,spt6,erkA,calA,gefBB,DDB_G0276221,tupA,atg9,elmoE,msh2,mybG,eif2b5,gchA,dstD,wasA,DDB_G0270910,rapgap1,DDB_G0293590,DDB_G0292160,ap3b-1,carA-1,cbpD1,gefI,zizB,top1,ctr9,xrcc1,phlp1,DDB_G0289205,rpa1,wdr4,mybI,DDB_G0288977,DDB_G0284171,alg6,DDB_G0279053,abcF4,trfA,patA,gacG,frmC,efa1B,tom1,psmA7,psmD1,adprt2,zizD,pnkp,utp13,myoI,rfc1,dstB,gefN,rp…	DOWN	cellular component
GO:0005856	cytoskeleton	0.0653595	10	0.0672805	95	0.583747	0.729684	0.971448	myoI,pakB,tacc,pakA,atg9,mhcA,frmC,elmoE,mlcR,wasA	DOWN	cellular component
GO:0030031	cell projection assembly	0.0196078	3	0.0155807	22	0.426855	0.732023	1.25847	myoI,mhcA,zizB	DOWN	biological process
GO:0043933	macromolecular complex subunit organization	0.0784314	12	0.072238	102	0.427173	0.732023	1.08574	wasA,rapgap1,gnt4,spt6,ctr9,pakA,tacc,mhcA,efa1B,elmoE,DDB_G0288977,wimA	DOWN	biological process
GO:0044723	single-organism carbohydrate metabolic process	0.0261438	4	0.0219547	31	0.433545	0.733705	1.19081	gnt4,Dd5P1,alg6,adprt2	DOWN	biological process
GO:0032502	developmental process	0.117647	18	0.11119	157	0.437095	0.733705	1.05807	myoI,clcD,carA-1,DDB_G0284171,erkA,zizB,srfC,abcF4,DDB_G0293302,pakA,pakB,atg9,mhcA,ppk1,DDB_G0277165,hbx2,cbpA,mlcR	DOWN	biological process
GO:0019954	asexual reproduction	0.104575	16	0.0984419	139	0.438466	0.733705	1.0623	clcD,carA-1,DDB_G0284171,erkA,calA,srfC,zizB,abcF4,pakA,DDB_G0293302,atg9,mhcA,pakB,DDB_G0277165,cbpA,mlcR	DOWN	biological process
GO:0048608	reproductive structure development	0.0980392	15	0.092068	130	0.439091	0.733705	1.06486	clcD,carA-1,DDB_G0284171,erkA,zizB,srfC,abcF4,DDB_G0293302,pakA,pakB,atg9,mhcA,DDB_G0277165,cbpA,mlcR	DOWN	biological process
GO:0075259	spore-bearing organ development	0.0980392	15	0.092068	130	0.439091	0.733705	1.06486	clcD,carA-1,DDB_G0284171,erkA,zizB,srfC,abcF4,DDB_G0293302,pakA,pakB,atg9,mhcA,DDB_G0277165,cbpA,mlcR	DOWN	biological process
GO:0048731	system development	0.0980392	15	0.092068	130	0.439091	0.733705	1.06486	clcD,carA-1,DDB_G0284171,erkA,zizB,srfC,abcF4,DDB_G0293302,pakA,pakB,atg9,mhcA,DDB_G0277165,cbpA,mlcR	DOWN	biological process
GO:0030582	fruiting body development	0.0980392	15	0.092068	130	0.439091	0.733705	1.06486	clcD,carA-1,DDB_G0284171,erkA,zizB,srfC,abcF4,DDB_G0293302,pakA,pakB,atg9,mhcA,DDB_G0277165,cbpA,mlcR	DOWN	biological process
GO:0003006	developmental process involved in reproduction	0.0980392	15	0.092068	130	0.439091	0.733705	1.06486	clcD,carA-1,DDB_G0284171,erkA,zizB,srfC,abcF4,DDB_G0293302,pakA,pakB,atg9,mhcA,DDB_G0277165,cbpA,mlcR	DOWN	biological process
GO:0048513	animal organ development	0.0980392	15	0.092068	130	0.439091	0.733705	1.06486	clcD,carA-1,DDB_G0284171,erkA,zizB,srfC,abcF4,DDB_G0293302,pakA,pakB,atg9,mhcA,DDB_G0277165,cbpA,mlcR	DOWN	biological process
GO:0061458	reproductive system development	0.0980392	15	0.092068	130	0.439091	0.733705	1.06486	clcD,carA-1,DDB_G0284171,erkA,zizB,srfC,abcF4,DDB_G0293302,pakA,pakB,atg9,mhcA,DDB_G0277165,cbpA,mlcR	DOWN	biological process
GO:0030587	sorocarp development	0.0980392	15	0.092068	130	0.439091	0.733705	1.06486	clcD,carA-1,DDB_G0284171,erkA,zizB,srfC,abcF4,DDB_G0293302,pakA,pakB,atg9,mhcA,DDB_G0277165,cbpA,mlcR	DOWN	biological process
GO:0044249	cellular biosynthetic process	0.163399	25	0.156516	221	0.441109	0.733705	1.04398	med9,lig1,gnt4,spt6,tupA,mybG,gchA,dstD,DDB_G0270910,DDB_G0293590,carA-1,top1,ctr9,rpa1,mybI,alg6,abcF4,trfA,efa1B,adprt2,rfc1,dstB,srfC,ppk1,hbx2	DOWN	biological process
GO:0009058	biosynthetic process	0.169935	26	0.163598	231	0.449515	0.733705	1.03873	med9,lig1,gnt4,spt6,tupA,mybG,eif2b5,gchA,dstD,DDB_G0270910,DDB_G0293590,carA-1,top1,ctr9,rpa1,mybI,alg6,abcF4,trfA,efa1B,adprt2,rfc1,dstB,srfC,ppk1,hbx2	DOWN	biological process
GO:0044707	single-multicellular organism process	0.104575	16	0.0991501	140	0.450156	0.733705	1.05472	clcD,carA-1,DDB_G0284171,erkA,zizB,srfC,abcF4,DDB_G0293302,pakA,pakB,atg9,mhcA,DDB_G0277165,hbx2,cbpA,mlcR	DOWN	biological process
GO:0007275	multicellular organismal development	0.104575	16	0.0991501	140	0.450156	0.733705	1.05472	clcD,carA-1,DDB_G0284171,erkA,zizB,srfC,abcF4,DDB_G0293302,pakA,pakB,atg9,mhcA,DDB_G0277165,hbx2,cbpA,mlcR	DOWN	biological process
GO:0032501	multicellular organismal process	0.104575	16	0.0991501	140	0.450156	0.733705	1.05472	clcD,carA-1,DDB_G0284171,erkA,zizB,srfC,abcF4,DDB_G0293302,pakA,pakB,atg9,mhcA,DDB_G0277165,hbx2,cbpA,mlcR	DOWN	biological process
GO:0071496	cellular response to external stimulus	0.0980392	15	0.0927762	131	0.451142	0.733705	1.05673	clcD,carA-1,DDB_G0284171,erkA,zizB,srfC,abcF4,DDB_G0293302,pakA,pakB,atg9,mhcA,DDB_G0277165,cbpA,mlcR	DOWN	biological process
GO:0009267	cellular response to starvation	0.0980392	15	0.0927762	131	0.451142	0.733705	1.05673	clcD,carA-1,DDB_G0284171,erkA,zizB,srfC,abcF4,DDB_G0293302,pakA,pakB,atg9,mhcA,DDB_G0277165,cbpA,mlcR	DOWN	biological process
GO:0031669	cellular response to nutrient levels	0.0980392	15	0.0927762	131	0.451142	0.733705	1.05673	clcD,carA-1,DDB_G0284171,erkA,zizB,srfC,abcF4,DDB_G0293302,pakA,pakB,atg9,mhcA,DDB_G0277165,cbpA,mlcR	DOWN	biological process
GO:0031668	cellular response to extracellular stimulus	0.0980392	15	0.0927762	131	0.451142	0.733705	1.05673	clcD,carA-1,DDB_G0284171,erkA,zizB,srfC,abcF4,DDB_G0293302,pakA,pakB,atg9,mhcA,DDB_G0277165,cbpA,mlcR	DOWN	biological process
GO:0044702	single organism reproductive process	0.0980392	15	0.0927762	131	0.451142	0.733705	1.05673	clcD,carA-1,DDB_G0284171,erkA,zizB,srfC,abcF4,DDB_G0293302,pakA,pakB,atg9,mhcA,DDB_G0277165,cbpA,mlcR	DOWN	biological process
GO:0042594	response to starvation	0.0980392	15	0.0927762	131	0.451142	0.733705	1.05673	clcD,carA-1,DDB_G0284171,erkA,zizB,srfC,abcF4,DDB_G0293302,pakA,pakB,atg9,mhcA,DDB_G0277165,cbpA,mlcR	DOWN	biological process
GO:0010605	negative regulation of macromolecule metabolic process	0.0196078	3	0.016289	23	0.455224	0.737213	1.20375	dstB,cpras2,calA	DOWN	biological process
GO:0031399	regulation of protein modification process	0.0196078	3	0.016289	23	0.455224	0.737213	1.20375	phlp1,carA-1,DDB_G0277667	DOWN	biological process
GO:0005938	cell cortex	0.0526316	3	0.0424929	60	0.438428	0.740456	1.2386	gbpC,docD,pikB	UP	cellular component
GO:0099568	cytoplasmic region	0.0526316	3	0.0424929	60	0.438428	0.740456	1.2386	gbpC,docD,pikB	UP	cellular component
GO:0006897	endocytosis	0.298246	17	0.323654	457	0.705121	0.750521	0.921494	myoE,spkA-1,lvsB,ripA,carA-1,DDB_G0274803,myoC,psmA5,pikA,gacY,gefR,rabG1,guaA,pikB,rab1A,DDB_G0277615,vps13A	UP	biological process
GO:0006508	proteolysis	0.0261438	4	0.0233711	33	0.481079	0.752275	1.11864	psmA7,cpras2,psmD1,calA	DOWN	biological process
GO:0051493	regulation of cytoskeleton organization	0.0261438	4	0.0233711	33	0.481079	0.752275	1.11864	rapgap1,mhcA,DDB_G0288977,wasA	DOWN	biological process
GO:0030030	cell projection organization	0.0196078	3	0.0169972	24	0.483004	0.752275	1.15359	myoI,mhcA,zizB	DOWN	biological process
GO:0090066	regulation of anatomical structure size	0.0196078	3	0.0169972	24	0.483004	0.752275	1.15359	rapgap1,mhcA,wasA	DOWN	biological process
GO:0032535	regulation of cellular component size	0.0196078	3	0.0169972	24	0.483004	0.752275	1.15359	rapgap1,mhcA,wasA	DOWN	biological process
GO:0000003	reproduction	0.104575	16	0.101275	143	0.485148	0.752275	1.03259	clcD,carA-1,DDB_G0284171,erkA,calA,srfC,zizB,abcF4,pakA,DDB_G0293302,atg9,mhcA,pakB,DDB_G0277165,cbpA,mlcR	DOWN	biological process
GO:0022414	reproductive process	0.0980392	15	0.0949008	134	0.48719	0.753915	1.03307	clcD,carA-1,DDB_G0284171,erkA,zizB,srfC,abcF4,DDB_G0293302,pakA,pakB,atg9,mhcA,DDB_G0277165,cbpA,mlcR	DOWN	biological process
GO:0032403	protein complex binding	0.0326797	5	0.0325779	46	0.559643	0.755915	1.00313	fimC,phlp1,myoI,mhcA,pakB	DOWN	molecular function
GO:0008092	cytoskeletal protein binding	0.0588235	9	0.0594901	84	0.562127	0.755915	0.988796	myoI,DDB_G0295683,calA,pakB,fimC,pakA,mhcA,efa1B,wasA	DOWN	molecular function
GO:0005488	binding	0.496732	76	0.500708	707	0.571091	0.755915	0.992059	DDB_G0273435,DDB_G0273451,nol1,DDB_G0268316,pwp2,dnaja5,DDB_G0295683,lig1,spt6,erkA,calA,DDB_G0275057,DDB_G0276221,fimC,elmoE,ndrD,msh2,mybG,gchA,dstD,DDB_G0281745,wasA,DDB_G0270910,rapgap1,DDB_G0293590,DDB_G0292234,carA-1,cbpD1,cpras2,DDB_G0289337,zizB,top1,xrcc1,phlp1,rpa1,mybI,DDB_G0269926,DDB_G0278499,DDB_G0284171,DDB_G0279053,abcF4,kxcB,DDB_G0286161,patA,DDB_G0278665,efa1B,DDB_G0285973,tom1,…	DOWN	molecular function
GO:0003779	actin binding	0.0457516	7	0.0467422	66	0.576645	0.755915	0.978808	myoI,DDB_G0295683,pakB,fimC,mhcA,efa1B,wasA	DOWN	molecular function
GO:0003723	RNA binding	0.0457516	7	0.0467422	66	0.576645	0.755915	0.978808	DDB_G0270910,nol1,pwp2,DDB_G0292234,efa1B,DDB_G0286969,utp13	DOWN	molecular function
GO:0060255	regulation of macromolecule metabolic process	0.0701754	4	0.0835694	118	0.712015	0.756337	0.839726	ripA,gbpC,dupA,carA-1	UP	biological process
GO:0016787	hydrolase activity	0.124183	19	0.127479	180	0.584954	0.757362	0.974147	pnkp,myoI,DDB_G0292234,rfc1,DDB_G0284171,DDB_G0278499,ionA,DDB_G0279053,Dd5P1,top1,abcF4,patA,mhcA,psmA7,xrn1,msh2,psmD1,gchA,mlcR	DOWN	molecular function
GO:0044237	cellular metabolic process	0.392157	60	0.38881	549	0.496744	0.767149	1.00861	nol1,med9,pwp2,lig1,gnt4,spt6,erkA,calA,DDB_G0275057,tupA,ndrD,msh2,mybG,gchA,dstD,DDB_G0281745,DDB_G0270910,DDB_G0293414,DDB_G0293590,DDB_G0292234,carA-1,sgkC,cpras2,top1,ctr9,xrcc1,phlp1,DDB_G0289205,rpa1,wdr4,DDB_G0285063,mybI,DDB_G0274195,DDB_G0269926,DDB_G0278499,alg6,DDB_G0279053,abcF4,kxcB,trfA,DDB_G0278665,efa1B,DDB_G0277165,psmA7,xrn1,psmD1,adprt2,utp13,pnkp,DDB_G0277667,rfc1,dstB,Dd5P1,…	DOWN	biological process
GO:0051276	chromosome organization	0.0196078	3	0.0177054	25	0.510107	0.776963	1.10745	ctr9,spt6,top1	DOWN	biological process
GO:0016043	cellular component organization	0.124183	19	0.122521	173	0.511716	0.776963	1.01356	myoI,wimA,rapgap1,carA-1,gnt4,spt6,erkA,zizB,top1,pakB,ctr9,pakA,tacc,mhcA,vamp7B,efa1B,elmoE,DDB_G0288977,wasA	DOWN	biological process
GO:0035556	intracellular signal transduction	0.111111	17	0.109773	155	0.516966	0.776963	1.01219	DDB_G0283057,gxcI,gxcGG,DDB_G0292160,rapgap1,carA-1,gxcBB,xacC,gefN,erkA,gefI,zizB,gefBB,kxcB,gflB,DDB_G0288977,zizD	DOWN	biological process
GO:1901576	organic substance biosynthetic process	0.163399	25	0.162181	229	0.517553	0.776963	1.00751	med9,lig1,gnt4,spt6,tupA,mybG,gchA,dstD,DDB_G0270910,DDB_G0293590,carA-1,top1,ctr9,rpa1,mybI,alg6,abcF4,trfA,efa1B,adprt2,rfc1,dstB,srfC,ppk1,hbx2	DOWN	biological process
GO:0048519	negative regulation of biological process	0.0457516	7	0.0446176	63	0.527009	0.776963	1.02542	rapgap1,carA-1,dstB,cpras2,calA,DDB_G0293302,mhcA	DOWN	biological process
GO:0033043	regulation of organelle organization	0.0261438	4	0.0247875	35	0.527017	0.776963	1.05472	rapgap1,mhcA,DDB_G0288977,wasA	DOWN	biological process
GO:0006811	ion transport	0.0196078	3	0.0184136	26	0.536457	0.778256	1.06486	patA,ionA,clcD	DOWN	biological process
GO:0006366	transcription from RNA polymerase II promoter	0.0196078	3	0.0184136	26	0.536457	0.778256	1.06486	ctr9,spt6,med9	DOWN	biological process
GO:0007165	signal transduction	0.156863	24	0.157224	222	0.539047	0.778256	0.997704	gxcGG,erkA,gefBB,gchA,dstD,rapgap1,DDB_G0292160,carA-1,xacC,cpras2,gefI,zizB,phlp1,DDB_G0288977,npcA,kxcB,gacG,zizD,DDB_G0283057,gxcI,gxcBB,dstB,gefN,gflB	DOWN	biological process
GO:0044700	single organism signaling	0.156863	24	0.157224	222	0.539047	0.778256	0.997704	gxcGG,erkA,gefBB,gchA,dstD,rapgap1,DDB_G0292160,carA-1,xacC,cpras2,gefI,zizB,phlp1,DDB_G0288977,npcA,kxcB,gacG,zizD,DDB_G0283057,gxcI,gxcBB,dstB,gefN,gflB	DOWN	biological process
GO:0023052	signaling	0.156863	24	0.157224	222	0.539047	0.778256	0.997704	gxcGG,erkA,gefBB,gchA,dstD,rapgap1,DDB_G0292160,carA-1,xacC,cpras2,gefI,zizB,phlp1,DDB_G0288977,npcA,kxcB,gacG,zizD,DDB_G0283057,gxcI,gxcBB,dstB,gefN,gflB	DOWN	biological process
GO:0007015	actin filament organization	0.0326797	5	0.0318697	45	0.540049	0.778256	1.02542	rapgap1,mhcA,elmoE,efa1B,wasA	DOWN	biological process
GO:0009987	cellular process	0.607843	93	0.608357	859	0.540512	0.778256	0.999155	gxcGG,pwp2,atg9,dstD,DDB_G0293414,DDB_G0293590,xacC,sgkC,cpras2,DDB_G0278665,efa1B,DDB_G0283057,ionA,gefN,srfC,pakA,sas10,mhcA,nol1,lig1,erkA,mybG,gchA,DDB_G0281745,DDB_G0292160,carA-1,ctr9,rpa1,DDB_G0285063,mybI,DDB_G0274195,DDB_G0269926,DDB_G0278499,alg6,DDB_G0279053,npcA,patA,DDB_G0277165,psmA7,xrn1,zizD,pnkp,clcD,Dd5P1,tacc,ppk1,med9,gnt4,calA,DDB_G0275057,gefBB,DDB_G0276221,elmoE,wasA,DDB_G0…	DOWN	biological process
GO:0015629	actin cytoskeleton	0.0326797	5	0.0354108	50	0.633617	0.781995	0.922876	myoI,mhcA,elmoE,mlcR,wasA	DOWN	cellular component
GO:0042578	phosphoric ester hydrolase activity	0.0261438	4	0.0283286	40	0.632392	0.787221	0.922876	DDB_G0278499,pnkp,Dd5P1,DDB_G0279053	DOWN	molecular function
GO:0005215	transporter activity	0.0261438	4	0.0283286	40	0.632392	0.787221	0.922876	patA,ionA,clcD,DDB_G0272550	DOWN	molecular function
GO:0016788	hydrolase activity, acting on ester bonds	0.0326797	5	0.0354108	50	0.633617	0.787221	0.922876	DDB_G0278499,xrn1,pnkp,DDB_G0279053,Dd5P1	DOWN	molecular function
GO:0005975	carbohydrate metabolic process	0.0261438	4	0.0254958	36	0.549253	0.789358	1.02542	gnt4,Dd5P1,alg6,adprt2	DOWN	biological process
GO:0012505	endomembrane system	0.0526316	3	0.046034	65	0.491232	0.794332	1.14332	lvsB,pikB,vps13A	UP	cellular component
GO:0009057	macromolecule catabolic process	0.0196078	3	0.0191218	27	0.561997	0.795969	1.02542	psmA7,psmD1,psmD3	DOWN	biological process
GO:0071704	organic substance metabolic process	0.398693	61	0.402266	568	0.566414	0.795969	0.991117	nol1,med9,pwp2,lig1,gnt4,spt6,erkA,calA,DDB_G0275057,tupA,ndrD,msh2,mybG,gchA,dstD,DDB_G0281745,DDB_G0270910,DDB_G0293414,DDB_G0293590,DDB_G0292234,carA-1,cpras2,top1,ctr9,xrcc1,phlp1,DDB_G0289205,rpa1,wdr4,DDB_G0285063,mybI,DDB_G0274195,DDB_G0269926,DDB_G0278499,DDB_G0284171,alg6,DDB_G0279053,abcF4,kxcB,trfA,DDB_G0278665,efa1B,DDB_G0277165,psmA7,xrn1,psmD1,adprt2,utp13,pnkp,DDB_G0277667,rfc1,dst…	DOWN	biological process
GO:0051128	regulation of cellular component organization	0.0392157	6	0.0396601	56	0.568617	0.795969	0.988796	rapgap1,carA-1,pakB,mhcA,DDB_G0288977,wasA	DOWN	biological process
GO:0044271	cellular nitrogen compound biosynthetic process	0.130719	20	0.133144	188	0.571022	0.795969	0.981783	DDB_G0270910,med9,DDB_G0293590,carA-1,rfc1,lig1,spt6,dstB,abcF4,srfC,tupA,ctr9,trfA,rpa1,efa1B,mybG,hbx2,gchA,dstD,mybI	DOWN	biological process
GO:0044238	primary metabolic process	0.385621	59	0.390935	552	0.583816	0.795969	0.986407	nol1,med9,pwp2,lig1,gnt4,spt6,erkA,calA,DDB_G0275057,tupA,ndrD,msh2,mybG,gchA,dstD,DDB_G0281745,DDB_G0270910,DDB_G0293414,DDB_G0293590,DDB_G0292234,carA-1,cpras2,top1,ctr9,xrcc1,phlp1,DDB_G0289205,rpa1,wdr4,DDB_G0285063,mybI,DDB_G0274195,DDB_G0269926,DDB_G0278499,alg6,DDB_G0279053,abcF4,kxcB,trfA,DDB_G0278665,efa1B,DDB_G0277165,psmA7,xrn1,psmD1,adprt2,utp13,pnkp,DDB_G0277667,rfc1,dstB,Dd5P1,mrkA,…	DOWN	biological process
GO:0030029	actin filament-based process	0.0522876	8	0.0538244	76	0.583988	0.795969	0.971448	myoI,rapgap1,pakA,mhcA,efa1B,elmoE,DDB_G0288977,wasA	DOWN	biological process
GO:0016192	vesicle-mediated transport	0.298246	17	0.334278	472	0.760801	0.797017	0.892209	myoE,spkA-1,lvsB,ripA,carA-1,DDB_G0274803,myoC,psmA5,pikA,gacY,gefR,rabG1,guaA,pikB,rab1A,DDB_G0277615,vps13A	UP	biological process
GO:0044421	extracellular region part	0.0392157	6	0.0453258	64	0.696738	0.800392	0.865196	cbpD1,DDB_G0270488,rps10,calA,efa1B,ndrD	DOWN	cellular component
GO:0005615	extracellular space	0.0392157	6	0.0453258	64	0.696738	0.800392	0.865196	cbpD1,DDB_G0270488,rps10,calA,efa1B,ndrD	DOWN	cellular component
GO:0044444	cytoplasmic part	0.22807	13	0.225921	319	0.536025	0.81777	1.00951	myoE,lvsB,svkA,carA-1,gbpC,cplA,pikA,guaA,mgp3,pikB,docD,DDB_G0277615,vps13A	UP	cellular component
GO:0044271	cellular nitrogen compound biosynthetic process	0.105263	6	0.133144	188	0.787675	0.819808	0.790594	ripA,gcA,carA-1,pikA,guaA,pikB	UP	biological process
GO:0009892	negative regulation of metabolic process	0.0196078	3	0.0205382	29	0.610463	0.822775	0.954699	dstB,cpras2,calA	DOWN	biological process
GO:0009605	response to external stimulus	0.130719	20	0.136686	193	0.620428	0.822775	0.956348	clcD,carA-1,DDB_G0284171,pakB,erkA,calA,srfC,zizB,abcF4,pakA,DDB_G0293302,atg9,mhcA,efa1B,elmoE,phlp1,DDB_G0277165,DDB_G0288977,mlcR,cbpA	DOWN	biological process
GO:0044877	macromolecular complex binding	0.0326797	5	0.0375354	53	0.683909	0.825257	0.870638	fimC,phlp1,myoI,mhcA,pakB	DOWN	molecular function
GO:0043169	cation binding	0.156863	24	0.169263	239	0.691102	0.825257	0.926737	DDB_G0273435,DDB_G0268316,dnaja5,DDB_G0295683,lig1,calA,gchA,DDB_G0293590,cbpD1,rpa1,DDB_G0278499,DDB_G0279053,kxcB,DDB_G0286161,patA,DDB_G0285973,cahA,cbpA,cbpE,ionA,DDB_G0275581,pakB,pakA,mlcR	DOWN	molecular function
GO:0046872	metal ion binding	0.156863	24	0.169263	239	0.691102	0.825257	0.926737	DDB_G0273435,DDB_G0268316,dnaja5,DDB_G0295683,lig1,calA,gchA,DDB_G0293590,cbpD1,rpa1,DDB_G0278499,DDB_G0279053,kxcB,DDB_G0286161,patA,DDB_G0285973,cahA,cbpA,cbpE,ionA,DDB_G0275581,pakB,pakA,mlcR	DOWN	molecular function
GO:0005576	extracellular region	0.0392157	6	0.0467422	66	0.724521	0.826208	0.838978	cbpD1,DDB_G0270488,rps10,calA,efa1B,ndrD	DOWN	cellular component
GO:0051174	regulation of phosphorus metabolic process	0.0196078	3	0.0212465	30	0.633329	0.832126	0.922876	calA,carA-1,DDB_G0277667	DOWN	biological process
GO:0019220	regulation of phosphate metabolic process	0.0196078	3	0.0212465	30	0.633329	0.832126	0.922876	calA,carA-1,DDB_G0277667	DOWN	biological process
GO:0005575	cellular_component	0.79085	121	0.808074	1141	0.744046	0.838665	0.978685	pwp2,DDB_G0272206,fimC,gnt2,atg9,dstD,DDB_G0293590,sgkC,cpras2,rsc5,DDB_G0275859,DDB_G0287971,DDB_G0280067,DDB_G0278665,efa1B,syn16A,cbpE,DDB_G0270488,ionA,gefN,srfC,pakA,vps28,mhcA,DDB_G0289041,DDB_G0287759,DDB_G0289577,vta1,nol1,lig1,erkA,DDB_G0272550,mybG,gchA,DDB_G0281745,DDB_G0292160,ap3b-1,carA-1,ctr9,rpa1,sec63,DDB_G0285063,DDB_G0273453,mybI,DDB_G0273387,DDB_G0293628,alg6,DDB_G0279053,DDB_…	DOWN	cellular component
GO:0009653	anatomical structure morphogenesis	0.0326797	5	0.036119	51	0.6509	0.847736	0.90478	myoI,atg9,abcF4,mhcA,ppk1	DOWN	biological process
GO:1901137	carbohydrate derivative biosynthetic process	0.0261438	4	0.0290368	41	0.651591	0.847736	0.900367	gnt4,alg6,carA-1,adprt2	DOWN	biological process
GO:0044430	cytoskeletal part	0.0392157	6	0.0488669	69	0.762826	0.850006	0.802501	myoI,tacc,atg9,mhcA,elmoE,mlcR	DOWN	cellular component
GO:0044087	regulation of cellular component biogenesis	0.0261438	4	0.029745	42	0.67012	0.855197	0.878929	rapgap1,mhcA,DDB_G0288977,wasA	DOWN	biological process
GO:0006996	organelle organization	0.0915033	14	0.0998584	141	0.674006	0.855197	0.916331	wimA,rapgap1,spt6,erkA,top1,ctr9,pakA,tacc,mhcA,vamp7B,efa1B,elmoE,DDB_G0288977,wasA	DOWN	biological process
GO:0030036	actin cytoskeleton organization	0.0457516	7	0.0516997	73	0.681864	0.855197	0.884949	rapgap1,pakA,mhcA,efa1B,elmoE,DDB_G0288977,wasA	DOWN	biological process
GO:0065008	regulation of biological quality	0.0261438	4	0.0304533	43	0.68797	0.855197	0.858489	rapgap1,erkA,mhcA,wasA	DOWN	biological process
GO:0031154	culmination involved in sorocarp development	0.0196078	3	0.0233711	33	0.696275	0.855197	0.838978	mhcA,srfC,DDB_G0284171	DOWN	biological process
GO:0016311	dephosphorylation	0.0196078	3	0.0233711	33	0.696275	0.855197	0.838978	DDB_G0278499,Dd5P1,DDB_G0279053	DOWN	biological process
GO:0055085	transmembrane transport	0.0196078	3	0.0233711	33	0.696275	0.855197	0.838978	patA,ionA,clcD	DOWN	biological process
GO:0043232	intracellular non-membrane-bounded organelle	0.104575	16	0.121813	172	0.777289	0.856335	0.858489	myoI,pwp2,rfc1,cbpD1,rps10,top1,pakB,tacc,pakA,atg9,mhcA,rpa1,frmC,elmoE,mlcR,wasA	DOWN	cellular component
GO:0043228	non-membrane-bounded organelle	0.104575	16	0.121813	172	0.777289	0.856335	0.858489	myoI,pwp2,rfc1,cbpD1,rps10,top1,pakB,tacc,pakA,atg9,mhcA,rpa1,frmC,elmoE,mlcR,wasA	DOWN	cellular component
GO:0044444	cytoplasmic part	0.202614	31	0.225921	319	0.78206	0.856751	0.896839	sec13,pwp2,erkA,calA,DDB_G0276221,atg9,elmoE,eif2b5,gchA,rapgap1,DDB_G0292160,ap3b-1,carA-1,zizB,phlp1,alg6,DDB_G0279053,abcF4,patA,efa1B,myoI,rps10,pakB,tacc,pakA,DDB_G0287405,vps28,mhcA,vamp7B,vta1,wimA	DOWN	cellular component
GO:0009617	response to bacterium	0.0196078	3	0.0240793	34	0.715368	0.860487	0.814302	atg9,erkA,efa1B	DOWN	biological process
GO:0008270	zinc ion binding	0.0457516	7	0.0552408	78	0.746182	0.865853	0.828222	DDB_G0273435,DDB_G0268316,DDB_G0293590,DDB_G0295683,DDB_G0286161,rpa1,cahA	DOWN	molecular function
GO:0004674	protein serine/threonine kinase activity	0.0653595	10	0.0779037	110	0.761038	0.878946	0.838978	erkA,mrkA,DDB_G0275057,kxcB,pakB,pakA,DDB_G0278665,ndrD,DDB_G0277165,DDB_G0281745	DOWN	molecular function
GO:0048869	cellular developmental process	0.0261438	4	0.0339943	48	0.766989	0.886144	0.769063	myoI,mhcA,srfC,ppk1	DOWN	biological process
GO:0016740	transferase activity	0.143791	22	0.164306	232	0.783729	0.888467	0.875141	nol1,gnt4,erkA,DDB_G0275057,gnt2,ndrD,eif2b5,DDB_G0281745,sgkC,rpa1,DDB_G0285063,alg6,kxcB,DDB_G0278665,DDB_G0277165,adprt2,pnkp,mrkA,pakB,pakA,DDB_G0274847,ppk1	DOWN	molecular function
GO:0016772	transferase activity, transferring phosphorus-containing groups	0.104575	16	0.123938	175	0.799908	0.902648	0.843772	pnkp,sgkC,erkA,mrkA,DDB_G0275057,kxcB,pakB,pakA,DDB_G0278665,rpa1,DDB_G0274847,ppk1,ndrD,DDB_G0277165,eif2b5,DDB_G0281745	DOWN	molecular function
GO:0044351	macropinocytosis	0.245614	14	0.307365	434	0.877296	0.902898	0.799095	myoE,spkA-1,DDB_G0274803,myoC,psmA5,pikA,gacY,gefR,rabG1,guaA,pikB,rab1A,DDB_G0277615,vps13A	UP	biological process
GO:0006907	pinocytosis	0.245614	14	0.308074	435	0.87959	0.903501	0.797258	myoE,spkA-1,DDB_G0274803,myoC,psmA5,pikA,gacY,gefR,rabG1,guaA,pikB,rab1A,DDB_G0277615,vps13A	UP	biological process
GO:0007010	cytoskeleton organization	0.0522876	8	0.065864	93	0.795845	0.907386	0.793872	rapgap1,tacc,pakA,mhcA,efa1B,elmoE,DDB_G0288977,wasA	DOWN	biological process
GO:0051707	response to other organism	0.0196078	3	0.0276204	39	0.79722	0.907386	0.709904	atg9,erkA,efa1B	DOWN	biological process
GO:0009607	response to biotic stimulus	0.0196078	3	0.0276204	39	0.79722	0.907386	0.709904	atg9,erkA,efa1B	DOWN	biological process
GO:0043207	response to external biotic stimulus	0.0196078	3	0.0276204	39	0.79722	0.907386	0.709904	atg9,erkA,efa1B	DOWN	biological process
GO:0006139	nucleobase-containing compound metabolic process	0.105263	6	0.152975	216	0.886607	0.908944	0.688109	ripA,gcA,carA-1,pikA,guaA,pikB	UP	biological process
GO:0045335	phagocytic vesicle	0.0701754	4	0.0779037	110	0.657641	0.912558	0.900797	myoE,lvsB,guaA,DDB_G0277615	UP	cellular component
GO:0016023	cytoplasmic, membrane-bounded vesicle	0.0877193	5	0.100567	142	0.690931	0.912558	0.872251	myoE,lvsB,guaA,mgp3,DDB_G0277615	UP	cellular component
GO:0031988	membrane-bounded vesicle	0.0877193	5	0.100567	142	0.690931	0.912558	0.872251	myoE,lvsB,guaA,mgp3,DDB_G0277615	UP	cellular component
GO:0030139	endocytic vesicle	0.0701754	4	0.082153	116	0.699014	0.912558	0.854204	myoE,lvsB,guaA,DDB_G0277615	UP	cellular component
GO:0031410	cytoplasmic vesicle	0.0877193	5	0.101983	144	0.703028	0.912558	0.860136	myoE,lvsB,guaA,mgp3,DDB_G0277615	UP	cellular component
GO:0043232	intracellular non-membrane-bounded organelle	0.105263	6	0.121813	172	0.708433	0.912558	0.864137	myoE,spkA-1,svkA,myoC,pats1,myoG	UP	cellular component
GO:0043228	non-membrane-bounded organelle	0.105263	6	0.121813	172	0.708433	0.912558	0.864137	myoE,spkA-1,svkA,myoC,pats1,myoG	UP	cellular component
GO:0031982	vesicle	0.0877193	5	0.104108	147	0.72058	0.912735	0.842583	myoE,lvsB,guaA,mgp3,DDB_G0277615	UP	cellular component
GO:0044249	cellular biosynthetic process	0.105263	6	0.156516	221	0.899537	0.918398	0.672541	ripA,gcA,carA-1,pikA,guaA,pikB	UP	biological process
GO:0046483	heterocycle metabolic process	0.105263	6	0.157224	222	0.901972	0.918398	0.669512	ripA,gcA,carA-1,pikA,guaA,pikB	UP	biological process
GO:0006725	cellular aromatic compound metabolic process	0.105263	6	0.157932	223	0.904357	0.918398	0.666509	ripA,gcA,carA-1,pikA,guaA,pikB	UP	biological process
GO:0016310	phosphorylation	0.104575	16	0.125354	177	0.814078	0.91974	0.834238	pnkp,carA-1,DDB_G0277667,sgkC,erkA,calA,DDB_G0275057,kxcB,mrkA,pakA,pakB,DDB_G0278665,ppk1,ndrD,DDB_G0277165,DDB_G0281745	DOWN	biological process
GO:1901360	organic cyclic compound metabolic process	0.105263	6	0.159348	225	0.908984	0.921173	0.660585	ripA,gcA,carA-1,pikA,guaA,pikB	UP	biological process
GO:1901576	organic substance biosynthetic process	0.105263	6	0.162181	229	0.917679	0.926435	0.649046	ripA,gcA,carA-1,pikA,guaA,pikB	UP	biological process
GO:0009058	biosynthetic process	0.105263	6	0.163598	231	0.921757	0.92878	0.643427	ripA,gcA,carA-1,pikA,guaA,pikB	UP	biological process
GO:0031982	vesicle	0.0784314	12	0.104108	147	0.882873	0.935654	0.753368	sec13,DDB_G0279053,calA,DDB_G0276221,patA,atg9,mhcA,efa1B,ppk1,vamp7B,gchA,wasA	DOWN	cellular component
GO:0009628	response to abiotic stimulus	0.0196078	3	0.029745	42	0.836264	0.936518	0.659197	atg9,mhcA,DDB_G0277667	DOWN	biological process
GO:0046914	transition metal ion binding	0.0457516	7	0.0616147	87	0.837885	0.936908	0.742544	DDB_G0273435,DDB_G0268316,DDB_G0293590,DDB_G0295683,DDB_G0286161,rpa1,cahA	DOWN	molecular function
GO:0043412	macromolecule modification	0.130719	20	0.157224	222	0.84454	0.937306	0.83142	carA-1,DDB_G0277667,DDB_G0278499,gnt4,alg6,erkA,mrkA,DDB_G0275057,kxcB,ctr9,pakA,phlp1,DDB_G0278665,pakB,wdr4,ndrD,DDB_G0277165,DDB_G0285063,DDB_G0281745,adprt2	DOWN	biological process
GO:0044710	single-organism metabolic process	0.111111	17	0.135977	192	0.845534	0.937306	0.81713	DDB_G0274195,DDB_G0293414,pnkp,carA-1,rfc1,lig1,Dd5P1,alg6,erkA,DDB_G0279053,gnt4,ctr9,xrcc1,ppk1,msh2,gchA,adprt2	DOWN	biological process
GO:0006468	protein phosphorylation	0.0784314	12	0.100567	142	0.853247	0.94449	0.779895	carA-1,DDB_G0277667,erkA,mrkA,DDB_G0275057,kxcB,pakB,pakA,DDB_G0278665,ndrD,DDB_G0277165,DDB_G0281745	DOWN	biological process
GO:0043234	protein complex	0.0877193	5	0.109065	154	0.758748	0.944555	0.804283	myoE,psmA5,ripA,myoC,myoG	UP	cellular component
GO:0044425	membrane part	0.140351	8	0.171388	242	0.78324	0.944861	0.818907	myoE,gcA,dhkC,lvsB,carA-1,DDB_G0282895,myoC,DDB_G0277253	UP	cellular component
GO:0016021	integral component of membrane	0.105263	6	0.137394	194	0.81298	0.950561	0.766142	gcA,dhkC,lvsB,carA-1,DDB_G0282895,DDB_G0277253	UP	cellular component
GO:0031224	intrinsic component of membrane	0.105263	6	0.137394	194	0.81298	0.950561	0.766142	gcA,dhkC,lvsB,carA-1,DDB_G0282895,DDB_G0277253	UP	cellular component
GO:0009056	catabolic process	0.0261438	4	0.0403683	57	0.869142	0.956556	0.647632	psmA7,Dd5P1,psmD1,psmD3	DOWN	biological process
GO:1901575	organic substance catabolic process	0.0261438	4	0.0403683	57	0.869142	0.956556	0.647632	psmA7,Dd5P1,psmD1,psmD3	DOWN	biological process
GO:0036211	protein modification process	0.124183	19	0.154391	218	0.876184	0.957428	0.804341	carA-1,DDB_G0277667,DDB_G0278499,gnt4,alg6,erkA,mrkA,DDB_G0275057,kxcB,ctr9,pakA,phlp1,DDB_G0278665,pakB,ndrD,DDB_G0277165,DDB_G0285063,DDB_G0281745,adprt2	DOWN	biological process
GO:0006464	cellular protein modification process	0.124183	19	0.154391	218	0.876184	0.957428	0.804341	carA-1,DDB_G0277667,DDB_G0278499,gnt4,alg6,erkA,mrkA,DDB_G0275057,kxcB,ctr9,pakA,phlp1,DDB_G0278665,pakB,ndrD,DDB_G0277165,DDB_G0285063,DDB_G0281745,adprt2	DOWN	biological process
GO:0030554	adenyl nucleotide binding	0.150327	23	0.181303	256	0.865497	0.959064	0.829146	DDB_G0273451,lig1,erkA,DDB_G0275057,ndrD,msh2,DDB_G0281745,DDB_G0292234,carA-1,DDB_G0284171,abcF4,kxcB,patA,DDB_G0278665,DDB_G0277165,myoI,rfc1,ionA,mrkA,pakB,pakA,mhcA,ppk1	DOWN	molecular function
GO:0032559	adenyl ribonucleotide binding	0.150327	23	0.181303	256	0.865497	0.959064	0.829146	DDB_G0273451,lig1,erkA,DDB_G0275057,ndrD,msh2,DDB_G0281745,DDB_G0292234,carA-1,DDB_G0284171,abcF4,kxcB,patA,DDB_G0278665,DDB_G0277165,myoI,rfc1,ionA,mrkA,pakB,pakA,mhcA,ppk1	DOWN	molecular function
GO:0016301	kinase activity	0.0849673	13	0.110482	156	0.87464	0.959347	0.769063	pnkp,sgkC,erkA,mrkA,DDB_G0275057,kxcB,pakB,pakA,DDB_G0278665,ppk1,ndrD,DDB_G0277165,DDB_G0281745	DOWN	molecular function
GO:0036094	small molecule binding	0.20915	32	0.247167	349	0.883217	0.959347	0.84619	DDB_G0273451,lig1,erkA,DDB_G0275057,ndrD,msh2,gchA,DDB_G0281745,DDB_G0293590,DDB_G0292234,carA-1,cpras2,DDB_G0289337,DDB_G0269926,DDB_G0284171,DDB_G0279053,abcF4,kxcB,patA,DDB_G0278665,DDB_G0277165,myoI,rfc1,DDB_G0289985,ionA,rps10,mrkA,pakB,DDB_G0287405,pakA,mhcA,ppk1	DOWN	molecular function
GO:0005524	ATP binding	0.143791	22	0.177054	250	0.883926	0.959347	0.812131	DDB_G0273451,lig1,erkA,DDB_G0275057,ndrD,msh2,DDB_G0281745,DDB_G0292234,DDB_G0284171,abcF4,kxcB,patA,DDB_G0278665,DDB_G0277165,myoI,rfc1,ionA,mrkA,pakB,pakA,mhcA,ppk1	DOWN	molecular function
GO:0043167	ion binding	0.294118	45	0.338527	478	0.894722	0.959347	0.868816	DDB_G0273435,DDB_G0273451,DDB_G0268316,dnaja5,DDB_G0295683,lig1,erkA,calA,DDB_G0275057,ndrD,msh2,gchA,DDB_G0281745,wasA,DDB_G0293590,DDB_G0292234,carA-1,cbpD1,cpras2,rpa1,DDB_G0284171,DDB_G0278499,DDB_G0279053,abcF4,kxcB,DDB_G0286161,patA,DDB_G0278665,DDB_G0285973,tom1,DDB_G0277165,cahA,cbpA,myoI,cbpE,rfc1,ionA,rps10,mrkA,DDB_G0275581,pakB,pakA,mhcA,ppk1,mlcR	DOWN	molecular function
GO:0004672	protein kinase activity	0.0653595	10	0.0906516	128	0.895501	0.959347	0.720997	erkA,mrkA,DDB_G0275057,kxcB,pakB,pakA,DDB_G0278665,ndrD,DDB_G0277165,DDB_G0281745	DOWN	molecular function
GO:0043168	anion binding	0.183007	28	0.221671	313	0.896254	0.959347	0.825576	DDB_G0273451,lig1,erkA,DDB_G0275057,ndrD,msh2,gchA,DDB_G0281745,wasA,DDB_G0292234,carA-1,cpras2,DDB_G0284171,abcF4,kxcB,patA,DDB_G0278665,tom1,DDB_G0277165,myoI,rfc1,ionA,rps10,mrkA,pakB,pakA,mhcA,ppk1	DOWN	molecular function
GO:0032555	purine ribonucleotide binding	0.163399	25	0.207507	293	0.929191	0.959347	0.787437	DDB_G0273451,lig1,erkA,DDB_G0275057,ndrD,msh2,gchA,DDB_G0281745,DDB_G0292234,carA-1,cpras2,DDB_G0284171,abcF4,kxcB,patA,DDB_G0278665,DDB_G0277165,myoI,rfc1,ionA,mrkA,pakB,pakA,mhcA,ppk1	DOWN	molecular function
GO:0003824	catalytic activity	0.294118	45	0.347734	491	0.931775	0.959347	0.845813	nol1,lig1,gnt4,erkA,DDB_G0275057,gnt2,ndrD,msh2,eif2b5,gchA,DDB_G0281745,DDB_G0292234,sgkC,top1,DDB_G0275631,rpa1,DDB_G0285063,DDB_G0284171,DDB_G0278499,DDB_G0280067,alg6,DDB_G0279053,abcF4,kxcB,DDB_G0286161,patA,DDB_G0278665,DDB_G0277165,psmA7,xrn1,psmD1,cahA,adprt2,pnkp,myoI,rfc1,ionA,Dd5P1,mrkA,pakB,pakA,mhcA,DDB_G0274847,ppk1,mlcR	DOWN	molecular function
GO:0032553	ribonucleotide binding	0.163399	25	0.208215	294	0.931989	0.959347	0.784758	DDB_G0273451,lig1,erkA,DDB_G0275057,ndrD,msh2,gchA,DDB_G0281745,DDB_G0292234,carA-1,cpras2,DDB_G0284171,abcF4,kxcB,patA,DDB_G0278665,DDB_G0277165,myoI,rfc1,ionA,mrkA,pakB,pakA,mhcA,ppk1	DOWN	molecular function
GO:0017076	purine nucleotide binding	0.163399	25	0.208215	294	0.931989	0.959347	0.784758	DDB_G0273451,lig1,erkA,DDB_G0275057,ndrD,msh2,gchA,DDB_G0281745,DDB_G0292234,carA-1,cpras2,DDB_G0284171,abcF4,kxcB,patA,DDB_G0278665,DDB_G0277165,myoI,rfc1,ionA,mrkA,pakB,pakA,mhcA,ppk1	DOWN	molecular function
GO:0000166	nucleotide binding	0.196078	30	0.244334	345	0.933892	0.959347	0.802501	DDB_G0273451,lig1,erkA,DDB_G0275057,ndrD,msh2,gchA,DDB_G0281745,DDB_G0293590,DDB_G0292234,carA-1,cpras2,DDB_G0289337,DDB_G0269926,DDB_G0284171,DDB_G0279053,abcF4,kxcB,patA,DDB_G0278665,DDB_G0277165,myoI,rfc1,DDB_G0289985,ionA,mrkA,pakB,pakA,mhcA,ppk1	DOWN	molecular function
GO:1901265	nucleoside phosphate binding	0.196078	30	0.244334	345	0.933892	0.959347	0.802501	DDB_G0273451,lig1,erkA,DDB_G0275057,ndrD,msh2,gchA,DDB_G0281745,DDB_G0293590,DDB_G0292234,carA-1,cpras2,DDB_G0289337,DDB_G0269926,DDB_G0284171,DDB_G0279053,abcF4,kxcB,patA,DDB_G0278665,DDB_G0277165,myoI,rfc1,DDB_G0289985,ionA,mrkA,pakB,pakA,mhcA,ppk1	DOWN	molecular function
GO:0035639	purine ribonucleoside triphosphate binding	0.156863	24	0.20255	286	0.937779	0.959347	0.774441	DDB_G0273451,lig1,erkA,DDB_G0275057,ndrD,msh2,gchA,DDB_G0281745,DDB_G0292234,cpras2,DDB_G0284171,abcF4,kxcB,patA,DDB_G0278665,DDB_G0277165,myoI,rfc1,ionA,mrkA,pakB,pakA,mhcA,ppk1	DOWN	molecular function
GO:0032550	purine ribonucleoside binding	0.156863	24	0.20255	286	0.937779	0.959347	0.774441	DDB_G0273451,lig1,erkA,DDB_G0275057,ndrD,msh2,gchA,DDB_G0281745,DDB_G0292234,cpras2,DDB_G0284171,abcF4,kxcB,patA,DDB_G0278665,DDB_G0277165,myoI,rfc1,ionA,mrkA,pakB,pakA,mhcA,ppk1	DOWN	molecular function
GO:0001883	purine nucleoside binding	0.156863	24	0.20255	286	0.937779	0.959347	0.774441	DDB_G0273451,lig1,erkA,DDB_G0275057,ndrD,msh2,gchA,DDB_G0281745,DDB_G0292234,cpras2,DDB_G0284171,abcF4,kxcB,patA,DDB_G0278665,DDB_G0277165,myoI,rfc1,ionA,mrkA,pakB,pakA,mhcA,ppk1	DOWN	molecular function
GO:0001882	nucleoside binding	0.156863	24	0.20255	286	0.937779	0.959347	0.774441	DDB_G0273451,lig1,erkA,DDB_G0275057,ndrD,msh2,gchA,DDB_G0281745,DDB_G0292234,cpras2,DDB_G0284171,abcF4,kxcB,patA,DDB_G0278665,DDB_G0277165,myoI,rfc1,ionA,mrkA,pakB,pakA,mhcA,ppk1	DOWN	molecular function
GO:0032549	ribonucleoside binding	0.156863	24	0.20255	286	0.937779	0.959347	0.774441	DDB_G0273451,lig1,erkA,DDB_G0275057,ndrD,msh2,gchA,DDB_G0281745,DDB_G0292234,cpras2,DDB_G0284171,abcF4,kxcB,patA,DDB_G0278665,DDB_G0277165,myoI,rfc1,ionA,mrkA,pakB,pakA,mhcA,ppk1	DOWN	molecular function
GO:0097367	carbohydrate derivative binding	0.163399	25	0.21034	297	0.939848	0.959347	0.776831	DDB_G0273451,lig1,erkA,DDB_G0275057,ndrD,msh2,gchA,DDB_G0281745,DDB_G0292234,carA-1,cpras2,DDB_G0284171,abcF4,kxcB,patA,DDB_G0278665,DDB_G0277165,myoI,rfc1,ionA,mrkA,pakB,pakA,mhcA,ppk1	DOWN	molecular function
GO:0016773	phosphotransferase activity, alcohol group as acceptor	0.0653595	10	0.103399	146	0.960792	0.968642	0.632107	erkA,mrkA,DDB_G0275057,kxcB,pakB,pakA,DDB_G0278665,ndrD,DDB_G0277165,DDB_G0281745	DOWN	molecular function
GO:1901135	carbohydrate derivative metabolic process	0.0261438	4	0.0424929	60	0.893409	0.97209	0.615251	gnt4,alg6,carA-1,adprt2	DOWN	biological process
GO:0051704	multi-organism process	0.0196078	3	0.0354108	50	0.910371	0.979416	0.553725	atg9,erkA,efa1B	DOWN	biological process
GO:0006753	nucleoside phosphate metabolic process	0.0196078	3	0.0354108	50	0.910371	0.979416	0.553725	pnkp,DDB_G0279053,carA-1	DOWN	biological process
GO:0009117	nucleotide metabolic process	0.0196078	3	0.0354108	50	0.910371	0.979416	0.553725	pnkp,DDB_G0279053,carA-1	DOWN	biological process
GO:0019637	organophosphate metabolic process	0.0326797	5	0.0531161	75	0.913336	0.979854	0.615251	pnkp,Dd5P1,DDB_G0279053,gchA,carA-1	DOWN	biological process
GO:0031988	membrane-bounded vesicle	0.0653595	10	0.100567	142	0.950654	0.984829	0.649913	sec13,DDB_G0279053,calA,DDB_G0276221,patA,atg9,mhcA,efa1B,vamp7B,gchA	DOWN	cellular component
GO:0016023	cytoplasmic, membrane-bounded vesicle	0.0653595	10	0.100567	142	0.950654	0.984829	0.649913	sec13,DDB_G0279053,calA,DDB_G0276221,patA,atg9,mhcA,efa1B,vamp7B,gchA	DOWN	cellular component
GO:0031410	cytoplasmic vesicle	0.0653595	10	0.101983	144	0.955977	0.984829	0.640886	sec13,DDB_G0279053,calA,DDB_G0276221,patA,atg9,mhcA,efa1B,vamp7B,gchA	DOWN	cellular component
GO:0005737	cytoplasm	0.24183	37	0.302408	427	0.959577	0.984829	0.799682	DDB_G0273435,sec13,pwp2,erkA,calA,DDB_G0276221,atg9,elmoE,eif2b5,gchA,dstD,DDB_G0270910,rapgap1,DDB_G0292160,ap3b-1,carA-1,zizB,phlp1,alg6,DDB_G0279053,abcF4,patA,gacG,efa1B,tom1,psmA7,myoI,rps10,pakB,tacc,pakA,DDB_G0287405,vps28,mhcA,vamp7B,vta1,wimA	DOWN	cellular component
GO:0034641	cellular nitrogen compound metabolic process	0.105263	6	0.201133	284	0.982312	0.98604	0.523351	ripA,gcA,carA-1,pikA,guaA,pikB	UP	biological process
GO:0006793	phosphorus metabolic process	0.130719	20	0.169972	240	0.923257	0.986503	0.769063	pnkp,carA-1,DDB_G0277667,DDB_G0278499,sgkC,Dd5P1,DDB_G0279053,erkA,calA,DDB_G0275057,kxcB,mrkA,pakA,pakB,DDB_G0278665,ppk1,ndrD,DDB_G0277165,gchA,DDB_G0281745	DOWN	biological process
GO:0006796	phosphate-containing compound metabolic process	0.130719	20	0.169972	240	0.923257	0.986503	0.769063	pnkp,carA-1,DDB_G0277667,DDB_G0278499,sgkC,Dd5P1,DDB_G0279053,erkA,calA,DDB_G0275057,kxcB,mrkA,pakA,pakB,DDB_G0278665,ppk1,ndrD,DDB_G0277165,gchA,DDB_G0281745	DOWN	biological process
GO:0051179	localization	0.333333	51	0.387394	547	0.928373	0.986503	0.860451	wimA,DDB_G0273451,sec13,calA,DDB_G0275057,DDB_G0276221,gnt2,tupA,atg9,DDB_G0272550,msh2,mybG,gchA,dstD,DDB_G0270910,rapgap1,DDB_G0292160,ap3b-1,carA-1,zizB,top1,DDB_G0290395,rpa1,sec63,DDB_G0275127,DDB_G0274195,npcA,trfA,patA,efa1B,tom1,psmA7,syn16A,cbpA,myoI,clcD,ionA,DDB_G0270488,rps10,pakB,tacc,pakA,DDB_G0287405,vps28,mhcA,vamp7B,ppk1,DDB_G0269976,psmD3,vta1,mlcR	DOWN	biological process
GO:0019538	protein metabolic process	0.176471	27	0.22238	314	0.93144	0.986503	0.793556	gnt4,erkA,calA,DDB_G0275057,ndrD,DDB_G0281745,DDB_G0270910,carA-1,cpras2,ctr9,phlp1,DDB_G0285063,DDB_G0278499,alg6,abcF4,kxcB,DDB_G0278665,efa1B,DDB_G0277165,psmA7,psmD1,adprt2,DDB_G0277667,mrkA,pakB,pakA,psmD3	DOWN	biological process
GO:0044267	cellular protein metabolic process	0.169935	26	0.215297	304	0.931665	0.986503	0.789302	gnt4,erkA,calA,DDB_G0275057,ndrD,DDB_G0281745,DDB_G0270910,carA-1,cpras2,ctr9,phlp1,DDB_G0285063,DDB_G0278499,alg6,abcF4,kxcB,DDB_G0278665,efa1B,DDB_G0277165,psmA7,psmD1,adprt2,DDB_G0277667,mrkA,pakB,pakA	DOWN	biological process
GO:0055086	nucleobase-containing small molecule metabolic process	0.0196078	3	0.0382436	54	0.934689	0.986503	0.512709	pnkp,DDB_G0279053,carA-1	DOWN	biological process
GO:0006807	nitrogen compound metabolic process	0.105263	6	0.211048	298	0.988554	0.990426	0.498764	ripA,gcA,carA-1,pikA,guaA,pikB	UP	biological process
GO:0044281	small molecule metabolic process	0.0392157	6	0.0686969	97	0.955426	0.991145	0.570851	pnkp,carA-1,Dd5P1,DDB_G0279053,ppk1,gchA	DOWN	biological process
GO:0043604	amide biosynthetic process	0.0261438	4	0.0516997	73	0.958797	0.991145	0.505685	DDB_G0270910,abcF4,gchA,efa1B	DOWN	biological process
GO:0044446	intracellular organelle part	0.0877193	5	0.152975	216	0.94907	0.992879	0.573424	myoE,myoC,pats1,svkA,myoG	UP	cellular component
GO:0044422	organelle part	0.0877193	5	0.152975	216	0.94907	0.992879	0.573424	myoE,myoC,pats1,svkA,myoG	UP	cellular component
GO:0032991	macromolecular complex	0.0877193	5	0.15864	224	0.959543	0.992879	0.552945	myoE,psmA5,ripA,myoC,myoG	UP	cellular component
GO:0043229	intracellular organelle	0.22807	13	0.331445	468	0.967469	0.992879	0.688109	myoE,spkA-1,lvsB,svkA,myoC,psmA5,pats1,myoG,guaA,mgp3,pikB,DDB_G0277615,vps13A	UP	cellular component
GO:0043226	organelle	0.22807	13	0.332861	470	0.969039	0.992879	0.685181	myoE,spkA-1,lvsB,svkA,myoC,psmA5,pats1,myoG,guaA,mgp3,pikB,DDB_G0277615,vps13A	UP	cellular component
GO:0043231	intracellular membrane-bounded organelle	0.157895	9	0.263456	372	0.979815	0.992879	0.599321	myoE,lvsB,svkA,psmA5,guaA,mgp3,pikB,DDB_G0277615,vps13A	UP	cellular component
GO:0043227	membrane-bounded organelle	0.157895	9	0.263456	372	0.979815	0.992879	0.599321	myoE,lvsB,svkA,psmA5,guaA,mgp3,pikB,DDB_G0277615,vps13A	UP	cellular component
GO:0043603	cellular amide metabolic process	0.0261438	4	0.0531161	75	0.964682	0.994545	0.4922	DDB_G0270910,abcF4,gchA,efa1B	DOWN	biological process
GO:0016192	vesicle-mediated transport	0.267974	41	0.334278	472	0.967854	0.994918	0.801651	sec13,DDB_G0275057,DDB_G0276221,gnt2,tupA,atg9,DDB_G0272550,msh2,mybG,gchA,dstD,DDB_G0270910,DDB_G0292160,ap3b-1,carA-1,top1,DDB_G0290395,rpa1,sec63,DDB_G0275127,DDB_G0274195,npcA,trfA,patA,efa1B,psmA7,syn16A,myoI,clcD,DDB_G0270488,rps10,pakB,DDB_G0287405,pakA,vamp7B,mhcA,ppk1,DDB_G0269976,psmD3,mlcR,wimA	DOWN	biological process
GO:0006897	endocytosis	0.254902	39	0.323654	457	0.973538	0.994918	0.787575	sec13,DDB_G0275057,tupA,gnt2,atg9,DDB_G0272550,msh2,mybG,gchA,dstD,DDB_G0270910,DDB_G0292160,ap3b-1,carA-1,top1,DDB_G0290395,rpa1,sec63,DDB_G0275127,DDB_G0274195,npcA,trfA,patA,efa1B,psmA7,syn16A,myoI,clcD,DDB_G0270488,rps10,pakB,DDB_G0287405,pakA,vamp7B,mhcA,ppk1,DDB_G0269976,psmD3,mlcR	DOWN	biological process
GO:0051234	establishment of localization	0.300654	46	0.372521	526	0.974136	0.994918	0.807078	wimA,sec13,calA,DDB_G0275057,DDB_G0276221,gnt2,tupA,atg9,DDB_G0272550,msh2,mybG,gchA,dstD,DDB_G0270910,DDB_G0292160,ap3b-1,carA-1,top1,DDB_G0290395,rpa1,sec63,DDB_G0275127,DDB_G0274195,npcA,trfA,patA,efa1B,tom1,psmA7,syn16A,myoI,clcD,ionA,DDB_G0270488,rps10,pakB,DDB_G0287405,pakA,vamp7B,vps28,mhcA,ppk1,DDB_G0269976,psmD3,vta1,mlcR	DOWN	biological process
GO:0006810	transport	0.294118	45	0.371813	525	0.982178	0.995125	0.791036	wimA,sec13,DDB_G0275057,DDB_G0276221,gnt2,tupA,atg9,DDB_G0272550,msh2,mybG,gchA,dstD,DDB_G0270910,DDB_G0292160,ap3b-1,carA-1,top1,DDB_G0290395,rpa1,sec63,DDB_G0275127,DDB_G0274195,npcA,trfA,patA,efa1B,tom1,psmA7,syn16A,myoI,clcD,ionA,DDB_G0270488,rps10,pakB,DDB_G0287405,pakA,vamp7B,vps28,mhcA,ppk1,DDB_G0269976,psmD3,vta1,mlcR	DOWN	biological process
GO:0044711	single-organism biosynthetic process	0.0196078	3	0.0495751	70	0.983012	0.995125	0.395518	gchA,carA-1,ppk1	DOWN	biological process
GO:0006412	translation	0.0196078	3	0.0502833	71	0.98444	0.995125	0.389948	DDB_G0270910,abcF4,efa1B	DOWN	biological process
GO:0043043	peptide biosynthetic process	0.0196078	3	0.0502833	71	0.98444	0.995125	0.389948	DDB_G0270910,abcF4,efa1B	DOWN	biological process
GO:0006518	peptide metabolic process	0.0196078	3	0.0502833	71	0.98444	0.995125	0.389948	DDB_G0270910,abcF4,efa1B	DOWN	biological process
GO:0006907	pinocytosis	0.228758	35	0.308074	435	0.988249	0.995125	0.742544	sec13,DDB_G0275057,tupA,gnt2,DDB_G0272550,msh2,mybG,gchA,dstD,DDB_G0270910,DDB_G0292160,ap3b-1,top1,DDB_G0290395,rpa1,sec63,DDB_G0275127,DDB_G0274195,npcA,trfA,patA,efa1B,psmA7,syn16A,clcD,DDB_G0270488,rps10,pakB,DDB_G0287405,vamp7B,mhcA,ppk1,DDB_G0269976,psmD3,mlcR	DOWN	biological process
GO:0044351	macropinocytosis	0.222222	34	0.307365	434	0.992527	0.995125	0.72299	sec13,DDB_G0275057,tupA,gnt2,DDB_G0272550,msh2,mybG,gchA,dstD,DDB_G0270910,DDB_G0292160,ap3b-1,top1,DDB_G0290395,rpa1,sec63,DDB_G0275127,DDB_G0274195,npcA,trfA,patA,efa1B,psmA7,syn16A,clcD,DDB_G0270488,rps10,DDB_G0287405,vamp7B,mhcA,ppk1,DDB_G0269976,psmD3,mlcR	DOWN	biological process
GO:0045335	phagocytic vesicle	0.0392157	6	0.0779037	110	0.982111	0.99693	0.503387	DDB_G0279053,DDB_G0276221,vamp7B,mhcA,efa1B,gchA	DOWN	cellular component
GO:0030139	endocytic vesicle	0.0392157	6	0.082153	116	0.988539	0.99693	0.47735	DDB_G0279053,DDB_G0276221,vamp7B,mhcA,efa1B,gchA	DOWN	cellular component
GO:1901566	organonitrogen compound biosynthetic process	0.0326797	5	0.082153	116	0.996102	0.997404	0.397791	DDB_G0270910,abcF4,efa1B,gchA,carA-1	DOWN	biological process
GO:0043169	cation binding	0.0701754	4	0.169263	239	0.991622	0.99947	0.414593	gcA,pakE,svkA,DDB_G0283821	UP	molecular function
GO:0046872	metal ion binding	0.0701754	4	0.169263	239	0.991622	0.99947	0.414593	gcA,pakE,svkA,DDB_G0283821	UP	molecular function
GO:1901564	organonitrogen compound metabolic process	0.0326797	5	0.100567	142	0.9996	0.9996	0.324956	DDB_G0270910,abcF4,efa1B,gchA,carA-1	DOWN	biological process

## Sheet: GO 45s cAMP
GO Term Id	GO Term Name	Cluster Frequency	Genes in Cluster	Reference Frequency	Genes in Reference	p-value	FDR	Enrichment	Genes	Phosphorylation UP or DOWN on cAMP treatment	GO term domain
GO:0023052	signaling	0.359862	104	0.157224	222	3.60025e-17	1.15928e-14	2.28885	svkA,DDB_G0271844,DDB_G0281809,gxcJJ,gefG,gefV,docD,dstD,dhkA,dupA,dhkC,pikH,roco9,mgp1,grlE,gacF,sgcA,pikB,gefQ,DDB_G0283057,gxcM,dhkI-1,forE,gacQ,gacL,rapgap3,pikG,regA,gxcEE,erkA,comB,gacGG,DDB_G0267588,gacP,DDB_G0272486,DDB_G0291510,gacV,dhkL,gxcU,DDB_G0269934,docA,gbpC,arkA,racD,gefC,pakE,pikD,rckA,gxcA,DDB_G0277675,gacM,zizD,DDB_G0286459,gacO,gxcFF,myoM,rab1A,gefL,krsB,gacX,gefBB,gefK,gefS,…	UP	biological process
GO:0007165	signal transduction	0.359862	104	0.157224	222	3.60025e-17	1.15928e-14	2.28885	svkA,DDB_G0271844,DDB_G0281809,gxcJJ,gefG,gefV,docD,dstD,dhkA,dupA,dhkC,pikH,roco9,mgp1,grlE,gacF,sgcA,pikB,gefQ,DDB_G0283057,gxcM,dhkI-1,forE,gacQ,gacL,rapgap3,pikG,regA,gxcEE,erkA,comB,gacGG,DDB_G0267588,gacP,DDB_G0272486,DDB_G0291510,gacV,dhkL,gxcU,DDB_G0269934,docA,gbpC,arkA,racD,gefC,pakE,pikD,rckA,gxcA,DDB_G0277675,gacM,zizD,DDB_G0286459,gacO,gxcFF,myoM,rab1A,gefL,krsB,gacX,gefBB,gefK,gefS,…	UP	biological process
GO:0044700	single organism signaling	0.359862	104	0.157224	222	3.60025e-17	1.15928e-14	2.28885	svkA,DDB_G0271844,DDB_G0281809,gxcJJ,gefG,gefV,docD,dstD,dhkA,dupA,dhkC,pikH,roco9,mgp1,grlE,gacF,sgcA,pikB,gefQ,DDB_G0283057,gxcM,dhkI-1,forE,gacQ,gacL,rapgap3,pikG,regA,gxcEE,erkA,comB,gacGG,DDB_G0267588,gacP,DDB_G0272486,DDB_G0291510,gacV,dhkL,gxcU,DDB_G0269934,docA,gbpC,arkA,racD,gefC,pakE,pikD,rckA,gxcA,DDB_G0277675,gacM,zizD,DDB_G0286459,gacO,gxcFF,myoM,rab1A,gefL,krsB,gacX,gefBB,gefK,gefS,…	UP	biological process
GO:0007154	cell communication	0.429066	124	0.211048	298	6.75963e-17	1.63245e-14	2.03302	svkA,DDB_G0271844,DDB_G0281809,gxcJJ,gefG,gefV,docD,dstD,dhkA,dupA,dhkC,pikH,roco9,mgp1,DDB_G0284619,grlE,tipA,gacF,gtaC,sgcA,yelA,pikB,gefQ,DDB_G0283057,gxcM,dhkI-1,gacQ,forE,gacL,mkpA,rapgap3,pikG,regA,gxcEE,erkA,comB,gacGG,DDB_G0267588,gacP,DDB_G0272486,DDB_G0291510,gacV,dhkL,gxcU,DDB_G0269934,docA,arkA,gbpC,racD,gefC,pakE,pikD,gxcA,rckA,DDB_G0277675,gacM,atg6A,set1,DG1105,zizD,DDB_G0286459,ga…	UP	biological process
GO:0035556	intracellular signal transduction	0.276817	80	0.109773	155	4.08416e-15	7.8906e-13	2.52171	regA,svkA,gxcEE,DDB_G0271844,gefG,DDB_G0281809,gxcJJ,gefV,erkA,comB,gefBB,pikA,pikC,gxcZ,gefK,gefD,rabG1,DDB_G0267588,docD,DDB_G0272486,DDB_G0291510,dhkA,dupA,dhkC,pikH,dhkL,gxcU,DDB_G0269934,docA,gbpC,arkA,gefS,gefI,zizB,racD,gefC,pats1,roco5,gxcB,pakE,DDB_G0273101,plc,gefH,pikD,rapgap1,gxcA,DDB_G0288977,gcA,DDB_G0280527,acrA,gxcW,sgcA,gefR,xacB,gxcCC,pikB,roco8,gefQ,DDB_G0280437,DDB_G0276227,ph…	UP	biological process
GO:0051716	cellular response to stimulus	0.435986	126	0.23017	325	8.89979e-15	1.43287e-12	1.89419	svkA,DDB_G0271844,DDB_G0281809,gxcJJ,gefG,gefV,docD,dstD,dhkA,dupA,dhkC,pikH,roco9,mgp1,DDB_G0284619,grlE,tipA,gacF,gtaC,sgcA,yelA,pikB,gefQ,DDB_G0283057,gxcM,dhkI-1,gacQ,forE,gacL,mkpA,rapgap3,pikG,regA,gxcEE,erkA,comB,gacGG,DDB_G0267588,gacP,DDB_G0272486,DDB_G0291510,gacV,dhkL,gxcU,DDB_G0269934,docA,arkA,gbpC,racD,gefC,pakE,pikD,gxcA,rckA,DDB_G0277675,gacM,atg6A,set1,DG1105,zizD,DDB_G0286459,ga…	UP	biological process
GO:0043547	positive regulation of GTPase activity	0.231834	67	0.0892351	126	3.51905e-13	4.85629e-11	2.59801	gacH,gxcEE,DDB_G0288811,gacX,gefG,gxcJJ,DDB_G0281809,gefV,gefBB,gxcZ,gefD,gacGG,gefK,docD,gacP,DDB_G0272486,DDB_G0291510,gacV,rapgap1,gxcU,roco9,DDB_G0269934,gefS,docA,gbpC,gacJ,gefI,gacY,zizB,gacHH,gefC,mgp1,roco5,gxcB,DDB_G0273101,gefH,DDB_G0275843,DDB_G0288977,gxcA,DDB_G0280527,gacF,cnrF,gxcW,gefR,gacM,xacB,gxcCC,gefQ,zizD,DDB_G0283057,gxcM,gacO,gxcI,gxcT,gxcS,gxcFF,myoM,acapA,gacQ,DDB_G026753…	UP	biological process
GO:0043087	regulation of GTPase activity	0.242215	70	0.0963173	136	4.1827e-13	5.05061e-11	2.51476	gacH,gxcEE,DDB_G0288811,gacX,gefG,gxcJJ,DDB_G0281809,gefV,gefBB,gxcZ,gefD,gacGG,gefK,docD,gacP,DDB_G0272486,DDB_G0291510,gacV,rapgap1,gxcU,roco9,DDB_G0269934,gefS,docA,gbpC,gacJ,gefI,gacY,zizB,gacHH,gefC,mgp1,roco5,gxcB,DDB_G0273101,gefH,DDB_G0275843,DDB_G0288977,gxcA,DDB_G0280527,DDB_G0277675,gacF,cnrF,gxcW,gefR,gacM,xacB,gxcCC,gefQ,zizD,DDB_G0283057,gxcM,gacO,gxcI,gxcT,gxcS,roco7,gxcFF,myoM,aca…	UP	biological process
GO:0050896	response to stimulus	0.470588	136	0.271955	384	4.84798e-13	5.09677e-11	1.73039	svkA,DDB_G0271844,DDB_G0281809,gxcJJ,gefG,gefV,docD,dstD,dhkA,dupA,dhkC,pikH,roco9,mgp1,lmbd2B,DDB_G0284619,grlE,tipA,gacF,idhC,gtaC,sgcA,yelA,rmp,pikB,gefQ,DDB_G0283057,gxcM,dhkI-1,gacQ,forE,gacL,mkpA,rapgap3,pikG,regA,gxcEE,erkA,comB,gacGG,DDB_G0267588,gacP,DDB_G0272486,DDB_G0291510,gacV,dhkL,gxcU,DDB_G0269934,docA,arkA,gbpC,racD,gefC,pakE,pikD,gxcA,rckA,DDB_G0277675,gacM,cycB,atg6A,set1,DG1105…	UP	biological process
GO:0050790	regulation of catalytic activity	0.269896	78	0.115439	163	5.27616e-13	5.09677e-11	2.338	gacH,gxcEE,DDB_G0288811,DDB_G0295785,gefG,gxcJJ,DDB_G0281809,gefV,gacX,gefBB,pikA,gxcZ,gefD,gacGG,gefK,DDB_G0267588,docD,gacP,DDB_G0272486,DDB_G0291510,dhkA,dupA,gacV,gxcU,roco9,DDB_G0269934,gefS,docA,gbpC,rapgap1,gefI,gacY,zizB,gacJ,gefC,mgp1,gacHH,roco5,gxcB,DDB_G0273101,gefH,DDB_G0275843,DDB_G0288977,gxcA,DDB_G0280527,DDB_G0277675,gacF,cnrF,gxcW,gefR,gacM,xacB,gxcCC,pikB,gefQ,zizD,ripA,DDB_G02…	UP	biological process
GO:0051345	positive regulation of hydrolase activity	0.231834	67	0.0906516	128	7.2127e-13	6.33406e-11	2.55742	gacH,gxcEE,DDB_G0288811,gacX,gefG,gxcJJ,DDB_G0281809,gefV,gefBB,gxcZ,gefD,gacGG,gefK,docD,gacP,DDB_G0272486,DDB_G0291510,gacV,rapgap1,gxcU,roco9,DDB_G0269934,gefS,docA,gbpC,gacJ,gefI,gacY,zizB,gacHH,gefC,mgp1,roco5,gxcB,DDB_G0273101,gefH,DDB_G0275843,DDB_G0288977,gxcA,DDB_G0280527,gacF,cnrF,gxcW,gefR,gacM,xacB,gxcCC,gefQ,zizD,DDB_G0283057,gxcM,gacO,gxcI,gxcT,gxcS,gxcFF,myoM,acapA,gacQ,DDB_G026753…	UP	biological process
GO:0043085	positive regulation of catalytic activity	0.238754	69	0.0956091	135	8.96047e-13	7.21318e-11	2.49719	gacH,gxcEE,DDB_G0288811,gacX,gefG,gxcJJ,DDB_G0281809,gefV,gefBB,gxcZ,gefD,gacGG,gefK,DDB_G0267588,docD,gacP,DDB_G0272486,DDB_G0291510,gacV,rapgap1,gxcU,roco9,DDB_G0269934,gefS,docA,gbpC,gacJ,gefI,gacY,zizB,gacHH,gefC,mgp1,roco5,gxcB,DDB_G0273101,gefH,DDB_G0275843,DDB_G0288977,gxcA,DDB_G0280527,gacF,cnrF,gxcW,gefR,gacM,xacB,gxcCC,gefQ,zizD,ripA,DDB_G0283057,gxcM,gacO,gxcI,gxcT,gxcS,gxcFF,myoM,acap…	UP	biological process
GO:0065009	regulation of molecular function	0.269896	78	0.117564	166	1.33196e-12	9.89747e-11	2.29574	gacH,gxcEE,DDB_G0288811,DDB_G0295785,gefG,gxcJJ,DDB_G0281809,gefV,gacX,gefBB,pikA,gxcZ,gefD,gacGG,gefK,DDB_G0267588,docD,gacP,DDB_G0272486,DDB_G0291510,dhkA,dupA,gacV,gxcU,roco9,DDB_G0269934,gefS,docA,gbpC,rapgap1,gefI,gacY,zizB,gacJ,gefC,mgp1,gacHH,roco5,gxcB,DDB_G0273101,gefH,DDB_G0275843,DDB_G0288977,gxcA,DDB_G0280527,DDB_G0277675,gacF,cnrF,gxcW,gefR,gacM,xacB,gxcCC,pikB,gefQ,zizD,ripA,DDB_G02…	UP	biological process
GO:0051336	regulation of hydrolase activity	0.245675	71	0.101275	143	1.4895e-12	1.02776e-10	2.42582	gacH,gxcEE,DDB_G0288811,gacX,gefG,gxcJJ,DDB_G0281809,gefV,gefBB,gxcZ,gefD,gacGG,gefK,docD,gacP,DDB_G0272486,DDB_G0291510,dhkA,gacV,rapgap1,gxcU,roco9,DDB_G0269934,gefS,docA,gbpC,gacJ,gefI,gacY,zizB,gacHH,gefC,mgp1,roco5,gxcB,DDB_G0273101,gefH,DDB_G0275843,DDB_G0288977,gxcA,DDB_G0280527,DDB_G0277675,gacF,cnrF,gxcW,gefR,gacM,xacB,gxcCC,gefQ,zizD,DDB_G0283057,gxcM,gacO,gxcI,gxcT,gxcS,roco7,gxcFF,myo…	UP	biological process
GO:0044093	positive regulation of molecular function	0.238754	69	0.0970255	137	1.76494e-12	1.13662e-10	2.46074	gacH,gxcEE,DDB_G0288811,gacX,gefG,gxcJJ,DDB_G0281809,gefV,gefBB,gxcZ,gefD,gacGG,gefK,DDB_G0267588,docD,gacP,DDB_G0272486,DDB_G0291510,gacV,rapgap1,gxcU,roco9,DDB_G0269934,gefS,docA,gbpC,gacJ,gefI,gacY,zizB,gacHH,gefC,mgp1,roco5,gxcB,DDB_G0273101,gefH,DDB_G0275843,DDB_G0288977,gxcA,DDB_G0280527,gacF,cnrF,gxcW,gefR,gacM,xacB,gxcCC,gefQ,zizD,ripA,DDB_G0283057,gxcM,gacO,gxcI,gxcT,gxcS,gxcFF,myoM,acap…	UP	biological process
GO:0048518	positive regulation of biological process	0.280277	81	0.127479	180	3.91866e-12	2.36589e-10	2.19862	forH,regA,svkA,gxcEE,gacH,DDB_G0288811,gacX,gefG,gxcJJ,DDB_G0281809,gefV,gefBB,gxcZ,gefD,gacGG,gefK,DDB_G0267588,docD,gacP,DDB_G0272486,DDB_G0291510,gacV,rapgap1,gxcU,roco9,DDB_G0269934,gefS,docA,gbpC,gacJ,gefI,gacY,zizB,DDB_G0287165,gefC,mgp1,gacHH,roco5,gxcB,DDB_G0273101,gefH,DDB_G0275843,DDB_G0288977,gxcA,rckA,DDB_G0280527,gacF,cnrF,forA,gxcW,gefR,gacM,xacB,gxcCC,gefQ,cldA,phg2,zizD,ripA,DDB_G…	UP	biological process
GO:0009893	positive regulation of metabolic process	0.249135	72	0.107649	152	9.01866e-12	5.12472e-10	2.31433	gacH,gxcEE,DDB_G0288811,gacX,gefG,gxcJJ,DDB_G0281809,gefV,gefBB,gxcZ,gefD,gacGG,gefK,DDB_G0267588,docD,gacP,DDB_G0272486,DDB_G0291510,gacV,rapgap1,gxcU,roco9,DDB_G0269934,gefS,docA,gbpC,gacJ,gefI,gacY,zizB,gacHH,gefC,mgp1,roco5,gxcB,DDB_G0273101,gefH,DDB_G0275843,DDB_G0288977,gxcA,DDB_G0280527,gacF,cnrF,gxcW,gefR,gacM,xacB,gxcCC,gefQ,cldA,phg2,zizD,ripA,DDB_G0283057,gxcM,gacO,gxcI,gxcT,gxcS,gxcFF…	UP	biological process
GO:0007264	small GTPase mediated signal transduction	0.197232	57	0.0743626	105	1.37812e-11	7.39592e-10	2.6523	gxcEE,DDB_G0271844,gefG,DDB_G0281809,gxcJJ,gefV,comB,gefBB,gxcZ,gefD,rabG1,gefK,DDB_G0267588,docD,DDB_G0272486,DDB_G0291510,rapgap1,gxcU,gefS,DDB_G0269934,docA,gbpC,gefI,pats1,zizB,racD,gefC,roco5,gxcB,DDB_G0273101,gefH,DDB_G0288977,gxcA,DDB_G0280527,gxcW,gefR,xacB,gxcCC,roco8,DDB_G0280437,gefQ,DDB_G0276227,zizD,DDB_G0283057,gxcM,gxcI,gxcT,gxcS,gxcFF,myoM,rapgap3,gflD,rab1A,gflB,xacA,gefL,gxcAA	UP	biological process
GO:0050789	regulation of biological process	0.446367	129	0.267705	378	5.26146e-11	2.67504e-09	1.66738	forH,svkA,DDB_G0271844,DDB_G0295785,DDB_G0281809,gxcJJ,gefG,gefV,docD,dstD,dhkA,dupA,dhkC,pikH,roco9,mgp1,grlE,gacF,gtaC,sgcA,rmp,pikB,gefQ,DDB_G0283057,gxcM,dhkI-1,gacQ,forE,gacL,rapgap3,pikG,sevA,regA,gxcEE,DDB_G0288811,erkA,comB,gacGG,DDB_G0267588,gacP,DDB_G0272486,DDB_G0291510,gacV,dhkL,gxcU,DDB_G0269934,docA,arkA,gbpC,racD,gefC,pakE,pikD,gxcA,rckA,DDB_G0277675,forA,gacM,set1,zizD,DDB_G028645…	UP	biological process
GO:0065007	biological regulation	0.453287	131	0.276204	390	1.00836e-10	4.8704e-09	1.64113	forH,svkA,DDB_G0271844,DDB_G0295785,DDB_G0281809,gxcJJ,gefG,gefV,docD,dstD,dhkA,dupA,dhkC,pikH,roco9,mgp1,grlE,gacF,gtaC,sgcA,rmp,pikB,gefQ,DDB_G0283057,gxcM,dhkI-1,gacQ,forE,gacL,rapgap3,pikG,sevA,regA,gxcEE,DDB_G0288811,erkA,comB,gacGG,DDB_G0267588,gacP,DDB_G0272486,DDB_G0291510,gacV,dhkL,gxcU,DDB_G0269934,docA,arkA,gbpC,racD,gefC,pakE,pikD,gxcA,rckA,DDB_G0277675,forA,gacM,set1,zizD,DDB_G028645…	UP	biological process
GO:0050794	regulation of cellular process	0.418685	121	0.248584	351	1.85158e-10	8.51729e-09	1.68428	forH,svkA,DDB_G0271844,DDB_G0295785,DDB_G0281809,gxcJJ,gefG,gefV,docD,dstD,dhkA,dupA,dhkC,pikH,roco9,mgp1,grlE,gacF,gtaC,sgcA,rmp,pikB,gefQ,DDB_G0283057,gxcM,dhkI-1,gacQ,forE,gacL,rapgap3,pikG,sevA,regA,gxcEE,erkA,comB,gacGG,DDB_G0267588,gacP,DDB_G0272486,DDB_G0291510,gacV,dhkL,gxcU,DDB_G0269934,docA,arkA,gbpC,racD,gefC,pakE,pikD,gxcA,rckA,DDB_G0277675,forA,gacM,zizD,DDB_G0286459,gacO,acpA,gxcFF,…	UP	biological process
GO:0044763	single-organism cellular process	0.557093	161	0.388102	548	4.60396e-09	2.02155e-07	1.43543	glkA,forH,svkA,DDB_G0271844,DDB_G0295785,DDB_G0281809,gxcJJ,gefG,gefV,docD,hipA,dstD,dhkA,dupA,dhkC,pikH,roco9,mgp1,lmbd2B,DDB_G0284619,grlE,tipA,gacF,idhC,gtaC,sgcA,yelA,pikB,gefQ,DDB_G0283057,gxcM,dhkI-1,mhkD,gacQ,forE,pip5k3,gacL,mkpA,rapgap3,pikG,sevA,regA,gxcEE,erkA,comB,gacGG,DDB_G0267588,gacP,DDB_G0272486,DDB_G0291510,gacV,dhkL,gxcU,DDB_G0269934,docA,arkA,gbpC,racD,gefC,pakE,pikD,gxcA,rckA…	UP	biological process
GO:0044699	single-organism process	0.574394	166	0.422096	596	1.35966e-07	5.71058e-06	1.36081	glkA,forH,svkA,DDB_G0271844,DDB_G0295785,DDB_G0281809,gxcJJ,gefG,gefV,docD,hipA,dstD,dhkA,dupA,dhkC,pikH,roco9,mgp1,lmbd2B,DDB_G0284619,grlE,tipA,gacF,idhC,gtaC,sgcA,yelA,pikB,gefQ,DDB_G0283057,gxcM,dhkI-1,mhkD,gacQ,forE,pip5k3,vps28,gacL,mkpA,rapgap3,pikG,sevA,regA,gxcEE,erkA,comB,gacGG,DDB_G0292746,DDB_G0267588,gacP,DDB_G0272486,DDB_G0291510,gacV,dhkL,gxcU,DDB_G0269934,docA,arkA,gbpC,racD,gefC,…	UP	biological process
GO:0019222	regulation of metabolic process	0.304498	88	0.181303	256	2.64121e-07	1.06309e-05	1.6795	DDB_G0295785,gefG,DDB_G0281809,gxcJJ,gefV,docD,dstD,dhkA,dupA,roco9,mgp1,gacF,gtaC,rmp,pikB,gefQ,DDB_G0283057,gxcM,gacQ,gacL,rapgap3,gxcEE,DDB_G0288811,gacGG,DDB_G0267588,gacP,DDB_G0272486,DDB_G0291510,gacV,gxcU,DDB_G0269934,docA,gbpC,gefC,gxcA,DDB_G0277675,gacM,set1,zizD,gacO,gxcFF,acapA,myoM,DDB_G0267538,gefL,gacX,gefBB,gefK,gefS,gefI,gacY,zizB,gxcB,roco5,DDB_G0273101,cnrF,gxcW,gefR,gxcCC,cldA,…	UP	biological process
GO:0051056	regulation of small GTPase mediated signal transduction	0.103806	30	0.036119	51	3.02279e-07	1.16801e-05	2.87401	gxcEE,DDB_G0281809,gxcJJ,gxcZ,DDB_G0267588,DDB_G0272486,DDB_G0291510,rapgap1,gxcU,DDB_G0269934,gbpC,gefC,roco5,gxcB,DDB_G0273101,gxcA,DDB_G0280527,gxcW,xacB,gxcCC,gxcI,gxcM,DDB_G0283057,gxcT,gxcS,gxcFF,myoM,rapgap3,xacA,gxcAA	UP	biological process
GO:0048583	regulation of response to stimulus	0.138408	40	0.0644476	91	4.88271e-06	0.000181411	2.14761	svkA,gxcEE,DDB_G0281809,gxcJJ,erkA,gxcZ,DDB_G0267588,DDB_G0272486,DDB_G0291510,dupA,rapgap1,gxcU,DDB_G0269934,gbpC,gefC,gxcB,roco5,DDB_G0273101,plc,rckA,gxcA,gcA,DDB_G0280527,gtaC,gxcW,xacB,gxcCC,phg2,DDB_G0283057,gxcM,gxcI,gxcT,gxcS,gxcFF,myoM,canA,rapgap3,xacA,gxcAA,tsuA	UP	biological process
GO:1902531	regulation of intracellular signal transduction	0.107266	31	0.0446176	63	7.39185e-06	0.000264464	2.40413	gxcEE,DDB_G0281809,gxcJJ,gxcZ,DDB_G0267588,DDB_G0272486,DDB_G0291510,dupA,rapgap1,gxcU,DDB_G0269934,gbpC,gefC,roco5,gxcB,DDB_G0273101,gxcA,DDB_G0280527,gxcW,xacB,gxcCC,DDB_G0283057,gxcM,gxcI,gxcT,gxcS,gxcFF,myoM,rapgap3,xacA,gxcAA	UP	biological process
GO:0007265	Ras protein signal transduction	0.0899654	26	0.0339943	48	8.29022e-06	0.000286013	2.64648	gxcEE,gxcJJ,gxcZ,DDB_G0267588,DDB_G0272486,gxcU,DDB_G0269934,gbpC,gefC,roco5,gxcB,DDB_G0273101,gxcA,gxcW,gefR,xacB,gxcCC,gefQ,gxcI,gxcM,gxcT,gxcS,gxcFF,myoM,xacA,gxcAA	UP	biological process
GO:0010646	regulation of cell communication	0.128028	37	0.0594901	84	1.09848e-05	0.000365906	2.15208	svkA,gxcEE,DDB_G0281809,erkA,gxcJJ,gxcZ,DDB_G0267588,DDB_G0272486,DDB_G0291510,dupA,rapgap1,gxcU,DDB_G0269934,gbpC,gefC,gxcB,roco5,DDB_G0273101,gxcA,DDB_G0280527,gtaC,gxcW,xacB,gxcCC,phg2,gxcI,gxcM,DDB_G0283057,gxcT,gxcS,gxcFF,myoM,canA,rapgap3,xacA,tsuA,gxcAA	UP	biological process
GO:0046578	regulation of Ras protein signal transduction	0.083045	24	0.0311615	44	1.66895e-05	0.000537401	2.66499	gxcEE,gxcJJ,gxcZ,DDB_G0267588,DDB_G0272486,gxcU,DDB_G0269934,gbpC,gefC,roco5,gxcB,DDB_G0273101,gxcA,gxcW,xacB,gxcCC,gxcI,gxcM,gxcT,gxcS,gxcFF,myoM,xacA,gxcAA	UP	biological process
GO:0023051	regulation of signaling	0.107266	31	0.0474504	67	2.40738e-05	0.000726727	2.2606	gxcEE,DDB_G0281809,gxcJJ,gxcZ,DDB_G0267588,DDB_G0272486,DDB_G0291510,dupA,rapgap1,gxcU,DDB_G0269934,gbpC,gefC,roco5,gxcB,DDB_G0273101,gxcA,DDB_G0280527,gxcW,xacB,gxcCC,DDB_G0283057,gxcM,gxcI,gxcT,gxcS,gxcFF,myoM,rapgap3,xacA,gxcAA	UP	biological process
GO:0009966	regulation of signal transduction	0.107266	31	0.0474504	67	2.40738e-05	0.000726727	2.2606	gxcEE,DDB_G0281809,gxcJJ,gxcZ,DDB_G0267588,DDB_G0272486,DDB_G0291510,dupA,rapgap1,gxcU,DDB_G0269934,gbpC,gefC,roco5,gxcB,DDB_G0273101,gxcA,DDB_G0280527,gxcW,xacB,gxcCC,DDB_G0283057,gxcM,gxcI,gxcT,gxcS,gxcFF,myoM,rapgap3,xacA,gxcAA	UP	biological process
GO:0035023	regulation of Rho protein signal transduction	0.0692042	20	0.0247875	35	4.55638e-05	0.00129455	2.79189	gxcI,gxcM,gxcU,gxcT,DDB_G0269934,gxcEE,gxcS,gxcFF,myoM,gxcJJ,gxcW,gefC,gxcZ,xacB,roco5,gxcB,gxcCC,xacA,gxcAA,gxcA	UP	biological process
GO:0007266	Rho protein signal transduction	0.0692042	20	0.0247875	35	4.55638e-05	0.00129455	2.79189	gxcI,gxcM,gxcU,gxcT,DDB_G0269934,gxcEE,gxcS,gxcFF,myoM,gxcJJ,gxcW,gefC,gxcZ,xacB,roco5,gxcB,gxcCC,xacA,gxcAA,gxcA	UP	biological process
GO:0040011	locomotion	0.131488	38	0.0665722	94	5.30228e-05	0.00146343	1.97512	forH,krsB,pikA,erkA,myoG,pikC,DDB_G0267588,docD,DDB_G0272486,gbpC,eppA,zizB,mgp1,lmbd2B,plc,pikD,DDB_G0288977,rckA,gxcA,spkA-1,grlE,gcA,forA,sgcA,yelA,vilA,mip1-1,pikB,phg2,ripA,gxcT,dhkI-1,acapA,mhkC,paxB,pikG,gefL,tsuA	UP	biological process
GO:0006796	phosphate-containing compound metabolic process	0.259516	75	0.169972	240	8.21219e-05	0.00214405	1.52682	glkA,regA,svkA,krsB,argB,sepA,DDB_G0277539,DDB_G0295785,ptpA1-1,erkA,DDB_G0290621,pikA,pldC,pikC,DDB_G0282105,DDB_G0278909,ndrD,DDB_G0267588,DDB_G0268876,DDB_G0278535,dhkA,dupA,dhkC,pikH,roco9,dhkL,sgkC,gbpC,arkA,DDB_G0267686,pats1,roco5,DDB_G0278311,pakE,plc,pikD,rckA,spkA-1,gcA,kinY,acrA,DDB_G0282895,DDB_G0279053,DDB_G0272092,sgcA,nek2,DDB_G0272680,DDB_G0278665,pikB,roco8,DDB_G0272638,DDB_G0283…	UP	biological process
GO:0006793	phosphorus metabolic process	0.259516	75	0.169972	240	8.21219e-05	0.00214405	1.52682	glkA,regA,svkA,krsB,argB,sepA,DDB_G0277539,DDB_G0295785,ptpA1-1,erkA,DDB_G0290621,pikA,pldC,pikC,DDB_G0282105,DDB_G0278909,ndrD,DDB_G0267588,DDB_G0268876,DDB_G0278535,dhkA,dupA,dhkC,pikH,roco9,dhkL,sgkC,gbpC,arkA,DDB_G0267686,pats1,roco5,DDB_G0278311,pakE,plc,pikD,rckA,spkA-1,gcA,kinY,acrA,DDB_G0282895,DDB_G0279053,DDB_G0272092,sgcA,nek2,DDB_G0272680,DDB_G0278665,pikB,roco8,DDB_G0272638,DDB_G0283…	UP	biological process
GO:0016310	phosphorylation	0.204152	59	0.125354	177	0.000107749	0.00273908	1.6286	glkA,krsB,svkA,argB,sepA,DDB_G0277539,DDB_G0290621,DDB_G0295785,pikA,erkA,pikC,DDB_G0278909,ndrD,DDB_G0267588,DDB_G0268876,DDB_G0278535,dhkA,dupA,dhkC,pikH,roco9,dhkL,sgkC,gbpC,arkA,DDB_G0267686,pats1,roco5,pakE,pikD,rckA,spkA-1,kinY,acrA,DDB_G0282895,DDB_G0272092,nek2,DDB_G0278665,pikB,roco8,DDB_G0272638,DDB_G0283821,phg2,ripA,dst3,udkB,DDB_G0277667,dhkI-1,mhkD,roco7,dyrk2,fhkB,sgkA,mhkC,pip5k3,…	UP	biological process
GO:0009605	response to external stimulus	0.214533	62	0.136686	193	0.000194477	0.00481705	1.56954	regA,svkA,krsB,forC,sepA,pikA,erkA,myoG,gefV,comB,pikC,DDB_G0267588,DDB_G0272486,dhkA,dupA,dhkC,pikH,gbpC,eppA,zizB,mgp1,roco5,lmbd2B,plc,comD,pikD,DDB_G0288977,gxcA,rckA,spkA-1,grlE,DDB_G0284619,tipA,gcA,lvsB,acrA,gtaC,sgcA,yelA,vilA,rmp,mip1-1,pikB,noxB,gefQ,atg6A,set1,DG1105,phg2,ripA,gxcT,acpA,acapA,DDB_G0284177,canA,mhkC,mkpA,paxB,pikG,dstA,gefL,tsuA	UP	biological process
GO:0042330	taxis	0.107266	31	0.0552408	78	0.000361179	0.00872248	1.9418	krsB,pikA,erkA,myoG,DDB_G0267588,DDB_G0272486,gbpC,eppA,zizB,mgp1,lmbd2B,plc,pikD,DDB_G0288977,rckA,gxcA,spkA-1,grlE,gcA,sgcA,yelA,vilA,mip1-1,pikB,phg2,ripA,gxcT,mhkC,paxB,gefL,tsuA	UP	biological process
GO:0006928	movement of cell or subcellular component	0.0726644	21	0.0318697	45	0.000460282	0.0108447	2.28005	forH,kif3,rapgap1,krsB,dhkI-1,gbpC,pikA,forA,pikC,zizB,acapA,mgp1,kif1,lmbd2B,pikB,paxB,kif9,docD,pikG,phg2,DDB_G0272486	UP	biological process
GO:0030030	cell projection organization	0.0484429	14	0.0169972	24	0.000514293	0.0118287	2.85006	forH,gcA,regA,pikA,forA,zizB,myoM,sgcA,mgp1,acapA,lmbd2B,pikB,phg2,tsuA	UP	biological process
GO:0032502	developmental process	0.176471	51	0.11119	157	0.000625945	0.0140619	1.58711	forH,regA,svkA,krsB,forC,sepA,pikA,erkA,myoG,gefV,comB,hipA,dhkA,dupA,dhkC,arkA,eppA,zizB,roco5,plc,comD,pikD,rckA,gxcA,spkA-1,grlE,DDB_G0284619,tipA,lvsB,acrA,gtaC,yelA,mip1-1,pikB,noxB,gefQ,atg6A,set1,DG1105,phg2,ripA,gxcT,acapA,hbx5-1,DDB_G0284177,canA,mkpA,paxB,dstA,gefL,tsuA	UP	biological process
GO:0030258	lipid modification	0.0415225	12	0.0134561	19	0.00064788	0.0142239	3.08578	pikH,Dd5P1,pikA,pikC,sgkA,pip5k3,DDB_G0272638,pikB,DDB_G0267588,pikG,pikD,ugt52	UP	biological process
GO:0006935	chemotaxis	0.0934256	27	0.0474504	67	0.000710733	0.0152049	1.96891	krsB,pikA,erkA,myoG,DDB_G0267588,gbpC,eppA,zizB,lmbd2B,plc,pikD,DDB_G0288977,gxcA,rckA,spkA-1,grlE,gcA,sgcA,yelA,mip1-1,pikB,phg2,ripA,gxcT,mhkC,paxB,tsuA	UP	biological process
GO:0046834	lipid phosphorylation	0.0346021	10	0.00991501	14	0.000724043	0.0152049	3.48987	pikH,pikA,pikC,sgkA,pip5k3,pikB,DDB_G0272638,DDB_G0267588,pikG,pikD	UP	biological process
GO:0007010	cytoskeleton organization	0.117647	34	0.065864	93	0.000815659	0.0167374	1.78621	forH,sevA,forC,svkA,pikA,myoG,gefV,gxcZ,docD,rapgap1,DDB_G0287165,gxcB,DDB_G0288977,spkA-1,gcA,forA,nek2,sgcA,vilA,pikB,gefQ,kif9,phg2,ripA,mhkD,acpA,vilC,acapA,forE,mhkC,paxB,DDB_G0279449,gefL,tsuA	UP	biological process
GO:0044767	single-organism developmental process	0.17301	50	0.109773	155	0.00083167	0.0167374	1.57607	forH,regA,svkA,krsB,forC,sepA,pikA,erkA,myoG,gefV,comB,hipA,dhkA,dupA,dhkC,arkA,eppA,zizB,roco5,plc,comD,pikD,rckA,gxcA,grlE,DDB_G0284619,tipA,lvsB,acrA,gtaC,yelA,mip1-1,pikB,noxB,gefQ,atg6A,set1,DG1105,phg2,ripA,gxcT,acapA,hbx5-1,DDB_G0284177,canA,mkpA,paxB,dstA,gefL,tsuA	UP	biological process
GO:0046854	phosphatidylinositol phosphorylation	0.0311419	9	0.00849858	12	0.000945107	0.0176001	3.66436	pikH,pikA,pikC,pip5k3,pikB,DDB_G0272638,DDB_G0267588,pikG,pikD	UP	biological process
GO:0044707	single-multicellular organism process	0.15917	46	0.0991501	140	0.000947418	0.0176001	1.60534	regA,svkA,krsB,forC,sepA,pikA,erkA,myoG,gefV,comB,dhkA,dupA,dhkC,arkA,eppA,zizB,roco5,plc,comD,pikD,gxcA,rckA,grlE,DDB_G0284619,tipA,lvsB,acrA,gtaC,yelA,mip1-1,noxB,gefQ,atg6A,set1,DG1105,phg2,ripA,gxcT,hbx5-1,DDB_G0284177,canA,mkpA,paxB,dstA,gefL,tsuA	UP	biological process
GO:0032501	multicellular organismal process	0.15917	46	0.0991501	140	0.000947418	0.0176001	1.60534	regA,svkA,krsB,forC,sepA,pikA,erkA,myoG,gefV,comB,dhkA,dupA,dhkC,arkA,eppA,zizB,roco5,plc,comD,pikD,gxcA,rckA,grlE,DDB_G0284619,tipA,lvsB,acrA,gtaC,yelA,mip1-1,noxB,gefQ,atg6A,set1,DG1105,phg2,ripA,gxcT,hbx5-1,DDB_G0284177,canA,mkpA,paxB,dstA,gefL,tsuA	UP	biological process
GO:0007275	multicellular organismal development	0.15917	46	0.0991501	140	0.000947418	0.0176001	1.60534	regA,svkA,krsB,forC,sepA,pikA,erkA,myoG,gefV,comB,dhkA,dupA,dhkC,arkA,eppA,zizB,roco5,plc,comD,pikD,gxcA,rckA,grlE,DDB_G0284619,tipA,lvsB,acrA,gtaC,yelA,mip1-1,noxB,gefQ,atg6A,set1,DG1105,phg2,ripA,gxcT,hbx5-1,DDB_G0284177,canA,mkpA,paxB,dstA,gefL,tsuA	UP	biological process
GO:0048870	cell motility	0.0519031	15	0.0205382	29	0.00109995	0.0193304	2.52714	forH,krsB,dhkI-1,pikA,forA,pikC,zizB,acapA,lmbd2B,pikB,paxB,docD,pikG,phg2,DDB_G0272486	UP	biological process
GO:0051674	localization of cell	0.0519031	15	0.0205382	29	0.00109995	0.0193304	2.52714	forH,krsB,dhkI-1,pikA,forA,pikC,zizB,acapA,lmbd2B,pikB,paxB,docD,pikG,phg2,DDB_G0272486	UP	biological process
GO:0048608	reproductive structure development	0.148789	43	0.092068	130	0.00124067	0.0193304	1.61608	regA,svkA,krsB,forC,sepA,pikA,erkA,myoG,gefV,comB,dhkA,dupA,dhkC,eppA,zizB,roco5,plc,comD,pikD,gxcA,grlE,DDB_G0284619,tipA,lvsB,acrA,gtaC,yelA,mip1-1,noxB,gefQ,atg6A,set1,DG1105,phg2,ripA,gxcT,DDB_G0284177,canA,mkpA,paxB,dstA,gefL,tsuA	UP	biological process
GO:0003006	developmental process involved in reproduction	0.148789	43	0.092068	130	0.00124067	0.0193304	1.61608	regA,svkA,krsB,forC,sepA,pikA,erkA,myoG,gefV,comB,dhkA,dupA,dhkC,eppA,zizB,roco5,plc,comD,pikD,gxcA,grlE,DDB_G0284619,tipA,lvsB,acrA,gtaC,yelA,mip1-1,noxB,gefQ,atg6A,set1,DG1105,phg2,ripA,gxcT,DDB_G0284177,canA,mkpA,paxB,dstA,gefL,tsuA	UP	biological process
GO:0075259	spore-bearing organ development	0.148789	43	0.092068	130	0.00124067	0.0193304	1.61608	regA,svkA,krsB,forC,sepA,pikA,erkA,myoG,gefV,comB,dhkA,dupA,dhkC,eppA,zizB,roco5,plc,comD,pikD,gxcA,grlE,DDB_G0284619,tipA,lvsB,acrA,gtaC,yelA,mip1-1,noxB,gefQ,atg6A,set1,DG1105,phg2,ripA,gxcT,DDB_G0284177,canA,mkpA,paxB,dstA,gefL,tsuA	UP	biological process
GO:0048731	system development	0.148789	43	0.092068	130	0.00124067	0.0193304	1.61608	regA,svkA,krsB,forC,sepA,pikA,erkA,myoG,gefV,comB,dhkA,dupA,dhkC,eppA,zizB,roco5,plc,comD,pikD,gxcA,grlE,DDB_G0284619,tipA,lvsB,acrA,gtaC,yelA,mip1-1,noxB,gefQ,atg6A,set1,DG1105,phg2,ripA,gxcT,DDB_G0284177,canA,mkpA,paxB,dstA,gefL,tsuA	UP	biological process
GO:0048513	animal organ development	0.148789	43	0.092068	130	0.00124067	0.0193304	1.61608	regA,svkA,krsB,forC,sepA,pikA,erkA,myoG,gefV,comB,dhkA,dupA,dhkC,eppA,zizB,roco5,plc,comD,pikD,gxcA,grlE,DDB_G0284619,tipA,lvsB,acrA,gtaC,yelA,mip1-1,noxB,gefQ,atg6A,set1,DG1105,phg2,ripA,gxcT,DDB_G0284177,canA,mkpA,paxB,dstA,gefL,tsuA	UP	biological process
GO:0061458	reproductive system development	0.148789	43	0.092068	130	0.00124067	0.0193304	1.61608	regA,svkA,krsB,forC,sepA,pikA,erkA,myoG,gefV,comB,dhkA,dupA,dhkC,eppA,zizB,roco5,plc,comD,pikD,gxcA,grlE,DDB_G0284619,tipA,lvsB,acrA,gtaC,yelA,mip1-1,noxB,gefQ,atg6A,set1,DG1105,phg2,ripA,gxcT,DDB_G0284177,canA,mkpA,paxB,dstA,gefL,tsuA	UP	biological process
GO:0030587	sorocarp development	0.148789	43	0.092068	130	0.00124067	0.0193304	1.61608	regA,svkA,krsB,forC,sepA,pikA,erkA,myoG,gefV,comB,dhkA,dupA,dhkC,eppA,zizB,roco5,plc,comD,pikD,gxcA,grlE,DDB_G0284619,tipA,lvsB,acrA,gtaC,yelA,mip1-1,noxB,gefQ,atg6A,set1,DG1105,phg2,ripA,gxcT,DDB_G0284177,canA,mkpA,paxB,dstA,gefL,tsuA	UP	biological process
GO:0030582	fruiting body development	0.148789	43	0.092068	130	0.00124067	0.0193304	1.61608	regA,svkA,krsB,forC,sepA,pikA,erkA,myoG,gefV,comB,dhkA,dupA,dhkC,eppA,zizB,roco5,plc,comD,pikD,gxcA,grlE,DDB_G0284619,tipA,lvsB,acrA,gtaC,yelA,mip1-1,noxB,gefQ,atg6A,set1,DG1105,phg2,ripA,gxcT,DDB_G0284177,canA,mkpA,paxB,dstA,gefL,tsuA	UP	biological process
GO:0006468	protein phosphorylation	0.15917	46	0.100567	142	0.00126471	0.0193922	1.58273	glkA,krsB,svkA,sepA,DDB_G0290621,DDB_G0277539,DDB_G0295785,erkA,DDB_G0278909,ndrD,DDB_G0267588,DDB_G0268876,DDB_G0278535,dhkA,dupA,dhkC,dhkL,roco9,gbpC,arkA,DDB_G0267686,pats1,roco5,pakE,rckA,spkA-1,kinY,DDB_G0282895,DDB_G0272092,nek2,DDB_G0278665,roco8,DDB_G0283821,phg2,ripA,dst3,DDB_G0277667,dhkI-1,mhkD,roco7,dyrk2,fhkB,mhkC,pakF,tsuA,dst2	UP	biological process
GO:0051128	regulation of cellular component organization	0.0795848	23	0.0396601	56	0.0013781	0.0197725	2.00667	forH,sevA,regA,svkA,pikA,rapgap1,DDB_G0287165,mgp1,plc,DDB_G0288977,gcA,DDB_G0280527,forA,sgcA,pikB,gefQ,phg2,ripA,acpA,acapA,forE,paxB,tsuA	UP	biological process
GO:0031669	cellular response to nutrient levels	0.148789	43	0.0927762	131	0.00143769	0.0197725	1.60374	regA,svkA,krsB,forC,sepA,pikA,erkA,myoG,gefV,comB,dhkA,dupA,dhkC,eppA,zizB,roco5,plc,comD,pikD,gxcA,grlE,DDB_G0284619,tipA,lvsB,acrA,gtaC,yelA,mip1-1,noxB,gefQ,atg6A,set1,DG1105,phg2,ripA,gxcT,DDB_G0284177,canA,mkpA,paxB,dstA,gefL,tsuA	UP	biological process
GO:0042594	response to starvation	0.148789	43	0.0927762	131	0.00143769	0.0197725	1.60374	regA,svkA,krsB,forC,sepA,pikA,erkA,myoG,gefV,comB,dhkA,dupA,dhkC,eppA,zizB,roco5,plc,comD,pikD,gxcA,grlE,DDB_G0284619,tipA,lvsB,acrA,gtaC,yelA,mip1-1,noxB,gefQ,atg6A,set1,DG1105,phg2,ripA,gxcT,DDB_G0284177,canA,mkpA,paxB,dstA,gefL,tsuA	UP	biological process
GO:0009267	cellular response to starvation	0.148789	43	0.0927762	131	0.00143769	0.0197725	1.60374	regA,svkA,krsB,forC,sepA,pikA,erkA,myoG,gefV,comB,dhkA,dupA,dhkC,eppA,zizB,roco5,plc,comD,pikD,gxcA,grlE,DDB_G0284619,tipA,lvsB,acrA,gtaC,yelA,mip1-1,noxB,gefQ,atg6A,set1,DG1105,phg2,ripA,gxcT,DDB_G0284177,canA,mkpA,paxB,dstA,gefL,tsuA	UP	biological process
GO:0044702	single organism reproductive process	0.148789	43	0.0927762	131	0.00143769	0.0197725	1.60374	regA,svkA,krsB,forC,sepA,pikA,erkA,myoG,gefV,comB,dhkA,dupA,dhkC,eppA,zizB,roco5,plc,comD,pikD,gxcA,grlE,DDB_G0284619,tipA,lvsB,acrA,gtaC,yelA,mip1-1,noxB,gefQ,atg6A,set1,DG1105,phg2,ripA,gxcT,DDB_G0284177,canA,mkpA,paxB,dstA,gefL,tsuA	UP	biological process
GO:0031668	cellular response to extracellular stimulus	0.148789	43	0.0927762	131	0.00143769	0.0197725	1.60374	regA,svkA,krsB,forC,sepA,pikA,erkA,myoG,gefV,comB,dhkA,dupA,dhkC,eppA,zizB,roco5,plc,comD,pikD,gxcA,grlE,DDB_G0284619,tipA,lvsB,acrA,gtaC,yelA,mip1-1,noxB,gefQ,atg6A,set1,DG1105,phg2,ripA,gxcT,DDB_G0284177,canA,mkpA,paxB,dstA,gefL,tsuA	UP	biological process
GO:0071496	cellular response to external stimulus	0.148789	43	0.0927762	131	0.00143769	0.0197725	1.60374	regA,svkA,krsB,forC,sepA,pikA,erkA,myoG,gefV,comB,dhkA,dupA,dhkC,eppA,zizB,roco5,plc,comD,pikD,gxcA,grlE,DDB_G0284619,tipA,lvsB,acrA,gtaC,yelA,mip1-1,noxB,gefQ,atg6A,set1,DG1105,phg2,ripA,gxcT,DDB_G0284177,canA,mkpA,paxB,dstA,gefL,tsuA	UP	biological process
GO:0019954	asexual reproduction	0.155709	45	0.0984419	139	0.00145326	0.0197725	1.58174	regA,svkA,krsB,forC,sepA,pikA,erkA,myoG,gefV,comB,dhkA,dupA,dhkC,eppA,zizB,roco5,plc,comD,pikD,gxcA,grlE,DDB_G0284619,tipA,lvsB,acrA,gtaC,yelA,mip1-1,pikB,noxB,gefQ,atg6A,set1,DG1105,phg2,ripA,gxcT,sgkA,DDB_G0284177,canA,mkpA,paxB,dstA,gefL,tsuA	UP	biological process
GO:0031667	response to nutrient levels	0.148789	43	0.0934844	132	0.00166174	0.0219895	1.59159	regA,svkA,krsB,forC,sepA,pikA,erkA,myoG,gefV,comB,dhkA,dupA,dhkC,eppA,zizB,roco5,plc,comD,pikD,gxcA,grlE,DDB_G0284619,tipA,lvsB,acrA,gtaC,yelA,mip1-1,noxB,gefQ,atg6A,set1,DG1105,phg2,ripA,gxcT,DDB_G0284177,canA,mkpA,paxB,dstA,gefL,tsuA	UP	biological process
GO:0009991	response to extracellular stimulus	0.148789	43	0.0934844	132	0.00166174	0.0219895	1.59159	regA,svkA,krsB,forC,sepA,pikA,erkA,myoG,gefV,comB,dhkA,dupA,dhkC,eppA,zizB,roco5,plc,comD,pikD,gxcA,grlE,DDB_G0284619,tipA,lvsB,acrA,gtaC,yelA,mip1-1,noxB,gefQ,atg6A,set1,DG1105,phg2,ripA,gxcT,DDB_G0284177,canA,mkpA,paxB,dstA,gefL,tsuA	UP	biological process
GO:0006629	lipid metabolic process	0.0588235	17	0.026204	37	0.00185504	0.0242158	2.24483	pikH,pigV,pldC,pikA,Dd5P1,pikC,sgkA,pip5k3,pikB,plc,DDB_G0272638,DDB_G0292746,DDB_G0267588,DDB_G0292446,pikD,pikG,ugt52	UP	biological process
GO:0009987	cellular process	0.692042	200	0.608357	859	0.00190822	0.0242662	1.13756	glkA,forH,svkA,DDB_G0286929,DDB_G0271844,DDB_G0295785,DDB_G0281809,gxcJJ,gefG,gefV,DDB_G0278909,docD,hipA,dstD,dhkA,dupA,dhkC,pikH,roco9,sgkC,DDB_G0286613,mgp1,lmbd2B,DDB_G0284619,grlE,tipA,gacF,idhC,gtaC,DDB_G0272092,sgcA,yelA,DDB_G0278665,rmp,pikB,gefQ,DDB_G0283057,gxcM,dhkI-1,mhkD,gacQ,forE,pip5k3,gacL,mkpA,rapgap3,pikG,sevA,regA,gxcEE,ptpA1-1,erkA,comB,DDB_G0282105,gacGG,DDB_G0267588,gacP,DDB…	UP	biological process
GO:0031344	regulation of cell projection organization	0.0346021	10	0.0113314	16	0.00193426	0.0242662	3.05363	gcA,regA,acapA,pikA,forA,sgcA,mgp1,pikB,tsuA,phg2	UP	biological process
GO:0060491	regulation of cell projection assembly	0.0346021	10	0.0113314	16	0.00193426	0.0242662	3.05363	gcA,regA,acapA,pikA,forA,sgcA,mgp1,pikB,tsuA,phg2	UP	biological process
GO:0046488	phosphatidylinositol metabolic process	0.0380623	11	0.0134561	19	0.00211857	0.0254704	2.82863	pigV,pikH,Dd5P1,pikA,pikC,pip5k3,DDB_G0272638,pikB,DDB_G0267588,pikG,pikD	UP	biological process
GO:0048856	anatomical structure development	0.15917	46	0.103399	146	0.00219172	0.0254704	1.53937	forH,regA,svkA,krsB,forC,sepA,pikA,erkA,myoG,gefV,comB,hipA,dhkA,dupA,dhkC,eppA,zizB,roco5,plc,comD,pikD,gxcA,grlE,DDB_G0284619,tipA,lvsB,acrA,gtaC,yelA,mip1-1,pikB,noxB,gefQ,atg6A,set1,DG1105,phg2,ripA,gxcT,DDB_G0284177,canA,mkpA,paxB,dstA,gefL,tsuA	UP	biological process
GO:0022414	reproductive process	0.148789	43	0.0949008	134	0.00220337	0.0254704	1.56784	regA,svkA,krsB,forC,sepA,pikA,erkA,myoG,gefV,comB,dhkA,dupA,dhkC,eppA,zizB,roco5,plc,comD,pikD,gxcA,grlE,DDB_G0284619,tipA,lvsB,acrA,gtaC,yelA,mip1-1,noxB,gefQ,atg6A,set1,DG1105,phg2,ripA,gxcT,DDB_G0284177,canA,mkpA,paxB,dstA,gefL,tsuA	UP	biological process
GO:0046486	glycerolipid metabolic process	0.0415225	12	0.0155807	22	0.00220446	0.0254704	2.66499	pikH,pigV,Dd5P1,pikA,pikC,sgkA,pip5k3,DDB_G0272638,pikB,DDB_G0267588,pikG,pikD	UP	biological process
GO:0030031	cell projection assembly	0.0415225	12	0.0155807	22	0.00220446	0.0254704	2.66499	forH,gcA,regA,pikA,forA,zizB,acapA,sgcA,mgp1,pikB,phg2,tsuA	UP	biological process
GO:0006650	glycerophospholipid metabolic process	0.0415225	12	0.0155807	22	0.00220446	0.0254704	2.66499	pikH,pigV,Dd5P1,pikA,pikC,sgkA,pip5k3,DDB_G0272638,pikB,DDB_G0267588,pikG,pikD	UP	biological process
GO:0006644	phospholipid metabolic process	0.0449827	13	0.0177054	25	0.00221481	0.0254704	2.54062	pikH,pigV,pldC,pikA,Dd5P1,pikC,sgkA,pip5k3,DDB_G0272638,pikB,DDB_G0267588,pikG,pikD	UP	biological process
GO:0030036	actin cytoskeleton organization	0.0934256	27	0.0516997	73	0.00241009	0.02739	1.80708	forH,sevA,forC,svkA,pikA,myoG,gefV,docD,rapgap1,gxcB,DDB_G0288977,spkA-1,gcA,forA,sgcA,pikB,gefQ,phg2,ripA,acpA,mhkD,acapA,forE,mhkC,paxB,gefL,tsuA	UP	biological process
GO:0000003	reproduction	0.155709	45	0.101275	143	0.00251424	0.0282413	1.53749	regA,svkA,krsB,forC,sepA,pikA,erkA,myoG,gefV,comB,dhkA,dupA,dhkC,eppA,zizB,roco5,plc,comD,pikD,gxcA,grlE,DDB_G0284619,tipA,lvsB,acrA,gtaC,yelA,mip1-1,pikB,noxB,gefQ,atg6A,set1,DG1105,phg2,ripA,gxcT,sgkA,DDB_G0284177,canA,mkpA,paxB,dstA,gefL,tsuA	UP	biological process
GO:0044255	cellular lipid metabolic process	0.0519031	15	0.0226629	32	0.00280724	0.0311701	2.29022	pikH,pigV,pldC,pikA,Dd5P1,pikC,sgkA,pip5k3,DDB_G0272638,pikB,DDB_G0292446,DDB_G0267588,pikG,pikD,ugt52	UP	biological process
GO:0044087	regulation of cellular component biogenesis	0.0622837	18	0.029745	42	0.00288864	0.0317093	2.09392	ripA,forH,gcA,sevA,regA,rapgap1,acpA,pikA,forA,acapA,sgcA,mgp1,forE,pikB,gefQ,DDB_G0288977,phg2,tsuA	UP	biological process
GO:0051591	response to cAMP	0.0588235	17	0.0276204	39	0.00316355	0.034337	2.12971	ripA,grlE,rapgap1,krsB,gxcT,pikA,erkA,myoG,eppA,zizB,mip1-1,pikB,paxB,DDB_G0267588,pikD,DDB_G0288977,tsuA	UP	biological process
GO:0046683	response to organophosphorus	0.0588235	17	0.0283286	40	0.00406209	0.0435998	2.07647	ripA,grlE,rapgap1,krsB,gxcT,pikA,erkA,myoG,eppA,zizB,mip1-1,pikB,paxB,DDB_G0267588,pikD,DDB_G0288977,tsuA	UP	biological process
GO:0030029	actin filament-based process	0.0934256	27	0.0538244	76	0.00413674	0.0439131	1.73575	forH,sevA,forC,svkA,pikA,myoG,gefV,docD,rapgap1,gxcB,DDB_G0288977,spkA-1,gcA,forA,sgcA,pikB,gefQ,phg2,ripA,acpA,mhkD,acapA,forE,mhkC,paxB,gefL,tsuA	UP	biological process
GO:0043327	chemotaxis to cAMP	0.0553633	16	0.026204	37	0.00445963	0.0468262	2.11278	ripA,grlE,krsB,gxcT,pikA,erkA,myoG,eppA,zizB,mip1-1,pikB,paxB,DDB_G0267588,pikD,DDB_G0288977,tsuA	UP	biological process
GO:0014074	response to purine-containing compound	0.0622837	18	0.0311615	44	0.00464909	0.0482906	1.99874	ripA,grlE,rapgap1,krsB,acrA,gxcT,pikA,erkA,myoG,eppA,zizB,mip1-1,pikB,paxB,DDB_G0267588,pikD,DDB_G0288977,tsuA	UP	biological process
GO:0009719	response to endogenous stimulus	0.0657439	19	0.0339943	48	0.00519696	0.0528448	1.93397	ripA,dhkA,grlE,rapgap1,krsB,acrA,gxcT,pikA,erkA,myoG,eppA,zizB,mip1-1,pikB,paxB,DDB_G0267588,pikD,DDB_G0288977,tsuA	UP	biological process
GO:1901698	response to nitrogen compound	0.0657439	19	0.0339943	48	0.00519696	0.0528448	1.93397	ripA,grlE,dhkC,krsB,rapgap1,acrA,gxcT,pikA,erkA,myoG,eppA,zizB,mip1-1,pikB,paxB,DDB_G0267588,pikD,DDB_G0288977,tsuA	UP	biological process
GO:1902589	single-organism organelle organization	0.114187	33	0.0715297	101	0.0056012	0.0563621	1.59635	forH,sevA,forC,svkA,pikA,erkA,myoG,gefV,docD,rapgap1,DDB_G0287165,gxcB,DDB_G0288977,spkA-1,gcA,forA,nek2,sgcA,pikB,gefQ,cycB,kif9,set1,phg2,ripA,mhkD,acpA,acapA,forE,mhkC,paxB,gefL,tsuA	UP	biological process
GO:0008152	metabolic process	0.633218	183	0.558782	789	0.00611506	0.0608985	1.13321	glkA,svkA,DDB_G0286929,DDB_G0295785,DDB_G0281809,gxcJJ,gefG,gefV,DDB_G0278909,docD,dstD,dhkA,dupA,dhkC,pikH,roco9,sgkC,DDB_G0286613,psmD14,mgp1,tipA,gacF,idhC,gtaC,DDB_G0272092,sgcA,DDB_G0278665,rmp,pikB,gefQ,DDB_G0283057,gxcM,DDB_G0268948,dhkI-1,mhkD,gacQ,pip5k3,gacL,mkpA,rapgap3,pikG,regA,gxcEE,DDB_G0288811,ptpA1-1,erkA,DDB_G0282105,gacGG,DDB_G0292746,DDB_G0267588,gacP,DDB_G0278535,DDB_G0291510…	UP	biological process
GO:0048015	phosphatidylinositol-mediated signaling	0.0207612	6	0.00566572	8	0.00654557	0.0638689	3.66436	pikH,pikA,pikC,pikB,pikG,pikD	UP	biological process
GO:0048017	inositol lipid-mediated signaling	0.0207612	6	0.00566572	8	0.00654557	0.0638689	3.66436	pikH,pikA,pikC,pikB,pikG,pikD	UP	biological process
GO:0042221	response to chemical	0.117647	34	0.0764873	108	0.00850855	0.0821926	1.53813	krsB,pikA,erkA,myoG,DDB_G0267588,dhkA,dhkC,rapgap1,gbpC,eppA,zizB,lmbd2B,plc,pikD,DDB_G0288977,gxcA,rckA,spkA-1,grlE,gcA,acrA,idhC,sgcA,yelA,mip1-1,pikB,cycB,phg2,ripA,gxcT,mhkC,mkpA,paxB,tsuA	UP	biological process
GO:0010243	response to organonitrogen compound	0.0622837	18	0.0332861	47	0.00886907	0.084827	1.87116	ripA,grlE,rapgap1,krsB,acrA,gxcT,pikA,erkA,myoG,eppA,zizB,mip1-1,pikB,paxB,DDB_G0267588,pikD,DDB_G0288977,tsuA	UP	biological process
GO:0036211	protein modification process	0.207612	60	0.154391	218	0.00953748	0.0894486	1.34472	glkA,ube2m,krsB,svkA,sepA,DDB_G0290621,DDB_G0277539,DDB_G0295785,ptpA1-1,erkA,DDB_G0282105,DDB_G0278909,ndrD,DDB_G0267588,DDB_G0268876,DDB_G0278535,dhkA,dupA,dhkC,dhkL,roco9,gbpC,arkA,DDB_G0267686,pats1,roco5,DDB_G0278311,pakE,DDB_G0285063,rckA,spkA-1,kinY,DDB_G0282895,DDB_G0272092,nek2,DDB_G0272680,DDB_G0278665,mip1-1,roco8,DDB_G0283821,set1,phg2,ripA,dst3,pigV,DDB_G0277667,dhkI-1,mhkD,roco7,dyr…	UP	biological process
GO:0006464	cellular protein modification process	0.207612	60	0.154391	218	0.00953748	0.0894486	1.34472	glkA,ube2m,krsB,svkA,sepA,DDB_G0290621,DDB_G0277539,DDB_G0295785,ptpA1-1,erkA,DDB_G0282105,DDB_G0278909,ndrD,DDB_G0267588,DDB_G0268876,DDB_G0278535,dhkA,dupA,dhkC,dhkL,roco9,gbpC,arkA,DDB_G0267686,pats1,roco5,DDB_G0278311,pakE,DDB_G0285063,rckA,spkA-1,kinY,DDB_G0282895,DDB_G0272092,nek2,DDB_G0272680,DDB_G0278665,mip1-1,roco8,DDB_G0283821,set1,phg2,ripA,dst3,pigV,DDB_G0277667,dhkI-1,mhkD,roco7,dyr…	UP	biological process
GO:0043412	macromolecule modification	0.207612	60	0.157224	222	0.0136991	0.127244	1.32049	glkA,ube2m,krsB,svkA,sepA,DDB_G0290621,DDB_G0277539,DDB_G0295785,ptpA1-1,erkA,DDB_G0282105,DDB_G0278909,ndrD,DDB_G0267588,DDB_G0268876,DDB_G0278535,dhkA,dupA,dhkC,dhkL,roco9,gbpC,arkA,DDB_G0267686,pats1,roco5,DDB_G0278311,pakE,DDB_G0285063,rckA,spkA-1,kinY,DDB_G0282895,DDB_G0272092,nek2,DDB_G0272680,DDB_G0278665,mip1-1,roco8,DDB_G0283821,set1,phg2,ripA,dst3,pigV,DDB_G0277667,dhkI-1,mhkD,roco7,dyr…	UP	biological process
GO:0006950	response to stress	0.17301	50	0.126771	179	0.0140542	0.128691	1.36475	regA,svkA,krsB,forC,sepA,pikA,erkA,myoG,gefV,comB,msh2,msh6,dhkA,dupA,dhkC,eppA,zizB,roco5,plc,comD,pikD,gxcA,spkA-1,grlE,DDB_G0284619,tipA,lvsB,acrA,idhC,cnrF,gtaC,yelA,mip1-1,noxB,gefQ,atg6A,set1,DG1105,phg2,ripA,gxcT,DDB_G0277667,myoM,DDB_G0284177,canA,mkpA,paxB,dstA,gefL,tsuA	UP	biological process
GO:0033554	cellular response to stress	0.15917	46	0.114731	162	0.0141214	0.128691	1.38733	regA,svkA,krsB,forC,sepA,pikA,erkA,myoG,gefV,comB,msh2,msh6,dhkA,dupA,dhkC,eppA,zizB,roco5,plc,comD,pikD,gxcA,grlE,DDB_G0284619,tipA,lvsB,acrA,cnrF,gtaC,yelA,mip1-1,noxB,gefQ,atg6A,set1,DG1105,phg2,ripA,gxcT,DDB_G0284177,canA,mkpA,paxB,dstA,gefL,tsuA	UP	biological process
GO:0051129	negative regulation of cellular component organization	0.0380623	11	0.0177054	25	0.0150666	0.136022	2.14976	ripA,gcA,sevA,regA,rapgap1,acpA,forA,sgcA,mgp1,paxB,tsuA	UP	biological process
GO:0032970	regulation of actin filament-based process	0.0415225	12	0.0205382	29	0.0175737	0.155745	2.02172	ripA,forH,sevA,rapgap1,svkA,acpA,forA,forE,gefQ,paxB,DDB_G0288977,tsuA	UP	biological process
GO:0032956	regulation of actin cytoskeleton organization	0.0415225	12	0.0205382	29	0.0175737	0.155745	2.02172	ripA,forH,sevA,rapgap1,svkA,acpA,forA,forE,gefQ,paxB,DDB_G0288977,tsuA	UP	biological process
GO:0016043	cellular component organization	0.16609	48	0.122521	173	0.0179718	0.157825	1.3556	forH,sevA,regA,svkA,forC,pikA,erkA,myoG,gefV,gxcZ,docD,hipA,rapgap1,zizB,DDB_G0287165,mgp1,gxcB,lmbd2B,plc,DDB_G0288977,spkA-1,gcA,lvsB,DDB_G0280527,cnrF,forA,nek2,sgcA,vilA,pikB,gefQ,cycB,kif9,set1,phg2,ripA,mhkD,acpA,vilC,myoM,acapA,DDB_G0279093,forE,mhkC,paxB,DDB_G0279449,gefL,tsuA	UP	biological process
GO:0031268	pseudopodium organization	0.0242215	7	0.0092068	13	0.0186553	0.162352	2.63082	forH,gcA,regA,myoM,sgcA,lmbd2B,tsuA	UP	biological process
GO:0051493	regulation of cytoskeleton organization	0.0449827	13	0.0233711	33	0.0197351	0.168709	1.92471	ripA,forH,sevA,rapgap1,svkA,acpA,forA,DDB_G0287165,forE,gefQ,paxB,DDB_G0288977,tsuA	UP	biological process
GO:0031154	culmination involved in sorocarp development	0.0449827	13	0.0233711	33	0.0197351	0.168709	1.92471	dhkA,lvsB,tipA,forC,regA,acrA,gtaC,comB,DDB_G0284177,canA,comD,paxB,dstA	UP	biological process
GO:0006996	organelle organization	0.138408	40	0.0998584	141	0.0220382	0.186744	1.38605	forH,sevA,forC,svkA,pikA,erkA,myoG,gefV,gxcZ,docD,rapgap1,DDB_G0287165,mgp1,gxcB,DDB_G0288977,spkA-1,gcA,lvsB,cnrF,forA,nek2,sgcA,vilA,pikB,gefQ,cycB,kif9,set1,phg2,ripA,mhkD,acpA,vilC,acapA,forE,mhkC,paxB,DDB_G0279449,gefL,tsuA	UP	biological process
GO:0032984	macromolecular complex disassembly	0.0311419	9	0.0141643	20	0.0233765	0.19137	2.19862	forH,gcA,sevA,mhkD,acpA,DDB_G0287165,sgcA,mhkC,kif9	UP	biological process
GO:0022411	cellular component disassembly	0.0311419	9	0.0141643	20	0.0233765	0.19137	2.19862	forH,gcA,sevA,mhkD,acpA,DDB_G0287165,sgcA,mhkC,kif9	UP	biological process
GO:0043241	protein complex disassembly	0.0311419	9	0.0141643	20	0.0233765	0.19137	2.19862	forH,gcA,sevA,mhkD,acpA,DDB_G0287165,sgcA,mhkC,kif9	UP	biological process
GO:0043624	cellular protein complex disassembly	0.0311419	9	0.0141643	20	0.0233765	0.19137	2.19862	forH,gcA,sevA,mhkD,acpA,DDB_G0287165,sgcA,mhkC,kif9	UP	biological process
GO:0036092	phosphatidylinositol-3-phosphate biosynthetic process	0.0103806	3	0.00212465	3	0.0243728	0.19785	4.88581	pikA,pikC,pikB	UP	biological process
GO:0031038	myosin II filament organization	0.0276817	8	0.0120397	17	0.0251547	0.202495	2.29921	ripA,gcA,rapgap1,mhkD,sgcA,mhkC,gefQ,DDB_G0288977	UP	biological process
GO:0006661	phosphatidylinositol biosynthetic process	0.017301	5	0.00566572	8	0.0254117	0.202874	3.05363	DDB_G0267588,pikA,pigV,pikC,pikB	UP	biological process
GO:0008610	lipid biosynthetic process	0.0242215	7	0.00991501	14	0.0264935	0.206182	2.44291	pigV,pikA,pikC,sgkA,pikB,DDB_G0267588,ugt52	UP	biological process
GO:0045017	glycerolipid biosynthetic process	0.0207612	6	0.00779037	11	0.0268933	0.206182	2.66499	pigV,pikA,pikC,sgkA,pikB,DDB_G0267588	UP	biological process
GO:0000160	phosphorelay signal transduction system	0.0207612	6	0.00779037	11	0.0268933	0.206182	2.66499	dhkA,dhkL,regA,acrA,dhkC,dhkI-1	UP	biological process
GO:0046474	glycerophospholipid biosynthetic process	0.0207612	6	0.00779037	11	0.0268933	0.206182	2.66499	pigV,pikA,pikC,sgkA,pikB,DDB_G0267588	UP	biological process
GO:0008654	phospholipid biosynthetic process	0.0207612	6	0.00779037	11	0.0268933	0.206182	2.66499	pigV,pikA,pikC,sgkA,pikB,DDB_G0267588	UP	biological process
GO:0033043	regulation of organelle organization	0.0449827	13	0.0247875	35	0.0297963	0.226639	1.81473	ripA,forH,sevA,rapgap1,svkA,acpA,forA,DDB_G0287165,forE,gefQ,paxB,DDB_G0288977,tsuA	UP	biological process
GO:0031033	myosin filament organization	0.0276817	8	0.0127479	18	0.0335347	0.253082	2.17147	ripA,gcA,rapgap1,mhkD,sgcA,mhkC,gefQ,DDB_G0288977	UP	biological process
GO:0006470	protein dephosphorylation	0.0346021	10	0.0177054	25	0.0348975	0.261326	1.95433	dupA,ptpA1-1,pats1,DDB_G0272680,DDB_G0282105,DDB_G0278311,canA,mkpA,DDB_G0270176,mpl3	UP	biological process
GO:0014070	response to organic cyclic compound	0.0622837	18	0.0389518	55	0.035679	0.265122	1.59899	ripA,grlE,rapgap1,krsB,acrA,gxcT,pikA,erkA,myoG,eppA,zizB,mip1-1,pikB,paxB,DDB_G0267588,pikD,DDB_G0288977,tsuA	UP	biological process
GO:0046847	filopodium assembly	0.017301	5	0.00637394	9	0.0390025	0.285427	2.71434	mgp1,forH,acapA,zizB,phg2	UP	biological process
GO:0031345	negative regulation of cell projection organization	0.017301	5	0.00637394	9	0.0390025	0.285427	2.71434	mgp1,gcA,regA,forA,sgcA	UP	biological process
GO:0022607	cellular component assembly	0.0899654	26	0.0623229	88	0.0396639	0.288085	1.44354	forH,sevA,regA,forC,pikA,myoG,docD,hipA,rapgap1,zizB,DDB_G0287165,mgp1,DDB_G0288977,gcA,lvsB,forA,sgcA,pikB,gefQ,phg2,ripA,acpA,acapA,DDB_G0279093,forE,tsuA	UP	biological process
GO:0016311	dephosphorylation	0.0415225	12	0.0233711	33	0.0410731	0.296094	1.77666	dupA,Dd5P1,ptpA1-1,pats1,DDB_G0279053,DDB_G0272680,DDB_G0282105,DDB_G0278311,canA,mkpA,DDB_G0270176,mpl3	UP	biological process
GO:0007610	behavior	0.0276817	8	0.0134561	19	0.0436397	0.312266	2.05718	DDB_G0277239,gcA,docA,gbpC,pats1,plc,pikG,rckA	UP	biological process
GO:0032101	regulation of response to external stimulus	0.0380623	11	0.0212465	30	0.0468216	0.332571	1.79146	dupA,gcA,svkA,gbpC,erkA,gtaC,canA,plc,phg2,rckA,tsuA	UP	biological process
GO:0010033	response to organic substance	0.0657439	19	0.0432011	61	0.0475134	0.335022	1.52181	ripA,dhkA,grlE,rapgap1,krsB,acrA,gxcT,pikA,erkA,myoG,eppA,zizB,mip1-1,pikB,paxB,DDB_G0267588,pikD,DDB_G0288977,tsuA	UP	biological process
GO:0030010	establishment of cell polarity	0.0103806	3	0.00283286	4	0.0499006	0.344482	3.66436	mip1-1,myoG,tsuA	UP	biological process
GO:0031276	negative regulation of lateral pseudopodium assembly	0.0103806	3	0.00283286	4	0.0499006	0.344482	3.66436	gcA,regA,sgcA	UP	biological process
GO:0071840	cellular component organization or biogenesis	0.16609	48	0.13102	185	0.0499249	0.344482	1.26767	forH,sevA,regA,svkA,forC,pikA,erkA,myoG,gefV,gxcZ,docD,hipA,rapgap1,zizB,DDB_G0287165,mgp1,gxcB,lmbd2B,plc,DDB_G0288977,spkA-1,gcA,lvsB,DDB_G0280527,cnrF,forA,nek2,sgcA,vilA,pikB,gefQ,cycB,kif9,set1,phg2,ripA,mhkD,acpA,vilC,myoM,acapA,DDB_G0279093,forE,mhkC,paxB,DDB_G0279449,gefL,tsuA	UP	biological process
GO:0031589	cell-substrate adhesion	0.0207612	6	0.0092068	13	0.0527915	0.361678	2.25499	forH,rapgap1,krsB,gbpC,paxB,phg2	UP	biological process
GO:0043254	regulation of protein complex assembly	0.0346021	10	0.0191218	27	0.0533854	0.363171	1.80956	ripA,forH,sevA,rapgap1,acpA,forA,forE,gefQ,DDB_G0288977,tsuA	UP	biological process
GO:0051703	intraspecies interaction between organisms	0.0138408	4	0.00495751	7	0.0570282	0.367262	2.79189	DDB_G0277239,docA,pikG,pats1	UP	biological process
GO:0048837	sorus development	0.0138408	4	0.00495751	7	0.0570282	0.367262	2.79189	canA,regA,acrA,forC	UP	biological process
GO:0051705	multi-organism behavior	0.0138408	4	0.00495751	7	0.0570282	0.367262	2.79189	DDB_G0277239,docA,pikG,pats1	UP	biological process
GO:0035176	social behavior	0.0138408	4	0.00495751	7	0.0570282	0.367262	2.79189	DDB_G0277239,docA,pikG,pats1	UP	biological process
GO:0031037	myosin II filament disassembly	0.0138408	4	0.00495751	7	0.0570282	0.367262	2.79189	sgcA,mhkC,gcA,mhkD	UP	biological process
GO:0018202	peptidyl-histidine modification	0.0138408	4	0.00495751	7	0.0570282	0.367262	2.79189	dhkA,dhkL,dhkC,dhkI-1	UP	biological process
GO:0018106	peptidyl-histidine phosphorylation	0.0138408	4	0.00495751	7	0.0570282	0.367262	2.79189	dhkA,dhkL,dhkC,dhkI-1	UP	biological process
GO:0031035	myosin filament disassembly	0.0138408	4	0.00495751	7	0.0570282	0.367262	2.79189	sgcA,mhkC,gcA,mhkD	UP	biological process
GO:1901700	response to oxygen-containing compound	0.0622837	18	0.0417847	59	0.0617928	0.372213	1.49059	ripA,grlE,rapgap1,krsB,gxcT,idhC,pikA,erkA,myoG,eppA,zizB,mip1-1,pikB,paxB,DDB_G0267588,pikD,DDB_G0288977,tsuA	UP	biological process
GO:0048523	negative regulation of cellular process	0.0553633	16	0.036119	51	0.0621186	0.372213	1.5328	ripA,dupA,sevA,regA,krsB,rapgap1,DDB_G0280527,gcA,acpA,forA,sgcA,mgp1,rmp,paxB,dstA,tsuA	UP	biological process
GO:0050793	regulation of developmental process	0.0346021	10	0.01983	28	0.064694	0.374218	1.74493	spkA-1,svkA,pikA,erkA,gtaC,acapA,canA,pikB,phg2,tsuA	UP	biological process
GO:0048869	cellular developmental process	0.0519031	15	0.0339943	48	0.0711474	0.409097	1.52682	forH,dhkA,regA,forC,acrA,pikA,gtaC,yelA,canA,noxB,pikB,dstA,atg6A,phg2,hipA	UP	biological process
GO:0007584	response to nutrient	0.0138408	4	0.00566572	8	0.0834996	0.462822	2.44291	paxB,eppA,tsuA,phg2	UP	biological process
GO:0030837	negative regulation of actin filament polymerization	0.0138408	4	0.00566572	8	0.0834996	0.462822	2.44291	rapgap1,sevA,tsuA,acpA	UP	biological process
GO:0031272	regulation of pseudopodium assembly	0.0138408	4	0.00566572	8	0.0834996	0.462822	2.44291	gcA,regA,tsuA,sgcA	UP	biological process
GO:0043520	regulation of myosin II filament assembly	0.0138408	4	0.00566572	8	0.0834996	0.462822	2.44291	ripA,rapgap1,DDB_G0288977,gefQ	UP	biological process
GO:0070887	cellular response to chemical stimulus	0.0138408	4	0.00566572	8	0.0834996	0.462822	2.44291	dhkA,dhkC,acrA,phg2	UP	biological process
GO:0016477	cell migration	0.0103806	3	0.00354108	5	0.0843236	0.462822	2.93149	paxB,lmbd2B,forA	UP	biological process
GO:0051489	regulation of filopodium assembly	0.0103806	3	0.00354108	5	0.0843236	0.462822	2.93149	mgp1,acapA,phg2	UP	biological process
GO:0031273	negative regulation of pseudopodium assembly	0.0103806	3	0.00354108	5	0.0843236	0.462822	2.93149	gcA,regA,sgcA	UP	biological process
GO:0030041	actin filament polymerization	0.0311419	9	0.0184136	26	0.0891736	0.486676	1.69124	forH,sevA,rapgap1,acpA,forA,myoG,forE,docD,tsuA	UP	biological process
GO:0023014	signal transduction by protein phosphorylation	0.0207612	6	0.0106232	15	0.0900623	0.488765	1.95433	dhkA,dupA,dhkC,dhkL,dhkI-1,erkA	UP	biological process
GO:0019637	organophosphate metabolic process	0.0726644	21	0.0531161	75	0.092572	0.488807	1.36803	ripA,gcA,regA,pikH,acrA,pigV,udkB,pldC,pikA,DDB_G0279053,pikC,Dd5P1,sgcA,sgkA,pip5k3,pikB,plc,DDB_G0272638,DDB_G0267588,pikG,pikD	UP	biological process
GO:0030833	regulation of actin filament polymerization	0.0242215	7	0.0134561	19	0.0980047	0.488807	1.80004	forH,rapgap1,sevA,acpA,forA,forE,tsuA	UP	biological process
GO:0048519	negative regulation of biological process	0.0622837	18	0.0446176	63	0.0988458	0.488807	1.39595	ripA,dhkA,dupA,sevA,krsB,regA,rapgap1,gcA,DDB_G0280527,acpA,forA,sgcA,mgp1,rmp,plc,paxB,dstA,tsuA	UP	biological process
GO:0051261	protein depolymerization	0.017301	5	0.00849858	12	0.102175	0.488807	2.03576	forH,kif9,sevA,DDB_G0287165,acpA	UP	biological process
GO:0007163	establishment or maintenance of cell polarity	0.017301	5	0.00849858	12	0.102175	0.488807	2.03576	gbpC,rapgap1,mip1-1,myoG,tsuA	UP	biological process
GO:0045859	regulation of protein kinase activity	0.0207612	6	0.0113314	16	0.11294	0.488807	1.83218	ripA,dupA,DDB_G0277667,gbpC,DDB_G0295785,DDB_G0267588	UP	biological process
GO:0009190	cyclic nucleotide biosynthetic process	0.0207612	6	0.0113314	16	0.11294	0.488807	1.83218	ripA,gcA,acrA,pikA,sgcA,pikB	UP	biological process
GO:0052652	cyclic purine nucleotide metabolic process	0.0207612	6	0.0113314	16	0.11294	0.488807	1.83218	ripA,gcA,acrA,pikA,sgcA,pikB	UP	biological process
GO:0031333	negative regulation of protein complex assembly	0.0138408	4	0.00637394	9	0.114949	0.488807	2.17147	rapgap1,sevA,tsuA,acpA	UP	biological process
GO:0031036	myosin II filament assembly	0.0138408	4	0.00637394	9	0.114949	0.488807	2.17147	ripA,rapgap1,DDB_G0288977,gefQ	UP	biological process
GO:0043519	regulation of myosin II filament organization	0.0138408	4	0.00637394	9	0.114949	0.488807	2.17147	ripA,rapgap1,DDB_G0288977,gefQ	UP	biological process
GO:0032272	negative regulation of protein polymerization	0.0138408	4	0.00637394	9	0.114949	0.488807	2.17147	rapgap1,sevA,tsuA,acpA	UP	biological process
GO:0050764	regulation of phagocytosis	0.0138408	4	0.00637394	9	0.114949	0.488807	2.17147	ripA,paxB,DDB_G0280527,plc	UP	biological process
GO:0030100	regulation of endocytosis	0.0138408	4	0.00637394	9	0.114949	0.488807	2.17147	ripA,paxB,DDB_G0280527,plc	UP	biological process
GO:1901879	regulation of protein depolymerization	0.0138408	4	0.00637394	9	0.114949	0.488807	2.17147	forH,sevA,DDB_G0287165,acpA	UP	biological process
GO:0031269	pseudopodium assembly	0.0138408	4	0.00637394	9	0.114949	0.488807	2.17147	gcA,regA,tsuA,sgcA	UP	biological process
GO:0060627	regulation of vesicle-mediated transport	0.0138408	4	0.00637394	9	0.114949	0.488807	2.17147	ripA,paxB,DDB_G0280527,plc	UP	biological process
GO:0009187	cyclic nucleotide metabolic process	0.0242215	7	0.0141643	20	0.119154	0.488807	1.71003	ripA,gcA,regA,acrA,pikA,sgcA,pikB	UP	biological process
GO:0080134	regulation of response to stress	0.0242215	7	0.0141643	20	0.119154	0.488807	1.71003	dupA,svkA,erkA,gtaC,canA,phg2,tsuA	UP	biological process
GO:0071822	protein complex subunit organization	0.0761246	22	0.0580737	82	0.119993	0.488807	1.31083	forH,sevA,forC,myoG,docD,rapgap1,DDB_G0287165,gxcB,DDB_G0288977,gcA,forA,sgcA,gefQ,kif9,phg2,ripA,acpA,mhkD,DDB_G0279093,forE,mhkC,tsuA	UP	biological process
GO:0043623	cellular protein complex assembly	0.0415225	12	0.0283286	40	0.122761	0.488807	1.46574	ripA,forH,sevA,rapgap1,acpA,forA,myoG,forE,gefQ,docD,DDB_G0288977,tsuA	UP	biological process
GO:0044085	cellular component biogenesis	0.0899654	26	0.0708215	100	0.125922	0.488807	1.27031	forH,sevA,regA,forC,pikA,myoG,docD,hipA,rapgap1,zizB,DDB_G0287165,mgp1,DDB_G0288977,gcA,lvsB,forA,sgcA,pikB,gefQ,phg2,ripA,acpA,acapA,DDB_G0279093,forE,tsuA	UP	biological process
GO:0006066	alcohol metabolic process	0.0103806	3	0.00424929	6	0.126287	0.488807	2.44291	Dd5P1,plc,ugt52	UP	biological process
GO:0044671	sorocarp spore cell differentiation	0.0103806	3	0.00424929	6	0.126287	0.488807	2.44291	canA,forC,acrA	UP	biological process
GO:0031275	regulation of lateral pseudopodium assembly	0.0103806	3	0.00424929	6	0.126287	0.488807	2.44291	gcA,regA,sgcA	UP	biological process
GO:0051235	maintenance of location	0.0103806	3	0.00424929	6	0.126287	0.488807	2.44291	kif9,regA,vps5	UP	biological process
GO:0031271	lateral pseudopodium assembly	0.0103806	3	0.00424929	6	0.126287	0.488807	2.44291	gcA,regA,sgcA	UP	biological process
GO:0006182	cGMP biosynthetic process	0.0103806	3	0.00424929	6	0.126287	0.488807	2.44291	ripA,gcA,sgcA	UP	biological process
GO:0008150	biological_process	0.920415	266	0.898725	1269	0.128523	0.488807	1.02413	glkA,forH,vps13A,svkA,DDB_G0286929,DDB_G0271844,DDB_G0295785,DDB_G0281809,gxcJJ,gefG,gefV,DDB_G0278909,rcdII,docD,dstD,hipA,dhkA,dupA,dhkC,pikH,roco9,sgkC,DDB_G0286613,psmD14,mgp1,DDB_G0291155,DDB_G0270864,lmbd2B,tgrR1,DDB_G0284619,grlE,tipA,gacF,idhC,DDB_G0286543,gtaC,DDB_G0272092,sgcA,yelA,DDB_G0278665,rmp,pikB,gefQ,DDB_G0270902,DDB_G0293138,DDB_G0283057,gxcM,DDB_G0268948,abpF,dhkI-1,mhkD,DDB_G…	UP	biological process
GO:0030154	cell differentiation	0.0380623	11	0.026204	37	0.141253	0.488807	1.45254	dhkA,regA,forC,acrA,gtaC,yelA,canA,noxB,dstA,atg6A,hipA	UP	biological process
GO:0030832	regulation of actin filament length	0.0242215	7	0.0148725	21	0.142467	0.488807	1.6286	forH,rapgap1,sevA,acpA,forA,forE,tsuA	UP	biological process
GO:0008064	regulation of actin polymerization or depolymerization	0.0242215	7	0.0148725	21	0.142467	0.488807	1.6286	forH,rapgap1,sevA,acpA,forA,forE,tsuA	UP	biological process
GO:0032271	regulation of protein polymerization	0.0242215	7	0.0148725	21	0.142467	0.488807	1.6286	forH,rapgap1,sevA,acpA,forA,forE,tsuA	UP	biological process
GO:0008154	actin polymerization or depolymerization	0.0311419	9	0.0205382	29	0.144007	0.488807	1.51629	forH,sevA,rapgap1,acpA,forA,myoG,forE,docD,tsuA	UP	biological process
GO:0051258	protein polymerization	0.0311419	9	0.0205382	29	0.144007	0.488807	1.51629	forH,sevA,rapgap1,acpA,forA,myoG,forE,docD,tsuA	UP	biological process
GO:0051704	multi-organism process	0.0484429	14	0.0354108	50	0.149257	0.488807	1.36803	DDB_G0277239,dupA,pikH,acpA,docA,pikA,erkA,pikC,pats1,acapA,vilA,rmp,pikB,pikG	UP	biological process
GO:0031034	myosin filament assembly	0.0138408	4	0.00708215	10	0.150781	0.488807	1.95433	ripA,rapgap1,DDB_G0288977,gefQ	UP	biological process
GO:0009628	response to abiotic stimulus	0.0415225	12	0.029745	42	0.156469	0.488807	1.39595	spkA-1,lvsB,regA,svkA,DDB_G0277667,cnrF,myoM,mgp1,canA,vilA,gefL,DDB_G0272486	UP	biological process
GO:0001932	regulation of protein phosphorylation	0.0207612	6	0.0127479	18	0.166447	0.488807	1.6286	ripA,dupA,DDB_G0277667,gbpC,DDB_G0295785,DDB_G0267588	UP	biological process
GO:0043549	regulation of kinase activity	0.0207612	6	0.0127479	18	0.166447	0.488807	1.6286	ripA,dupA,DDB_G0277667,gbpC,DDB_G0295785,DDB_G0267588	UP	biological process
GO:0032879	regulation of localization	0.0276817	8	0.0184136	26	0.1672	0.488807	1.50333	ripA,DDB_G0280527,rapgap1,regA,gbpC,mgp1,plc,paxB	UP	biological process
GO:0043934	sporulation	0.0276817	8	0.0184136	26	0.1672	0.488807	1.50333	dhkA,regA,acrA,acapA,yelA,noxB,atg6A,hipA	UP	biological process
GO:0043326	chemotaxis to folate	0.0103806	3	0.00495751	7	0.174117	0.488807	2.09392	paxB,eppA,tsuA	UP	biological process
GO:0051593	response to folic acid	0.0103806	3	0.00495751	7	0.174117	0.488807	2.09392	paxB,eppA,tsuA	UP	biological process
GO:1901615	organic hydroxy compound metabolic process	0.0103806	3	0.00495751	7	0.174117	0.488807	2.09392	Dd5P1,plc,ugt52	UP	biological process
GO:0030834	regulation of actin filament depolymerization	0.0103806	3	0.00495751	7	0.174117	0.488807	2.09392	forH,sevA,acpA	UP	biological process
GO:0060176	regulation of aggregation involved in sorocarp development	0.0103806	3	0.00495751	7	0.174117	0.488807	2.09392	erkA,gtaC,tsuA	UP	biological process
GO:0048585	negative regulation of response to stimulus	0.0103806	3	0.00495751	7	0.174117	0.488807	2.09392	dupA,DDB_G0280527,plc	UP	biological process
GO:0033273	response to vitamin	0.0103806	3	0.00495751	7	0.174117	0.488807	2.09392	paxB,eppA,tsuA	UP	biological process
GO:0007049	cell cycle	0.0622837	18	0.0488669	69	0.176326	0.488807	1.27456	spkA-1,gxcT,svkA,sepA,DDB_G0277667,DDB_G0276029,DDB_G0295785,acapA,erkA,pats1,zizB,nek2,mhkC,cycB,paxB,msh2,kif9,phg2	UP	biological process
GO:0051707	response to other organism	0.0380623	11	0.0276204	39	0.179549	0.488807	1.37805	dupA,pikH,acpA,pikA,erkA,pikC,acapA,vilA,rmp,pikB,pikG	UP	biological process
GO:0009607	response to biotic stimulus	0.0380623	11	0.0276204	39	0.179549	0.488807	1.37805	dupA,pikH,acpA,pikA,erkA,pikC,acapA,vilA,rmp,pikB,pikG	UP	biological process
GO:0043207	response to external biotic stimulus	0.0380623	11	0.0276204	39	0.179549	0.488807	1.37805	dupA,pikH,acpA,pikA,erkA,pikC,acapA,vilA,rmp,pikB,pikG	UP	biological process
GO:0035335	peptidyl-tyrosine dephosphorylation	0.0138408	4	0.00779037	11	0.190262	0.488807	1.77666	ptpA1-1,DDB_G0278311,mkpA,mpl3	UP	biological process
GO:0043244	regulation of protein complex disassembly	0.0138408	4	0.00779037	11	0.190262	0.488807	1.77666	forH,sevA,DDB_G0287165,acpA	UP	biological process
GO:0032989	cellular component morphogenesis	0.017301	5	0.0106232	15	0.195795	0.488807	1.6286	forH,pikA,pikB,phg2,hipA	UP	biological process
GO:0051239	regulation of multicellular organismal process	0.0207612	6	0.0134561	19	0.196594	0.488807	1.54289	svkA,gtaC,erkA,canA,tsuA,phg2	UP	biological process
GO:0051338	regulation of transferase activity	0.0207612	6	0.0134561	19	0.196594	0.488807	1.54289	ripA,dupA,DDB_G0277667,gbpC,DDB_G0295785,DDB_G0267588	UP	biological process
GO:2000026	regulation of multicellular organismal development	0.0207612	6	0.0134561	19	0.196594	0.488807	1.54289	svkA,gtaC,erkA,canA,tsuA,phg2	UP	biological process
GO:0031155	regulation of fruiting body development	0.0207612	6	0.0134561	19	0.196594	0.488807	1.54289	svkA,gtaC,erkA,canA,tsuA,phg2	UP	biological process
GO:0075260	regulation of spore-bearing organ development	0.0207612	6	0.0134561	19	0.196594	0.488807	1.54289	svkA,gtaC,erkA,canA,tsuA,phg2	UP	biological process
GO:0031156	regulation of sorocarp development	0.0207612	6	0.0134561	19	0.196594	0.488807	1.54289	svkA,gtaC,erkA,canA,tsuA,phg2	UP	biological process
GO:2000241	regulation of reproductive process	0.0207612	6	0.0134561	19	0.196594	0.488807	1.54289	svkA,gtaC,erkA,canA,tsuA,phg2	UP	biological process
GO:0032107	regulation of response to nutrient levels	0.0207612	6	0.0134561	19	0.196594	0.488807	1.54289	svkA,gtaC,erkA,canA,tsuA,phg2	UP	biological process
GO:0080135	regulation of cellular response to stress	0.0207612	6	0.0134561	19	0.196594	0.488807	1.54289	svkA,gtaC,erkA,canA,tsuA,phg2	UP	biological process
GO:0032104	regulation of response to extracellular stimulus	0.0207612	6	0.0134561	19	0.196594	0.488807	1.54289	svkA,gtaC,erkA,canA,tsuA,phg2	UP	biological process
GO:0090407	organophosphate biosynthetic process	0.0415225	12	0.0318697	45	0.214897	0.52822	1.30288	ripA,gcA,pigV,acrA,udkB,pikA,pikC,sgkA,sgcA,pikB,plc,DDB_G0267588	UP	biological process
GO:0007015	actin filament organization	0.0415225	12	0.0318697	45	0.214897	0.52822	1.30288	forH,sevA,forC,rapgap1,acpA,forA,myoG,forE,gxcB,docD,phg2,tsuA	UP	biological process
GO:0090066	regulation of anatomical structure size	0.0242215	7	0.0169972	24	0.223744	0.544619	1.42503	forH,sevA,rapgap1,acpA,forA,forE,tsuA	UP	biological process
GO:0032535	regulation of cellular component size	0.0242215	7	0.0169972	24	0.223744	0.544619	1.42503	forH,sevA,rapgap1,acpA,forA,forE,tsuA	UP	biological process
GO:0043200	response to amino acid	0.0103806	3	0.00566572	8	0.226079	0.544619	1.83218	paxB,eppA,tsuA	UP	biological process
GO:0006643	membrane lipid metabolic process	0.0103806	3	0.00566572	8	0.226079	0.544619	1.83218	DDB_G0292446,pigV,sgkA	UP	biological process
GO:0007018	microtubule-based movement	0.0103806	3	0.00566572	8	0.226079	0.544619	1.83218	kif3,kif9,kif1	UP	biological process
GO:0051270	regulation of cellular component movement	0.0103806	3	0.00566572	8	0.226079	0.544619	1.83218	mgp1,gbpC,rapgap1	UP	biological process
GO:0031149	sorocarp stalk cell differentiation	0.0103806	3	0.00566572	8	0.226079	0.544619	1.83218	canA,dstA,gtaC	UP	biological process
GO:0046068	cGMP metabolic process	0.0103806	3	0.00566572	8	0.226079	0.544619	1.83218	ripA,gcA,sgcA	UP	biological process
GO:0042325	regulation of phosphorylation	0.0207612	6	0.0141643	20	0.228606	0.549335	1.46574	ripA,dupA,DDB_G0277667,gbpC,DDB_G0295785,DDB_G0267588	UP	biological process
GO:0031150	sorocarp stalk development	0.0138408	4	0.00849858	12	0.232586	0.549335	1.6286	dhkA,canA,dstA,gtaC	UP	biological process
GO:0009314	response to radiation	0.0138408	4	0.00849858	12	0.232586	0.549335	1.6286	mgp1,vilA,gefL,DDB_G0272486	UP	biological process
GO:0042331	phototaxis	0.0138408	4	0.00849858	12	0.232586	0.549335	1.6286	mgp1,vilA,gefL,DDB_G0272486	UP	biological process
GO:0009416	response to light stimulus	0.0138408	4	0.00849858	12	0.232586	0.549335	1.6286	mgp1,vilA,gefL,DDB_G0272486	UP	biological process
GO:0009453	energy taxis	0.0138408	4	0.00849858	12	0.232586	0.549335	1.6286	mgp1,vilA,gefL,DDB_G0272486	UP	biological process
GO:0050920	regulation of chemotaxis	0.0138408	4	0.00849858	12	0.232586	0.549335	1.6286	gbpC,gcA,plc,rckA	UP	biological process
GO:0050795	regulation of behavior	0.0138408	4	0.00849858	12	0.232586	0.549335	1.6286	gbpC,gcA,plc,rckA	UP	biological process
GO:0000278	mitotic cell cycle	0.0415225	12	0.0325779	46	0.236217	0.555197	1.27456	spkA-1,gxcT,sepA,acapA,erkA,pats1,zizB,mhkC,cycB,paxB,kif9,phg2	UP	biological process
GO:1903047	mitotic cell cycle process	0.0415225	12	0.0325779	46	0.236217	0.555197	1.27456	spkA-1,gxcT,sepA,acapA,erkA,pats1,zizB,mhkC,cycB,paxB,kif9,phg2	UP	biological process
GO:0006461	protein complex assembly	0.0484429	14	0.0389518	55	0.239661	0.560563	1.24366	ripA,forH,sevA,rapgap1,acpA,forA,myoG,DDB_G0287165,DDB_G0279093,forE,gefQ,docD,DDB_G0288977,tsuA	UP	biological process
GO:0070271	protein complex biogenesis	0.0484429	14	0.0389518	55	0.239661	0.560563	1.24366	ripA,forH,sevA,rapgap1,acpA,forA,myoG,DDB_G0287165,DDB_G0279093,forE,gefQ,docD,DDB_G0288977,tsuA	UP	biological process
GO:0006970	response to osmotic stress	0.0276817	8	0.0205382	29	0.24568	0.573253	1.34781	spkA-1,lvsB,regA,svkA,DDB_G0277667,cnrF,myoM,canA	UP	biological process
GO:0022402	cell cycle process	0.0449827	13	0.036119	51	0.248729	0.57897	1.2454	spkA-1,gxcT,sepA,acapA,erkA,pats1,nek2,zizB,mhkC,cycB,paxB,kif9,phg2	UP	biological process
GO:0030435	sporulation resulting in formation of a cellular spore	0.0242215	7	0.0177054	25	0.253907	0.588188	1.36803	dhkA,regA,acrA,yelA,noxB,atg6A,hipA	UP	biological process
GO:0048646	anatomical structure formation involved in morphogenesis	0.0242215	7	0.0177054	25	0.253907	0.588188	1.36803	dhkA,regA,acrA,yelA,noxB,atg6A,hipA	UP	biological process
GO:0009617	response to bacterium	0.0311419	9	0.0240793	34	0.263909	0.609894	1.2933	dupA,pikH,acpA,pikA,erkA,pikC,acapA,pikB,pikG	UP	biological process
GO:0065008	regulation of biological quality	0.0380623	11	0.0304533	43	0.268521	0.614396	1.24986	forH,sevA,regA,rapgap1,acpA,erkA,forA,vps5,forE,kif9,tsuA	UP	biological process
GO:0046058	cAMP metabolic process	0.017301	5	0.0120397	17	0.270085	0.614396	1.437	ripA,pikA,regA,acrA,pikB	UP	biological process
GO:0019220	regulation of phosphate metabolic process	0.0276817	8	0.0212465	30	0.27423	0.614631	1.30288	ripA,dupA,DDB_G0277667,gbpC,DDB_G0295785,pikA,pikB,DDB_G0267588	UP	biological process
GO:0051174	regulation of phosphorus metabolic process	0.0276817	8	0.0212465	30	0.27423	0.614631	1.30288	ripA,dupA,DDB_G0277667,gbpC,DDB_G0295785,pikA,pikB,DDB_G0267588	UP	biological process
GO:0051494	negative regulation of cytoskeleton organization	0.0138408	4	0.0092068	13	0.276931	0.617297	1.50333	rapgap1,sevA,tsuA,acpA	UP	biological process
GO:0045860	positive regulation of protein kinase activity	0.0103806	3	0.00637394	9	0.280531	0.617297	1.6286	ripA,gbpC,DDB_G0267588	UP	biological process
GO:0001101	response to acid chemical	0.0103806	3	0.00637394	9	0.280531	0.617297	1.6286	paxB,eppA,tsuA	UP	biological process
GO:0045010	actin nucleation	0.0103806	3	0.00637394	9	0.280531	0.617297	1.6286	forE,forH,forA	UP	biological process
GO:0033674	positive regulation of kinase activity	0.0103806	3	0.00637394	9	0.280531	0.617297	1.6286	ripA,gbpC,DDB_G0267588	UP	biological process
GO:0051347	positive regulation of transferase activity	0.0103806	3	0.00637394	9	0.280531	0.617297	1.6286	ripA,gbpC,DDB_G0267588	UP	biological process
GO:0051050	positive regulation of transport	0.0103806	3	0.00637394	9	0.280531	0.617297	1.6286	paxB,DDB_G0280527,regA	UP	biological process
GO:0030042	actin filament depolymerization	0.0103806	3	0.00637394	9	0.280531	0.617297	1.6286	forH,sevA,acpA	UP	biological process
GO:0006887	exocytosis	0.0207612	6	0.0155807	22	0.29688	0.62319	1.33249	lvsB,exoc7,acapA,mgp1,gxcB,paxB	UP	biological process
GO:0031152	aggregation involved in sorocarp development	0.0415225	12	0.0347025	49	0.304546	0.62319	1.19653	ripA,dupA,grlE,krsB,pikA,erkA,gtaC,mip1-1,pikD,set1,tsuA,gxcA	UP	biological process
GO:0034622	cellular macromolecular complex assembly	0.0415225	12	0.0347025	49	0.304546	0.62319	1.19653	ripA,forH,sevA,rapgap1,acpA,forA,myoG,forE,gefQ,docD,DDB_G0288977,tsuA	UP	biological process
GO:0051049	regulation of transport	0.017301	5	0.0127479	18	0.309325	0.62319	1.35717	ripA,paxB,DDB_G0280527,regA,plc	UP	biological process
GO:0007186	G-protein coupled receptor signaling pathway	0.017301	5	0.0127479	18	0.309325	0.62319	1.35717	grlE,pikA,erkA,pikB,rckA	UP	biological process
GO:1903664	regulation of asexual reproduction	0.0242215	7	0.0191218	27	0.317357	0.62319	1.26669	svkA,erkA,sgkA,gtaC,canA,phg2,tsuA	UP	biological process
GO:0006171	cAMP biosynthetic process	0.0138408	4	0.00991501	14	0.3225	0.62319	1.39595	ripA,pikA,acrA,pikB	UP	biological process
GO:0000902	cell morphogenesis	0.0138408	4	0.00991501	14	0.3225	0.62319	1.39595	forH,pikA,pikB,phg2	UP	biological process
GO:0010639	negative regulation of organelle organization	0.0138408	4	0.00991501	14	0.3225	0.62319	1.39595	rapgap1,sevA,tsuA,acpA	UP	biological process
GO:0040012	regulation of locomotion	0.0138408	4	0.00991501	14	0.3225	0.62319	1.39595	gbpC,gcA,plc,rckA	UP	biological process
GO:0031399	regulation of protein modification process	0.0207612	6	0.016289	23	0.332443	0.62319	1.27456	ripA,dupA,DDB_G0277667,gbpC,DDB_G0295785,DDB_G0267588	UP	biological process
GO:0031279	regulation of cyclase activity	0.0103806	3	0.00708215	10	0.336017	0.62319	1.46574	ripA,pikA,pikB	UP	biological process
GO:0000280	nuclear division	0.0103806	3	0.00708215	10	0.336017	0.62319	1.46574	kif9,erkA,cycB	UP	biological process
GO:0007067	mitotic nuclear division	0.0103806	3	0.00708215	10	0.336017	0.62319	1.46574	kif9,erkA,cycB	UP	biological process
GO:0051339	regulation of lyase activity	0.0103806	3	0.00708215	10	0.336017	0.62319	1.46574	ripA,pikA,pikB	UP	biological process
GO:0045761	regulation of adenylate cyclase activity	0.0103806	3	0.00708215	10	0.336017	0.62319	1.46574	ripA,pikA,pikB	UP	biological process
GO:0043933	macromolecular complex subunit organization	0.0795848	23	0.072238	102	0.345808	0.634856	1.1017	forH,sevA,forC,myoG,docD,rapgap1,DDB_G0287165,gxcB,DDB_G0288977,gcA,forA,sgcA,gefQ,kif9,set1,phg2,ripA,mhkD,acpA,DDB_G0279093,forE,mhkC,tsuA	UP	biological process
GO:0051301	cell division	0.0415225	12	0.036119	51	0.352776	0.642984	1.1496	spkA-1,gxcT,svkA,sepA,acapA,erkA,zizB,pats1,mhkC,cycB,paxB,phg2	UP	biological process
GO:0051495	positive regulation of cytoskeleton organization	0.0138408	4	0.0106232	15	0.368554	0.66677	1.30288	forE,forH,forA,DDB_G0287165	UP	biological process
GO:0016567	protein ubiquitination	0.0138408	4	0.0106232	15	0.368554	0.66677	1.30288	ube2m,mip1-1,DDB_G0285063,DDB_G0292642	UP	biological process
GO:0010638	positive regulation of organelle organization	0.0138408	4	0.0106232	15	0.368554	0.66677	1.30288	forE,forH,forA,DDB_G0287165	UP	biological process
GO:0048522	positive regulation of cellular process	0.0380623	11	0.0332861	47	0.368678	0.66677	1.14349	ripA,forH,DDB_G0280527,regA,svkA,gbpC,forA,DDB_G0287165,forE,paxB,DDB_G0267588	UP	biological process
GO:0065003	macromolecular complex assembly	0.0484429	14	0.0432011	61	0.369277	0.66677	1.12133	ripA,forH,sevA,rapgap1,acpA,forA,myoG,DDB_G0287165,DDB_G0279093,forE,gefQ,docD,DDB_G0288977,tsuA	UP	biological process
GO:0000910	cytokinesis	0.0311419	9	0.0269122	38	0.37601	0.675141	1.15717	spkA-1,gxcT,sepA,acapA,pats1,zizB,mhkC,paxB,phg2	UP	biological process
GO:0000281	mitotic cytokinesis	0.0311419	9	0.0269122	38	0.37601	0.675141	1.15717	spkA-1,gxcT,sepA,acapA,pats1,zizB,mhkC,paxB,phg2	UP	biological process
GO:0061640	cytoskeleton-dependent cytokinesis	0.0311419	9	0.0269122	38	0.37601	0.675141	1.15717	spkA-1,gxcT,sepA,acapA,pats1,zizB,mhkC,paxB,phg2	UP	biological process
GO:0009260	ribonucleotide biosynthetic process	0.0242215	7	0.0205382	29	0.383233	0.685561	1.17933	ripA,gcA,acrA,udkB,pikA,sgcA,pikB	UP	biological process
GO:0046390	ribose phosphate biosynthetic process	0.0242215	7	0.0205382	29	0.383233	0.685561	1.17933	ripA,gcA,acrA,udkB,pikA,sgcA,pikB	UP	biological process
GO:0051130	positive regulation of cellular component organization	0.017301	5	0.0141643	20	0.389548	0.687265	1.22145	forE,forH,DDB_G0280527,forA,DDB_G0287165	UP	biological process
GO:0042327	positive regulation of phosphorylation	0.0103806	3	0.00779037	11	0.3913	0.687265	1.33249	ripA,gbpC,DDB_G0267588	UP	biological process
GO:0030838	positive regulation of actin filament polymerization	0.0103806	3	0.00779037	11	0.3913	0.687265	1.33249	forE,forH,forA	UP	biological process
GO:1902580	single-organism cellular localization	0.0103806	3	0.00779037	11	0.3913	0.687265	1.33249	kif9,kif1,myoG	UP	biological process
GO:0001934	positive regulation of protein phosphorylation	0.0103806	3	0.00779037	11	0.3913	0.687265	1.33249	ripA,gbpC,DDB_G0267588	UP	biological process
GO:0046777	protein autophosphorylation	0.0103806	3	0.00779037	11	0.3913	0.687265	1.33249	dhkA,krsB,svkA	UP	biological process
GO:0006972	hyperosmotic response	0.0103806	3	0.00779037	11	0.3913	0.687265	1.33249	myoM,svkA,DDB_G0277667	UP	biological process
GO:0048285	organelle fission	0.0103806	3	0.00779037	11	0.3913	0.687265	1.33249	kif9,erkA,cycB	UP	biological process
GO:0044262	cellular carbohydrate metabolic process	0.0103806	3	0.00779037	11	0.3913	0.687265	1.33249	glkA,idhC,Dd5P1	UP	biological process
GO:0031401	positive regulation of protein modification process	0.0103806	3	0.00779037	11	0.3913	0.687265	1.33249	ripA,gbpC,DDB_G0267588	UP	biological process
GO:0006909	phagocytosis	0.0276817	8	0.0240793	34	0.395083	0.692651	1.1496	myoE,ripA,lvsB,DDB_G0280527,plc,paxB,phg2,DDB_G0272486	UP	biological process
GO:0007155	cell adhesion	0.0207612	6	0.0177054	25	0.404714	0.706968	1.1726	forH,rapgap1,krsB,gbpC,paxB,phg2	UP	biological process
GO:0022610	biological adhesion	0.0207612	6	0.0177054	25	0.404714	0.706968	1.1726	forH,rapgap1,krsB,gbpC,paxB,phg2	UP	biological process
GO:0007033	vacuole organization	0.0138408	4	0.0113314	16	0.414431	0.710291	1.22145	mgp1,lvsB,acapA,cnrF	UP	biological process
GO:0007017	microtubule-based process	0.017301	5	0.0148725	21	0.429636	0.710291	1.16329	kif3,kif9,kif1,DDB_G0287165,nek2	UP	biological process
GO:0032940	secretion by cell	0.0207612	6	0.0184136	26	0.440786	0.710291	1.1275	lvsB,exoc7,acapA,mgp1,gxcB,paxB	UP	biological process
GO:0010604	positive regulation of macromolecule metabolic process	0.0207612	6	0.0184136	26	0.440786	0.710291	1.1275	ripA,gbpC,cldA,DDB_G0267588,dstA,phg2	UP	biological process
GO:0046903	secretion	0.0207612	6	0.0184136	26	0.440786	0.710291	1.1275	lvsB,exoc7,acapA,mgp1,gxcB,paxB	UP	biological process
GO:0030808	regulation of nucleotide biosynthetic process	0.0103806	3	0.00849858	12	0.445378	0.710291	1.22145	ripA,pikA,pikB	UP	biological process
GO:0030799	regulation of cyclic nucleotide metabolic process	0.0103806	3	0.00849858	12	0.445378	0.710291	1.22145	ripA,pikA,pikB	UP	biological process
GO:0044089	positive regulation of cellular component biogenesis	0.0103806	3	0.00849858	12	0.445378	0.710291	1.22145	forE,forH,forA	UP	biological process
GO:0032273	positive regulation of protein polymerization	0.0103806	3	0.00849858	12	0.445378	0.710291	1.22145	forE,forH,forA	UP	biological process
GO:0031334	positive regulation of protein complex assembly	0.0103806	3	0.00849858	12	0.445378	0.710291	1.22145	forE,forH,forA	UP	biological process
GO:0006140	regulation of nucleotide metabolic process	0.0103806	3	0.00849858	12	0.445378	0.710291	1.22145	ripA,pikA,pikB	UP	biological process
GO:0071900	regulation of protein serine/threonine kinase activity	0.0103806	3	0.00849858	12	0.445378	0.710291	1.22145	dupA,DDB_G0295785,DDB_G0277667	UP	biological process
GO:0030817	regulation of cAMP biosynthetic process	0.0103806	3	0.00849858	12	0.445378	0.710291	1.22145	ripA,pikA,pikB	UP	biological process
GO:1900371	regulation of purine nucleotide biosynthetic process	0.0103806	3	0.00849858	12	0.445378	0.710291	1.22145	ripA,pikA,pikB	UP	biological process
GO:0030802	regulation of cyclic nucleotide biosynthetic process	0.0103806	3	0.00849858	12	0.445378	0.710291	1.22145	ripA,pikA,pikB	UP	biological process
GO:0030814	regulation of cAMP metabolic process	0.0103806	3	0.00849858	12	0.445378	0.710291	1.22145	ripA,pikA,pikB	UP	biological process
GO:1900542	regulation of purine nucleotide metabolic process	0.0103806	3	0.00849858	12	0.445378	0.710291	1.22145	ripA,pikA,pikB	UP	biological process
GO:0032446	protein modification by small protein conjugation	0.0138408	4	0.0120397	17	0.459557	0.710291	1.1496	ube2m,mip1-1,DDB_G0285063,DDB_G0292642	UP	biological process
GO:0009653	anatomical structure morphogenesis	0.0380623	11	0.036119	51	0.47263	0.72933	1.0538	forH,dhkA,regA,acrA,pikA,yelA,noxB,pikB,atg6A,phg2,hipA	UP	biological process
GO:0009152	purine ribonucleotide biosynthetic process	0.0207612	6	0.0191218	27	0.476435	0.734029	1.08574	ripA,gcA,acrA,pikA,sgcA,pikB	UP	biological process
GO:0019935	cyclic-nucleotide-mediated signaling	0.0103806	3	0.0092068	13	0.497472	0.741403	1.1275	dhkA,gbpC,pakE	UP	biological process
GO:0051247	positive regulation of protein metabolic process	0.0103806	3	0.0092068	13	0.497472	0.741403	1.1275	ripA,gbpC,DDB_G0267588	UP	biological process
GO:0000226	microtubule cytoskeleton organization	0.0103806	3	0.0092068	13	0.497472	0.741403	1.1275	kif9,DDB_G0287165,nek2	UP	biological process
GO:0032270	positive regulation of cellular protein metabolic process	0.0103806	3	0.0092068	13	0.497472	0.741403	1.1275	ripA,gbpC,DDB_G0267588	UP	biological process
GO:0006164	purine nucleotide biosynthetic process	0.0207612	6	0.01983	28	0.511409	0.741403	1.04696	ripA,gcA,acrA,pikA,sgcA,pikB	UP	biological process
GO:0009165	nucleotide biosynthetic process	0.0242215	7	0.0233711	33	0.51444	0.741403	1.03638	ripA,gcA,acrA,udkB,pikA,sgcA,pikB	UP	biological process
GO:1901293	nucleoside phosphate biosynthetic process	0.0242215	7	0.0233711	33	0.51444	0.741403	1.03638	ripA,gcA,acrA,udkB,pikA,sgcA,pikB	UP	biological process
GO:0018193	peptidyl-amino acid modification	0.0242215	7	0.0233711	33	0.51444	0.741403	1.03638	dhkA,dhkL,dhkC,dhkI-1,mhkC,set1,phg2	UP	biological process
GO:1902582	single-organism intracellular transport	0.0207612	6	0.0205382	29	0.545491	0.741403	1.01086	lvsB,regA,acapA,vps5,kif1,vps28	UP	biological process
GO:0072522	purine-containing compound biosynthetic process	0.0207612	6	0.0205382	29	0.545491	0.741403	1.01086	ripA,gcA,acrA,pikA,sgcA,pikB	UP	biological process
GO:0031288	sorocarp morphogenesis	0.0138408	4	0.0134561	19	0.54572	0.741403	1.02859	dhkA,regA,acrA,atg6A	UP	biological process
GO:0010562	positive regulation of phosphorus metabolic process	0.0103806	3	0.00991501	14	0.547006	0.741403	1.04696	ripA,gbpC,DDB_G0267588	UP	biological process
GO:0045937	positive regulation of phosphate metabolic process	0.0103806	3	0.00991501	14	0.547006	0.741403	1.04696	ripA,gbpC,DDB_G0267588	UP	biological process
GO:0044267	cellular protein metabolic process	0.211073	61	0.215297	304	0.592273	0.783747	0.980377	glkA,ube2m,krsB,svkA,sepA,DDB_G0290621,DDB_G0277539,DDB_G0295785,ptpA1-1,erkA,DDB_G0282105,DDB_G0278909,ndrD,DDB_G0267588,DDB_G0268876,DDB_G0278535,dhkA,dupA,dhkC,dhkL,roco9,arkA,gbpC,DDB_G0267686,pats1,roco5,DDB_G0278311,pakE,DDB_G0285063,rckA,spkA-1,kinY,DDB_G0282895,DDB_G0272092,nek2,DDB_G0272680,DDB_G0278665,mip1-1,roco8,DDB_G0283821,set1,phg2,ripA,dst3,pigV,DDB_G0277667,dhkI-1,mhkD,roco7,dyr…	UP	biological process
GO:0016050	vesicle organization	0.0103806	3	0.0106232	15	0.593584	0.783781	0.977163	mgp1,lvsB,cnrF	UP	biological process
GO:0019538	protein metabolic process	0.217993	63	0.22238	314	0.593921	0.783781	0.980275	glkA,ube2m,krsB,svkA,sepA,DDB_G0290621,DDB_G0277539,DDB_G0295785,ptpA1-1,erkA,DDB_G0282105,DDB_G0278909,ndrD,DDB_G0267588,DDB_G0268876,DDB_G0278535,dhkA,dupA,dhkC,dhkL,roco9,arkA,gbpC,DDB_G0267686,pats1,psmD14,roco5,DDB_G0278311,pakE,DDB_G0285063,rckA,spkA-1,kinY,DDB_G0282895,DDB_G0272092,nek2,DDB_G0272680,DDB_G0278665,mip1-1,roco8,DDB_G0283821,set1,phg2,ripA,dst3,pigV,DDB_G0277667,dhkI-1,mhkD,ro…	UP	biological process
GO:1901137	carbohydrate derivative biosynthetic process	0.0276817	8	0.0290368	41	0.602957	0.79462	0.953329	ripA,gcA,pigV,acrA,udkB,pikA,sgcA,pikB	UP	biological process
GO:0009259	ribonucleotide metabolic process	0.0276817	8	0.029745	42	0.629833	0.820487	0.930631	ripA,gcA,regA,acrA,udkB,pikA,sgcA,pikB	UP	biological process
GO:0051726	regulation of cell cycle	0.0103806	3	0.0113314	16	0.636959	0.820487	0.91609	DDB_G0276029,DDB_G0295785,DDB_G0277667	UP	biological process
GO:0019932	second-messenger-mediated signaling	0.0103806	3	0.0120397	17	0.677009	0.858018	0.862202	dhkA,gbpC,pakE	UP	biological process
GO:0044711	single-organism biosynthetic process	0.0449827	13	0.0495751	70	0.678531	0.858018	0.907365	ripA,gcA,pigV,acrA,udkB,pikA,pikC,sgkA,sgcA,pikB,plc,DDB_G0267588,ugt52	UP	biological process
GO:0044710	single-organism metabolic process	0.128028	37	0.135977	192	0.678598	0.858018	0.941537	glkA,regA,pldC,pikA,erkA,pikC,DDB_G0292746,DDB_G0267588,msh6,msh2,dhkA,dupA,dhkC,pikH,dhkL,plc,pikD,DDB_G0283977,gcA,acrA,idhC,DDB_G0279053,sgcA,pikB,DDB_G0272638,noxB,DDB_G0292446,set1,ugt52,ripA,pigV,udkB,dhkI-1,Dd5P1,sgkA,pip5k3,pikG	UP	biological process
GO:0019693	ribose phosphate metabolic process	0.0276817	8	0.0311615	44	0.680486	0.85928	0.88833	ripA,gcA,regA,acrA,udkB,pikA,sgcA,pikB	UP	biological process
GO:0009117	nucleotide metabolic process	0.0311419	9	0.0354108	50	0.697198	0.878087	0.879446	ripA,gcA,regA,acrA,udkB,pikA,DDB_G0279053,sgcA,pikB	UP	biological process
GO:0006753	nucleoside phosphate metabolic process	0.0311419	9	0.0354108	50	0.697198	0.878087	0.879446	ripA,gcA,regA,acrA,udkB,pikA,DDB_G0279053,sgcA,pikB	UP	biological process
GO:0009150	purine ribonucleotide metabolic process	0.0242215	7	0.0283286	40	0.712584	0.885915	0.855017	ripA,gcA,regA,acrA,pikA,sgcA,pikB	UP	biological process
GO:0010628	positive regulation of gene expression	0.0103806	3	0.0127479	18	0.713713	0.886179	0.814302	cldA,dstA,phg2	UP	biological process
GO:0070647	protein modification by small protein conjugation or removal	0.0138408	4	0.0169972	24	0.724811	0.898802	0.814302	ube2m,DDB_G0285063,mip1-1,DDB_G0292642	UP	biological process
GO:0006163	purine nucleotide metabolic process	0.0242215	7	0.0290368	41	0.735965	0.911465	0.834163	ripA,gcA,regA,acrA,pikA,sgcA,pikB	UP	biological process
GO:1902578	single-organism localization	0.0726644	21	0.0814448	115	0.73755	0.912258	0.892192	myoE,ripA,lvsB,DDB_G0280527,regA,acapA,exoc7,myoG,vps5,abcH4,mgp1,gxcB,vps28,kif1,plc,comD,paxB,kif9,DDB_G0286749,phg2,DDB_G0272486	UP	biological process
GO:0031325	positive regulation of cellular metabolic process	0.0103806	3	0.0134561	19	0.747126	0.917307	0.771444	ripA,gbpC,DDB_G0267588	UP	biological process
GO:0005975	carbohydrate metabolic process	0.0207612	6	0.0254958	36	0.74733	0.917307	0.814302	glkA,pigV,gtr2,idhC,Dd5P1,ugt52	UP	biological process
GO:0044723	single-organism carbohydrate metabolic process	0.017301	5	0.0219547	31	0.761547	0.921496	0.788034	glkA,idhC,Dd5P1,pigV,ugt52	UP	biological process
GO:0045184	establishment of protein localization	0.0346021	10	0.0417847	59	0.769789	0.928719	0.828104	atg6B,exoc7,vps5,comB,rabG1,vps28,plc,rab1A,atg6A,vps13A	UP	biological process
GO:0032268	regulation of cellular protein metabolic process	0.0207612	6	0.026204	37	0.770087	0.928719	0.792294	ripA,dupA,DDB_G0277667,gbpC,DDB_G0295785,DDB_G0267588	UP	biological process
GO:0051641	cellular localization	0.0415225	12	0.0495751	70	0.773222	0.931338	0.837568	lvsB,regA,exoc7,vps5,myoG,acapA,mgp1,gxcB,kif1,vps28,paxB,kif9	UP	biological process
GO:0031324	negative regulation of cellular metabolic process	0.0103806	3	0.0141643	20	0.777361	0.934428	0.732872	dupA,rmp,dstA	UP	biological process
GO:0055086	nucleobase-containing small molecule metabolic process	0.0311419	9	0.0382436	54	0.777839	0.934428	0.814302	ripA,gcA,regA,acrA,udkB,pikA,DDB_G0279053,sgcA,pikB	UP	biological process
GO:0072521	purine-containing compound metabolic process	0.0242215	7	0.0304533	43	0.77869	0.934428	0.795365	ripA,gcA,regA,acrA,pikA,sgcA,pikB	UP	biological process
GO:0051649	establishment of localization in cell	0.0346021	10	0.0424929	60	0.787031	0.94093	0.814302	lvsB,regA,exoc7,vps5,acapA,mgp1,gxcB,kif1,vps28,paxB	UP	biological process
GO:0046907	intracellular transport	0.0207612	6	0.0269122	38	0.791292	0.944241	0.771444	lvsB,regA,acapA,vps5,kif1,vps28	UP	biological process
GO:0015031	protein transport	0.0311419	9	0.0389518	55	0.795379	0.944241	0.799497	atg6B,exoc7,vps5,comB,rabG1,vps28,rab1A,atg6A,vps13A	UP	biological process
GO:0008104	protein localization	0.0380623	11	0.0467422	66	0.795772	0.944241	0.814302	atg6B,exoc7,vps5,myoG,comB,rabG1,vps28,plc,rab1A,atg6A,vps13A	UP	biological process
GO:0051246	regulation of protein metabolic process	0.0207612	6	0.0276204	39	0.810978	0.948097	0.751664	ripA,dupA,DDB_G0277667,gbpC,DDB_G0295785,DDB_G0267588	UP	biological process
GO:0044765	single-organism transport	0.0657439	19	0.0800283	113	0.842541	0.974724	0.821508	myoE,ripA,lvsB,DDB_G0280527,regA,acapA,exoc7,vps5,abcH4,mgp1,gxcB,vps28,kif1,plc,comD,paxB,DDB_G0286749,phg2,DDB_G0272486	UP	biological process
GO:0009892	negative regulation of metabolic process	0.0138408	4	0.0205382	29	0.845748	0.977263	0.673905	dhkA,dupA,rmp,dstA	UP	biological process
GO:0010605	negative regulation of macromolecule metabolic process	0.0103806	3	0.016289	23	0.850668	0.981775	0.63728	dupA,rmp,dstA	UP	biological process
GO:1901135	carbohydrate derivative metabolic process	0.0311419	9	0.0424929	60	0.867994	0.994264	0.732872	ripA,gcA,regA,acrA,pigV,udkB,pikA,sgcA,pikB	UP	biological process
GO:0033036	macromolecule localization	0.0380623	11	0.0509915	72	0.874661	0.996371	0.746444	atg6B,exoc7,vps5,myoG,comB,rabG1,vps28,plc,rab1A,atg6A,vps13A	UP	biological process
GO:0044712	single-organism catabolic process	0.0138408	4	0.0219547	31	0.879781	1	0.630428	pldC,Dd5P1,regA,plc	UP	biological process
GO:0006366	transcription from RNA polymerase II promoter	0.0103806	3	0.0184136	26	0.902067	1	0.563748	DDB_G0276029,DDB_G0286613,rmp	UP	biological process
GO:0055085	transmembrane transport	0.0138408	4	0.0233711	33	0.907126	1	0.59222	DDB_G0286749,regA,comD,abcH4	UP	biological process
GO:0071702	organic substance transport	0.0311419	9	0.0453258	64	0.909822	1	0.687067	atg6B,exoc7,vps5,comB,rabG1,vps28,rab1A,atg6A,vps13A	UP	biological process
GO:0055114	oxidation-reduction process	0.0138408	4	0.0269122	38	0.952902	1	0.514296	glkA,idhC,DDB_G0283977,noxB	UP	biological process
GO:0019219	regulation of nucleobase-containing compound metabolic process	0.0346021	10	0.0545326	77	0.955659	1	0.634521	ripA,DDB_G0276029,pikA,gtaC,hbx5-1,rmp,pikB,bzpH,dstA,dstD	UP	biological process
GO:0044281	small molecule metabolic process	0.0449827	13	0.0686969	97	0.963337	1	0.6548	ripA,gcA,regA,udkB,acrA,idhC,Dd5P1,DDB_G0279053,pikA,sgcA,pikB,plc,ugt52	UP	biological process
GO:0031323	regulation of cellular metabolic process	0.0519031	15	0.0771955	109	0.963792	1	0.67236	ripA,dupA,DDB_G0277667,gbpC,DDB_G0295785,DDB_G0276029,gtaC,hbx5-1,pikA,rmp,pikB,DDB_G0267588,dstA,bzpH,dstD	UP	biological process
GO:0070727	cellular macromolecule localization	0.0103806	3	0.0233711	33	0.965837	1	0.444165	vps28,vps5,myoG	UP	biological process
GO:0034613	cellular protein localization	0.0103806	3	0.0233711	33	0.965837	1	0.444165	vps28,vps5,myoG	UP	biological process
GO:0080090	regulation of primary metabolic process	0.0519031	15	0.0786119	111	0.970025	1	0.660245	ripA,dupA,DDB_G0277667,gbpC,DDB_G0295785,DDB_G0276029,gtaC,hbx5-1,pikA,rmp,pikB,DDB_G0267588,dstA,bzpH,dstD	UP	biological process
GO:0060255	regulation of macromolecule metabolic process	0.0553633	16	0.0835694	118	0.972931	1	0.662483	ripA,dupA,DDB_G0277667,gbpC,DDB_G0295785,DDB_G0276029,gtaC,hbx5-1,rmp,cldA,DDB_G0267588,dstA,set1,phg2,dstD,bzpH	UP	biological process
GO:0006355	regulation of transcription, DNA-templated	0.0242215	7	0.0446176	63	0.974908	1	0.542868	DDB_G0276029,gtaC,hbx5-1,rmp,bzpH,dstA,dstD	UP	biological process
GO:0044238	primary metabolic process	0.33564	97	0.390935	552	0.977344	1	0.858558	glkA,svkA,DDB_G0286929,DDB_G0295785,DDB_G0278909,dstD,dhkA,dupA,dhkC,pikH,roco9,DDB_G0286613,psmD14,idhC,gtaC,DDB_G0272092,sgcA,DDB_G0278665,rmp,pikB,dhkI-1,mhkD,pip5k3,mkpA,pikG,regA,ptpA1-1,erkA,DDB_G0282105,DDB_G0292746,DDB_G0267588,DDB_G0278535,dhkL,arkA,gbpC,DDB_G0278311,pakE,pikD,DDB_G0285063,rckA,DDB_G0279053,set1,pigV,Dd5P1,sgkA,canA,dst2,krsB,DDB_G0268876,msh6,roco5,plc,gcA,kinY,DDB_G027…	UP	biological process
GO:0051252	regulation of RNA metabolic process	0.0242215	7	0.0453258	64	0.977858	1	0.534386	DDB_G0276029,gtaC,hbx5-1,rmp,bzpH,dstA,dstD	UP	biological process
GO:2001141	regulation of RNA biosynthetic process	0.0242215	7	0.0453258	64	0.977858	1	0.534386	DDB_G0276029,gtaC,hbx5-1,rmp,bzpH,dstA,dstD	UP	biological process
GO:1903506	regulation of nucleic acid-templated transcription	0.0242215	7	0.0453258	64	0.977858	1	0.534386	DDB_G0276029,gtaC,hbx5-1,rmp,bzpH,dstA,dstD	UP	biological process
GO:0044237	cellular metabolic process	0.33218	96	0.38881	549	0.979897	1	0.85435	glkA,svkA,DDB_G0286929,DDB_G0295785,DDB_G0278909,dstD,dhkA,dupA,dhkC,pikH,roco9,sgkC,DDB_G0286613,idhC,gtaC,DDB_G0272092,sgcA,DDB_G0278665,rmp,pikB,dhkI-1,mhkD,pip5k3,mkpA,pikG,regA,ptpA1-1,erkA,DDB_G0282105,DDB_G0267588,DDB_G0278535,dhkL,arkA,gbpC,DDB_G0278311,pakE,pikD,DDB_G0285063,rckA,DDB_G0279053,set1,pigV,Dd5P1,sgkA,canA,dst2,krsB,argB,DDB_G0268876,msh6,roco5,plc,gcA,kinY,DDB_G0272680,mip1-…	UP	biological process
GO:0034654	nucleobase-containing compound biosynthetic process	0.0519031	15	0.082153	116	0.981646	1	0.631786	ripA,gcA,udkB,acrA,DDB_G0276029,DDB_G0286613,gtaC,hbx5-1,pikA,sgcA,rmp,pikB,dstA,bzpH,dstD	UP	biological process
GO:1901362	organic cyclic compound biosynthetic process	0.0553633	16	0.0871105	123	0.98334	1	0.635553	ripA,gcA,udkB,acrA,DDB_G0276029,DDB_G0286613,gtaC,hbx5-1,pikA,sgcA,rmp,pikB,dstA,bzpH,dstD,ugt52	UP	biological process
GO:0071704	organic substance metabolic process	0.342561	99	0.402266	568	0.984079	1	0.851577	glkA,svkA,DDB_G0286929,DDB_G0295785,DDB_G0278909,dstD,dhkA,dupA,dhkC,pikH,roco9,DDB_G0286613,psmD14,idhC,gtaC,DDB_G0272092,sgcA,DDB_G0278665,rmp,pikB,dhkI-1,mhkD,pip5k3,mkpA,pikG,regA,ptpA1-1,erkA,DDB_G0282105,DDB_G0292746,DDB_G0267588,DDB_G0278535,dhkL,arkA,gbpC,DDB_G0278311,pakE,pikD,DDB_G0285063,rckA,DDB_G0279053,set1,pigV,Dd5P1,sgkA,canA,dst2,krsB,DDB_G0268876,msh6,roco5,plc,gcA,kinY,DDB_G027…	UP	biological process
GO:0006351	transcription, DNA-templated	0.0276817	8	0.0524079	74	0.985456	1	0.528196	DDB_G0276029,DDB_G0286613,gtaC,hbx5-1,rmp,bzpH,dstA,dstD	UP	biological process
GO:0031326	regulation of cellular biosynthetic process	0.0346021	10	0.0623229	88	0.986973	1	0.555206	ripA,DDB_G0276029,pikA,gtaC,hbx5-1,rmp,pikB,dstA,bzpH,dstD	UP	biological process
GO:0009889	regulation of biosynthetic process	0.0346021	10	0.0623229	88	0.986973	1	0.555206	ripA,DDB_G0276029,pikA,gtaC,hbx5-1,rmp,pikB,dstA,bzpH,dstD	UP	biological process
GO:0051171	regulation of nitrogen compound metabolic process	0.0346021	10	0.0623229	88	0.986973	1	0.555206	ripA,DDB_G0276029,pikA,gtaC,hbx5-1,rmp,pikB,dstA,bzpH,dstD	UP	biological process
GO:0097659	nucleic acid-templated transcription	0.0276817	8	0.0531161	75	0.98717	1	0.521153	DDB_G0276029,DDB_G0286613,gtaC,hbx5-1,rmp,bzpH,dstA,dstD	UP	biological process
GO:0018130	heterocycle biosynthetic process	0.0519031	15	0.0856941	121	0.989038	1	0.605679	ripA,gcA,udkB,acrA,DDB_G0276029,DDB_G0286613,gtaC,hbx5-1,pikA,sgcA,rmp,pikB,dstA,bzpH,dstD	UP	biological process
GO:0019438	aromatic compound biosynthetic process	0.0519031	15	0.0856941	121	0.989038	1	0.605679	ripA,gcA,udkB,acrA,DDB_G0276029,DDB_G0286613,gtaC,hbx5-1,pikA,sgcA,rmp,pikB,dstA,bzpH,dstD	UP	biological process
GO:0010468	regulation of gene expression	0.0380623	11	0.0679887	96	0.989149	1	0.559833	dupA,DDB_G0276029,gtaC,hbx5-1,rmp,cldA,dstA,set1,phg2,dstD,bzpH	UP	biological process
GO:0032774	RNA biosynthetic process	0.0276817	8	0.0545326	77	0.990049	1	0.507617	DDB_G0276029,DDB_G0286613,gtaC,hbx5-1,rmp,bzpH,dstA,dstD	UP	biological process
GO:0009056	catabolic process	0.017301	5	0.0403683	57	0.991418	1	0.42858	DDB_G0276029,pldC,Dd5P1,regA,plc	UP	biological process
GO:1901575	organic substance catabolic process	0.017301	5	0.0403683	57	0.991418	1	0.42858	DDB_G0276029,pldC,Dd5P1,regA,plc	UP	biological process
GO:0044260	cellular macromolecule metabolic process	0.249135	72	0.313739	443	0.99334	1	0.794082	glkA,ube2m,tsuA,krsB,svkA,sepA,DDB_G0286929,DDB_G0290621,DDB_G0295785,ptpA1-1,erkA,DDB_G0277539,DDB_G0276029,DDB_G0282105,DDB_G0278909,ndrD,DDB_G0267588,DDB_G0268876,msh6,msh2,dstD,DDB_G0278535,dhkA,dupA,dhkC,dhkL,roco9,arkA,gbpC,DDB_G0286613,DDB_G0267686,pats1,roco5,DDB_G0278311,pakE,DDB_G0285063,rckA,spkA-1,kinY,DDB_G0282895,gtaC,DDB_G0272092,nek2,DDB_G0272680,DDB_G0278665,rmp,roco8,mip1-1,DDB_…	UP	biological process
GO:0043170	macromolecule metabolic process	0.262976	76	0.330028	466	0.99429	1	0.796828	glkA,ube2m,tsuA,krsB,svkA,forC,sepA,DDB_G0286929,DDB_G0290621,DDB_G0295785,ptpA1-1,erkA,DDB_G0277539,DDB_G0276029,DDB_G0282105,DDB_G0278909,ndrD,DDB_G0267588,DDB_G0268876,msh6,msh2,dstD,DDB_G0278535,dhkA,dupA,dhkC,dhkL,roco9,arkA,gbpC,DDB_G0286613,DDB_G0267686,pats1,psmD14,roco5,DDB_G0278311,pakE,DDB_G0285063,rckA,spkA-1,kinY,DDB_G0282895,gtaC,DDB_G0272092,nek2,DDB_G0272680,DDB_G0278665,rmp,roco8…	UP	biological process
GO:2000112	regulation of cellular macromolecule biosynthetic process	0.0242215	7	0.0531161	75	0.994831	1	0.456009	DDB_G0276029,gtaC,hbx5-1,rmp,bzpH,dstA,dstD	UP	biological process
GO:0010556	regulation of macromolecule biosynthetic process	0.0242215	7	0.0538244	76	0.995501	1	0.450009	DDB_G0276029,gtaC,hbx5-1,rmp,bzpH,dstA,dstD	UP	biological process
GO:0051179	localization	0.287197	83	0.387394	547	0.999856	1	0.741357	forH,DDB_G0282303,sevA,regA,krsB,atg6B,exoc7,pikA,myoG,comB,pikC,rabG1,DDB_G0272801,msh2,docD,DDB_G0286003,hipA,dstD,DDB_G0272486,DDB_G0281351,myoE,DDB_G0269334,rapgap1,gbpC,gacY,zizB,eppA,psmD14,mgp1,abcH4,DDB_G0291155,gxcB,lmbd2B,DDB_G0273101,plc,comD,DDB_G0284167,nup93,gerD,spkA-1,kif3,DDB_G0283535,DDB_G0280527,cepH,lvsB,DDB_G0279765,idhC,forA,gefR,DDB_G0286341,DDB_G0279565,kif1,pikB,DDB_G0283…	UP	biological process
GO:1901566	organonitrogen compound biosynthetic process	0.0276817	8	0.082153	116	0.999966	1	0.336953	ripA,gcA,acrA,udkB,rps20,pikA,sgcA,pikB	UP	biological process
GO:1901564	organonitrogen compound metabolic process	0.0380623	11	0.100567	142	0.999979	1	0.378478	ripA,gcA,regA,udkB,acrA,rps20,pikA,sgkA,sgcA,pikB,DDB_G0292446	UP	biological process
GO:0016070	RNA metabolic process	0.0311419	9	0.0941926	133	0.999992	1	0.330619	DDB_G0286929,DDB_G0276029,DDB_G0286613,gtaC,hbx5-1,rmp,dstA,bzpH,dstD	UP	biological process
GO:0006810	transport	0.252595	73	0.371813	525	0.999994	1	0.679361	atg6B,DDB_G0282303,sevA,regA,exoc7,pikA,comB,rabG1,DDB_G0272801,msh2,DDB_G0286003,DDB_G0272486,hipA,dstD,DDB_G0281351,myoE,DDB_G0269334,gacY,eppA,psmD14,mgp1,abcH4,DDB_G0291155,gxcB,lmbd2B,DDB_G0273101,plc,comD,DDB_G0284167,nup93,gerD,spkA-1,kif3,DDB_G0283535,DDB_G0280527,cepH,lvsB,DDB_G0279765,idhC,forA,gefR,DDB_G0286341,DDB_G0279565,kif1,pikB,DDB_G0283821,DDB_G0292446,kif9,DDB_G0286749,DDB_G027…	UP	biological process
GO:0051234	establishment of localization	0.252595	73	0.372521	526	0.999995	1	0.678069	atg6B,DDB_G0282303,sevA,regA,exoc7,pikA,comB,rabG1,DDB_G0272801,msh2,DDB_G0286003,DDB_G0272486,hipA,dstD,DDB_G0281351,myoE,DDB_G0269334,gacY,eppA,psmD14,mgp1,abcH4,DDB_G0291155,gxcB,lmbd2B,DDB_G0273101,plc,comD,DDB_G0284167,nup93,gerD,spkA-1,kif3,DDB_G0283535,DDB_G0280527,cepH,lvsB,DDB_G0279765,idhC,forA,gefR,DDB_G0286341,DDB_G0279565,kif1,pikB,DDB_G0283821,DDB_G0292446,kif9,DDB_G0286749,DDB_G027…	UP	biological process
GO:0044271	cellular nitrogen compound biosynthetic process	0.0553633	16	0.133144	188	0.999995	1	0.415814	ripA,gcA,udkB,acrA,DDB_G0276029,rps20,DDB_G0286613,gtaC,hbx5-1,pikA,sgcA,rmp,pikB,dstA,bzpH,dstD	UP	biological process
GO:1901576	organic substance biosynthetic process	0.0761246	22	0.162181	229	0.999995	1	0.469379	DDB_G0276029,pikA,pikC,DDB_G0267588,dstD,DDB_G0286613,plc,gcA,acrA,gtaC,sgcA,rmp,pikB,ugt52,ripA,pigV,udkB,rps20,hbx5-1,sgkA,dstA,bzpH	UP	biological process
GO:0006139	nucleobase-containing compound metabolic process	0.0692042	20	0.152975	216	0.999995	1	0.45239	ripA,gcA,regA,udkB,acrA,DDB_G0286929,DDB_G0276029,DDB_G0286613,gtaC,DDB_G0279053,hbx5-1,sgcA,pikA,rmp,pikB,msh2,msh6,dstA,bzpH,dstD	UP	biological process
GO:0006897	endocytosis	0.207612	60	0.323654	457	0.999996	1	0.641463	DDB_G0282303,sevA,pikA,rabG1,DDB_G0272801,msh2,DDB_G0286003,DDB_G0272486,hipA,dstD,DDB_G0281351,myoE,DDB_G0269334,gacY,eppA,psmD14,DDB_G0291155,gxcB,lmbd2B,DDB_G0273101,plc,DDB_G0284167,nup93,gerD,spkA-1,DDB_G0283535,DDB_G0280527,cepH,lvsB,DDB_G0279765,idhC,forA,gefR,DDB_G0286341,DDB_G0279565,pikB,DDB_G0292446,kif9,vps52C,DDB_G0270902,DDB_G0293128,phg2,DDB_G0293138,DDB_G0277615,ripA,DDB_G0268948,…	UP	biological process
GO:0009058	biosynthetic process	0.0761246	22	0.163598	231	0.999996	1	0.465316	DDB_G0276029,pikA,pikC,DDB_G0267588,dstD,DDB_G0286613,plc,gcA,acrA,gtaC,sgcA,rmp,pikB,ugt52,ripA,pigV,udkB,rps20,hbx5-1,sgkA,dstA,bzpH	UP	biological process
GO:1901360	organic cyclic compound metabolic process	0.0726644	21	0.159348	225	0.999997	1	0.456009	ripA,gcA,regA,udkB,acrA,DDB_G0286929,DDB_G0276029,DDB_G0286613,gtaC,DDB_G0279053,hbx5-1,sgcA,pikA,rmp,pikB,msh2,msh6,dstA,bzpH,dstD,ugt52	UP	biological process
GO:0016192	vesicle-mediated transport	0.214533	62	0.334278	472	0.999997	1	0.641781	DDB_G0282303,sevA,exoc7,pikA,rabG1,DDB_G0272801,msh2,DDB_G0286003,DDB_G0272486,hipA,dstD,DDB_G0281351,myoE,DDB_G0269334,gacY,eppA,psmD14,mgp1,DDB_G0291155,gxcB,lmbd2B,DDB_G0273101,plc,DDB_G0284167,nup93,gerD,spkA-1,DDB_G0283535,DDB_G0280527,cepH,lvsB,DDB_G0279765,idhC,forA,gefR,DDB_G0286341,DDB_G0279565,pikB,DDB_G0292446,kif9,vps52C,DDB_G0270902,DDB_G0293128,phg2,DDB_G0293138,DDB_G0277615,ripA,DD…	UP	biological process
GO:0044249	cellular biosynthetic process	0.0692042	20	0.156516	221	0.999998	1	0.442155	ripA,gcA,pigV,udkB,acrA,DDB_G0276029,rps20,DDB_G0286613,gtaC,sgkA,hbx5-1,sgcA,pikA,pikC,rmp,pikB,DDB_G0267588,dstA,bzpH,dstD	UP	biological process
GO:0046483	heterocycle metabolic process	0.0692042	20	0.157224	222	0.999998	1	0.440163	ripA,gcA,regA,udkB,acrA,DDB_G0286929,DDB_G0276029,DDB_G0286613,gtaC,DDB_G0279053,hbx5-1,sgcA,pikA,rmp,pikB,msh2,msh6,dstA,bzpH,dstD	UP	biological process
GO:0006725	cellular aromatic compound metabolic process	0.0692042	20	0.157932	223	0.999998	1	0.43819	ripA,gcA,regA,udkB,acrA,DDB_G0286929,DDB_G0276029,DDB_G0286613,gtaC,DDB_G0279053,hbx5-1,sgcA,pikA,rmp,pikB,msh2,msh6,dstA,bzpH,dstD	UP	biological process
GO:0090304	nucleic acid metabolic process	0.0380623	11	0.114731	162	0.999999	1	0.331753	DDB_G0286929,DDB_G0276029,DDB_G0286613,gtaC,hbx5-1,rmp,msh2,msh6,dstA,bzpH,dstD	UP	biological process
GO:0044351	macropinocytosis	0.176471	51	0.307365	434	1	1	0.574139	DDB_G0282303,sevA,pikA,rabG1,DDB_G0272801,msh2,DDB_G0286003,dstD,DDB_G0281351,myoE,DDB_G0269334,gacY,eppA,psmD14,DDB_G0291155,lmbd2B,DDB_G0273101,DDB_G0284167,nup93,gerD,spkA-1,DDB_G0283535,cepH,DDB_G0279765,idhC,forA,gefR,DDB_G0286341,DDB_G0279565,pikB,DDB_G0292446,kif9,vps52C,DDB_G0270902,DDB_G0293128,DDB_G0293138,DDB_G0277615,DDB_G0268948,abpF,udkB,acpA,gtr2,DDB_G0293920,rps20,vps5,DDB_G028785…	UP	biological process
GO:0006907	pinocytosis	0.176471	51	0.308074	435	1	1	0.572819	DDB_G0282303,sevA,pikA,rabG1,DDB_G0272801,msh2,DDB_G0286003,dstD,DDB_G0281351,myoE,DDB_G0269334,gacY,eppA,psmD14,DDB_G0291155,lmbd2B,DDB_G0273101,DDB_G0284167,nup93,gerD,spkA-1,DDB_G0283535,cepH,DDB_G0279765,idhC,forA,gefR,DDB_G0286341,DDB_G0279565,pikB,DDB_G0292446,kif9,vps52C,DDB_G0270902,DDB_G0293128,DDB_G0293138,DDB_G0277615,DDB_G0268948,abpF,udkB,acpA,gtr2,DDB_G0293920,rps20,vps5,DDB_G028785…	UP	biological process
GO:0034645	cellular macromolecule biosynthetic process	0.0346021	10	0.117564	166	1	1	0.294326	pigV,DDB_G0276029,rps20,DDB_G0286613,hbx5-1,gtaC,rmp,dstA,bzpH,dstD	UP	biological process
GO:0009059	macromolecule biosynthetic process	0.0346021	10	0.11898	168	1	1	0.290822	pigV,DDB_G0276029,rps20,DDB_G0286613,hbx5-1,gtaC,rmp,dstA,bzpH,dstD	UP	biological process
GO:0010467	gene expression	0.0519031	15	0.150142	212	1	1	0.345694	dupA,forC,DDB_G0286929,DDB_G0276029,rps20,DDB_G0286613,gtaC,hbx5-1,rmp,cldA,dstA,set1,phg2,dstD,bzpH	UP	biological process
GO:0006807	nitrogen compound metabolic process	0.0795848	23	0.211048	298	1	1	0.377093	regA,DDB_G0286929,DDB_G0276029,pikA,msh2,msh6,dstD,DDB_G0286613,gcA,acrA,DDB_G0279053,gtaC,sgcA,rmp,pikB,DDB_G0292446,ripA,udkB,rps20,hbx5-1,sgkA,dstA,bzpH	UP	biological process
GO:0034641	cellular nitrogen compound metabolic process	0.0726644	21	0.201133	284	1	1	0.361275	ripA,gcA,regA,udkB,acrA,DDB_G0286929,DDB_G0276029,rps20,DDB_G0286613,gtaC,DDB_G0279053,hbx5-1,sgcA,pikA,rmp,pikB,msh2,msh6,dstA,bzpH,dstD	UP	biological process
GO:0098772	molecular function regulator	0.231834	67	0.092068	130	1.45368e-12	3.76503e-10	2.51807	gacH,gxcEE,DDB_G0288811,gacX,gefG,gxcJJ,DDB_G0281809,gefV,gefBB,gxcZ,gefD,gacGG,gefK,docD,gacP,DDB_G0272486,DDB_G0291510,gacV,rapgap1,gxcU,roco9,DDB_G0269934,gefS,docA,gbpC,gacJ,gefI,gacY,zizB,gacHH,gefC,mgp1,gxcB,roco5,DDB_G0273101,gefH,DDB_G0275843,DDB_G0288977,gxcA,DDB_G0280527,gacF,cnrF,gxcW,gefR,gacM,xacB,gxcCC,gefQ,zizD,DDB_G0283057,gxcM,gacO,gxcI,gxcT,gxcS,gxcFF,myoM,acapA,gacQ,DDB_G026753…	UP	molecular function
GO:0005085	guanyl-nucleotide exchange factor activity	0.138408	40	0.0488669	69	3.95814e-09	5.12579e-07	2.83236	gxcEE,gefG,gxcJJ,gefV,gefBB,gxcZ,gefD,gefK,docD,DDB_G0272486,gefS,gxcU,DDB_G0269934,docA,gbpC,gefI,zizB,gefC,gxcB,gefH,DDB_G0273101,roco5,gxcA,gxcW,gefR,xacB,gxcCC,gefQ,zizD,gxcI,gxcM,gxcT,gxcS,gxcFF,myoM,gflD,gflB,xacA,gefL,gxcAA	UP	molecular function
GO:0005088	Ras guanyl-nucleotide exchange factor activity	0.0795848	23	0.0276204	39	7.4275e-06	0.000456347	2.88138	gxcEE,gxcJJ,gxcZ,gxcU,DDB_G0269934,gbpC,gefC,gxcB,roco5,gxcA,gxcW,gefR,xacB,gxcCC,gefQ,gxcI,gxcM,gxcT,gxcS,gxcFF,myoM,xacA,gxcAA	UP	molecular function
GO:0060589	nucleoside-triphosphatase regulator activity	0.103806	30	0.0432011	61	1.05718e-05	0.000456347	2.40286	gacH,gacX,DDB_G0288811,DDB_G0281809,gefD,gacGG,gacP,DDB_G0291510,gacV,rapgap1,roco9,gacJ,gacHH,gacY,mgp1,DDB_G0275843,DDB_G0288977,DDB_G0280527,gacF,cnrF,gacM,xacB,DDB_G0283057,gacO,acapA,gacQ,DDB_G0267538,gacL,rapgap3,xacA	UP	molecular function
GO:0030695	GTPase regulator activity	0.103806	30	0.0432011	61	1.05718e-05	0.000456347	2.40286	gacH,gacX,DDB_G0288811,DDB_G0281809,gefD,gacGG,gacP,DDB_G0291510,gacV,rapgap1,roco9,gacJ,gacHH,gacY,mgp1,DDB_G0275843,DDB_G0288977,DDB_G0280527,gacF,cnrF,gacM,xacB,DDB_G0283057,gacO,acapA,gacQ,DDB_G0267538,gacL,rapgap3,xacA	UP	molecular function
GO:0005096	GTPase activator activity	0.103806	30	0.0432011	61	1.05718e-05	0.000456347	2.40286	gacH,gacX,DDB_G0288811,DDB_G0281809,gefD,gacGG,gacP,DDB_G0291510,gacV,rapgap1,roco9,gacJ,gacHH,gacY,mgp1,DDB_G0275843,DDB_G0288977,DDB_G0280527,gacF,cnrF,gacM,xacB,DDB_G0283057,gacO,acapA,gacQ,DDB_G0267538,gacL,rapgap3,xacA	UP	molecular function
GO:0008047	enzyme activator activity	0.103806	30	0.0446176	63	1.93376e-05	0.000715489	2.32658	gacH,gacX,DDB_G0288811,DDB_G0281809,gefD,gacGG,gacP,DDB_G0291510,gacV,rapgap1,roco9,gacJ,gacHH,gacY,mgp1,DDB_G0275843,DDB_G0288977,DDB_G0280527,gacF,cnrF,gacM,xacB,DDB_G0283057,gacO,acapA,gacQ,DDB_G0267538,gacL,rapgap3,xacA	UP	molecular function
GO:0005089	Rho guanyl-nucleotide exchange factor activity	0.0692042	20	0.0240793	34	3.06131e-05	0.000991099	2.87401	gxcI,gxcM,gxcU,gxcT,DDB_G0269934,gxcEE,gxcS,gxcFF,myoM,gxcJJ,gxcW,gefC,gxcZ,xacB,gxcB,roco5,gxcCC,xacA,gxcAA,gxcA	UP	molecular function
GO:0016301	kinase activity	0.190311	55	0.110482	156	4.4694e-05	0.00128619	1.72256	glkA,krsB,svkA,argB,sepA,DDB_G0277539,DDB_G0290621,pikA,erkA,pikC,DDB_G0278909,ndrD,DDB_G0267588,DDB_G0268876,DDB_G0278535,dhkA,dupA,dhkC,pikH,roco9,dhkL,sgkC,gbpC,arkA,DDB_G0267686,pats1,roco5,pakE,pikD,rckA,spkA-1,kinY,DDB_G0282895,DDB_G0272092,nek2,DDB_G0278665,pikB,DDB_G0272638,roco8,DDB_G0283821,phg2,dst3,udkB,fhkB,mhkD,dhkI-1,roco7,dyrk2,sgkA,mhkC,pip5k3,pikG,tsuA,pakF,dst2	UP	molecular function
GO:0016773	phosphotransferase activity, alcohol group as acceptor	0.179931	52	0.103399	146	5.7966e-05	0.00150132	1.74015	glkA,krsB,svkA,sepA,DDB_G0277539,DDB_G0290621,pikA,erkA,pikC,DDB_G0278909,ndrD,DDB_G0267588,DDB_G0268876,DDB_G0278535,dhkA,dupA,dhkC,pikH,roco9,dhkL,arkA,gbpC,DDB_G0267686,pats1,roco5,pakE,pikD,rckA,spkA-1,kinY,DDB_G0282895,DDB_G0272092,nek2,DDB_G0278665,pikB,DDB_G0272638,roco8,DDB_G0283821,phg2,dst3,fhkB,mhkD,dhkI-1,roco7,dyrk2,sgkA,mhkC,pip5k3,pikG,tsuA,pakF,dst2	UP	molecular function
GO:0030234	enzyme regulator activity	0.103806	30	0.0488669	69	9.93179e-05	0.00233849	2.12427	gacH,gacX,DDB_G0288811,DDB_G0281809,gefD,gacGG,gacP,DDB_G0291510,gacV,rapgap1,roco9,gacJ,gacHH,gacY,mgp1,DDB_G0275843,DDB_G0288977,DDB_G0280527,gacF,cnrF,gacM,xacB,DDB_G0283057,gacO,acapA,gacQ,DDB_G0267538,gacL,rapgap3,xacA	UP	molecular function
GO:0016772	transferase activity, transferring phosphorus-containing groups	0.197232	57	0.123938	175	0.000263704	0.00569161	1.59138	glkA,krsB,svkA,argB,sepA,DDB_G0286929,DDB_G0277539,DDB_G0290621,pikA,erkA,pikC,DDB_G0278909,ndrD,DDB_G0267588,DDB_G0268876,DDB_G0278535,dhkA,dupA,dhkC,pikH,roco9,dhkL,sgkC,gbpC,arkA,DDB_G0267686,pats1,roco5,pakE,pikD,rckA,spkA-1,kinY,acrA,DDB_G0282895,DDB_G0272092,nek2,DDB_G0278665,pikB,DDB_G0272638,roco8,DDB_G0283821,phg2,dst3,udkB,fhkB,mhkD,dhkI-1,roco7,dyrk2,sgkA,mhkC,pip5k3,pikG,tsuA,pakF,dst2	UP	molecular function
GO:0004672	protein kinase activity	0.145329	42	0.0906516	128	0.0016504	0.0328811	1.60316	glkA,krsB,svkA,sepA,DDB_G0277539,DDB_G0290621,erkA,DDB_G0278909,ndrD,DDB_G0268876,DDB_G0278535,dhkA,dupA,dhkC,dhkL,roco9,arkA,gbpC,DDB_G0267686,pats1,roco5,pakE,rckA,spkA-1,kinY,DDB_G0282895,DDB_G0272092,nek2,DDB_G0278665,roco8,DDB_G0283821,phg2,dst3,fhkB,mhkD,dhkI-1,roco7,dyrk2,mhkC,tsuA,pakF,dst2	UP	molecular function
GO:0004674	protein serine/threonine kinase activity	0.128028	37	0.0779037	110	0.0020878	0.0386243	1.64341	glkA,krsB,svkA,sepA,DDB_G0277539,DDB_G0290621,erkA,ndrD,DDB_G0268876,DDB_G0278535,dupA,roco9,arkA,gbpC,DDB_G0267686,pats1,roco5,pakE,rckA,spkA-1,kinY,DDB_G0282895,DDB_G0272092,nek2,DDB_G0278665,roco8,DDB_G0283821,phg2,dst3,fhkB,mhkD,roco7,dyrk2,mhkC,pakF,tsuA,dst2	UP	molecular function
GO:0016740	transferase activity	0.228374	66	0.164306	232	0.00296297	0.0511607	1.38993	glkA,ube2m,krsB,svkA,argB,sepA,DDB_G0286929,DDB_G0277539,DDB_G0290621,pikA,erkA,pikC,DDB_G0278909,ndrD,DDB_G0267588,DDB_G0268876,DDB_G0278535,dhkA,dupA,dhkC,pikH,roco9,dhkL,sgkC,gbpC,DDB_G0286613,arkA,DDB_G0267686,pats1,roco5,pakE,DDB_G0285063,pikD,rckA,spkA-1,kinY,acrA,DDB_G0282895,DDB_G0272092,DDB_G0286341,nek2,DDB_G0278665,pikB,DDB_G0272638,roco8,DDB_G0283821,set1,phg2,ugt52,dst3,DDB_G0268948,…	UP	molecular function
GO:0008092	cytoskeletal protein binding	0.100346	29	0.0594901	84	0.00444911	0.07202	1.68677	gnrB,forH,sevA,forC,svkA,myoG,gefV,gxcZ,hipA,myoE,DDB_G0287165,gxcB,spkA-1,kif3,forA,vilA,kif1,gxcCC,gefQ,kif9,DDB_G0277615,acpA,vilC,myoM,forE,gnrC,mhkC,DDB_G0279449,gefL	UP	molecular function
GO:0003779	actin binding	0.083045	24	0.0467422	66	0.00509933	0.0776899	1.77666	gnrB,forH,sevA,forC,svkA,myoG,gefV,gxcZ,hipA,myoE,gxcB,spkA-1,forA,vilA,gxcCC,gefQ,DDB_G0277615,acpA,vilC,myoM,forE,gnrC,DDB_G0279449,gefL	UP	molecular function
GO:0042578	phosphoric ester hydrolase activity	0.0553633	16	0.0283286	40	0.00905678	0.130317	1.95433	dupA,regA,DDB_G0274537,pldC,ptpA1-1,pats1,DDB_G0279053,Dd5P1,DDB_G0272680,DDB_G0282105,DDB_G0278311,canA,mkpA,plc,DDB_G0270176,mpl3	UP	molecular function
GO:0052742	phosphatidylinositol kinase activity	0.0138408	4	0.00283286	4	0.00969075	0.1321	4.88581	pikA,pikD,pikC,pikB	UP	molecular function
GO:0019899	enzyme binding	0.0380623	11	0.0169972	24	0.0114598	0.148404	2.23933	ripA,forH,DDB_G0277667,DDB_G0295785,pikA,forA,gefV,mip1-1,pikB,gefL,phg2	UP	molecular function
GO:0035091	phosphatidylinositol binding	0.0242215	7	0.00849858	12	0.0126095	0.150517	2.85006	DDB_G0271844,forA,vps5,kif1,phg2,gxcAA,DDB_G0272486	UP	molecular function
GO:0005543	phospholipid binding	0.0311419	9	0.0127479	18	0.0127852	0.150517	2.44291	DDB_G0272486,gbpC,DDB_G0271844,vps5,forA,kif1,phg2,hipA,gxcAA	UP	molecular function
GO:0004721	phosphoprotein phosphatase activity	0.0346021	10	0.0155807	22	0.0163474	0.184086	2.22082	dupA,ptpA1-1,pats1,DDB_G0272680,DDB_G0282105,DDB_G0278311,canA,mkpA,DDB_G0270176,mpl3	UP	molecular function
GO:0003674	molecular_function	0.885813	256	0.839943	1186	0.0172455	0.186108	1.05461	glkA,forH,svkA,DDB_G0286929,DDB_G0271844,DDB_G0295785,DDB_G0281809,gxcJJ,gefG,gefV,DDB_G0278909,rcdII,docD,dstD,hipA,dhkA,dupA,dhkC,pikH,roco9,sgkC,DDB_G0286613,psmD14,mgp1,DDB_G0291155,DDB_G0270864,lmbd2B,tgrR1,grlE,tipA,gacF,idhC,DDB_G0286543,gtaC,DDB_G0272092,sgcA,yelA,DDB_G0278665,rmp,pikB,gefQ,DDB_G0270902,DDB_G0283057,gxcM,DDB_G0268948,dhkI-1,DDB_G0285203,mhkD,gacQ,forE,pip5k3,vps28,gacL,mk…	UP	molecular function
GO:0035004	phosphatidylinositol 3-kinase activity	0.0103806	3	0.00212465	3	0.0243728	0.224658	4.88581	pikA,pikC,pikB	UP	molecular function
GO:0016303	1-phosphatidylinositol-3-kinase activity	0.0103806	3	0.00212465	3	0.0243728	0.224658	4.88581	pikA,pikC,pikB	UP	molecular function
GO:0031267	small GTPase binding	0.0276817	8	0.0120397	17	0.0251547	0.224658	2.29921	ripA,forH,pikA,forA,gefV,pikB,gefL,phg2	UP	molecular function
GO:0017016	Ras GTPase binding	0.0276817	8	0.0120397	17	0.0251547	0.224658	2.29921	ripA,forH,pikA,forA,gefV,pikB,gefL,phg2	UP	molecular function
GO:0051020	GTPase binding	0.0276817	8	0.0120397	17	0.0251547	0.224658	2.29921	ripA,forH,pikA,forA,gefV,pikB,gefL,phg2	UP	molecular function
GO:0005057	receptor signaling protein activity	0.0207612	6	0.00779037	11	0.0268933	0.230002	2.66499	dhkA,dhkL,dhkC,regA,dhkI-1,erkA	UP	molecular function
GO:0016791	phosphatase activity	0.0415225	12	0.0219547	31	0.0275292	0.230002	1.89128	dupA,Dd5P1,ptpA1-1,pats1,DDB_G0279053,DDB_G0272680,DDB_G0282105,DDB_G0278311,canA,mkpA,DDB_G0270176,mpl3	UP	molecular function
GO:0005515	protein binding	0.183391	53	0.141643	200	0.0286033	0.231508	1.29474	gnrB,forH,sevA,regA,svkA,forC,DDB_G0295785,pikA,myoG,gefV,gxcZ,msh2,docD,DDB_G0272486,hipA,dstD,myoE,rapgap1,arkA,DDB_G0286613,DDB_G0287165,zizB,gxcB,gxcA,spkA-1,kif3,cnrF,forA,vilA,rmp,mip1-1,pikB,gxcCC,gefQ,kif1,cldA,kif9,phg2,DDB_G0277615,ripA,gxcT,DDB_G0277667,acpA,vilC,myoM,forE,canA,gnrC,mhkC,cbp2,DDB_G0279449,dstA,gefL	UP	molecular function
GO:0043168	anion binding	0.266436	77	0.221671	313	0.041238	0.323656	1.20194	glkA,ube2m,tsuA,regA,svkA,krsB,sepA,DDB_G0290621,DDB_G0271844,DDB_G0277539,pikA,erkA,myoG,pikC,rabG1,DDB_G0278909,ndrD,DDB_G0267588,DDB_G0268876,msh6,msh2,DDB_G0272486,hipA,DDB_G0278535,dhkA,dupA,dhkC,dhkL,roco9,myoE,arkA,gbpC,DDB_G0267686,pats1,DDB_G0287165,racD,abcH4,roco5,pakE,pikD,rckA,spkA-1,kif3,gcA,kinY,acrA,DDB_G0282895,forA,DDB_G0272092,nek2,DDB_G0267638,DDB_G0278665,kif1,pikB,roco8,DDB_…	UP	molecular function
GO:0005524	ATP binding	0.217993	63	0.177054	250	0.0430817	0.328182	1.23122	glkA,ube2m,krsB,svkA,sepA,DDB_G0290621,DDB_G0277539,pikA,erkA,myoG,pikC,DDB_G0278909,ndrD,DDB_G0267588,msh6,DDB_G0268876,msh2,DDB_G0278535,myoE,dhkA,dupA,dhkC,dhkL,roco9,arkA,gbpC,DDB_G0267686,pats1,DDB_G0287165,abcH4,roco5,pakE,pikD,rckA,spkA-1,kif3,kinY,acrA,DDB_G0282895,DDB_G0272092,nek2,DDB_G0267638,DDB_G0278665,kif1,pikB,roco8,DDB_G0283821,kif9,phg2,dst3,udkB,fhkB,mhkD,dhkI-1,dyrk2,roco7,myo…	UP	molecular function
GO:0030554	adenyl nucleotide binding	0.221453	64	0.181303	256	0.0476385	0.328229	1.22145	glkA,ube2m,regA,svkA,krsB,sepA,DDB_G0290621,DDB_G0277539,pikA,erkA,myoG,pikC,DDB_G0278909,ndrD,DDB_G0267588,msh6,DDB_G0268876,msh2,DDB_G0278535,myoE,dhkA,dupA,dhkC,dhkL,roco9,arkA,gbpC,DDB_G0267686,pats1,DDB_G0287165,abcH4,roco5,pakE,pikD,rckA,spkA-1,kif3,kinY,acrA,DDB_G0282895,DDB_G0272092,nek2,DDB_G0267638,DDB_G0278665,kif1,pikB,roco8,DDB_G0283821,kif9,phg2,dst3,udkB,fhkB,mhkD,dhkI-1,dyrk2,roco…	UP	molecular function
GO:0032559	adenyl ribonucleotide binding	0.221453	64	0.181303	256	0.0476385	0.328229	1.22145	glkA,ube2m,regA,svkA,krsB,sepA,DDB_G0290621,DDB_G0277539,pikA,erkA,myoG,pikC,DDB_G0278909,ndrD,DDB_G0267588,msh6,DDB_G0268876,msh2,DDB_G0278535,myoE,dhkA,dupA,dhkC,dhkL,roco9,arkA,gbpC,DDB_G0267686,pats1,DDB_G0287165,abcH4,roco5,pakE,pikD,rckA,spkA-1,kif3,kinY,acrA,DDB_G0282895,DDB_G0272092,nek2,DDB_G0267638,DDB_G0278665,kif1,pikB,roco8,DDB_G0283821,kif9,phg2,dst3,udkB,fhkB,mhkD,dhkI-1,dyrk2,roco…	UP	molecular function
GO:0016849	phosphorus-oxygen lyase activity	0.0103806	3	0.00283286	4	0.0499006	0.328229	3.66436	gcA,acrA,sgcA	UP	molecular function
GO:0009975	cyclase activity	0.0103806	3	0.00283286	4	0.0499006	0.328229	3.66436	gcA,acrA,sgcA	UP	molecular function
GO:0016788	hydrolase activity, acting on ester bonds	0.0553633	16	0.0354108	50	0.0540231	0.328229	1.56346	dupA,regA,DDB_G0274537,pldC,ptpA1-1,pats1,DDB_G0279053,Dd5P1,DDB_G0272680,DDB_G0282105,DDB_G0278311,canA,mkpA,plc,DDB_G0270176,mpl3	UP	molecular function
GO:0035639	purine ribonucleoside triphosphate binding	0.242215	70	0.20255	286	0.0565858	0.328229	1.19583	glkA,ube2m,krsB,svkA,sepA,DDB_G0290621,DDB_G0271844,DDB_G0277539,pikA,erkA,myoG,pikC,rabG1,DDB_G0278909,ndrD,DDB_G0267588,msh6,DDB_G0268876,msh2,DDB_G0278535,myoE,dhkA,dupA,dhkC,dhkL,roco9,gbpC,arkA,DDB_G0267686,pats1,DDB_G0287165,racD,abcH4,roco5,pakE,pikD,rckA,spkA-1,kif3,gcA,kinY,acrA,DDB_G0282895,DDB_G0272092,nek2,DDB_G0267638,DDB_G0278665,kif1,pikB,roco8,DDB_G0280437,DDB_G0276227,kif9,DDB_G0…	UP	molecular function
GO:0032549	ribonucleoside binding	0.242215	70	0.20255	286	0.0565858	0.328229	1.19583	glkA,ube2m,krsB,svkA,sepA,DDB_G0290621,DDB_G0271844,DDB_G0277539,pikA,erkA,myoG,pikC,rabG1,DDB_G0278909,ndrD,DDB_G0267588,msh6,DDB_G0268876,msh2,DDB_G0278535,myoE,dhkA,dupA,dhkC,dhkL,roco9,gbpC,arkA,DDB_G0267686,pats1,DDB_G0287165,racD,abcH4,roco5,pakE,pikD,rckA,spkA-1,kif3,gcA,kinY,acrA,DDB_G0282895,DDB_G0272092,nek2,DDB_G0267638,DDB_G0278665,kif1,pikB,roco8,DDB_G0280437,DDB_G0276227,kif9,DDB_G0…	UP	molecular function
GO:0001883	purine nucleoside binding	0.242215	70	0.20255	286	0.0565858	0.328229	1.19583	glkA,ube2m,krsB,svkA,sepA,DDB_G0290621,DDB_G0271844,DDB_G0277539,pikA,erkA,myoG,pikC,rabG1,DDB_G0278909,ndrD,DDB_G0267588,msh6,DDB_G0268876,msh2,DDB_G0278535,myoE,dhkA,dupA,dhkC,dhkL,roco9,gbpC,arkA,DDB_G0267686,pats1,DDB_G0287165,racD,abcH4,roco5,pakE,pikD,rckA,spkA-1,kif3,gcA,kinY,acrA,DDB_G0282895,DDB_G0272092,nek2,DDB_G0267638,DDB_G0278665,kif1,pikB,roco8,DDB_G0280437,DDB_G0276227,kif9,DDB_G0…	UP	molecular function
GO:0001882	nucleoside binding	0.242215	70	0.20255	286	0.0565858	0.328229	1.19583	glkA,ube2m,krsB,svkA,sepA,DDB_G0290621,DDB_G0271844,DDB_G0277539,pikA,erkA,myoG,pikC,rabG1,DDB_G0278909,ndrD,DDB_G0267588,msh6,DDB_G0268876,msh2,DDB_G0278535,myoE,dhkA,dupA,dhkC,dhkL,roco9,gbpC,arkA,DDB_G0267686,pats1,DDB_G0287165,racD,abcH4,roco5,pakE,pikD,rckA,spkA-1,kif3,gcA,kinY,acrA,DDB_G0282895,DDB_G0272092,nek2,DDB_G0267638,DDB_G0278665,kif1,pikB,roco8,DDB_G0280437,DDB_G0276227,kif9,DDB_G0…	UP	molecular function
GO:0032550	purine ribonucleoside binding	0.242215	70	0.20255	286	0.0565858	0.328229	1.19583	glkA,ube2m,krsB,svkA,sepA,DDB_G0290621,DDB_G0271844,DDB_G0277539,pikA,erkA,myoG,pikC,rabG1,DDB_G0278909,ndrD,DDB_G0267588,msh6,DDB_G0268876,msh2,DDB_G0278535,myoE,dhkA,dupA,dhkC,dhkL,roco9,gbpC,arkA,DDB_G0267686,pats1,DDB_G0287165,racD,abcH4,roco5,pakE,pikD,rckA,spkA-1,kif3,gcA,kinY,acrA,DDB_G0282895,DDB_G0272092,nek2,DDB_G0267638,DDB_G0278665,kif1,pikB,roco8,DDB_G0280437,DDB_G0276227,kif9,DDB_G0…	UP	molecular function
GO:0000155	phosphorelay sensor kinase activity	0.0138408	4	0.00495751	7	0.0570282	0.328229	2.79189	dhkA,dhkL,dhkC,dhkI-1	UP	molecular function
GO:0008289	lipid binding	0.0311419	9	0.0169972	24	0.0608774	0.338085	1.83218	gxcAA,DDB_G0271844,gbpC,forA,vps5,kif1,phg2,hipA,DDB_G0272486	UP	molecular function
GO:0032555	purine ribonucleotide binding	0.245675	71	0.207507	293	0.0654518	0.33904	1.18393	glkA,ube2m,regA,svkA,krsB,sepA,DDB_G0290621,DDB_G0271844,DDB_G0277539,pikA,erkA,myoG,pikC,rabG1,DDB_G0278909,ndrD,DDB_G0267588,DDB_G0268876,msh6,msh2,DDB_G0278535,myoE,dhkA,dupA,dhkC,dhkL,roco9,arkA,gbpC,DDB_G0267686,pats1,DDB_G0287165,racD,abcH4,roco5,pakE,pikD,rckA,spkA-1,kif3,gcA,kinY,acrA,DDB_G0282895,DDB_G0272092,nek2,DDB_G0267638,DDB_G0278665,kif1,pikB,roco8,DDB_G0280437,DDB_G0276227,kif9,D…	UP	molecular function
GO:0032553	ribonucleotide binding	0.245675	71	0.208215	294	0.0694039	0.345685	1.17991	glkA,ube2m,regA,svkA,krsB,sepA,DDB_G0290621,DDB_G0271844,DDB_G0277539,pikA,erkA,myoG,pikC,rabG1,DDB_G0278909,ndrD,DDB_G0267588,DDB_G0268876,msh6,msh2,DDB_G0278535,myoE,dhkA,dupA,dhkC,dhkL,roco9,arkA,gbpC,DDB_G0267686,pats1,DDB_G0287165,racD,abcH4,roco5,pakE,pikD,rckA,spkA-1,kif3,gcA,kinY,acrA,DDB_G0282895,DDB_G0272092,nek2,DDB_G0267638,DDB_G0278665,kif1,pikB,roco8,DDB_G0280437,DDB_G0276227,kif9,D…	UP	molecular function
GO:0017076	purine nucleotide binding	0.245675	71	0.208215	294	0.0694039	0.345685	1.17991	glkA,ube2m,regA,svkA,krsB,sepA,DDB_G0290621,DDB_G0271844,DDB_G0277539,pikA,erkA,myoG,pikC,rabG1,DDB_G0278909,ndrD,DDB_G0267588,DDB_G0268876,msh6,msh2,DDB_G0278535,myoE,dhkA,dupA,dhkC,dhkL,roco9,arkA,gbpC,DDB_G0267686,pats1,DDB_G0287165,racD,abcH4,roco5,pakE,pikD,rckA,spkA-1,kif3,gcA,kinY,acrA,DDB_G0282895,DDB_G0272092,nek2,DDB_G0267638,DDB_G0278665,kif1,pikB,roco8,DDB_G0280437,DDB_G0276227,kif9,D…	UP	molecular function
GO:0060089	molecular transducer activity	0.0346021	10	0.0205382	29	0.0774417	0.346664	1.68476	dhkA,grlE,dhkC,regA,dhkL,dhkI-1,erkA,plc,dstA,dstD	UP	molecular function
GO:0004871	signal transducer activity	0.0346021	10	0.0205382	29	0.0774417	0.346664	1.68476	dhkA,grlE,dhkC,regA,dhkL,dhkI-1,erkA,plc,dstA,dstD	UP	molecular function
GO:0097367	carbohydrate derivative binding	0.245675	71	0.21034	297	0.0823182	0.346664	1.16799	glkA,ube2m,regA,svkA,krsB,sepA,DDB_G0290621,DDB_G0271844,DDB_G0277539,pikA,erkA,myoG,pikC,rabG1,DDB_G0278909,ndrD,DDB_G0267588,DDB_G0268876,msh6,msh2,DDB_G0278535,myoE,dhkA,dupA,dhkC,dhkL,roco9,arkA,gbpC,DDB_G0267686,pats1,DDB_G0287165,racD,abcH4,roco5,pakE,pikD,rckA,spkA-1,kif3,gcA,kinY,acrA,DDB_G0282895,DDB_G0272092,nek2,DDB_G0267638,DDB_G0278665,kif1,pikB,roco8,DDB_G0280437,DDB_G0276227,kif9,D…	UP	molecular function
GO:0004673	protein histidine kinase activity	0.0138408	4	0.00566572	8	0.0834996	0.346664	2.44291	dhkA,dhkC,dhkL,dhkI-1	UP	molecular function
GO:0016775	phosphotransferase activity, nitrogenous group as acceptor	0.0138408	4	0.00566572	8	0.0834996	0.346664	2.44291	dhkA,dhkC,dhkL,dhkI-1	UP	molecular function
GO:0004722	protein serine/threonine phosphatase activity	0.0138408	4	0.00566572	8	0.0834996	0.346664	2.44291	canA,DDB_G0272680,DDB_G0282105,DDB_G0270176	UP	molecular function
GO:0016307	phosphatidylinositol phosphate kinase activity	0.0103806	3	0.00354108	5	0.0843236	0.346664	2.93149	DDB_G0267588,pip5k3,DDB_G0272638	UP	molecular function
GO:1902936	phosphatidylinositol bisphosphate binding	0.0103806	3	0.00354108	5	0.0843236	0.346664	2.93149	kif1,phg2,DDB_G0272486	UP	molecular function
GO:0005522	profilin binding	0.0103806	3	0.00354108	5	0.0843236	0.346664	2.93149	forE,forH,forA	UP	molecular function
GO:1901981	phosphatidylinositol phosphate binding	0.0103806	3	0.00354108	5	0.0843236	0.346664	2.93149	kif1,phg2,DDB_G0272486	UP	molecular function
GO:0005546	phosphatidylinositol-4,5-bisphosphate binding	0.0103806	3	0.00354108	5	0.0843236	0.346664	2.93149	kif1,phg2,DDB_G0272486	UP	molecular function
GO:0043167	ion binding	0.373702	108	0.338527	478	0.115295	0.373317	1.10391	glkA,svkA,DDB_G0271844,DDB_G0278909,hipA,dhkA,dupA,dhkC,roco9,psmD14,idhC,gtaC,DDB_G0272092,DDB_G0278665,pikB,DDB_G0270902,dhkI-1,DDB_G0285203,mhkD,forE,pip5k3,DDB_G0282303,regA,erkA,DDB_G0282479,DDB_G0282105,DDB_G0289571,DDB_G0267588,DDB_G0278535,DDB_G0272486,dhkL,gxcU,arkA,gbpC,racD,pakE,pikD,DDB_G0284657,rckA,kif3,DDB_G0279053,forA,DDB_G0286459,myoM,sgkA,DDB_G0287859,canA,rab1A,dst2,krsB,myoG,…	UP	molecular function
GO:0019901	protein kinase binding	0.0103806	3	0.00424929	6	0.126287	0.373317	2.44291	DDB_G0295785,mip1-1,DDB_G0277667	UP	molecular function
GO:0008138	protein tyrosine/serine/threonine phosphatase activity	0.0103806	3	0.00424929	6	0.126287	0.373317	2.44291	dupA,mpl3,mkpA	UP	molecular function
GO:0004872	receptor activity	0.017301	5	0.0092068	13	0.130402	0.373317	1.87916	dhkA,grlE,dhkL,dhkC,dhkI-1	UP	molecular function
GO:0038023	signaling receptor activity	0.017301	5	0.0092068	13	0.130402	0.373317	1.87916	dhkA,grlE,dhkL,dhkC,dhkI-1	UP	molecular function
GO:0036094	small molecule binding	0.276817	80	0.247167	349	0.136052	0.373317	1.11996	glkA,ube2m,regA,svkA,krsB,sepA,DDB_G0290621,DDB_G0271844,DDB_G0277539,pikA,erkA,myoG,comB,pikC,rabG1,DDB_G0278909,ndrD,DDB_G0267588,DDB_G0268876,msh6,msh2,DDB_G0278535,myoE,dhkA,dupA,dhkC,dhkL,roco9,arkA,gbpC,DDB_G0267686,pats1,DDB_G0287165,racD,abcH4,DDB_G0291155,roco5,pakE,DDB_G0284167,pikD,rckA,spkA-1,kif3,gcA,kinY,acrA,DDB_G0282895,idhC,DDB_G0279053,DDB_G0272092,nek2,DDB_G0267638,DDB_G0278665…	UP	molecular function
GO:0000166	nucleotide binding	0.273356	79	0.244334	345	0.140483	0.373317	1.11878	glkA,ube2m,regA,svkA,krsB,sepA,DDB_G0290621,DDB_G0271844,DDB_G0277539,pikA,erkA,myoG,comB,pikC,rabG1,DDB_G0278909,ndrD,DDB_G0267588,DDB_G0268876,msh6,msh2,DDB_G0278535,myoE,dhkA,dupA,dhkC,dhkL,roco9,arkA,gbpC,DDB_G0267686,pats1,DDB_G0287165,racD,abcH4,DDB_G0291155,roco5,pakE,DDB_G0284167,pikD,rckA,spkA-1,kif3,gcA,kinY,acrA,DDB_G0282895,idhC,DDB_G0279053,DDB_G0272092,nek2,DDB_G0267638,DDB_G0278665…	UP	molecular function
GO:1901265	nucleoside phosphate binding	0.273356	79	0.244334	345	0.140483	0.373317	1.11878	glkA,ube2m,regA,svkA,krsB,sepA,DDB_G0290621,DDB_G0271844,DDB_G0277539,pikA,erkA,myoG,comB,pikC,rabG1,DDB_G0278909,ndrD,DDB_G0267588,DDB_G0268876,msh6,msh2,DDB_G0278535,myoE,dhkA,dupA,dhkC,dhkL,roco9,arkA,gbpC,DDB_G0267686,pats1,DDB_G0287165,racD,abcH4,DDB_G0291155,roco5,pakE,DDB_G0284167,pikD,rckA,spkA-1,kif3,gcA,kinY,acrA,DDB_G0282895,idhC,DDB_G0279053,DDB_G0272092,nek2,DDB_G0267638,DDB_G0278665…	UP	molecular function
GO:0003690	double-stranded DNA binding	0.0103806	3	0.00495751	7	0.174117	0.373317	2.09392	msh2,msh6,gtaC	UP	molecular function
GO:0003777	microtubule motor activity	0.0103806	3	0.00495751	7	0.174117	0.373317	2.09392	kif3,kif9,kif1	UP	molecular function
GO:0019900	kinase binding	0.0103806	3	0.00495751	7	0.174117	0.373317	2.09392	DDB_G0295785,mip1-1,DDB_G0277667	UP	molecular function
GO:0004725	protein tyrosine phosphatase activity	0.0138408	4	0.00779037	11	0.190262	0.373317	1.77666	ptpA1-1,DDB_G0278311,mkpA,mpl3	UP	molecular function
GO:0001071	nucleic acid binding transcription factor activity	0.0138408	4	0.00779037	11	0.190262	0.373317	1.77666	bzpH,gtaC,dstA,dstD	UP	molecular function
GO:0008017	microtubule binding	0.0138408	4	0.00779037	11	0.190262	0.373317	1.77666	kif3,kif9,kif1,DDB_G0287165	UP	molecular function
GO:0003700	transcription factor activity, sequence-specific DNA binding	0.0138408	4	0.00779037	11	0.190262	0.373317	1.77666	bzpH,gtaC,dstA,dstD	UP	molecular function
GO:0008081	phosphoric diester hydrolase activity	0.0103806	3	0.00566572	8	0.226079	0.436973	1.83218	pldC,regA,plc	UP	molecular function
GO:0003774	motor activity	0.0207612	6	0.0141643	20	0.228606	0.438586	1.46574	myoE,kif3,myoM,myoG,kif1,kif9	UP	molecular function
GO:0017048	Rho GTPase binding	0.0138408	4	0.00849858	12	0.232586	0.439706	1.6286	forH,forA,gefL,gefV	UP	molecular function
GO:0015631	tubulin binding	0.0138408	4	0.00849858	12	0.232586	0.439706	1.6286	kif3,kif9,kif1,DDB_G0287165	UP	molecular function
GO:0005525	GTP binding	0.0380623	11	0.0311615	44	0.292791	0.534035	1.22145	gcA,DDB_G0271844,gbpC,pats1,racD,rabG1,roco5,DDB_G0280437,roco8,DDB_G0276227,rab1A	UP	molecular function
GO:0032561	guanyl ribonucleotide binding	0.0380623	11	0.0325779	46	0.342988	0.538387	1.16835	gcA,DDB_G0271844,gbpC,pats1,racD,rabG1,roco5,DDB_G0280437,roco8,DDB_G0276227,rab1A	UP	molecular function
GO:0032403	protein complex binding	0.0380623	11	0.0325779	46	0.342988	0.538387	1.16835	forH,kif3,sevA,forC,myoM,forA,DDB_G0287165,gxcB,kif1,gefQ,kif9	UP	molecular function
GO:0019001	guanyl nucleotide binding	0.0380623	11	0.0332861	47	0.368678	0.575226	1.14349	gcA,DDB_G0271844,gbpC,pats1,racD,rabG1,roco5,DDB_G0280437,roco8,DDB_G0276227,rab1A	UP	molecular function
GO:0005488	binding	0.512111	148	0.500708	707	0.371171	0.575649	1.02277	glkA,forH,svkA,DDB_G0271844,DDB_G0295785,gefV,DDB_G0278909,docD,hipA,dstD,dhkA,dupA,dhkC,roco9,DDB_G0286613,psmD14,DDB_G0291155,idhC,gtaC,DDB_G0272092,yelA,DDB_G0278665,rmp,pikB,gefQ,DDB_G0270902,dhkI-1,DDB_G0285203,mhkD,forE,pip5k3,gnrB,DDB_G0282303,sevA,regA,erkA,comB,DDB_G0282479,DDB_G0282105,DDB_G0289571,DDB_G0267588,DDB_G0278535,DDB_G0272486,dhkL,gxcU,arkA,gbpC,racD,pakE,pikD,DDB_G0284657,gx…	UP	molecular function
GO:0004842	ubiquitin-protein transferase activity	0.0103806	3	0.00779037	11	0.3913	0.596157	1.33249	ube2m,DDB_G0285063,DDB_G0292642	UP	molecular function
GO:0042803	protein homodimerization activity	0.0103806	3	0.00779037	11	0.3913	0.596157	1.33249	kif3,msh2,dstA	UP	molecular function
GO:0019787	ubiquitin-like protein transferase activity	0.0103806	3	0.00779037	11	0.3913	0.596157	1.33249	ube2m,DDB_G0285063,DDB_G0292642	UP	molecular function
GO:0051015	actin filament binding	0.0242215	7	0.0212465	30	0.416445	0.622663	1.14002	forH,sevA,forC,myoM,forA,gxcB,gefQ	UP	molecular function
GO:0005509	calcium ion binding	0.0207612	6	0.0184136	26	0.440786	0.622663	1.1275	cnrF,hbx5-1,DDB_G0289571,plc,cbp2,DDB_G0270902	UP	molecular function
GO:0003824	catalytic activity	0.352941	102	0.347734	491	0.448177	0.622663	1.01498	glkA,svkA,DDB_G0286929,DDB_G0278909,dhkA,dupA,dhkC,pikH,roco9,sgkC,DDB_G0286613,psmD14,tipA,idhC,DDB_G0272092,sgcA,DDB_G0278665,pikB,DDB_G0268948,dhkI-1,mhkD,pip5k3,mkpA,pikG,regA,ptpA1-1,erkA,DDB_G0282105,DDB_G0267588,DDB_G0278535,dhkL,DDB_G0274537,arkA,gbpC,DDB_G0278311,pakE,pikD,DDB_G0285063,rckA,kif3,DDB_G0279053,set1,pigV,Dd5P1,myoM,sgkA,canA,dst2,krsB,argB,myoG,DDB_G0268876,msh6,myoE,DDB_G0…	UP	molecular function
GO:0016757	transferase activity, transferring glycosyl groups	0.0103806	3	0.0092068	13	0.497472	0.660745	1.1275	DDB_G0286613,pigV,ugt52	UP	molecular function
GO:0042802	identical protein binding	0.0103806	3	0.0092068	13	0.497472	0.660745	1.1275	kif3,msh2,dstA	UP	molecular function
GO:0044877	macromolecular complex binding	0.0380623	11	0.0375354	53	0.523778	0.692135	1.01404	forH,kif3,sevA,forC,myoM,forA,DDB_G0287165,gxcB,kif1,gefQ,kif9	UP	molecular function
GO:0016829	lyase activity	0.0103806	3	0.00991501	14	0.547006	0.703457	1.04696	gcA,acrA,sgcA	UP	molecular function
GO:1901363	heterocyclic compound binding	0.314879	91	0.322946	456	0.636677	0.779761	0.97502	glkA,svkA,DDB_G0271844,DDB_G0278909,dstD,dhkA,dupA,dhkC,roco9,DDB_G0286613,DDB_G0291155,idhC,gtaC,DDB_G0272092,yelA,DDB_G0278665,pikB,dhkI-1,mhkD,pip5k3,regA,erkA,comB,DDB_G0267588,DDB_G0278535,dhkL,arkA,gbpC,racD,pakE,pikD,rckA,kif3,DDB_G0289713,DDB_G0279053,set1,myoM,sgkA,DDB_G0287405,mybZ,rab1A,dst2,krsB,myoG,DDB_G0268876,msh6,myoE,DDB_G0287165,abcH4,roco5,gcA,kinY,DDB_G0267638,kif1,roco8,DDB_…	UP	molecular function
GO:0097159	organic cyclic compound binding	0.314879	91	0.322946	456	0.636677	0.779761	0.97502	glkA,svkA,DDB_G0271844,DDB_G0278909,dstD,dhkA,dupA,dhkC,roco9,DDB_G0286613,DDB_G0291155,idhC,gtaC,DDB_G0272092,yelA,DDB_G0278665,pikB,dhkI-1,mhkD,pip5k3,regA,erkA,comB,DDB_G0267588,DDB_G0278535,dhkL,arkA,gbpC,racD,pakE,pikD,rckA,kif3,DDB_G0289713,DDB_G0279053,set1,myoM,sgkA,DDB_G0287405,mybZ,rab1A,dst2,krsB,myoG,DDB_G0268876,msh6,myoE,DDB_G0287165,abcH4,roco5,gcA,kinY,DDB_G0267638,kif1,roco8,DDB_…	UP	molecular function
GO:0046983	protein dimerization activity	0.0103806	3	0.0134561	19	0.747126	0.873483	0.771444	kif3,msh2,dstA	UP	molecular function
GO:0043169	cation binding	0.155709	45	0.169263	239	0.752952	0.873483	0.919923	DDB_G0282303,regA,svkA,krsB,DDB_G0277539,DDB_G0282479,DDB_G0282105,DDB_G0289571,gxcU,arkA,psmD14,pakE,plc,DDB_G0284657,gcA,acrA,idhC,DDB_G0279053,gtaC,cnrF,gxcW,DDB_G0268650,mip1-1,noxB,DDB_G0283821,DDB_G0270902,ugt52,DDB_G0286459,dst3,DDB_G0285959,gxcT,DDB_G0285203,hbx5-1,DDB_G0287859,forE,canA,pip5k3,DDB_G0270176,DDB_G0289987,DDB_G0292642,paxB,cbp2,DDB_G0281657,pakF,dst2	UP	molecular function
GO:0046872	metal ion binding	0.155709	45	0.169263	239	0.752952	0.873483	0.919923	DDB_G0282303,regA,svkA,krsB,DDB_G0277539,DDB_G0282479,DDB_G0282105,DDB_G0289571,gxcU,arkA,psmD14,pakE,plc,DDB_G0284657,gcA,acrA,idhC,DDB_G0279053,gtaC,cnrF,gxcW,DDB_G0268650,mip1-1,noxB,DDB_G0283821,DDB_G0270902,ugt52,DDB_G0286459,dst3,DDB_G0285959,gxcT,DDB_G0285203,hbx5-1,DDB_G0287859,forE,canA,pip5k3,DDB_G0270176,DDB_G0289987,DDB_G0292642,paxB,cbp2,DDB_G0281657,pakF,dst2	UP	molecular function
GO:0016887	ATPase activity	0.0242215	7	0.0339943	48	0.86283	0.95576	0.712514	myoE,kif3,myoM,DDB_G0287165,abcH4,msh2,msh6	UP	molecular function
GO:0003677	DNA binding	0.0380623	11	0.0502833	71	0.863505	0.95576	0.756957	DDB_G0286613,gtaC,DDB_G0289713,hbx5-1,DDB_G0267638,mybZ,msh2,msh6,dstA,bzpH,dstD	UP	molecular function
GO:0016787	hydrolase activity	0.103806	30	0.127479	180	0.90526	0.987573	0.814302	regA,pldC,ptpA1-1,myoG,DDB_G0282105,msh2,msh6,myoE,dupA,DDB_G0274537,pats1,DDB_G0287165,psmD14,abcH4,DDB_G0278311,plc,kif3,DDB_G0279053,DDB_G0272680,kif1,DDB_G0292446,kif9,Dd5P1,myoM,DDB_G0287609,cplA,canA,mkpA,DDB_G0270176,mpl3	UP	molecular function
GO:0008270	zinc ion binding	0.0380623	11	0.0552408	78	0.927125	0.996359	0.689025	DDB_G0285959,DDB_G0282303,DDB_G0285203,gtaC,DDB_G0287859,DDB_G0282479,mip1-1,DDB_G0292642,paxB,DDB_G0284657,DDB_G0281657	UP	molecular function
GO:0042623	ATPase activity, coupled	0.0103806	3	0.0219547	31	0.953448	0.997232	0.472821	myoE,DDB_G0287165,abcH4	UP	molecular function
GO:0016491	oxidoreductase activity	0.0103806	3	0.0226629	32	0.96009	0.997232	0.458045	idhC,DDB_G0283977,noxB	UP	molecular function
GO:0005215	transporter activity	0.0138408	4	0.0283286	40	0.964532	0.997232	0.488581	DDB_G0283821,vps5,comD,abcH4	UP	molecular function
GO:0017111	nucleoside-triphosphatase activity	0.0346021	10	0.0566572	80	0.967787	0.997232	0.610727	myoE,kif3,myoM,myoG,DDB_G0287165,abcH4,kif1,msh2,msh6,kif9	UP	molecular function
GO:0046914	transition metal ion binding	0.0380623	11	0.0616147	87	0.970493	0.997232	0.617746	DDB_G0285959,DDB_G0282303,DDB_G0285203,gtaC,DDB_G0287859,DDB_G0282479,mip1-1,DDB_G0292642,paxB,DDB_G0284657,DDB_G0281657	UP	molecular function
GO:0016462	pyrophosphatase activity	0.0346021	10	0.0573654	81	0.971115	0.997232	0.603187	myoE,kif3,myoM,myoG,DDB_G0287165,abcH4,kif1,msh2,msh6,kif9	UP	molecular function
GO:0016818	hydrolase activity, acting on acid anhydrides, in phosphorus-containing anhydrides	0.0346021	10	0.0573654	81	0.971115	0.997232	0.603187	myoE,kif3,myoM,myoG,DDB_G0287165,abcH4,kif1,msh2,msh6,kif9	UP	molecular function
GO:0016817	hydrolase activity, acting on acid anhydrides	0.0346021	10	0.0580737	82	0.97413	0.997232	0.595831	myoE,kif3,myoM,myoG,DDB_G0287165,abcH4,kif1,msh2,msh6,kif9	UP	molecular function
GO:0003723	RNA binding	0.0103806	3	0.0467422	66	0.999887	0.999984	0.222082	yelA,rps20,DDB_G0289987	UP	molecular function
GO:0003676	nucleic acid binding	0.0553633	16	0.123938	175	0.999969	0.999984	0.446703	rps20,DDB_G0286613,gtaC,DDB_G0289713,hbx5-1,yelA,DDB_G0267638,DDB_G0291155,mybZ,DDB_G0289987,msh2,msh6,dstA,DDB_G0284167,bzpH,dstD	UP	molecular function
GO:0031941	filamentous actin	0.0103806	3	0.00212465	3	0.0243728	0.868612	4.88581	paxB,acapA,lmbd2B	UP	cellular component
GO:0005938	cell cortex	0.0657439	19	0.0424929	60	0.0415174	0.868612	1.54717	forH,rapgap1,forC,arkA,gbpC,exoc7,erkA,zizB,forA,acapA,mhkC,gxcB,pikB,gefQ,paxB,docD,phg2,rckA,gxcA	UP	cellular component
GO:0099568	cytoplasmic region	0.0657439	19	0.0424929	60	0.0415174	0.868612	1.54717	forH,rapgap1,forC,arkA,gbpC,exoc7,erkA,zizB,forA,acapA,mhkC,gxcB,pikB,gefQ,paxB,docD,phg2,rckA,gxcA	UP	cellular component
GO:0071944	cell periphery	0.100346	29	0.0729462	103	0.0516313	0.868612	1.37562	forH,forC,ptpA1-1,erkA,exoc7,pikA,rabG1,docD,hipA,DDB_G0272486,myoE,dhkA,rapgap1,gbpC,arkA,zizB,gxcB,lmbd2B,rckA,gxcA,forA,pikB,noxB,gefQ,phg2,acapA,mhkC,paxB,rab1A	UP	cellular component
GO:0005856	cytoskeleton	0.0934256	27	0.0672805	95	0.0539365	0.868612	1.3886	forH,sevA,forC,svkA,sepA,myoG,myoE,arkA,pats1,DDB_G0287165,lmbd2B,spkA-1,kif3,cepH,forA,nek2,sgcA,vilA,kif1,kif9,abpF,acpA,acapA,myoM,mhkC,paxB,tsuA	UP	cellular component
GO:0015629	actin cytoskeleton	0.0553633	16	0.0354108	50	0.0540231	0.868612	1.56346	myoE,forH,spkA-1,sevA,forC,svkA,acpA,myoM,pats1,myoG,forA,sgcA,acapA,mhkC,lmbd2B,paxB	UP	cellular component
GO:0005768	endosome	0.0242215	7	0.0127479	18	0.0791216	0.868612	1.90004	atg6B,lvsB,forC,gxcB,vps28,pikB,atg6A	UP	cellular component
GO:0005884	actin filament	0.0103806	3	0.00354108	5	0.0843236	0.868612	2.93149	paxB,acapA,lmbd2B	UP	cellular component
GO:0099512	supramolecular fiber	0.0276817	8	0.0155807	22	0.0852012	0.868612	1.77666	kif3,acapA,DDB_G0287165,kif1,lmbd2B,paxB,kif9,tsuA	UP	cellular component
GO:0099513	polymeric cytoskeletal fiber	0.0276817	8	0.0155807	22	0.0852012	0.868612	1.77666	kif3,acapA,DDB_G0287165,kif1,lmbd2B,paxB,kif9,tsuA	UP	cellular component
GO:0044430	cytoskeletal part	0.0657439	19	0.0488669	69	0.11868	0.868612	1.34537	myoE,kif3,cepH,forC,svkA,sepA,acpA,acapA,pats1,myoG,DDB_G0287165,nek2,myoM,mhkC,kif1,lmbd2B,paxB,kif9,tsuA	UP	cellular component
GO:0005871	kinesin complex	0.0103806	3	0.00424929	6	0.126287	0.868612	2.44291	kif3,kif9,kif1	UP	cellular component
GO:0005829	cytosol	0.0692042	20	0.055949	79	0.193824	0.868612	1.23691	DDB_G0280527,forC,regA,svkA,gxcT,idhC,cplA,pikA,erkA,zizB,cnrF,gtaC,mgp1,sgcA,acapA,sgkA,pikB,gefQ,dstA,DDB_G0272486	UP	cellular component
GO:0015630	microtubule cytoskeleton	0.0346021	10	0.0254958	36	0.206357	0.884389	1.35717	kif3,cepH,svkA,sepA,acapA,DDB_G0287165,nek2,kif1,kif9,tsuA	UP	cellular component
GO:0005635	nuclear envelope	0.0138408	4	0.00849858	12	0.232586	0.916663	1.6286	kif9,acrA,nup93,DDB_G0293138	UP	cellular component
GO:0031252	cell leading edge	0.0311419	9	0.0240793	34	0.263909	0.916663	1.2933	myoE,rapgap1,pikA,erkA,sgcA,lmbd2B,pikB,docD,phg2	UP	cellular component
GO:0005874	microtubule	0.017301	5	0.0120397	17	0.270085	0.916663	1.437	kif3,kif9,kif1,DDB_G0287165,tsuA	UP	cellular component
GO:0032154	cleavage furrow	0.0103806	3	0.00637394	9	0.280531	0.916663	1.6286	mhkC,forA,svkA	UP	cellular component
GO:0005875	microtubule associated complex	0.0103806	3	0.00637394	9	0.280531	0.916663	1.6286	kif3,kif9,kif1	UP	cellular component
GO:0097610	cell surface furrow	0.0103806	3	0.00637394	9	0.280531	0.916663	1.6286	mhkC,forA,svkA	UP	cellular component
GO:0044464	cell part	0.50519	146	0.48796	689	0.298965	0.916663	1.03531	forH,svkA,DDB_G0271844,gefG,gefV,docD,hipA,dstD,dhkA,dhkC,pikH,DDB_G0286613,psmD14,mgp1,DDB_G0291155,lmbd2B,tipA,gacF,idhC,gtaC,sgcA,rmp,pikB,gefQ,DDB_G0293138,gxcM,DDB_G0268948,abpF,dhkI-1,gacQ,forE,vps28,gacL,pikG,DDB_G0282303,sevA,regA,ptpA1-1,erkA,comB,gacGG,gacP,DDB_G0272486,dhkL,docA,arkA,gbpC,racD,gefC,pakE,pikD,DDB_G0284657,nup93,gxcA,rckA,kif3,DDB_G0279053,forA,gacM,cycB,atg6A,set1,zizD,…	UP	cellular component
GO:0005886	plasma membrane	0.0519031	15	0.0446176	63	0.311541	0.916663	1.16329	myoE,dhkA,rckA,forC,gbpC,ptpA1-1,pikA,acapA,rabG1,lmbd2B,noxB,rab1A,phg2,hipA,DDB_G0272486	UP	cellular component
GO:0005622	intracellular	0.49827	144	0.482295	681	0.313815	0.916663	1.03312	forH,svkA,DDB_G0271844,gefG,gefV,docD,hipA,dstD,dhkA,dhkC,pikH,DDB_G0286613,psmD14,mgp1,DDB_G0291155,lmbd2B,tipA,gacF,idhC,gtaC,sgcA,rmp,pikB,gefQ,DDB_G0293138,gxcM,DDB_G0268948,abpF,dhkI-1,gacQ,forE,vps28,gacL,pikG,DDB_G0282303,sevA,regA,ptpA1-1,erkA,comB,gacGG,gacP,DDB_G0272486,dhkL,docA,arkA,gbpC,racD,gefC,pakE,pikD,DDB_G0284657,nup93,gxcA,rckA,kif3,DDB_G0279053,forA,gacM,cycB,atg6A,set1,zizD,…	UP	cellular component
GO:0005623	cell	0.50519	146	0.489377	691	0.315913	0.916663	1.03231	forH,svkA,DDB_G0271844,gefG,gefV,docD,hipA,dstD,dhkA,dhkC,pikH,DDB_G0286613,psmD14,mgp1,DDB_G0291155,lmbd2B,tipA,gacF,idhC,gtaC,sgcA,rmp,pikB,gefQ,DDB_G0293138,gxcM,DDB_G0268948,abpF,dhkI-1,gacQ,forE,vps28,gacL,pikG,DDB_G0282303,sevA,regA,ptpA1-1,erkA,comB,gacGG,gacP,DDB_G0272486,dhkL,docA,arkA,gbpC,racD,gefC,pakE,pikD,DDB_G0284657,nup93,gxcA,rckA,kif3,DDB_G0279053,forA,gacM,cycB,atg6A,set1,zizD,…	UP	cellular component
GO:0005815	microtubule organizing center	0.0242215	7	0.0191218	27	0.317357	0.916663	1.26669	cepH,svkA,sepA,acapA,DDB_G0287165,nek2,tsuA	UP	cellular component
GO:0032155	cell division site part	0.0103806	3	0.00708215	10	0.336017	0.916663	1.46574	mhkC,forA,svkA	UP	cellular component
GO:0032153	cell division site	0.0103806	3	0.00708215	10	0.336017	0.916663	1.46574	mhkC,forA,svkA	UP	cellular component
GO:0031975	envelope	0.0138408	4	0.0106232	15	0.368554	0.934363	1.30288	kif9,acrA,nup93,DDB_G0293138	UP	cellular component
GO:0031967	organelle envelope	0.0138408	4	0.0106232	15	0.368554	0.934363	1.30288	kif9,acrA,nup93,DDB_G0293138	UP	cellular component
GO:0009986	cell surface	0.0138408	4	0.0106232	15	0.368554	0.934363	1.30288	dhkA,mhkC,forA,svkA	UP	cellular component
GO:0010008	endosome membrane	0.0103806	3	0.00779037	11	0.3913	0.96485	1.33249	atg6B,vps28,atg6A	UP	cellular component
GO:0044440	endosomal part	0.0103806	3	0.00779037	11	0.3913	0.96485	1.33249	atg6B,vps28,atg6A	UP	cellular component
GO:0012505	endomembrane system	0.0484429	14	0.046034	65	0.461093	1	1.05233	atg6B,lvsB,forC,acrA,vps5,gxcB,vilA,vps28,pikB,kif9,atg6A,nup93,DDB_G0293138,vps13A	UP	cellular component
GO:0005813	centrosome	0.017301	5	0.0155807	22	0.469182	1	1.11041	cepH,acapA,svkA,sepA,nek2	UP	cellular component
GO:0016459	myosin complex	0.0103806	3	0.0092068	13	0.497472	1	1.1275	myoE,myoM,myoG	UP	cellular component
GO:0016020	membrane	0.211073	61	0.216006	305	0.603571	1	0.977163	atg6B,forC,DDB_G0286929,DDB_G0271844,ptpA1-1,DDB_G0272206,pikA,gefV,comB,DDB_G0282479,rabG1,DDB_G0282105,rcdII,DDB_G0272486,hipA,myoE,dhkA,gacV,dhkC,arkA,gbpC,DDB_G0287165,abcH4,lmbd2B,tgrR1,comD,DDB_G0287379,rckA,grlE,DDB_G0273387,gcA,lvsB,acrA,DDB_G0282895,DDB_G0272382,vilA,kif1,DDB_G0286809,pikB,DDB_G0285421,DDB_G0280437,DDB_G0292446,kif9,DDB_G0286749,noxB,atg6A,DDB_G0283821,DDB_G0293138,phg2,…	UP	cellular component
GO:0016021	integral component of membrane	0.131488	38	0.137394	194	0.640232	1	0.957015	DDB_G0286929,DDB_G0272206,gefV,DDB_G0282479,comB,DDB_G0282105,rcdII,dhkA,gacV,dhkC,arkA,DDB_G0287165,abcH4,lmbd2B,tgrR1,comD,DDB_G0287379,grlE,DDB_G0273387,gcA,lvsB,acrA,DDB_G0282895,DDB_G0272382,DDB_G0286809,DDB_G0285421,noxB,DDB_G0292446,kif9,DDB_G0286749,DDB_G0293138,DDB_G0272294,pigV,DDB_G0289985,DDB_G0287405,DDB_G0285191,DDB_G0275861,DDB_G0292642	UP	cellular component
GO:0031224	intrinsic component of membrane	0.131488	38	0.137394	194	0.640232	1	0.957015	DDB_G0286929,DDB_G0272206,gefV,DDB_G0282479,comB,DDB_G0282105,rcdII,dhkA,gacV,dhkC,arkA,DDB_G0287165,abcH4,lmbd2B,tgrR1,comD,DDB_G0287379,grlE,DDB_G0273387,gcA,lvsB,acrA,DDB_G0282895,DDB_G0272382,DDB_G0286809,DDB_G0285421,noxB,DDB_G0292446,kif9,DDB_G0286749,DDB_G0293138,DDB_G0272294,pigV,DDB_G0289985,DDB_G0287405,DDB_G0285191,DDB_G0275861,DDB_G0292642	UP	cellular component
GO:0042995	cell projection	0.0207612	6	0.0226629	32	0.64068	1	0.91609	forH,myoM,sgkA,lmbd2B,pikB,paxB	UP	cellular component
GO:0005737	cytoplasm	0.294118	85	0.302408	427	0.641877	1	0.972586	forH,atg6B,sevA,regA,svkA,krsB,forC,gacH,gacX,sepA,ptpA1-1,erkA,DDB_G0276029,exoc7,pikA,gacGG,docD,gacP,hipA,dstD,DDB_G0272486,myoE,rapgap1,pikH,gacJ,arkA,gbpC,gacHH,gacY,DDB_G0287165,zizB,psmD14,mgp1,eppA,DDB_G0291155,gxcB,gxcA,rckA,spkA-1,kif3,DDB_G0280527,lvsB,tipA,acrA,gacF,idhC,DDB_G0279053,gtaC,forA,cnrF,sgcA,gacM,nek2,vilA,kif1,pikB,gefQ,kif9,atg6A,phg2,DDB_G0277615,dst3,DDB_G0268948,gacO,…	UP	cellular component
GO:0044448	cell cortex part	0.0138408	4	0.0155807	22	0.660171	1	0.88833	arkA,mhkC,exoc7,forC	UP	cellular component
GO:0030863	cortical cytoskeleton	0.0103806	3	0.0127479	18	0.713713	1	0.814302	arkA,mhkC,forC	UP	cellular component
GO:0005575	cellular_component	0.795848	230	0.808074	1141	0.729774	1	0.98487	glkA,forH,vps13A,svkA,DDB_G0286929,DDB_G0271844,DDB_G0295785,DDB_G0281809,gefG,DDB_G0272206,gefV,DDB_G0278909,rcdII,docD,dstD,hipA,dhkA,dupA,dhkC,pikH,roco9,sgkC,DDB_G0286613,psmD14,mgp1,DDB_G0291155,DDB_G0270864,lmbd2B,tgrR1,grlE,tipA,gacF,idhC,DDB_G0286543,gtaC,DDB_G0272092,sgcA,yelA,DDB_G0278665,rmp,pikB,gefQ,DDB_G0293138,gxcM,DDB_G0268948,abpF,dhkI-1,mhkD,gacQ,forE,vps28,gacL,mkpA,rapgap3,pik…	UP	cellular component
GO:0098796	membrane protein complex	0.0138408	4	0.01983	28	0.825893	1	0.697973	vps28,vps5,noxB,hipA	UP	cellular component
GO:0044425	membrane part	0.148789	43	0.171388	242	0.864714	1	0.86814	forC,DDB_G0286929,DDB_G0272206,gefV,comB,DDB_G0282479,DDB_G0282105,rcdII,hipA,myoE,dhkA,gacV,dhkC,arkA,DDB_G0287165,abcH4,lmbd2B,tgrR1,comD,DDB_G0287379,grlE,DDB_G0273387,gcA,lvsB,acrA,DDB_G0282895,DDB_G0272382,DDB_G0286809,DDB_G0285421,noxB,DDB_G0292446,kif9,DDB_G0286749,DDB_G0293138,DDB_G0272294,pigV,DDB_G0289985,vps5,DDB_G0287405,DDB_G0285191,vps28,DDB_G0275861,DDB_G0292642	UP	cellular component
GO:0044459	plasma membrane part	0.0138408	4	0.0219547	31	0.879781	1	0.630428	myoE,dhkA,forC,noxB	UP	cellular component
GO:0043232	intracellular non-membrane-bounded organelle	0.100346	29	0.121813	172	0.888373	1	0.823771	forH,sevA,forC,svkA,sepA,myoG,myoE,arkA,pats1,DDB_G0287165,lmbd2B,spkA-1,kif3,cepH,forA,nek2,sgcA,vilA,kif1,kif9,set1,abpF,acpA,rps20,acapA,myoM,mhkC,paxB,tsuA	UP	cellular component
GO:0043228	non-membrane-bounded organelle	0.100346	29	0.121813	172	0.888373	1	0.823771	forH,sevA,forC,svkA,sepA,myoG,myoE,arkA,pats1,DDB_G0287165,lmbd2B,spkA-1,kif3,cepH,forA,nek2,sgcA,vilA,kif1,kif9,set1,abpF,acpA,rps20,acapA,myoM,mhkC,paxB,tsuA	UP	cellular component
GO:0044444	cytoplasmic part	0.197232	57	0.225921	319	0.893284	1	0.873014	forH,atg6B,sevA,regA,svkA,forC,exoc7,erkA,pikA,docD,hipA,DDB_G0272486,myoE,rapgap1,arkA,gbpC,eppA,zizB,psmD14,mgp1,DDB_G0291155,gxcB,gxcA,rckA,DDB_G0280527,lvsB,acrA,idhC,DDB_G0279053,gtaC,forA,cnrF,sgcA,nek2,vilA,kif1,pikB,gefQ,atg6A,phg2,DDB_G0277615,DDB_G0268948,gxcT,acpA,rps20,cplA,acapA,DDB_G0287609,sgkA,vps5,DDB_G0287405,mhkC,vps28,paxB,dstA,tsuA,vps13A	UP	cellular component
GO:1902494	catalytic complex	0.0138408	4	0.0247875	35	0.928827	1	0.558379	canA,DDB_G0286613,rmp,noxB	UP	cellular component
GO:0043234	protein complex	0.083045	24	0.109065	154	0.939518	1	0.761425	DDB_G0276029,exoc7,myoG,msh2,msh6,hipA,myoE,DDB_G0286613,psmD14,lmbd2B,kif3,DDB_G0280527,rmp,kif1,noxB,kif9,ripA,acpA,myoM,acapA,vps5,canA,vps28,paxB	UP	cellular component
GO:0098805	whole membrane	0.017301	5	0.0311615	44	0.947849	1	0.555206	DDB_G0287405,atg6B,vps28,atg6A,phg2	UP	cellular component
GO:0031090	organelle membrane	0.0242215	7	0.0432011	61	0.967906	1	0.560667	atg6B,DDB_G0287405,kif1,vps28,atg6A,phg2,DDB_G0293138	UP	cellular component
GO:0005773	vacuole	0.0103806	3	0.0240793	34	0.970799	1	0.431101	mgp1,DDB_G0287405,lvsB	UP	cellular component
GO:0098588	bounding membrane of organelle	0.017301	5	0.036119	51	0.979696	1	0.479001	DDB_G0287405,atg6B,vps28,atg6A,phg2	UP	cellular component
GO:0030139	endocytic vesicle	0.0519031	15	0.082153	116	0.981646	1	0.631786	myoE,lvsB,DDB_G0268948,sevA,acpA,idhC,DDB_G0279053,DDB_G0287609,eppA,nek2,psmD14,vps5,DDB_G0291155,phg2,DDB_G0277615	UP	cellular component
GO:0045335	phagocytic vesicle	0.0484429	14	0.0779037	110	0.981779	1	0.621831	myoE,lvsB,DDB_G0268948,sevA,acpA,idhC,DDB_G0279053,DDB_G0287609,eppA,nek2,psmD14,vps5,DDB_G0291155,DDB_G0277615	UP	cellular component
GO:0044446	intracellular organelle part	0.110727	32	0.152975	216	0.984247	1	0.723824	atg6B,forC,svkA,sepA,myoG,msh2,msh6,myoE,DDB_G0286613,pats1,DDB_G0287165,lmbd2B,nup93,kif3,cepH,acrA,nek2,rmp,kif1,kif9,atg6A,phg2,DDB_G0293138,acpA,rps20,acapA,myoM,DDB_G0287405,mhkC,vps28,paxB,tsuA	UP	cellular component
GO:0044422	organelle part	0.110727	32	0.152975	216	0.984247	1	0.723824	atg6B,forC,svkA,sepA,myoG,msh2,msh6,myoE,DDB_G0286613,pats1,DDB_G0287165,lmbd2B,nup93,kif3,cepH,acrA,nek2,rmp,kif1,kif9,atg6A,phg2,DDB_G0293138,acpA,rps20,acapA,myoM,DDB_G0287405,mhkC,vps28,paxB,tsuA	UP	cellular component
GO:0044428	nuclear part	0.0276817	8	0.0531161	75	0.98717	1	0.521153	acrA,DDB_G0286613,rmp,msh2,msh6,kif9,nup93,DDB_G0293138	UP	cellular component
GO:0016023	cytoplasmic, membrane-bounded vesicle	0.0622837	18	0.100567	142	0.991708	1	0.619328	myoE,lvsB,DDB_G0268948,sevA,acpA,idhC,DDB_G0279053,DDB_G0287609,eppA,nek2,psmD14,mgp1,vps5,DDB_G0291155,kif1,phg2,hipA,DDB_G0277615	UP	cellular component
GO:0031988	membrane-bounded vesicle	0.0622837	18	0.100567	142	0.991708	1	0.619328	myoE,lvsB,DDB_G0268948,sevA,acpA,idhC,DDB_G0279053,DDB_G0287609,eppA,nek2,psmD14,mgp1,vps5,DDB_G0291155,kif1,phg2,hipA,DDB_G0277615	UP	cellular component
GO:0031410	cytoplasmic vesicle	0.0622837	18	0.101983	144	0.993252	1	0.610727	myoE,lvsB,DDB_G0268948,sevA,acpA,idhC,DDB_G0279053,DDB_G0287609,eppA,nek2,psmD14,mgp1,vps5,DDB_G0291155,kif1,phg2,hipA,DDB_G0277615	UP	cellular component
GO:0031982	vesicle	0.0622837	18	0.104108	147	0.995077	1	0.598263	myoE,lvsB,DDB_G0268948,sevA,acpA,idhC,DDB_G0279053,DDB_G0287609,eppA,nek2,psmD14,mgp1,vps5,DDB_G0291155,kif1,phg2,hipA,DDB_G0277615	UP	cellular component
GO:0044424	intracellular part	0.352941	102	0.426346	602	0.995395	1	0.827829	forH,svkA,docD,hipA,dstD,pikH,DDB_G0286613,psmD14,mgp1,DDB_G0291155,lmbd2B,tipA,gacF,idhC,gtaC,sgcA,rmp,pikB,gefQ,DDB_G0293138,DDB_G0268948,abpF,gacQ,vps28,gacL,sevA,regA,ptpA1-1,erkA,gacGG,gacP,DDB_G0272486,arkA,gbpC,nup93,gxcA,rckA,kif3,DDB_G0279053,forA,gacM,cycB,atg6A,set1,gacO,acpA,myoM,acapA,sgkA,DDB_G0287405,canA,krsB,gacX,myoG,msh6,myoE,gacY,DDB_G0287165,zizB,gxcB,cnrF,vilA,kif1,mip1-1,ki…	UP	cellular component
GO:0044421	extracellular region part	0.017301	5	0.0453258	64	0.997014	1	0.381704	DDB_G0273095,idhC,cplA,ndrD,DDB_G0268328	UP	cellular component
GO:0005615	extracellular space	0.017301	5	0.0453258	64	0.997014	1	0.381704	DDB_G0273095,idhC,cplA,ndrD,DDB_G0268328	UP	cellular component
GO:0005576	extracellular region	0.017301	5	0.0467422	66	0.997812	1	0.370137	DDB_G0273095,idhC,cplA,ndrD,DDB_G0268328	UP	cellular component
GO:0005634	nucleus	0.0865052	25	0.141643	200	0.998364	1	0.610727	krsB,svkA,DDB_G0276029,erkA,msh2,msh6,dstD,arkA,DDB_G0286613,DDB_G0287165,nup93,acrA,gtaC,rmp,mip1-1,cycB,kif9,set1,DDB_G0293138,dst3,abpF,hbx5-1,sgkA,dstA,bzpH	UP	cellular component
GO:0043227	membrane-bounded organelle	0.179931	52	0.263456	372	0.999683	1	0.682963	atg6B,sevA,krsB,svkA,forC,DDB_G0276029,erkA,msh2,msh6,hipA,dstD,myoE,arkA,DDB_G0286613,eppA,DDB_G0287165,psmD14,mgp1,DDB_G0291155,gxcB,nup93,lvsB,acrA,idhC,DDB_G0279053,gtaC,nek2,vilA,rmp,kif1,pikB,mip1-1,cycB,kif9,atg6A,set1,DDB_G0293138,phg2,DDB_G0277615,dst3,DDB_G0268948,abpF,acpA,hbx5-1,sgkA,DDB_G0287609,vps5,DDB_G0287405,vps28,dstA,bzpH,vps13A	UP	cellular component
GO:0043231	intracellular membrane-bounded organelle	0.179931	52	0.263456	372	0.999683	1	0.682963	atg6B,sevA,krsB,svkA,forC,DDB_G0276029,erkA,msh2,msh6,hipA,dstD,myoE,arkA,DDB_G0286613,eppA,DDB_G0287165,psmD14,mgp1,DDB_G0291155,gxcB,nup93,lvsB,acrA,idhC,DDB_G0279053,gtaC,nek2,vilA,rmp,kif1,pikB,mip1-1,cycB,kif9,atg6A,set1,DDB_G0293138,phg2,DDB_G0277615,dst3,DDB_G0268948,abpF,acpA,hbx5-1,sgkA,DDB_G0287609,vps5,DDB_G0287405,vps28,dstA,bzpH,vps13A	UP	cellular component
GO:0043229	intracellular organelle	0.235294	68	0.331445	468	0.999861	1	0.709904	forH,atg6B,sevA,krsB,svkA,forC,sepA,DDB_G0276029,erkA,myoG,msh2,msh6,hipA,dstD,myoE,arkA,DDB_G0286613,eppA,DDB_G0287165,pats1,psmD14,mgp1,DDB_G0291155,gxcB,lmbd2B,nup93,spkA-1,kif3,cepH,lvsB,acrA,idhC,DDB_G0279053,gtaC,forA,nek2,sgcA,vilA,rmp,kif1,pikB,mip1-1,cycB,kif9,atg6A,set1,DDB_G0293138,phg2,DDB_G0277615,dst3,DDB_G0268948,abpF,acpA,rps20,myoM,acapA,sgkA,hbx5-1,DDB_G0287609,DDB_G0287405,mhkC…	UP	cellular component
GO:0043226	organelle	0.235294	68	0.332861	470	0.999886	1	0.706884	forH,atg6B,sevA,krsB,svkA,forC,sepA,DDB_G0276029,erkA,myoG,msh2,msh6,hipA,dstD,myoE,arkA,DDB_G0286613,eppA,DDB_G0287165,pats1,psmD14,mgp1,DDB_G0291155,gxcB,lmbd2B,nup93,spkA-1,kif3,cepH,lvsB,acrA,idhC,DDB_G0279053,gtaC,forA,nek2,sgcA,vilA,rmp,kif1,pikB,mip1-1,cycB,kif9,atg6A,set1,DDB_G0293138,phg2,DDB_G0277615,dst3,DDB_G0268948,abpF,acpA,rps20,myoM,acapA,sgkA,hbx5-1,DDB_G0287609,DDB_G0287405,mhkC…	UP	cellular component
GO:0032991	macromolecular complex	0.0865052	25	0.15864	224	0.99989	1	0.545292	DDB_G0276029,exoc7,myoG,msh2,msh6,hipA,myoE,DDB_G0286613,psmD14,lmbd2B,kif3,DDB_G0280527,rmp,kif1,noxB,kif9,ripA,acpA,rps20,myoM,acapA,vps5,canA,vps28,paxB	UP	cellular component
GO:0014070	response to organic cyclic compound	0.108527	14	0.0389518	55	0.0005363	0.10253	2.78619	carA-1,DDB_G0284171,gefE,erkA,calA,tacc,ctxB,phlp1,DDB_G0293012,pakA,elmoE,DDB_G0267588,ctxA,DDB_G0288977	DOWN	biological process
GO:0043327	chemotaxis to cAMP	0.0852713	11	0.026204	37	0.000624356	0.10253	3.25414	DDB_G0284171,erkA,calA,ctxB,phlp1,DDB_G0293012,pakA,elmoE,DDB_G0267588,ctxA,DDB_G0288977	DOWN	biological process
GO:0042330	taxis	0.131783	17	0.0552408	78	0.000782565	0.10253	2.38561	spkA-1,carA-1,DDB_G0284171,gefE,erkA,calA,forF,ctxB,phlp1,DDB_G0293012,pakA,elmoE,mhcA,DDB_G0267588,ctxA,DDB_G0288977,gxcA	DOWN	biological process
GO:0051591	response to cAMP	0.0852713	11	0.0276204	39	0.000956029	0.10253	3.08726	DDB_G0284171,erkA,calA,ctxB,phlp1,DDB_G0293012,pakA,elmoE,DDB_G0267588,ctxA,DDB_G0288977	DOWN	biological process
GO:1901700	response to oxygen-containing compound	0.108527	14	0.0417847	59	0.00105372	0.10253	2.59729	carA-1,DDB_G0284171,gefE,erkA,calA,ctxB,phlp1,DDB_G0293012,pakA,elmoE,mhcA,DDB_G0267588,ctxA,DDB_G0288977	DOWN	biological process
GO:0046683	response to organophosphorus	0.0852713	11	0.0283286	40	0.00117005	0.10253	3.01008	DDB_G0284171,erkA,calA,ctxB,phlp1,DDB_G0293012,pakA,elmoE,DDB_G0267588,ctxA,DDB_G0288977	DOWN	biological process
GO:0006935	chemotaxis	0.116279	15	0.0474504	67	0.0012428	0.10253	2.45054	spkA-1,carA-1,DDB_G0284171,erkA,calA,ctxB,phlp1,DDB_G0293012,pakA,elmoE,mhcA,DDB_G0267588,ctxA,DDB_G0288977,gxcA	DOWN	biological process
GO:0010243	response to organonitrogen compound	0.0930233	12	0.0332861	47	0.00131731	0.10253	2.79466	DDB_G0284171,erkA,calA,tacc,ctxB,phlp1,DDB_G0293012,pakA,elmoE,DDB_G0267588,ctxA,DDB_G0288977	DOWN	biological process
GO:0010033	response to organic substance	0.108527	14	0.0432011	61	0.00144094	0.10253	2.51214	carA-1,DDB_G0284171,gefE,erkA,calA,tacc,ctxB,phlp1,DDB_G0293012,pakA,elmoE,DDB_G0267588,ctxA,DDB_G0288977	DOWN	biological process
GO:0009719	response to endogenous stimulus	0.0930233	12	0.0339943	48	0.0015708	0.10253	2.73643	DDB_G0284171,erkA,calA,tacc,ctxB,phlp1,DDB_G0293012,pakA,elmoE,DDB_G0267588,ctxA,DDB_G0288977	DOWN	biological process
GO:1901698	response to nitrogen compound	0.0930233	12	0.0339943	48	0.0015708	0.10253	2.73643	DDB_G0284171,erkA,calA,tacc,ctxB,phlp1,DDB_G0293012,pakA,elmoE,DDB_G0267588,ctxA,DDB_G0288977	DOWN	biological process
GO:0040011	locomotion	0.139535	18	0.0665722	94	0.00232074	0.12611	2.09599	spkA-1,abpA,carA-1,DDB_G0284171,gefE,erkA,calA,forF,ctxB,DDB_G0293012,pakA,mhcA,elmoE,phlp1,DDB_G0267588,ctxA,DDB_G0288977,gxcA	DOWN	biological process
GO:0031034	myosin filament assembly	0.0387597	5	0.00708215	10	0.0023728	0.12611	5.47287	pakA,ctxB,mhcA,ctxA,DDB_G0288977	DOWN	biological process
GO:0014074	response to purine-containing compound	0.0852713	11	0.0311615	44	0.00245896	0.12611	2.73643	DDB_G0284171,erkA,calA,ctxB,phlp1,DDB_G0293012,pakA,elmoE,DDB_G0267588,ctxA,DDB_G0288977	DOWN	biological process
GO:0051246	regulation of protein metabolic process	0.0775194	10	0.0276204	39	0.00322348	0.154297	2.8066	carA-1,DDB_G0295785,abcF4,calA,ctxB,phlp1,DDB_G0267588,ctxA,psmD3,eif5a	DOWN	biological process
GO:0034470	ncRNA processing	0.0465116	6	0.0113314	16	0.00368424	0.16533	4.10465	ctu2,nol1,pwp2,sas10,wdr4,utp13	DOWN	biological process
GO:0034622	cellular macromolecular complex assembly	0.0852713	11	0.0347025	49	0.00548513	0.231666	2.45721	spt6,nap1,forF,ctxB,pakA,mhcA,elmoE,efa1B,ctxA,DDB_G0288977,wasA	DOWN	biological process
GO:0051247	positive regulation of protein metabolic process	0.0387597	5	0.0092068	13	0.00710401	0.256665	4.2099	ctxB,DDB_G0267588,ctxA,carA-1,eif5a	DOWN	biological process
GO:0032270	positive regulation of cellular protein metabolic process	0.0387597	5	0.0092068	13	0.00710401	0.256665	4.2099	ctxB,DDB_G0267588,ctxA,carA-1,eif5a	DOWN	biological process
GO:0032268	regulation of cellular protein metabolic process	0.0697674	9	0.026204	37	0.00714944	0.256665	2.66248	carA-1,DDB_G0295785,abcF4,calA,ctxB,phlp1,DDB_G0267588,ctxA,eif5a	DOWN	biological process
GO:0071822	protein complex subunit organization	0.116279	15	0.0580737	82	0.00811612	0.27071	2.00227	eif5a,abpA,spt6,nap1,forF,dct,ctxB,pakA,tacc,mhcA,elmoE,efa1B,ctxA,DDB_G0288977,wasA	DOWN	biological process
GO:0031036	myosin II filament assembly	0.0310078	4	0.00637394	9	0.00967658	0.27071	4.86477	pakA,ctxB,ctxA,DDB_G0288977	DOWN	biological process
GO:0030866	cortical actin cytoskeleton organization	0.0310078	4	0.00637394	9	0.00967658	0.27071	4.86477	ctxB,mhcA,ctxA,dct	DOWN	biological process
GO:0044085	cellular component biogenesis	0.131783	17	0.0708215	100	0.00982546	0.27071	1.86078	utp13,nol1,pwp2,abpA,spt6,nap1,dct,forF,ctxB,pakA,sas10,mhcA,efa1B,elmoE,ctxA,DDB_G0288977,wasA	DOWN	biological process
GO:0042325	regulation of phosphorylation	0.0465116	6	0.0141643	20	0.0104927	0.27071	3.28372	carA-1,DDB_G0295785,calA,ctxB,DDB_G0267588,ctxA	DOWN	biological process
GO:0007049	cell cycle	0.100775	13	0.0488669	69	0.0107573	0.27071	2.06224	spkA-1,svkA,DDB_G0295785,erkA,calA,pakB,dct,tacc,ctxB,pakA,mhcA,msh2,ctxA	DOWN	biological process
GO:0048522	positive regulation of cellular process	0.0775194	10	0.0332861	47	0.011349	0.27071	2.32888	eif5a,svkA,carA-1,pakB,forF,ctxB,pakA,DDB_G0267588,ctxA,wasA	DOWN	biological process
GO:0043623	cellular protein complex assembly	0.0697674	9	0.0283286	40	0.0115033	0.27071	2.46279	forF,ctxB,pakA,mhcA,elmoE,efa1B,ctxA,DDB_G0288977,wasA	DOWN	biological process
GO:0043933	macromolecular complex subunit organization	0.131783	17	0.072238	102	0.0117931	0.27071	1.82429	eif5a,abpA,spt6,nap1,dct,tacc,ctxB,pakA,mhcA,forF,efa1B,elmoE,jcdG,ctxA,ino80,DDB_G0288977,wasA	DOWN	biological process
GO:0070271	protein complex biogenesis	0.0852713	11	0.0389518	55	0.0123747	0.27071	2.18915	spt6,nap1,forF,ctxB,pakA,mhcA,elmoE,efa1B,ctxA,DDB_G0288977,wasA	DOWN	biological process
GO:0006461	protein complex assembly	0.0852713	11	0.0389518	55	0.0123747	0.27071	2.18915	spt6,nap1,forF,ctxB,pakA,mhcA,elmoE,efa1B,ctxA,DDB_G0288977,wasA	DOWN	biological process
GO:0051017	actin filament bundle assembly	0.0310078	4	0.00708215	10	0.0137645	0.27071	4.37829	mhcA,ctxA,abpA,dct	DOWN	biological process
GO:0006364	rRNA processing	0.0310078	4	0.00708215	10	0.0137645	0.27071	4.37829	sas10,nol1,pwp2,utp13	DOWN	biological process
GO:0016072	rRNA metabolic process	0.0310078	4	0.00708215	10	0.0137645	0.27071	4.37829	sas10,nol1,pwp2,utp13	DOWN	biological process
GO:0030865	cortical cytoskeleton organization	0.0310078	4	0.00708215	10	0.0137645	0.27071	4.37829	ctxB,mhcA,ctxA,dct	DOWN	biological process
GO:0061572	actin filament bundle organization	0.0310078	4	0.00708215	10	0.0137645	0.27071	4.37829	mhcA,ctxA,abpA,dct	DOWN	biological process
GO:0071840	cellular component organization or biogenesis	0.20155	26	0.13102	185	0.0161861	0.276308	1.53832	nol1,pwp2,svkA,spt6,nap1,erkA,ctxB,elmoE,jcdG,wasA,abpA,carA-1,dct,forF,ctxA,ino80,DDB_G0288977,spkA-1,efa1B,eif5a,utp13,pakB,tacc,sas10,pakA,mhcA	DOWN	biological process
GO:0030036	actin cytoskeleton organization	0.100775	13	0.0516997	73	0.016476	0.276308	1.94924	spkA-1,abpA,svkA,forF,dct,ctxB,pakA,mhcA,elmoE,efa1B,ctxA,DDB_G0288977,wasA	DOWN	biological process
GO:0032970	regulation of actin filament-based process	0.0542636	7	0.0205382	29	0.0176309	0.276308	2.64207	svkA,forF,ctxB,mhcA,ctxA,DDB_G0288977,wasA	DOWN	biological process
GO:0032956	regulation of actin cytoskeleton organization	0.0542636	7	0.0205382	29	0.0176309	0.276308	2.64207	svkA,forF,ctxB,mhcA,ctxA,DDB_G0288977,wasA	DOWN	biological process
GO:0001934	positive regulation of protein phosphorylation	0.0310078	4	0.00779037	11	0.0188118	0.276308	3.98027	ctxB,DDB_G0267588,ctxA,carA-1	DOWN	biological process
GO:0042327	positive regulation of phosphorylation	0.0310078	4	0.00779037	11	0.0188118	0.276308	3.98027	ctxB,DDB_G0267588,ctxA,carA-1	DOWN	biological process
GO:0031401	positive regulation of protein modification process	0.0310078	4	0.00779037	11	0.0188118	0.276308	3.98027	ctxB,DDB_G0267588,ctxA,carA-1	DOWN	biological process
GO:0022402	cell cycle process	0.0775194	10	0.036119	51	0.0189787	0.276308	2.14622	spkA-1,erkA,calA,pakB,dct,tacc,ctxB,pakA,mhcA,ctxA	DOWN	biological process
GO:0051301	cell division	0.0775194	10	0.036119	51	0.0189787	0.276308	2.14622	spkA-1,svkA,erkA,calA,pakB,dct,ctxB,pakA,mhcA,ctxA	DOWN	biological process
GO:0034660	ncRNA metabolic process	0.0465116	6	0.016289	23	0.0195167	0.276308	2.85541	ctu2,nol1,pwp2,sas10,wdr4,utp13	DOWN	biological process
GO:0031399	regulation of protein modification process	0.0465116	6	0.016289	23	0.0195167	0.276308	2.85541	carA-1,DDB_G0295785,ctxB,phlp1,DDB_G0267588,ctxA	DOWN	biological process
GO:0042221	response to chemical	0.131783	17	0.0764873	108	0.0196263	0.276308	1.72294	spkA-1,carA-1,DDB_G0284171,gefE,erkA,calA,tacc,ctxB,DDB_G0293012,pakA,mhcA,elmoE,phlp1,DDB_G0267588,ctxA,DDB_G0288977,gxcA	DOWN	biological process
GO:0030029	actin filament-based process	0.100775	13	0.0538244	76	0.0221092	0.300478	1.8723	spkA-1,abpA,svkA,forF,dct,ctxB,pakA,mhcA,elmoE,efa1B,ctxA,DDB_G0288977,wasA	DOWN	biological process
GO:1902589	single-organism organelle organization	0.124031	16	0.0715297	101	0.0221802	0.300478	1.73398	spkA-1,svkA,abpA,erkA,dct,tacc,ctxB,pakA,mhcA,forF,efa1B,elmoE,jcdG,ctxA,DDB_G0288977,wasA	DOWN	biological process
GO:0000910	cytokinesis	0.0620155	8	0.0269122	38	0.0238826	0.303546	2.30437	spkA-1,calA,pakB,dct,ctxB,pakA,mhcA,ctxA	DOWN	biological process
GO:0000281	mitotic cytokinesis	0.0620155	8	0.0269122	38	0.0238826	0.303546	2.30437	spkA-1,calA,pakB,dct,ctxB,pakA,mhcA,ctxA	DOWN	biological process
GO:0061640	cytoskeleton-dependent cytokinesis	0.0620155	8	0.0269122	38	0.0238826	0.303546	2.30437	spkA-1,calA,pakB,dct,ctxB,pakA,mhcA,ctxA	DOWN	biological process
GO:0065003	macromolecular complex assembly	0.0852713	11	0.0432011	61	0.0245036	0.303546	1.97382	spt6,nap1,forF,ctxB,pakA,mhcA,elmoE,efa1B,ctxA,DDB_G0288977,wasA	DOWN	biological process
GO:0001932	regulation of protein phosphorylation	0.0387597	5	0.0127479	18	0.0253309	0.303546	3.04048	ctxB,DDB_G0295785,DDB_G0267588,ctxA,carA-1	DOWN	biological process
GO:0031033	myosin filament organization	0.0387597	5	0.0127479	18	0.0253309	0.303546	3.04048	pakA,ctxB,mhcA,ctxA,DDB_G0288977	DOWN	biological process
GO:0000278	mitotic cell cycle	0.0697674	9	0.0325779	46	0.0257888	0.303546	2.14156	spkA-1,erkA,calA,pakB,dct,ctxB,pakA,mhcA,ctxA	DOWN	biological process
GO:1903047	mitotic cell cycle process	0.0697674	9	0.0325779	46	0.0257888	0.303546	2.14156	spkA-1,erkA,calA,pakB,dct,ctxB,pakA,mhcA,ctxA	DOWN	biological process
GO:0015672	monovalent inorganic cation transport	0.0232558	3	0.00495751	7	0.0268341	0.310756	4.69103	nhe3,ionA,DDB_G0269864	DOWN	biological process
GO:0031325	positive regulation of cellular metabolic process	0.0387597	5	0.0134561	19	0.0309289	0.323807	2.88046	ctxB,DDB_G0267588,ctxA,carA-1,eif5a	DOWN	biological process
GO:0034220	ion transmembrane transport	0.0387597	5	0.0134561	19	0.0309289	0.323807	2.88046	nhe3,ionA,patA,clcD,DDB_G0269864	DOWN	biological process
GO:0042254	ribosome biogenesis	0.0310078	4	0.0092068	13	0.0319969	0.323807	3.36792	sas10,nol1,pwp2,utp13	DOWN	biological process
GO:0098660	inorganic ion transmembrane transport	0.0310078	4	0.0092068	13	0.0319969	0.323807	3.36792	nhe3,patA,clcD,DDB_G0269864	DOWN	biological process
GO:0070727	cellular macromolecule localization	0.0542636	7	0.0233711	33	0.0324709	0.323807	2.32182	copA,calA,pakB,tacc,tom1,syn16A,ctxA	DOWN	biological process
GO:0034613	cellular protein localization	0.0542636	7	0.0233711	33	0.0324709	0.323807	2.32182	copA,calA,pakB,tacc,tom1,syn16A,ctxA	DOWN	biological process
GO:0051493	regulation of cytoskeleton organization	0.0542636	7	0.0233711	33	0.0324709	0.323807	2.32182	svkA,forF,ctxB,mhcA,ctxA,DDB_G0288977,wasA	DOWN	biological process
GO:0051128	regulation of cellular component organization	0.0775194	10	0.0396601	56	0.0331639	0.326187	1.9546	eif5a,svkA,carA-1,pakB,forF,ctxB,mhcA,ctxA,DDB_G0288977,wasA	DOWN	biological process
GO:0051130	positive regulation of cellular component organization	0.0387597	5	0.0141643	20	0.03725	0.342679	2.73643	forF,wasA,ctxA,pakB,eif5a	DOWN	biological process
GO:0030001	metal ion transport	0.0232558	3	0.00566572	8	0.0375414	0.342679	4.10465	ionA,patA,DDB_G0269864	DOWN	biological process
GO:0043520	regulation of myosin II filament assembly	0.0232558	3	0.00566572	8	0.0375414	0.342679	4.10465	ctxB,ctxA,DDB_G0288977	DOWN	biological process
GO:0043254	regulation of protein complex assembly	0.0465116	6	0.0191218	27	0.0382607	0.342679	2.43239	forF,ctxB,mhcA,ctxA,DDB_G0288977,wasA	DOWN	biological process
GO:0010562	positive regulation of phosphorus metabolic process	0.0310078	4	0.00991501	14	0.0401999	0.342679	3.12735	ctxB,DDB_G0267588,ctxA,carA-1	DOWN	biological process
GO:0045937	positive regulation of phosphate metabolic process	0.0310078	4	0.00991501	14	0.0401999	0.342679	3.12735	ctxB,DDB_G0267588,ctxA,carA-1	DOWN	biological process
GO:0060255	regulation of macromolecule metabolic process	0.131783	17	0.0835694	118	0.0409378	0.342679	1.57693	DDB_G0293590,carA-1,rfc1,DDB_G0284171,spt6,DDB_G0295785,abcF4,calA,trfA,ctxB,DDB_G0293012,phlp1,DDB_G0267588,jcdG,psmD3,ctxA,eif5a	DOWN	biological process
GO:0033043	regulation of organelle organization	0.0542636	7	0.0247875	35	0.0423494	0.342679	2.18915	svkA,forF,ctxB,mhcA,ctxA,DDB_G0288977,wasA	DOWN	biological process
GO:0007010	cytoskeleton organization	0.108527	14	0.065864	93	0.0453293	0.342679	1.64775	spkA-1,svkA,abpA,dct,tacc,ctxB,pakA,mhcA,forF,efa1B,elmoE,ctxA,DDB_G0288977,wasA	DOWN	biological process
GO:0006812	cation transport	0.0310078	4	0.0106232	15	0.0494943	0.342679	2.91886	nhe3,ionA,patA,DDB_G0269864	DOWN	biological process
GO:0043519	regulation of myosin II filament organization	0.0232558	3	0.00637394	9	0.0501128	0.342679	3.64858	ctxB,ctxA,DDB_G0288977	DOWN	biological process
GO:0098662	inorganic cation transmembrane transport	0.0232558	3	0.00637394	9	0.0501128	0.342679	3.64858	nhe3,patA,DDB_G0269864	DOWN	biological process
GO:0006396	RNA processing	0.0620155	8	0.0318697	45	0.0550224	0.342679	1.94591	ctu2,nol1,pwp2,prpf4,tra2,sas10,wdr4,utp13	DOWN	biological process
GO:0007015	actin filament organization	0.0620155	8	0.0318697	45	0.0550224	0.342679	1.94591	abpA,dct,forF,mhcA,elmoE,efa1B,ctxA,wasA	DOWN	biological process
GO:0006996	organelle organization	0.147287	19	0.0998584	141	0.0552526	0.342679	1.47496	spkA-1,svkA,abpA,spt6,nap1,erkA,dct,tacc,ctxB,pakA,mhcA,forF,efa1B,elmoE,jcdG,ctxA,ino80,DDB_G0288977,wasA	DOWN	biological process
GO:0051174	regulation of phosphorus metabolic process	0.0465116	6	0.0212465	30	0.0580503	0.342679	2.18915	carA-1,DDB_G0295785,calA,ctxB,DDB_G0267588,ctxA	DOWN	biological process
GO:0019220	regulation of phosphate metabolic process	0.0465116	6	0.0212465	30	0.0580503	0.342679	2.18915	carA-1,DDB_G0295785,calA,ctxB,DDB_G0267588,ctxA	DOWN	biological process
GO:0022607	cellular component assembly	0.100775	13	0.0623229	88	0.0595296	0.342679	1.61698	abpA,spt6,nap1,dct,forF,ctxB,pakA,mhcA,efa1B,elmoE,ctxA,DDB_G0288977,wasA	DOWN	biological process
GO:0033036	macromolecule localization	0.0852713	11	0.0509915	72	0.0660941	0.342679	1.67227	copA,calA,npcA,pakB,tacc,ctxB,mhcA,tom1,syn16A,ctxA,vta1	DOWN	biological process
GO:0016043	cellular component organization	0.170543	22	0.122521	173	0.067821	0.342679	1.39194	svkA,spt6,nap1,erkA,ctxB,elmoE,jcdG,wasA,abpA,carA-1,dct,forF,ctxA,ino80,DDB_G0288977,spkA-1,efa1B,eif5a,pakB,tacc,pakA,mhcA	DOWN	biological process
GO:0009605	response to external stimulus	0.186047	24	0.136686	193	0.0705709	0.342679	1.36113	svkA,gefE,erkA,calA,ctxB,elmoE,DDB_G0267588,abpA,carA-1,forF,phlp1,DDB_G0293012,ctxA,DDB_G0288977,gxcA,spkA-1,DDB_G0284171,abcF4,efa1B,clcD,osbA,pakB,pakA,mhcA	DOWN	biological process
GO:0031038	myosin II filament organization	0.0310078	4	0.0120397	17	0.0713244	0.342679	2.57547	pakA,ctxB,ctxA,DDB_G0288977	DOWN	biological process
GO:0022613	ribonucleoprotein complex biogenesis	0.0310078	4	0.0120397	17	0.0713244	0.342679	2.57547	sas10,nol1,pwp2,utp13	DOWN	biological process
GO:0006414	translational elongation	0.0232558	3	0.00779037	11	0.0804939	0.342679	2.9852	abcF4,efa1B,eif5a	DOWN	biological process
GO:0098655	cation transmembrane transport	0.0232558	3	0.00779037	11	0.0804939	0.342679	2.9852	nhe3,patA,DDB_G0269864	DOWN	biological process
GO:0008104	protein localization	0.0775194	10	0.0467422	66	0.0810199	0.342679	1.65844	copA,calA,pakB,tacc,ctxB,mhcA,tom1,syn16A,ctxA,vta1	DOWN	biological process
GO:0031152	aggregation involved in sorocarp development	0.0620155	8	0.0347025	49	0.0810466	0.342679	1.78706	carA-1,erkA,pakB,ctxB,pakA,mhcA,ctxA,gxcA	DOWN	biological process
GO:0080090	regulation of primary metabolic process	0.116279	15	0.0786119	111	0.0823406	0.342679	1.47915	DDB_G0293590,carA-1,rfc1,spt6,DDB_G0295785,abcF4,calA,trfA,ctxB,phlp1,DDB_G0267588,jcdG,psmD3,ctxA,eif5a	DOWN	biological process
GO:0043549	regulation of kinase activity	0.0310078	4	0.0127479	18	0.0838131	0.342679	2.43239	DDB_G0267588,DDB_G0295785,calA,carA-1	DOWN	biological process
GO:0030041	actin filament polymerization	0.0387597	5	0.0184136	26	0.0909343	0.351026	2.10495	forF,mhcA,elmoE,efa1B,wasA	DOWN	biological process
GO:0010604	positive regulation of macromolecule metabolic process	0.0387597	5	0.0184136	26	0.0909343	0.351026	2.10495	ctxB,DDB_G0267588,ctxA,carA-1,eif5a	DOWN	biological process
GO:0006811	ion transport	0.0387597	5	0.0184136	26	0.0909343	0.351026	2.10495	DDB_G0269864,patA,ionA,clcD,nhe3	DOWN	biological process
GO:0048518	positive regulation of biological process	0.170543	22	0.127479	180	0.0944426	0.362619	1.33781	gxcGG,svkA,gefE,calA,gefBB,ctxB,DDB_G0267588,eif2b5,wasA,carA-1,gefI,forF,ctxA,DDB_G0288977,gxcA,gacFF,eif5a,gxcBB,gefN,pakB,pakA,DDB_G0267538	DOWN	biological process
GO:0051338	regulation of transferase activity	0.0310078	4	0.0134561	19	0.0973018	0.369644	2.30437	DDB_G0267588,DDB_G0295785,calA,carA-1	DOWN	biological process
GO:0006325	chromatin organization	0.0310078	4	0.0134561	19	0.0973018	0.369644	2.30437	spt6,jcdG,nap1,ino80	DOWN	biological process
GO:0007163	establishment or maintenance of cell polarity	0.0232558	3	0.00849858	12	0.0980658	0.370585	2.73643	pakA,pakB,wasA	DOWN	biological process
GO:0016070	RNA metabolic process	0.131783	17	0.0941926	133	0.0988135	0.371456	1.39908	ctu2,nol1,pwp2,DDB_G0293590,rfc1,prpf4,spt6,DDB_G0286613,trfA,sas10,tra2,dcp2,rpa1,wdr4,jcdG,ino80,utp13	DOWN	biological process
GO:0090304	nucleic acid metabolic process	0.155039	20	0.114731	162	0.100424	0.375543	1.35133	ctu2,nol1,pwp2,DDB_G0293590,rfc1,prpf4,spt6,DDB_G0286613,trfA,xrcc1,sas10,tra2,dcp2,rpa1,wdr4,jcdG,polD3,msh2,ino80,utp13	DOWN	biological process
GO:1903664	regulation of asexual reproduction	0.0387597	5	0.0191218	27	0.102473	0.38122	2.02699	pakA,erkA,svkA,calA,dct	DOWN	biological process
GO:0050793	regulation of developmental process	0.0387597	5	0.01983	28	0.114708	0.418074	1.9546	spkA-1,pakA,mhcA,erkA,svkA	DOWN	biological process
GO:0065009	regulation of molecular function	0.155039	20	0.117564	166	0.120146	0.43568	1.31876	gxcGG,gacFF,carA-1,gxcBB,gefE,DDB_G0295785,gefN,gefI,calA,pakB,gefBB,ctxB,DDB_G0267538,phlp1,DDB_G0267588,psmD3,eif2b5,ctxA,gxcA,DDB_G0288977	DOWN	biological process
GO:0019222	regulation of metabolic process	0.224806	29	0.181303	256	0.122789	0.443027	1.23995	gxcGG,spt6,DDB_G0295785,gefE,calA,gefBB,ctxB,DDB_G0267588,jcdG,eif2b5,DDB_G0293590,carA-1,gefI,phlp1,DDB_G0293012,ctxA,DDB_G0288977,gxcA,gacFF,DDB_G0284171,abcF4,trfA,eif5a,rfc1,gxcBB,gefN,pakB,DDB_G0267538,psmD3	DOWN	biological process
GO:0031323	regulation of cellular metabolic process	0.108527	14	0.0771955	109	0.123636	0.443855	1.40587	DDB_G0293590,carA-1,rfc1,spt6,DDB_G0295785,abcF4,calA,trfA,ctxB,phlp1,DDB_G0267588,jcdG,ctxA,eif5a	DOWN	biological process
GO:0051258	protein polymerization	0.0387597	5	0.0205382	29	0.127613	0.453594	1.8872	forF,mhcA,elmoE,efa1B,wasA	DOWN	biological process
GO:0008154	actin polymerization or depolymerization	0.0387597	5	0.0205382	29	0.127613	0.453594	1.8872	forF,mhcA,elmoE,efa1B,wasA	DOWN	biological process
GO:0019954	asexual reproduction	0.131783	17	0.0984419	139	0.132081	0.467163	1.33869	clcD,svkA,abpA,carA-1,DDB_G0284171,osbA,erkA,calA,abcF4,dct,pakB,ctxB,DDB_G0293012,pakA,mhcA,ctxA,gxcA	DOWN	biological process
GO:0000902	cell morphogenesis	0.0232558	3	0.00991501	14	0.137265	0.479929	2.34551	ctxB,mhcA,ctxA	DOWN	biological process
GO:0009991	response to extracellular stimulus	0.124031	16	0.0934844	132	0.149161	0.479929	1.32676	clcD,svkA,abpA,carA-1,DDB_G0284171,osbA,erkA,abcF4,pakB,ctxB,DDB_G0293012,pakA,mhcA,phlp1,ctxA,gxcA	DOWN	biological process
GO:0031667	response to nutrient levels	0.124031	16	0.0934844	132	0.149161	0.479929	1.32676	clcD,svkA,abpA,carA-1,DDB_G0284171,osbA,erkA,abcF4,pakB,ctxB,DDB_G0293012,pakA,mhcA,phlp1,ctxA,gxcA	DOWN	biological process
GO:0009893	positive regulation of metabolic process	0.139535	18	0.107649	152	0.152279	0.479929	1.29621	gxcGG,gacFF,carA-1,gxcBB,gefE,gefN,gefI,calA,pakB,gefBB,ctxB,DDB_G0267538,DDB_G0267588,eif2b5,ctxA,DDB_G0288977,gxcA,eif5a	DOWN	biological process
GO:0033554	cellular response to stress	0.147287	19	0.114731	162	0.153262	0.479929	1.28376	clcD,svkA,abpA,carA-1,rfc1,DDB_G0284171,osbA,erkA,abcF4,pakB,xrcc1,ctxB,DDB_G0293012,pakA,mhcA,msh2,ctxA,ino80,gxcA	DOWN	biological process
GO:0000003	reproduction	0.131783	17	0.101275	143	0.157537	0.479929	1.30124	clcD,svkA,abpA,carA-1,DDB_G0284171,osbA,erkA,calA,abcF4,dct,pakB,ctxB,DDB_G0293012,pakA,mhcA,ctxA,gxcA	DOWN	biological process
GO:0051495	positive regulation of cytoskeleton organization	0.0232558	3	0.0106232	15	0.158587	0.479929	2.18915	wasA,ctxA,forF	DOWN	biological process
GO:0010638	positive regulation of organelle organization	0.0232558	3	0.0106232	15	0.158587	0.479929	2.18915	wasA,ctxA,forF	DOWN	biological process
GO:0032989	cellular component morphogenesis	0.0232558	3	0.0106232	15	0.158587	0.479929	2.18915	ctxB,mhcA,ctxA	DOWN	biological process
GO:0050790	regulation of catalytic activity	0.147287	19	0.115439	163	0.15953	0.479929	1.27588	gxcGG,gacFF,carA-1,gxcBB,gefE,DDB_G0295785,gefN,gefI,calA,pakB,gefBB,ctxB,DDB_G0267538,DDB_G0267588,psmD3,eif2b5,ctxA,gxcA,DDB_G0288977	DOWN	biological process
GO:0006281	DNA repair	0.0310078	4	0.0169972	24	0.177833	0.508701	1.82429	xrcc1,msh2,ino80,rfc1	DOWN	biological process
GO:0045859	regulation of protein kinase activity	0.0232558	3	0.0113314	16	0.180851	0.515282	2.05233	DDB_G0267588,DDB_G0295785,carA-1	DOWN	biological process
GO:0055085	transmembrane transport	0.0387597	5	0.0233711	33	0.185255	0.525745	1.65844	DDB_G0269864,patA,ionA,clcD,nhe3	DOWN	biological process
GO:0044087	regulation of cellular component biogenesis	0.0465116	6	0.029745	42	0.187304	0.52739	1.56368	forF,ctxB,mhcA,ctxA,DDB_G0288977,wasA	DOWN	biological process
GO:0009628	response to abiotic stimulus	0.0465116	6	0.029745	42	0.187304	0.52739	1.56368	spkA-1,svkA,abpA,gefE,forF,mhcA	DOWN	biological process
GO:0051276	chromosome organization	0.0310078	4	0.0177054	25	0.196101	0.542595	1.75132	spt6,jcdG,nap1,ino80	DOWN	biological process
GO:0006950	response to stress	0.155039	20	0.126771	179	0.199506	0.542595	1.22299	spkA-1,clcD,svkA,abpA,carA-1,rfc1,DDB_G0284171,osbA,erkA,abcF4,pakB,xrcc1,ctxB,DDB_G0293012,pakA,mhcA,msh2,ctxA,ino80,gxcA	DOWN	biological process
GO:0048608	reproductive structure development	0.116279	15	0.092068	130	0.207629	0.54314	1.26297	clcD,svkA,abpA,carA-1,DDB_G0284171,osbA,erkA,abcF4,pakB,ctxB,DDB_G0293012,pakA,mhcA,ctxA,gxcA	DOWN	biological process
GO:0030582	fruiting body development	0.116279	15	0.092068	130	0.207629	0.54314	1.26297	clcD,svkA,abpA,carA-1,DDB_G0284171,osbA,erkA,abcF4,pakB,ctxB,DDB_G0293012,pakA,mhcA,ctxA,gxcA	DOWN	biological process
GO:0003006	developmental process involved in reproduction	0.116279	15	0.092068	130	0.207629	0.54314	1.26297	clcD,svkA,abpA,carA-1,DDB_G0284171,osbA,erkA,abcF4,pakB,ctxB,DDB_G0293012,pakA,mhcA,ctxA,gxcA	DOWN	biological process
GO:0048731	system development	0.116279	15	0.092068	130	0.207629	0.54314	1.26297	clcD,svkA,abpA,carA-1,DDB_G0284171,osbA,erkA,abcF4,pakB,ctxB,DDB_G0293012,pakA,mhcA,ctxA,gxcA	DOWN	biological process
GO:0075259	spore-bearing organ development	0.116279	15	0.092068	130	0.207629	0.54314	1.26297	clcD,svkA,abpA,carA-1,DDB_G0284171,osbA,erkA,abcF4,pakB,ctxB,DDB_G0293012,pakA,mhcA,ctxA,gxcA	DOWN	biological process
GO:0048513	animal organ development	0.116279	15	0.092068	130	0.207629	0.54314	1.26297	clcD,svkA,abpA,carA-1,DDB_G0284171,osbA,erkA,abcF4,pakB,ctxB,DDB_G0293012,pakA,mhcA,ctxA,gxcA	DOWN	biological process
GO:0061458	reproductive system development	0.116279	15	0.092068	130	0.207629	0.54314	1.26297	clcD,svkA,abpA,carA-1,DDB_G0284171,osbA,erkA,abcF4,pakB,ctxB,DDB_G0293012,pakA,mhcA,ctxA,gxcA	DOWN	biological process
GO:0030587	sorocarp development	0.116279	15	0.092068	130	0.207629	0.54314	1.26297	clcD,svkA,abpA,carA-1,DDB_G0284171,osbA,erkA,abcF4,pakB,ctxB,DDB_G0293012,pakA,mhcA,ctxA,gxcA	DOWN	biological process
GO:0044707	single-multicellular organism process	0.124031	16	0.0991501	140	0.208027	0.54314	1.25094	amdA,clcD,svkA,abpA,carA-1,DDB_G0284171,osbA,erkA,abcF4,pakB,ctxB,DDB_G0293012,pakA,mhcA,ctxA,gxcA	DOWN	biological process
GO:0007275	multicellular organismal development	0.124031	16	0.0991501	140	0.208027	0.54314	1.25094	amdA,clcD,svkA,abpA,carA-1,DDB_G0284171,osbA,erkA,abcF4,pakB,ctxB,DDB_G0293012,pakA,mhcA,ctxA,gxcA	DOWN	biological process
GO:0032501	multicellular organismal process	0.124031	16	0.0991501	140	0.208027	0.54314	1.25094	amdA,clcD,svkA,abpA,carA-1,DDB_G0284171,osbA,erkA,abcF4,pakB,ctxB,DDB_G0293012,pakA,mhcA,ctxA,gxcA	DOWN	biological process
GO:0050789	regulation of biological process	0.302326	39	0.267705	378	0.213471	0.547052	1.12932	gxcGG,svkA,spt6,DDB_G0295785,gefE,erkA,calA,gefBB,ctxB,DDB_G0267588,jcdG,eif2b5,wasA,DDB_G0293590,carA-1,gefI,dct,forF,phlp1,DDB_G0293012,ctxA,DDB_G0288977,gxcA,spkA-1,gacFF,DDB_G0284171,abcF4,npcA,trfA,eif5a,clcD,rfc1,gxcBB,gefN,pakB,pakA,DDB_G0267538,mhcA,psmD3	DOWN	biological process
GO:0006974	cellular response to DNA damage stimulus	0.0310078	4	0.0184136	26	0.214924	0.547052	1.68396	xrcc1,msh2,ino80,rfc1	DOWN	biological process
GO:0009267	cellular response to starvation	0.116279	15	0.0927762	131	0.21596	0.547052	1.25333	clcD,svkA,abpA,carA-1,DDB_G0284171,osbA,erkA,abcF4,pakB,ctxB,DDB_G0293012,pakA,mhcA,ctxA,gxcA	DOWN	biological process
GO:0042594	response to starvation	0.116279	15	0.0927762	131	0.21596	0.547052	1.25333	clcD,svkA,abpA,carA-1,DDB_G0284171,osbA,erkA,abcF4,pakB,ctxB,DDB_G0293012,pakA,mhcA,ctxA,gxcA	DOWN	biological process
GO:0071496	cellular response to external stimulus	0.116279	15	0.0927762	131	0.21596	0.547052	1.25333	clcD,svkA,abpA,carA-1,DDB_G0284171,osbA,erkA,abcF4,pakB,ctxB,DDB_G0293012,pakA,mhcA,ctxA,gxcA	DOWN	biological process
GO:0031669	cellular response to nutrient levels	0.116279	15	0.0927762	131	0.21596	0.547052	1.25333	clcD,svkA,abpA,carA-1,DDB_G0284171,osbA,erkA,abcF4,pakB,ctxB,DDB_G0293012,pakA,mhcA,ctxA,gxcA	DOWN	biological process
GO:0044702	single organism reproductive process	0.116279	15	0.0927762	131	0.21596	0.547052	1.25333	clcD,svkA,abpA,carA-1,DDB_G0284171,osbA,erkA,abcF4,pakB,ctxB,DDB_G0293012,pakA,mhcA,ctxA,gxcA	DOWN	biological process
GO:0031668	cellular response to extracellular stimulus	0.116279	15	0.0927762	131	0.21596	0.547052	1.25333	clcD,svkA,abpA,carA-1,DDB_G0284171,osbA,erkA,abcF4,pakB,ctxB,DDB_G0293012,pakA,mhcA,ctxA,gxcA	DOWN	biological process
GO:0010467	gene expression	0.178295	23	0.150142	212	0.21659	0.547052	1.18751	nol1,pwp2,prpf4,spt6,ctxB,jcdG,DDB_G0293590,DDB_G0286613,DDB_G0293012,rpa1,wdr4,ctxA,ino80,ctu2,DDB_G0284171,abcF4,trfA,tra2,efa1B,utp13,eif5a,rfc1,sas10	DOWN	biological process
GO:0006259	DNA metabolic process	0.0387597	5	0.0247875	35	0.217145	0.547052	1.56368	xrcc1,msh2,polD3,ino80,rfc1	DOWN	biological process
GO:0010628	positive regulation of gene expression	0.0232558	3	0.0127479	18	0.227595	0.552192	1.82429	ctxB,ctxA,eif5a	DOWN	biological process
GO:0051049	regulation of transport	0.0232558	3	0.0127479	18	0.227595	0.552192	1.82429	clcD,carA-1,pakB	DOWN	biological process
GO:0007186	G-protein coupled receptor signaling pathway	0.0232558	3	0.0127479	18	0.227595	0.552192	1.82429	phlp1,erkA,carA-1	DOWN	biological process
GO:0051336	regulation of hydrolase activity	0.124031	16	0.101275	143	0.232606	0.552192	1.2247	gxcGG,gacFF,carA-1,gxcBB,gefE,gefN,gefI,calA,pakB,gefBB,ctxB,DDB_G0267538,eif2b5,ctxA,DDB_G0288977,gxcA	DOWN	biological process
GO:0022414	reproductive process	0.116279	15	0.0949008	134	0.241834	0.554749	1.22527	clcD,svkA,abpA,carA-1,DDB_G0284171,osbA,erkA,abcF4,pakB,ctxB,DDB_G0293012,pakA,mhcA,ctxA,gxcA	DOWN	biological process
GO:0006139	nucleobase-containing compound metabolic process	0.178295	23	0.152975	216	0.244483	0.556248	1.16552	nol1,pwp2,prpf4,spt6,dcp2,jcdG,polD3,msh2,DDB_G0293590,carA-1,DDB_G0286613,xrcc1,rpa1,wdr4,ino80,ctu2,DDB_G0279053,trfA,tra2,utp13,amdA,rfc1,sas10	DOWN	biological process
GO:0043085	positive regulation of catalytic activity	0.116279	15	0.0956091	135	0.250735	0.556248	1.21619	gxcGG,gacFF,carA-1,gxcBB,gefE,gefN,gefI,calA,pakB,gefBB,DDB_G0267538,DDB_G0267588,eif2b5,DDB_G0288977,gxcA	DOWN	biological process
GO:0032104	regulation of response to extracellular stimulus	0.0232558	3	0.0134561	19	0.251784	0.556248	1.72827	pakA,erkA,svkA	DOWN	biological process
GO:0051239	regulation of multicellular organismal process	0.0232558	3	0.0134561	19	0.251784	0.556248	1.72827	pakA,erkA,svkA	DOWN	biological process
GO:2000241	regulation of reproductive process	0.0232558	3	0.0134561	19	0.251784	0.556248	1.72827	pakA,erkA,svkA	DOWN	biological process
GO:0031155	regulation of fruiting body development	0.0232558	3	0.0134561	19	0.251784	0.556248	1.72827	pakA,erkA,svkA	DOWN	biological process
GO:0032107	regulation of response to nutrient levels	0.0232558	3	0.0134561	19	0.251784	0.556248	1.72827	pakA,erkA,svkA	DOWN	biological process
GO:0080135	regulation of cellular response to stress	0.0232558	3	0.0134561	19	0.251784	0.556248	1.72827	pakA,erkA,svkA	DOWN	biological process
GO:0075260	regulation of spore-bearing organ development	0.0232558	3	0.0134561	19	0.251784	0.556248	1.72827	pakA,erkA,svkA	DOWN	biological process
GO:0031156	regulation of sorocarp development	0.0232558	3	0.0134561	19	0.251784	0.556248	1.72827	pakA,erkA,svkA	DOWN	biological process
GO:0030833	regulation of actin filament polymerization	0.0232558	3	0.0134561	19	0.251784	0.556248	1.72827	wasA,mhcA,forF	DOWN	biological process
GO:2000026	regulation of multicellular organismal development	0.0232558	3	0.0134561	19	0.251784	0.556248	1.72827	pakA,erkA,svkA	DOWN	biological process
GO:0048856	anatomical structure development	0.124031	16	0.103399	146	0.258381	0.561337	1.19953	amdA,clcD,svkA,abpA,carA-1,DDB_G0284171,osbA,erkA,abcF4,pakB,ctxB,DDB_G0293012,pakA,mhcA,ctxA,gxcA	DOWN	biological process
GO:0010468	regulation of gene expression	0.0852713	11	0.0679887	96	0.262057	0.561337	1.2542	DDB_G0293590,rfc1,DDB_G0284171,spt6,abcF4,trfA,ctxB,DDB_G0293012,jcdG,ctxA,eif5a	DOWN	biological process
GO:0032502	developmental process	0.131783	17	0.11119	157	0.265333	0.561337	1.18521	spkA-1,amdA,clcD,svkA,abpA,carA-1,DDB_G0284171,osbA,erkA,abcF4,pakB,ctxB,DDB_G0293012,pakA,mhcA,ctxA,gxcA	DOWN	biological process
GO:0044093	positive regulation of molecular function	0.116279	15	0.0970255	137	0.268921	0.561337	1.19844	gxcGG,gacFF,carA-1,gxcBB,gefE,gefN,gefI,calA,pakB,gefBB,DDB_G0267538,DDB_G0267588,eif2b5,DDB_G0288977,gxcA	DOWN	biological process
GO:0006970	response to osmotic stress	0.0310078	4	0.0205382	29	0.273983	0.561337	1.50976	spkA-1,mhcA,svkA,abpA	DOWN	biological process
GO:0080134	regulation of response to stress	0.0232558	3	0.0141643	20	0.276335	0.561337	1.64186	pakA,erkA,svkA	DOWN	biological process
GO:0051345	positive regulation of hydrolase activity	0.108527	14	0.0906516	128	0.280038	0.561337	1.19719	gxcGG,gacFF,carA-1,gxcBB,gefE,gefN,gefI,calA,pakB,gefBB,DDB_G0267538,eif2b5,DDB_G0288977,gxcA	DOWN	biological process
GO:0065007	biological regulation	0.302326	39	0.276204	390	0.282688	0.561337	1.09457	gxcGG,svkA,spt6,DDB_G0295785,gefE,erkA,calA,gefBB,ctxB,DDB_G0267588,jcdG,eif2b5,wasA,DDB_G0293590,carA-1,gefI,dct,forF,phlp1,DDB_G0293012,ctxA,DDB_G0288977,gxcA,spkA-1,gacFF,DDB_G0284171,abcF4,npcA,trfA,eif5a,clcD,rfc1,gxcBB,gefN,pakB,pakA,DDB_G0267538,mhcA,psmD3	DOWN	biological process
GO:0046483	heterocycle metabolic process	0.178295	23	0.157224	222	0.289107	0.561337	1.13402	nol1,pwp2,prpf4,spt6,dcp2,jcdG,polD3,msh2,DDB_G0293590,carA-1,DDB_G0286613,xrcc1,rpa1,wdr4,ino80,ctu2,DDB_G0279053,trfA,tra2,utp13,amdA,rfc1,sas10	DOWN	biological process
GO:0043170	macromolecule metabolic process	0.356589	46	0.330028	466	0.289402	0.561337	1.08048	nol1,pwp2,svkA,prpf4,spt6,DDB_G0295785,erkA,calA,DDB_G0275057,ctxB,dcp2,DDB_G0267588,polD3,jcdG,DDB_G0295843,msh2,DDB_G0278535,DDB_G0293590,carA-1,DDB_G0267686,DDB_G0286613,xrcc1,phlp1,DDB_G0293012,rpa1,wdr4,uch1,ctxA,ino80,spkA-1,ctu2,DDB_G0284171,abcF4,trfA,DDB_G0292710,tra2,efa1B,eif5a,utp13,rfc1,pakB,sas10,pakA,DDB_G0292642,psmD3,metap2	DOWN	biological process
GO:0032101	regulation of response to external stimulus	0.0310078	4	0.0212465	30	0.294292	0.561337	1.45943	pakA,erkA,svkA,calA	DOWN	biological process
GO:0045184	establishment of protein localization	0.0542636	7	0.0417847	59	0.29474	0.561337	1.29865	copA,calA,ctxB,tom1,syn16A,ctxA,vta1	DOWN	biological process
GO:0006725	cellular aromatic compound metabolic process	0.178295	23	0.157932	223	0.296832	0.561337	1.12893	nol1,pwp2,prpf4,spt6,dcp2,jcdG,polD3,msh2,DDB_G0293590,carA-1,DDB_G0286613,xrcc1,rpa1,wdr4,ino80,ctu2,DDB_G0279053,trfA,tra2,utp13,amdA,rfc1,sas10	DOWN	biological process
GO:0030832	regulation of actin filament length	0.0232558	3	0.0148725	21	0.301121	0.561337	1.56368	wasA,mhcA,forF	DOWN	biological process
GO:0008064	regulation of actin polymerization or depolymerization	0.0232558	3	0.0148725	21	0.301121	0.561337	1.56368	wasA,mhcA,forF	DOWN	biological process
GO:0032271	regulation of protein polymerization	0.0232558	3	0.0148725	21	0.301121	0.561337	1.56368	wasA,mhcA,forF	DOWN	biological process
GO:1901360	organic cyclic compound metabolic process	0.178295	23	0.159348	225	0.3125	0.570928	1.1189	nol1,pwp2,prpf4,spt6,dcp2,jcdG,polD3,msh2,DDB_G0293590,carA-1,DDB_G0286613,xrcc1,rpa1,wdr4,ino80,ctu2,DDB_G0279053,trfA,tra2,utp13,amdA,rfc1,sas10	DOWN	biological process
GO:0048583	regulation of response to stimulus	0.0775194	10	0.0644476	91	0.319957	0.583069	1.20283	gxcGG,svkA,carA-1,gxcBB,erkA,calA,pakA,phlp1,DDB_G0267588,gxcA	DOWN	biological process
GO:0044767	single-organism developmental process	0.124031	16	0.109773	155	0.341493	0.60993	1.12988	amdA,clcD,svkA,abpA,carA-1,DDB_G0284171,osbA,erkA,abcF4,pakB,ctxB,DDB_G0293012,pakA,mhcA,ctxA,gxcA	DOWN	biological process
GO:0044260	cellular macromolecule metabolic process	0.333333	43	0.313739	443	0.346579	0.617478	1.06245	nol1,pwp2,svkA,prpf4,spt6,DDB_G0295785,erkA,calA,DDB_G0275057,ctxB,dcp2,DDB_G0267588,polD3,jcdG,DDB_G0295843,msh2,DDB_G0278535,DDB_G0293590,carA-1,DDB_G0267686,DDB_G0286613,xrcc1,phlp1,rpa1,wdr4,uch1,ctxA,ino80,spkA-1,ctu2,abcF4,trfA,DDB_G0292710,tra2,efa1B,eif5a,utp13,rfc1,pakB,sas10,pakA,DDB_G0292642,metap2	DOWN	biological process
GO:0006886	intracellular protein transport	0.0232558	3	0.016289	23	0.350933	0.623687	1.4277	copA,syn16A,tom1	DOWN	biological process
GO:0031154	culmination involved in sorocarp development	0.0310078	4	0.0233711	33	0.356129	0.624771	1.32676	ctxA,osbA,mhcA,DDB_G0284171	DOWN	biological process
GO:0010646	regulation of cell communication	0.0697674	9	0.0594901	84	0.360629	0.624771	1.17276	gxcGG,svkA,carA-1,gxcBB,erkA,phlp1,pakA,DDB_G0267588,gxcA	DOWN	biological process
GO:0043087	regulation of GTPase activity	0.108527	14	0.0963173	136	0.360668	0.624771	1.12677	gxcGG,gacFF,carA-1,gxcBB,gefE,gefN,gefI,gefBB,ctxB,DDB_G0267538,eif2b5,ctxA,DDB_G0288977,gxcA	DOWN	biological process
GO:0006351	transcription, DNA-templated	0.0620155	8	0.0524079	74	0.364662	0.624771	1.18332	DDB_G0293590,rfc1,spt6,DDB_G0286613,trfA,rpa1,jcdG,ino80	DOWN	biological process
GO:0046578	regulation of Ras protein signal transduction	0.0387597	5	0.0311615	44	0.375083	0.634796	1.24383	gxcBB,DDB_G0267588,gxcGG,carA-1,gxcA	DOWN	biological process
GO:0032535	regulation of cellular component size	0.0232558	3	0.0169972	24	0.375749	0.634796	1.36822	forF,mhcA,wasA	DOWN	biological process
GO:0090066	regulation of anatomical structure size	0.0232558	3	0.0169972	24	0.375749	0.634796	1.36822	forF,mhcA,wasA	DOWN	biological process
GO:0006909	phagocytosis	0.0310078	4	0.0240793	34	0.376835	0.635134	1.28773	pakA,abpA,carA-1,pakB	DOWN	biological process
GO:0097659	nucleic acid-templated transcription	0.0620155	8	0.0531161	75	0.378596	0.636609	1.16755	DDB_G0293590,rfc1,spt6,DDB_G0286613,trfA,rpa1,jcdG,ino80	DOWN	biological process
GO:0032774	RNA biosynthetic process	0.0620155	8	0.0545326	77	0.406565	0.677294	1.13722	DDB_G0293590,rfc1,spt6,DDB_G0286613,trfA,rpa1,jcdG,ino80	DOWN	biological process
GO:0006468	protein phosphorylation	0.108527	14	0.100567	142	0.423733	0.68074	1.07916	spkA-1,svkA,carA-1,DDB_G0267686,DDB_G0295785,erkA,DDB_G0275057,pakB,ctxB,pakA,DDB_G0267588,DDB_G0295843,ctxA,DDB_G0278535	DOWN	biological process
GO:0032879	regulation of localization	0.0232558	3	0.0184136	26	0.424751	0.68074	1.26297	clcD,carA-1,pakB	DOWN	biological process
GO:0006366	transcription from RNA polymerase II promoter	0.0232558	3	0.0184136	26	0.424751	0.68074	1.26297	spt6,DDB_G0286613,ino80	DOWN	biological process
GO:0007265	Ras protein signal transduction	0.0387597	5	0.0339943	48	0.447262	0.713631	1.14018	gxcBB,DDB_G0267588,gxcGG,carA-1,gxcA	DOWN	biological process
GO:0009057	macromolecule catabolic process	0.0232558	3	0.0191218	27	0.448782	0.714469	1.21619	dcp2,psmD3,uch1	DOWN	biological process
GO:0051641	cellular localization	0.0542636	7	0.0495751	70	0.458489	0.723029	1.09457	copA,calA,pakB,tacc,tom1,syn16A,ctxA	DOWN	biological process
GO:0044765	single-organism transport	0.0852713	11	0.0800283	113	0.459028	0.723029	1.06551	clcD,abpA,carA-1,DDB_G0269864,ionA,npcA,pakB,pakA,patA,DDB_G0272550,nhe3	DOWN	biological process
GO:0050896	response to stimulus	0.27907	36	0.271955	384	0.461121	0.723029	1.02616	gxcGG,svkA,gefE,erkA,calA,gefBB,ctxB,elmoE,DDB_G0267588,msh2,abpA,carA-1,gefI,forF,xrcc1,phlp1,DDB_G0293012,ctxA,ino80,gxcA,DDB_G0288977,spkA-1,gacFF,DDB_G0284171,abcF4,npcA,efa1B,clcD,rfc1,gxcBB,osbA,gefN,pakB,tacc,pakA,mhcA	DOWN	biological process
GO:0043412	macromolecule modification	0.162791	21	0.157224	222	0.467949	0.723029	1.03541	spkA-1,ctu2,svkA,carA-1,DDB_G0267686,DDB_G0295785,erkA,DDB_G0275057,pakB,DDB_G0292710,ctxB,pakA,phlp1,wdr4,DDB_G0292642,DDB_G0267588,jcdG,DDB_G0295843,ctxA,metap2,DDB_G0278535	DOWN	biological process
GO:1902578	single-organism localization	0.0852713	11	0.0814448	115	0.482692	0.735823	1.04698	clcD,abpA,carA-1,DDB_G0269864,ionA,npcA,pakB,pakA,patA,DDB_G0272550,nhe3	DOWN	biological process
GO:0043547	positive regulation of GTPase activity	0.0930233	12	0.0892351	126	0.484342	0.736774	1.04245	gxcGG,gacFF,carA-1,gxcBB,gefE,gefN,gefI,gefBB,DDB_G0267538,eif2b5,DDB_G0288977,gxcA	DOWN	biological process
GO:0007264	small GTPase mediated signal transduction	0.0775194	10	0.0743626	105	0.49316	0.744533	1.04245	gxcGG,carA-1,gxcBB,gefE,gefN,gefI,gefBB,DDB_G0267588,DDB_G0288977,gxcA	DOWN	biological process
GO:0051674	localization of cell	0.0232558	3	0.0205382	29	0.49558	0.744533	1.13232	pakA,mhcA,abpA	DOWN	biological process
GO:0048870	cell motility	0.0232558	3	0.0205382	29	0.49558	0.744533	1.13232	pakA,mhcA,abpA	DOWN	biological process
GO:0009653	anatomical structure morphogenesis	0.0387597	5	0.036119	51	0.500107	0.744533	1.07311	ctxB,amdA,ctxA,abcF4,mhcA	DOWN	biological process
GO:0051056	regulation of small GTPase mediated signal transduction	0.0387597	5	0.036119	51	0.500107	0.744533	1.07311	gxcBB,DDB_G0267588,gxcGG,carA-1,gxcA	DOWN	biological process
GO:0051716	cellular response to stimulus	0.232558	30	0.23017	325	0.508468	0.744533	1.01038	gxcGG,svkA,gefE,erkA,gefBB,ctxB,DDB_G0267588,msh2,abpA,carA-1,gefI,xrcc1,phlp1,DDB_G0293012,ctxA,ino80,gxcA,DDB_G0288977,gacFF,DDB_G0284171,abcF4,npcA,clcD,rfc1,gxcBB,osbA,gefN,pakB,pakA,mhcA	DOWN	biological process
GO:0016071	mRNA metabolic process	0.0232558	3	0.0212465	30	0.518243	0.744533	1.09457	prpf4,tra2,dcp2	DOWN	biological process
GO:0036211	protein modification process	0.155039	20	0.154391	218	0.529236	0.755451	1.0042	spkA-1,ctu2,svkA,carA-1,DDB_G0267686,DDB_G0295785,erkA,DDB_G0275057,pakB,DDB_G0292710,ctxB,pakA,phlp1,DDB_G0292642,DDB_G0267588,jcdG,DDB_G0295843,ctxA,metap2,DDB_G0278535	DOWN	biological process
GO:0006464	cellular protein modification process	0.155039	20	0.154391	218	0.529236	0.755451	1.0042	spkA-1,ctu2,svkA,carA-1,DDB_G0267686,DDB_G0295785,erkA,DDB_G0275057,pakB,DDB_G0292710,ctxB,pakA,phlp1,DDB_G0292642,DDB_G0267588,jcdG,DDB_G0295843,ctxA,metap2,DDB_G0278535	DOWN	biological process
GO:0034641	cellular nitrogen compound metabolic process	0.20155	26	0.201133	284	0.530329	0.755509	1.00207	nol1,pwp2,prpf4,spt6,dcp2,jcdG,polD3,msh2,DDB_G0293590,carA-1,DDB_G0286613,xrcc1,rpa1,wdr4,ino80,ctu2,DDB_G0279053,abcF4,trfA,tra2,efa1B,utp13,eif5a,amdA,rfc1,sas10	DOWN	biological process
GO:2000112	regulation of cellular macromolecule biosynthetic process	0.0542636	7	0.0531161	75	0.531551	0.75575	1.0216	DDB_G0293590,rfc1,spt6,abcF4,trfA,jcdG,eif5a	DOWN	biological process
GO:0071702	organic substance transport	0.0465116	6	0.0453258	64	0.532685	0.755865	1.02616	copA,npcA,DDB_G0272550,tom1,syn16A,vta1	DOWN	biological process
GO:0050794	regulation of cellular process	0.248062	32	0.248584	351	0.539245	0.763664	0.997902	gxcGG,svkA,spt6,DDB_G0295785,gefE,erkA,calA,gefBB,ctxB,DDB_G0267588,jcdG,wasA,DDB_G0293590,carA-1,gefI,forF,phlp1,ctxA,DDB_G0288977,gxcA,gacFF,abcF4,npcA,trfA,eif5a,clcD,rfc1,gxcBB,gefN,pakB,pakA,mhcA	DOWN	biological process
GO:0010556	regulation of macromolecule biosynthetic process	0.0542636	7	0.0538244	76	0.545744	0.765287	1.00816	DDB_G0293590,rfc1,spt6,abcF4,trfA,jcdG,eif5a	DOWN	biological process
GO:0006807	nitrogen compound metabolic process	0.209302	27	0.211048	298	0.55406	0.765287	0.991728	nol1,pwp2,prpf4,spt6,dcp2,jcdG,polD3,msh2,DDB_G0293590,carA-1,DDB_G0286613,xrcc1,rpa1,wdr4,ino80,ctu2,DDB_G0279053,abcF4,aplH,trfA,tra2,efa1B,utp13,eif5a,amdA,rfc1,sas10	DOWN	biological process
GO:0065008	regulation of biological quality	0.0310078	4	0.0304533	43	0.55529	0.765287	1.01821	forF,mhcA,erkA,wasA	DOWN	biological process
GO:0051171	regulation of nitrogen compound metabolic process	0.0620155	8	0.0623229	88	0.557227	0.765287	0.995067	DDB_G0293590,rfc1,carA-1,spt6,abcF4,trfA,jcdG,eif5a	DOWN	biological process
GO:0009889	regulation of biosynthetic process	0.0620155	8	0.0623229	88	0.557227	0.765287	0.995067	DDB_G0293590,rfc1,carA-1,spt6,abcF4,trfA,jcdG,eif5a	DOWN	biological process
GO:0031326	regulation of cellular biosynthetic process	0.0620155	8	0.0623229	88	0.557227	0.765287	0.995067	DDB_G0293590,rfc1,carA-1,spt6,abcF4,trfA,jcdG,eif5a	DOWN	biological process
GO:0016310	phosphorylation	0.124031	16	0.125354	177	0.557882	0.765287	0.989445	spkA-1,svkA,carA-1,argB,DDB_G0267686,DDB_G0295785,erkA,calA,DDB_G0275057,pakB,ctxB,pakA,DDB_G0267588,DDB_G0295843,ctxA,DDB_G0278535	DOWN	biological process
GO:0023051	regulation of signaling	0.0465116	6	0.0474504	67	0.57787	0.781375	0.980215	gxcGG,carA-1,gxcBB,phlp1,DDB_G0267588,gxcA	DOWN	biological process
GO:0009966	regulation of signal transduction	0.0465116	6	0.0474504	67	0.57787	0.781375	0.980215	gxcGG,carA-1,gxcBB,phlp1,DDB_G0267588,gxcA	DOWN	biological process
GO:0006508	proteolysis	0.0232558	3	0.0233711	33	0.582811	0.786575	0.995067	calA,uch1,metap2	DOWN	biological process
GO:0006928	movement of cell or subcellular component	0.0310078	4	0.0318697	45	0.591366	0.792206	0.972954	kif3,pakA,mhcA,abpA	DOWN	biological process
GO:0009617	response to bacterium	0.0232558	3	0.0240793	34	0.603098	0.79454	0.9658	ctxA,erkA,efa1B	DOWN	biological process
GO:0044763	single-organism cellular process	0.379845	49	0.388102	548	0.60887	0.800675	0.978725	gxcGG,svkA,gefE,DDB_G0295785,erkA,calA,gefBB,ctxB,elmoE,nhe3,DDB_G0267588,jcdG,msh2,wasA,abpA,carA-1,gefI,dct,forF,xrcc1,DDB_G0293012,phlp1,ctxA,ino80,gxcA,DDB_G0288977,spkA-1,kif3,gacFF,DDB_G0284171,DDB_G0269864,DDB_G0279053,abcF4,aplH,npcA,patA,efa1B,eif5a,amdA,clcD,rfc1,gxcBB,ionA,osbA,gefN,pakB,tacc,pakA,mhcA	DOWN	biological process
GO:0034654	nucleobase-containing compound biosynthetic process	0.0775194	10	0.082153	116	0.622299	0.811746	0.943598	amdA,DDB_G0293590,carA-1,rfc1,spt6,DDB_G0286613,trfA,rpa1,jcdG,ino80	DOWN	biological process
GO:0035023	regulation of Rho protein signal transduction	0.0232558	3	0.0247875	35	0.622735	0.811746	0.938206	gxcGG,gxcA,gxcBB	DOWN	biological process
GO:0007266	Rho protein signal transduction	0.0232558	3	0.0247875	35	0.622735	0.811746	0.938206	gxcGG,gxcA,gxcBB	DOWN	biological process
GO:0007154	cell communication	0.20155	26	0.211048	298	0.638295	0.814024	0.954997	gxcGG,svkA,gefE,erkA,gefBB,ctxB,DDB_G0267588,abpA,carA-1,gefI,phlp1,DDB_G0293012,ctxA,DDB_G0288977,gxcA,gacFF,DDB_G0284171,abcF4,npcA,clcD,gxcBB,osbA,gefN,pakB,pakA,mhcA	DOWN	biological process
GO:0048869	cellular developmental process	0.0310078	4	0.0339943	48	0.642178	0.817525	0.912145	ctxB,amdA,ctxA,mhcA	DOWN	biological process
GO:0008150	biological_process	0.891473	115	0.898725	1269	0.673897	0.833124	0.99193	gxcGG,pwp2,svkA,DDB_G0295785,ctxB,DDB_G0293590,abpA,DDB_G0286613,DDB_G0293012,DDB_G0275859,ctu2,aplH,DDB_G0292710,efa1B,syn16A,DDB_G0283039,copA,DDB_G0293920,ionA,osbA,DDB_G0270488,gefN,cnrC,sas10,pakA,mhcA,DDB_G0289577,vta1,nol1,prpf4,erkA,prlA,dcp2,DDB_G0272550,nhe3,DDB_G0267588,polD3,DDB_G0278535,carA-1,rpa1,sec63,gxcA,kif3,DDB_G0279053,npcA,DDB_G0295791,patA,frmC,DDB_G0285421,DDB_G0275005,DDB…	DOWN	biological process
GO:0018130	heterocycle biosynthetic process	0.0775194	10	0.0856941	121	0.675331	0.833124	0.904606	amdA,DDB_G0293590,carA-1,rfc1,spt6,DDB_G0286613,trfA,rpa1,jcdG,ino80	DOWN	biological process
GO:0019438	aromatic compound biosynthetic process	0.0775194	10	0.0856941	121	0.675331	0.833124	0.904606	amdA,DDB_G0293590,carA-1,rfc1,spt6,DDB_G0286613,trfA,rpa1,jcdG,ino80	DOWN	biological process
GO:0008152	metabolic process	0.542636	70	0.558782	789	0.677425	0.833124	0.971105	nol1,gxcGG,pwp2,svkA,argB,prpf4,spt6,DDB_G0295785,gefE,erkA,calA,DDB_G0275057,gefBB,ctxB,dcp2,DDB_G0267588,polD3,jcdG,DDB_G0295843,eif2b5,DDB_G0278535,msh2,DDB_G0293590,carA-1,DDB_G0267686,DDB_G0286613,gefI,xrcc1,phlp1,DDB_G0293012,rpa1,wdr4,uch1,ctxA,ino80,gxcA,DDB_G0288977,spkA-1,ctu2,kif3,gacFF,DDB_G0283819,sir2A,DDB_G0284171,DDB_G0279053,abcF4,aplH,trfA,DDB_G0292710,tra2,patA,efa1B,DDB_G02830…	DOWN	biological process
GO:0046907	intracellular transport	0.0232558	3	0.0269122	38	0.677639	0.833124	0.864137	copA,syn16A,tom1	DOWN	biological process
GO:0006355	regulation of transcription, DNA-templated	0.0387597	5	0.0446176	63	0.686714	0.83347	0.868709	spt6,jcdG,DDB_G0293590,rfc1,trfA	DOWN	biological process
GO:1902531	regulation of intracellular signal transduction	0.0387597	5	0.0446176	63	0.686714	0.83347	0.868709	gxcBB,DDB_G0267588,gxcGG,carA-1,gxcA	DOWN	biological process
GO:0048523	negative regulation of cellular process	0.0310078	4	0.036119	51	0.688747	0.83347	0.858489	jcdG,mhcA,calA,carA-1	DOWN	biological process
GO:0051707	response to other organism	0.0232558	3	0.0276204	39	0.694591	0.83347	0.84198	ctxA,erkA,efa1B	DOWN	biological process
GO:0009607	response to biotic stimulus	0.0232558	3	0.0276204	39	0.694591	0.83347	0.84198	ctxA,erkA,efa1B	DOWN	biological process
GO:0043207	response to external biotic stimulus	0.0232558	3	0.0276204	39	0.694591	0.83347	0.84198	ctxA,erkA,efa1B	DOWN	biological process
GO:1901362	organic cyclic compound biosynthetic process	0.0775194	10	0.0871105	123	0.695307	0.83347	0.889897	amdA,DDB_G0293590,carA-1,rfc1,spt6,DDB_G0286613,trfA,rpa1,jcdG,ino80	DOWN	biological process
GO:0051252	regulation of RNA metabolic process	0.0387597	5	0.0453258	64	0.699976	0.83347	0.855136	spt6,jcdG,DDB_G0293590,rfc1,trfA	DOWN	biological process
GO:1903506	regulation of nucleic acid-templated transcription	0.0387597	5	0.0453258	64	0.699976	0.83347	0.855136	spt6,jcdG,DDB_G0293590,rfc1,trfA	DOWN	biological process
GO:2001141	regulation of RNA biosynthetic process	0.0387597	5	0.0453258	64	0.699976	0.83347	0.855136	spt6,jcdG,DDB_G0293590,rfc1,trfA	DOWN	biological process
GO:0019219	regulation of nucleobase-containing compound metabolic process	0.0465116	6	0.0545326	77	0.710923	0.843707	0.852915	DDB_G0293590,rfc1,carA-1,spt6,trfA,jcdG	DOWN	biological process
GO:0071704	organic substance metabolic process	0.379845	49	0.402266	568	0.727461	0.849342	0.944262	nol1,pwp2,svkA,prpf4,spt6,DDB_G0295785,erkA,calA,DDB_G0275057,ctxB,dcp2,DDB_G0267588,polD3,jcdG,DDB_G0295843,msh2,DDB_G0278535,DDB_G0293590,carA-1,DDB_G0267686,DDB_G0286613,xrcc1,phlp1,DDB_G0293012,rpa1,wdr4,uch1,ctxA,ino80,spkA-1,ctu2,DDB_G0284171,DDB_G0279053,abcF4,aplH,trfA,DDB_G0292710,tra2,efa1B,eif5a,utp13,amdA,rfc1,pakB,sas10,pakA,DDB_G0292642,psmD3,metap2	DOWN	biological process
GO:0051234	establishment of localization	0.348837	45	0.372521	526	0.73978	0.857757	0.936422	nap1,hspB,calA,DDB_G0275057,ctxB,prlA,DDB_G0268498,DDB_G0272550,nhe3,msh2,DDB_G0284383,abpA,carA-1,dct,DDB_G0302588,rpa1,sec63,ctxA,cct5,spkA-1,kif3,DDB_G0269864,aplH,npcA,trfA,tra2,patA,efa1B,tom1,syn16A,DDB_G0277615,eif5a,clcD,DDB_G0280247,copA,DDB_G0293920,ionA,DDB_G0270488,DDB_G0282237,pakB,DDB_G0287405,pakA,mhcA,psmD3,vta1	DOWN	biological process
GO:0015031	protein transport	0.0310078	4	0.0389518	55	0.744018	0.857757	0.796054	copA,syn16A,vta1,tom1	DOWN	biological process
GO:0044237	cellular metabolic process	0.364341	47	0.38881	549	0.744207	0.857757	0.937067	nol1,pwp2,svkA,argB,prpf4,spt6,DDB_G0295785,erkA,calA,DDB_G0275057,ctxB,dcp2,DDB_G0267588,polD3,jcdG,DDB_G0295843,msh2,DDB_G0278535,DDB_G0293590,carA-1,DDB_G0267686,DDB_G0286613,xrcc1,phlp1,rpa1,wdr4,uch1,ctxA,ino80,spkA-1,ctu2,DDB_G0279053,abcF4,aplH,trfA,DDB_G0292710,tra2,efa1B,eif5a,utp13,amdA,rfc1,pakB,sas10,pakA,DDB_G0292642,metap2	DOWN	biological process
GO:0019538	protein metabolic process	0.20155	26	0.22238	314	0.746582	0.857757	0.906335	svkA,DDB_G0295785,erkA,calA,DDB_G0275057,ctxB,DDB_G0267588,jcdG,DDB_G0295843,DDB_G0278535,carA-1,DDB_G0267686,phlp1,uch1,ctxA,spkA-1,ctu2,abcF4,DDB_G0292710,efa1B,eif5a,pakB,pakA,DDB_G0292642,psmD3,metap2	DOWN	biological process
GO:0044267	cellular protein metabolic process	0.193798	25	0.215297	304	0.755078	0.864667	0.900143	svkA,DDB_G0295785,erkA,calA,DDB_G0275057,ctxB,DDB_G0267588,jcdG,DDB_G0295843,DDB_G0278535,carA-1,DDB_G0267686,phlp1,uch1,ctxA,spkA-1,ctu2,abcF4,DDB_G0292710,efa1B,eif5a,pakB,pakA,DDB_G0292642,metap2	DOWN	biological process
GO:0044238	primary metabolic process	0.364341	47	0.390935	552	0.759815	0.868705	0.931974	nol1,pwp2,svkA,prpf4,spt6,DDB_G0295785,erkA,calA,DDB_G0275057,ctxB,dcp2,DDB_G0267588,polD3,jcdG,DDB_G0295843,msh2,DDB_G0278535,DDB_G0293590,carA-1,DDB_G0267686,DDB_G0286613,xrcc1,phlp1,rpa1,wdr4,uch1,ctxA,ino80,spkA-1,ctu2,DDB_G0279053,abcF4,aplH,trfA,DDB_G0292710,tra2,efa1B,eif5a,utp13,amdA,rfc1,pakB,sas10,pakA,DDB_G0292642,psmD3,metap2	DOWN	biological process
GO:0009987	cellular process	0.581395	75	0.608357	859	0.764394	0.87213	0.955681	nol1,gxcGG,pwp2,svkA,argB,prpf4,spt6,DDB_G0295785,gefE,erkA,calA,DDB_G0275057,gefBB,nap1,ctxB,dcp2,elmoE,nhe3,DDB_G0267588,polD3,jcdG,DDB_G0295843,msh2,DDB_G0278535,wasA,DDB_G0293590,abpA,carA-1,DDB_G0267686,DDB_G0286613,gefI,dct,forF,xrcc1,DDB_G0293012,phlp1,rpa1,wdr4,uch1,ctxA,ino80,gxcA,DDB_G0288977,cct5,ctu2,kif3,gacFF,spkA-1,DDB_G0284171,DDB_G0269864,DDB_G0279053,abcF4,aplH,npcA,DDB_G0292710…	DOWN	biological process
GO:0035556	intracellular signal transduction	0.0930233	12	0.109773	155	0.768271	0.87213	0.847412	gxcGG,svkA,carA-1,gxcBB,gefE,gefN,erkA,gefI,gefBB,DDB_G0267588,DDB_G0288977,gxcA	DOWN	biological process
GO:0090407	organophosphate biosynthetic process	0.0232558	3	0.0318697	45	0.782459	0.882056	0.729716	DDB_G0267588,amdA,carA-1	DOWN	biological process
GO:0006897	endocytosis	0.294574	38	0.323654	457	0.786951	0.882056	0.910149	nap1,hspB,DDB_G0275057,ctxB,prlA,DDB_G0268498,DDB_G0272550,msh2,DDB_G0284383,abpA,carA-1,dct,DDB_G0302588,rpa1,sec63,ctxA,cct5,spkA-1,aplH,npcA,trfA,tra2,patA,efa1B,syn16A,DDB_G0277615,eif5a,clcD,DDB_G0280247,copA,DDB_G0293920,DDB_G0270488,DDB_G0282237,pakB,DDB_G0287405,pakA,mhcA,psmD3	DOWN	biological process
GO:0006907	pinocytosis	0.27907	36	0.308074	435	0.789438	0.882056	0.905854	nap1,hspB,DDB_G0275057,ctxB,prlA,DDB_G0268498,DDB_G0272550,msh2,DDB_G0284383,abpA,dct,DDB_G0302588,rpa1,sec63,ctxA,cct5,spkA-1,aplH,npcA,trfA,tra2,patA,efa1B,syn16A,DDB_G0277615,eif5a,clcD,DDB_G0280247,copA,DDB_G0293920,DDB_G0270488,DDB_G0282237,pakB,DDB_G0287405,mhcA,psmD3	DOWN	biological process
GO:0051179	localization	0.356589	46	0.387394	547	0.789887	0.882056	0.920482	nap1,hspB,calA,DDB_G0275057,ctxB,prlA,DDB_G0268498,DDB_G0272550,nhe3,msh2,DDB_G0284383,abpA,carA-1,dct,DDB_G0302588,rpa1,sec63,ctxA,cct5,spkA-1,kif3,DDB_G0269864,aplH,npcA,trfA,tra2,patA,efa1B,tom1,syn16A,DDB_G0277615,eif5a,clcD,DDB_G0280247,copA,DDB_G0293920,ionA,DDB_G0270488,DDB_G0282237,pakB,DDB_G0287405,pakA,tacc,mhcA,psmD3,vta1	DOWN	biological process
GO:0006810	transport	0.341085	44	0.371813	525	0.791148	0.882056	0.917357	nap1,hspB,DDB_G0275057,ctxB,prlA,DDB_G0268498,DDB_G0272550,nhe3,msh2,DDB_G0284383,abpA,carA-1,dct,DDB_G0302588,rpa1,sec63,ctxA,cct5,spkA-1,kif3,DDB_G0269864,aplH,npcA,trfA,tra2,patA,efa1B,tom1,syn16A,DDB_G0277615,eif5a,clcD,DDB_G0280247,copA,DDB_G0293920,ionA,DDB_G0270488,DDB_G0282237,pakB,DDB_G0287405,pakA,mhcA,psmD3,vta1	DOWN	biological process
GO:0044699	single-organism process	0.387597	50	0.422096	596	0.810935	0.893024	0.918266	gxcGG,svkA,gefE,DDB_G0295785,erkA,calA,gefBB,ctxB,DDB_G0272550,elmoE,nhe3,DDB_G0267588,jcdG,msh2,wasA,abpA,carA-1,gefI,dct,forF,xrcc1,DDB_G0293012,phlp1,ctxA,ino80,gxcA,DDB_G0288977,spkA-1,kif3,gacFF,DDB_G0284171,DDB_G0269864,DDB_G0279053,abcF4,aplH,npcA,patA,efa1B,eif5a,amdA,clcD,rfc1,gxcBB,ionA,osbA,gefN,pakB,tacc,pakA,mhcA	DOWN	biological process
GO:0048519	negative regulation of biological process	0.0310078	4	0.0446176	63	0.831906	0.902647	0.694967	jcdG,mhcA,calA,carA-1	DOWN	biological process
GO:0044351	macropinocytosis	0.271318	35	0.307365	434	0.837071	0.902647	0.882721	nap1,hspB,DDB_G0275057,ctxB,prlA,DDB_G0268498,DDB_G0272550,msh2,DDB_G0284383,abpA,dct,DDB_G0302588,rpa1,sec63,ctxA,cct5,spkA-1,aplH,npcA,trfA,tra2,patA,efa1B,syn16A,DDB_G0277615,eif5a,clcD,DDB_G0280247,copA,DDB_G0293920,DDB_G0270488,DDB_G0282237,DDB_G0287405,mhcA,psmD3	DOWN	biological process
GO:0051704	multi-organism process	0.0232558	3	0.0354108	50	0.838905	0.902647	0.656744	ctxA,erkA,efa1B	DOWN	biological process
GO:0006753	nucleoside phosphate metabolic process	0.0232558	3	0.0354108	50	0.838905	0.902647	0.656744	amdA,DDB_G0279053,carA-1	DOWN	biological process
GO:0009117	nucleotide metabolic process	0.0232558	3	0.0354108	50	0.838905	0.902647	0.656744	amdA,DDB_G0279053,carA-1	DOWN	biological process
GO:0034645	cellular macromolecule biosynthetic process	0.0930233	12	0.117564	166	0.842303	0.902647	0.791258	DDB_G0293590,rfc1,spt6,DDB_G0286613,abcF4,trfA,rpa1,efa1B,jcdG,polD3,ino80,eif5a	DOWN	biological process
GO:0006793	phosphorus metabolic process	0.139535	18	0.169972	240	0.851003	0.907611	0.82093	spkA-1,amdA,svkA,carA-1,argB,DDB_G0267686,DDB_G0295785,DDB_G0279053,erkA,calA,DDB_G0275057,pakB,ctxB,pakA,DDB_G0267588,DDB_G0295843,ctxA,DDB_G0278535	DOWN	biological process
GO:0006796	phosphate-containing compound metabolic process	0.139535	18	0.169972	240	0.851003	0.907611	0.82093	spkA-1,amdA,svkA,carA-1,argB,DDB_G0267686,DDB_G0295785,DDB_G0279053,erkA,calA,DDB_G0275057,pakB,ctxB,pakA,DDB_G0267588,DDB_G0295843,ctxA,DDB_G0278535	DOWN	biological process
GO:0016192	vesicle-mediated transport	0.294574	38	0.334278	472	0.853266	0.907611	0.881225	nap1,hspB,DDB_G0275057,ctxB,prlA,DDB_G0268498,DDB_G0272550,msh2,DDB_G0284383,abpA,carA-1,dct,DDB_G0302588,rpa1,sec63,ctxA,cct5,spkA-1,aplH,npcA,trfA,tra2,patA,efa1B,syn16A,DDB_G0277615,eif5a,clcD,DDB_G0280247,copA,DDB_G0293920,DDB_G0270488,DDB_G0282237,pakB,DDB_G0287405,pakA,mhcA,psmD3	DOWN	biological process
GO:0009059	macromolecule biosynthetic process	0.0930233	12	0.11898	168	0.853624	0.907611	0.781838	DDB_G0293590,rfc1,spt6,DDB_G0286613,abcF4,trfA,rpa1,efa1B,jcdG,polD3,ino80,eif5a	DOWN	biological process
GO:0055086	nucleobase-containing small molecule metabolic process	0.0232558	3	0.0382436	54	0.874589	0.923464	0.608096	amdA,DDB_G0279053,carA-1	DOWN	biological process
GO:0044271	cellular nitrogen compound biosynthetic process	0.100775	13	0.133144	188	0.890763	0.932661	0.756886	amdA,DDB_G0293590,carA-1,rfc1,spt6,DDB_G0286613,abcF4,trfA,rpa1,efa1B,jcdG,ino80,eif5a	DOWN	biological process
GO:0009056	catabolic process	0.0232558	3	0.0403683	57	0.896614	0.932661	0.576091	dcp2,psmD3,uch1	DOWN	biological process
GO:1901575	organic substance catabolic process	0.0232558	3	0.0403683	57	0.896614	0.932661	0.576091	dcp2,psmD3,uch1	DOWN	biological process
GO:0009058	biosynthetic process	0.124031	16	0.163598	231	0.91295	0.940787	0.758146	amdA,DDB_G0293590,carA-1,rfc1,spt6,DDB_G0286613,abcF4,trfA,rpa1,efa1B,DDB_G0267588,polD3,jcdG,eif2b5,ino80,eif5a	DOWN	biological process
GO:0051649	establishment of localization in cell	0.0232558	3	0.0424929	60	0.915129	0.940927	0.547287	copA,syn16A,tom1	DOWN	biological process
GO:0019637	organophosphate metabolic process	0.0310078	4	0.0531161	75	0.916027	0.940927	0.583773	DDB_G0267588,amdA,DDB_G0279053,carA-1	DOWN	biological process
GO:0044249	cellular biosynthetic process	0.116279	15	0.156516	221	0.920648	0.943453	0.742923	amdA,DDB_G0293590,carA-1,rfc1,spt6,DDB_G0286613,abcF4,trfA,rpa1,efa1B,DDB_G0267588,polD3,jcdG,ino80,eif5a	DOWN	biological process
GO:0007165	signal transduction	0.116279	15	0.157224	222	0.923743	0.943453	0.739577	gxcGG,gacFF,svkA,carA-1,gxcBB,gefE,gefN,erkA,gefI,npcA,gefBB,phlp1,DDB_G0267588,DDB_G0288977,gxcA	DOWN	biological process
GO:0044700	single organism signaling	0.116279	15	0.157224	222	0.923743	0.943453	0.739577	gxcGG,gacFF,svkA,carA-1,gxcBB,gefE,gefN,erkA,gefI,npcA,gefBB,phlp1,DDB_G0267588,DDB_G0288977,gxcA	DOWN	biological process
GO:0023052	signaling	0.116279	15	0.157224	222	0.923743	0.943453	0.739577	gxcGG,gacFF,svkA,carA-1,gxcBB,gefE,gefN,erkA,gefI,npcA,gefBB,phlp1,DDB_G0267588,DDB_G0288977,gxcA	DOWN	biological process
GO:1901576	organic substance biosynthetic process	0.116279	15	0.162181	229	0.942736	0.961484	0.71697	amdA,DDB_G0293590,carA-1,rfc1,spt6,DDB_G0286613,abcF4,trfA,rpa1,efa1B,DDB_G0267588,polD3,jcdG,ino80,eif5a	DOWN	biological process
GO:0044711	single-organism biosynthetic process	0.0232558	3	0.0495751	70	0.957216	0.97095	0.469103	DDB_G0267588,amdA,carA-1	DOWN	biological process
GO:0006518	peptide metabolic process	0.0232558	3	0.0502833	71	0.960132	0.97095	0.462496	abcF4,efa1B,eif5a	DOWN	biological process
GO:0006412	translation	0.0232558	3	0.0502833	71	0.960132	0.97095	0.462496	abcF4,efa1B,eif5a	DOWN	biological process
GO:0043043	peptide biosynthetic process	0.0232558	3	0.0502833	71	0.960132	0.97095	0.462496	abcF4,efa1B,eif5a	DOWN	biological process
GO:0043604	amide biosynthetic process	0.0232558	3	0.0516997	73	0.965417	0.974922	0.449825	abcF4,efa1B,eif5a	DOWN	biological process
GO:0043603	cellular amide metabolic process	0.0232558	3	0.0531161	75	0.970043	0.976663	0.437829	abcF4,efa1B,eif5a	DOWN	biological process
GO:0044710	single-organism metabolic process	0.0852713	11	0.135977	192	0.971222	0.976663	0.627099	amdA,carA-1,rfc1,DDB_G0279053,erkA,aplH,xrcc1,DDB_G0267588,jcdG,msh2,ino80	DOWN	biological process
GO:1901566	organonitrogen compound biosynthetic process	0.0387597	5	0.082153	116	0.983681	0.986429	0.471799	amdA,abcF4,efa1B,carA-1,eif5a	DOWN	biological process
GO:1901564	organonitrogen compound metabolic process	0.0465116	6	0.100567	142	0.991767	0.99315	0.462496	amdA,carA-1,abcF4,aplH,efa1B,eif5a	DOWN	biological process
GO:0044281	small molecule metabolic process	0.0232558	3	0.0686969	97	0.994291	0.994291	0.338528	amdA,DDB_G0279053,carA-1	DOWN	biological process
GO:0042803	protein homodimerization activity	0.0387597	5	0.00779037	11	0.00355636	0.30097	4.97533	kif3,msh2,mhcA,ctxA,dct	DOWN	molecular function
GO:0005515	protein binding	0.232558	30	0.141643	200	0.00379651	0.30097	1.64186	gnrB,svkA,DDB_G0295785,nap1,hspB,calA,ctxB,elmoE,msh2,wasA,abpA,carA-1,cbpD1,DDB_G0286613,dct,forF,phlp1,ctxA,gxcA,cct5,spkA-1,kif3,efa1B,tom1,syn16A,DDB_G0277615,osbA,pakB,pakA,mhcA	DOWN	molecular function
GO:0008092	cytoskeletal protein binding	0.124031	16	0.0594901	84	0.00430188	0.30097	2.0849	gnrB,spkA-1,kif3,abpA,svkA,calA,pakB,forF,dct,ctxB,pakA,mhcA,efa1B,ctxA,DDB_G0277615,wasA	DOWN	molecular function
GO:0042802	identical protein binding	0.0387597	5	0.0092068	13	0.00710401	0.30097	4.2099	kif3,msh2,mhcA,ctxA,dct	DOWN	molecular function
GO:0003779	actin binding	0.100775	13	0.0467422	66	0.00759592	0.30097	2.15598	gnrB,spkA-1,svkA,abpA,pakB,forF,dct,ctxB,mhcA,efa1B,ctxA,DDB_G0277615,wasA	DOWN	molecular function
GO:0022890	inorganic cation transmembrane transporter activity	0.0310078	4	0.00637394	9	0.00967658	0.30097	4.86477	nhe3,ionA,patA,DDB_G0269864	DOWN	molecular function
GO:0046873	metal ion transmembrane transporter activity	0.0232558	3	0.00354108	5	0.0111427	0.30097	6.56744	ionA,patA,DDB_G0269864	DOWN	molecular function
GO:0048365	Rac GTPase binding	0.0232558	3	0.00424929	6	0.0180355	0.30097	5.47287	elmoE,pakB,wasA	DOWN	molecular function
GO:0015077	monovalent inorganic cation transmembrane transporter activity	0.0232558	3	0.00424929	6	0.0180355	0.30097	5.47287	nhe3,ionA,DDB_G0269864	DOWN	molecular function
GO:0008324	cation transmembrane transporter activity	0.0310078	4	0.00779037	11	0.0188118	0.30097	3.98027	nhe3,ionA,patA,DDB_G0269864	DOWN	molecular function
GO:0019899	enzyme binding	0.0465116	6	0.0169972	24	0.0234345	0.30097	2.73643	DDB_G0295785,calA,pakB,forF,elmoE,wasA	DOWN	molecular function
GO:0017048	Rho GTPase binding	0.0310078	4	0.00849858	12	0.0248757	0.30097	3.64858	wasA,elmoE,pakB,forF	DOWN	molecular function
GO:0015075	ion transmembrane transporter activity	0.0387597	5	0.0127479	18	0.0253309	0.30097	3.04048	nhe3,ionA,patA,clcD,DDB_G0269864	DOWN	molecular function
GO:0022891	substrate-specific transmembrane transporter activity	0.0387597	5	0.0127479	18	0.0253309	0.30097	3.04048	nhe3,ionA,patA,clcD,DDB_G0269864	DOWN	molecular function
GO:0022892	substrate-specific transporter activity	0.0465116	6	0.0177054	25	0.0278505	0.30097	2.62698	clcD,DDB_G0269864,ionA,patA,DDB_G0272550,nhe3	DOWN	molecular function
GO:0046983	protein dimerization activity	0.0387597	5	0.0134561	19	0.0309289	0.30097	2.88046	kif3,msh2,mhcA,ctxA,dct	DOWN	molecular function
GO:0005488	binding	0.581395	75	0.500708	707	0.0402999	0.30097	1.16115	gnrB,nol1,pwp2,svkA,dnaja5,spt6,DDB_G0295785,nap1,erkA,calA,DDB_G0275057,hspB,ctxB,dcp2,elmoE,DDB_G0267588,jcdG,DDB_G0295843,msh2,DDB_G0278535,wasA,DDB_G0293590,abpA,carA-1,DDB_G0267686,cbpD1,DDB_G0286613,DDB_G0289337,dct,forF,xrcc1,DDB_G0293012,phlp1,rpa1,DDB_G0302588,vps13l,DDB_G0280513,DDB_G0283859,ctxA,ino80,gxcA,cct5,spkA-1,ctu2,kif3,DDB_G0283819,sir2A,DDB_G0284171,DDB_G0279053,abcF4,DDB_G02…	DOWN	molecular function
GO:0044877	macromolecular complex binding	0.0697674	9	0.0375354	53	0.0547163	0.30097	1.85871	kif3,abpA,pakB,dct,ctxB,phlp1,mhcA,ctxA,eif5a	DOWN	molecular function
GO:0051015	actin filament binding	0.0465116	6	0.0212465	30	0.0580503	0.30097	2.18915	abpA,pakB,dct,ctxB,mhcA,ctxA	DOWN	molecular function
GO:0032403	protein complex binding	0.0620155	8	0.0325779	46	0.0609425	0.30097	1.90361	kif3,abpA,pakB,dct,ctxB,phlp1,mhcA,ctxA	DOWN	molecular function
GO:0031267	small GTPase binding	0.0310078	4	0.0120397	17	0.0713244	0.30097	2.57547	wasA,elmoE,pakB,forF	DOWN	molecular function
GO:0016779	nucleotidyltransferase activity	0.0310078	4	0.0120397	17	0.0713244	0.30097	2.57547	ctu2,eif2b5,rpa1,DDB_G0274847	DOWN	molecular function
GO:0017016	Ras GTPase binding	0.0310078	4	0.0120397	17	0.0713244	0.30097	2.57547	wasA,elmoE,pakB,forF	DOWN	molecular function
GO:0051020	GTPase binding	0.0310078	4	0.0120397	17	0.0713244	0.30097	2.57547	wasA,elmoE,pakB,forF	DOWN	molecular function
GO:0016887	ATPase activity	0.0620155	8	0.0339943	48	0.0739519	0.30097	1.82429	kif3,rfc1,ionA,abcF4,patA,mhcA,msh2,ino80	DOWN	molecular function
GO:0022857	transmembrane transporter activity	0.0387597	5	0.0177054	25	0.0801152	0.30097	2.18915	DDB_G0269864,patA,ionA,clcD,nhe3	DOWN	molecular function
GO:0005509	calcium ion binding	0.0387597	5	0.0184136	26	0.0909343	0.309177	2.10495	cbpD1,patA,cbpD2,calA,abpA	DOWN	molecular function
GO:0043169	cation binding	0.217054	28	0.169263	239	0.0945024	0.312962	1.28235	dnaja5,svkA,calA,dcp2,jcdG,DDB_G0293590,abpA,cbpD1,DDB_G0302588,rpa1,vps13l,DDB_G0280513,DDB_G0283859,DDB_G0283819,sir2A,DDB_G0279053,patA,DDB_G0285973,DDB_G0275005,cbpD2,DDB_G0283039,amdA,ionA,DDB_G0275581,pakB,pakA,DDB_G0292642,metap2	DOWN	molecular function
GO:0046872	metal ion binding	0.217054	28	0.169263	239	0.0945024	0.312962	1.28235	dnaja5,svkA,calA,dcp2,jcdG,DDB_G0293590,abpA,cbpD1,DDB_G0302588,rpa1,vps13l,DDB_G0280513,DDB_G0283859,DDB_G0283819,sir2A,DDB_G0279053,patA,DDB_G0285973,DDB_G0275005,cbpD2,DDB_G0283039,amdA,ionA,DDB_G0275581,pakB,pakA,DDB_G0292642,metap2	DOWN	molecular function
GO:0046914	transition metal ion binding	0.0930233	12	0.0616147	87	0.101334	0.314514	1.50976	DDB_G0293590,sir2A,DDB_G0302588,dcp2,rpa1,DDB_G0292642,DDB_G0275005,DDB_G0280513,jcdG,vps13l,DDB_G0283859,DDB_G0283039	DOWN	molecular function
GO:0003677	DNA binding	0.0775194	10	0.0502833	71	0.115894	0.340732	1.54165	DDB_G0293590,rfc1,DDB_G0284171,spt6,DDB_G0286613,xrcc1,DDB_G0293012,rpa1,msh2,ino80	DOWN	molecular function
GO:0003676	nucleic acid binding	0.162791	21	0.123938	175	0.11625	0.340732	1.31349	utp13,ctu2,nol1,pwp2,DDB_G0293590,rfc1,DDB_G0284171,spt6,DDB_G0286613,DDB_G0289337,DDB_G0292710,tra2,DDB_G0293012,dcp2,rpa1,efa1B,xrcc1,DDB_G0275005,msh2,ino80,eif5a	DOWN	molecular function
GO:0005215	transporter activity	0.0465116	6	0.0283286	40	0.160706	0.380465	1.64186	clcD,DDB_G0269864,ionA,patA,DDB_G0272550,nhe3	DOWN	molecular function
GO:0008270	zinc ion binding	0.0775194	10	0.0552408	78	0.176843	0.39907	1.4033	DDB_G0293590,sir2A,DDB_G0302588,rpa1,DDB_G0292642,vps13l,DDB_G0280513,DDB_G0275005,DDB_G0283859,DDB_G0283039	DOWN	molecular function
GO:0022804	active transmembrane transporter activity	0.0232558	3	0.0113314	16	0.180851	0.404535	2.05233	ionA,patA,nhe3	DOWN	molecular function
GO:0017111	nucleoside-triphosphatase activity	0.0775194	10	0.0566572	80	0.196635	0.427883	1.36822	kif3,rfc1,DDB_G0284171,ionA,abcF4,DDB_G0293012,patA,mhcA,msh2,ino80	DOWN	molecular function
GO:0016462	pyrophosphatase activity	0.0775194	10	0.0573654	81	0.206888	0.427883	1.35133	kif3,rfc1,DDB_G0284171,ionA,abcF4,DDB_G0293012,patA,mhcA,msh2,ino80	DOWN	molecular function
GO:0016818	hydrolase activity, acting on acid anhydrides, in phosphorus-containing anhydrides	0.0775194	10	0.0573654	81	0.206888	0.427883	1.35133	kif3,rfc1,DDB_G0284171,ionA,abcF4,DDB_G0293012,patA,mhcA,msh2,ino80	DOWN	molecular function
GO:0016817	hydrolase activity, acting on acid anhydrides	0.0775194	10	0.0580737	82	0.217365	0.427883	1.33485	kif3,rfc1,DDB_G0284171,ionA,abcF4,DDB_G0293012,patA,mhcA,msh2,ino80	DOWN	molecular function
GO:0005543	phospholipid binding	0.0232558	3	0.0127479	18	0.227595	0.427883	1.82429	wasA,pakB,tom1	DOWN	molecular function
GO:0043167	ion binding	0.372093	48	0.338527	478	0.236574	0.427883	1.09915	dnaja5,svkA,erkA,calA,DDB_G0275057,hspB,dcp2,DDB_G0267588,jcdG,DDB_G0295843,msh2,DDB_G0278535,wasA,DDB_G0293590,abpA,carA-1,DDB_G0267686,cbpD1,DDB_G0293012,DDB_G0302588,rpa1,vps13l,DDB_G0280513,DDB_G0283859,ino80,cct5,spkA-1,kif3,DDB_G0283819,sir2A,DDB_G0284171,DDB_G0279053,abcF4,patA,DDB_G0285973,tom1,DDB_G0275005,cbpD2,DDB_G0283039,amdA,rfc1,ionA,DDB_G0275581,pakB,pakA,mhcA,DDB_G0292642,metap2	DOWN	molecular function
GO:0003723	RNA binding	0.0620155	8	0.0467422	66	0.256847	0.454834	1.32676	eif5a,ctu2,nol1,pwp2,tra2,dcp2,efa1B,utp13	DOWN	molecular function
GO:0005085	guanyl-nucleotide exchange factor activity	0.0620155	8	0.0488669	69	0.296233	0.497766	1.26907	gxcGG,gxcBB,gefE,gefI,gefN,gefBB,eif2b5,gxcA	DOWN	molecular function
GO:0003674	molecular_function	0.860465	111	0.839943	1186	0.310278	0.500765	1.02443	gxcGG,pwp2,svkA,DDB_G0295785,ctxB,DDB_G0293590,abpA,DDB_G0286613,DDB_G0289337,DDB_G0293012,DDB_G0275859,ctu2,DDB_G0292710,efa1B,syn16A,DDB_G0283039,copA,ionA,osbA,gefN,cnrC,sas10,pakA,mhcA,DDB_G0289577,vta1,gnrB,nol1,erkA,dcp2,DDB_G0272550,nhe3,DDB_G0267588,DDB_G0278535,carA-1,rpa1,DDB_G0280513,gxcA,kif3,DDB_G0279053,npcA,DDB_G0295791,patA,DDB_G0285421,DDB_G0275005,DDB_G0274305,clcD,DDB_G0287405,…	DOWN	molecular function
GO:0042623	ATPase activity, coupled	0.0310078	4	0.0219547	31	0.314796	0.504862	1.41235	patA,ionA,mhcA,rfc1	DOWN	molecular function
GO:0008289	lipid binding	0.0232558	3	0.0169972	24	0.375749	0.538293	1.36822	tom1,pakB,wasA	DOWN	molecular function
GO:1901363	heterocyclic compound binding	0.333333	43	0.322946	456	0.432932	0.581041	1.03216	nol1,pwp2,svkA,spt6,erkA,hspB,DDB_G0275057,dcp2,DDB_G0267588,DDB_G0295843,msh2,DDB_G0278535,DDB_G0293590,carA-1,DDB_G0267686,DDB_G0286613,DDB_G0289337,xrcc1,DDB_G0293012,rpa1,ino80,cct5,spkA-1,ctu2,kif3,sir2A,DDB_G0284171,DDB_G0279053,abcF4,DDB_G0292710,tra2,patA,efa1B,DDB_G0275005,eif5a,utp13,rfc1,DDB_G0289985,ionA,pakB,DDB_G0287405,pakA,mhcA	DOWN	molecular function
GO:0097159	organic cyclic compound binding	0.333333	43	0.322946	456	0.432932	0.581041	1.03216	nol1,pwp2,svkA,spt6,erkA,hspB,DDB_G0275057,dcp2,DDB_G0267588,DDB_G0295843,msh2,DDB_G0278535,DDB_G0293590,carA-1,DDB_G0267686,DDB_G0286613,DDB_G0289337,xrcc1,DDB_G0293012,rpa1,ino80,cct5,spkA-1,ctu2,kif3,sir2A,DDB_G0284171,DDB_G0279053,abcF4,DDB_G0292710,tra2,patA,efa1B,DDB_G0275005,eif5a,utp13,rfc1,DDB_G0289985,ionA,pakB,DDB_G0287405,pakA,mhcA	DOWN	molecular function
GO:0016787	hydrolase activity	0.131783	17	0.127479	180	0.48102	0.625817	1.03376	kif3,amdA,DDB_G0283819,rfc1,sir2A,DDB_G0284171,ionA,DDB_G0279053,abcF4,DDB_G0293012,mhcA,dcp2,patA,uch1,msh2,metap2,ino80	DOWN	molecular function
GO:0060089	molecular transducer activity	0.0232558	3	0.0205382	29	0.49558	0.638247	1.13232	erkA,carA-1,npcA	DOWN	molecular function
GO:0004871	signal transducer activity	0.0232558	3	0.0205382	29	0.49558	0.638247	1.13232	erkA,carA-1,npcA	DOWN	molecular function
GO:0036094	small molecule binding	0.248062	32	0.247167	349	0.524416	0.658749	1.00362	svkA,erkA,hspB,DDB_G0275057,DDB_G0267588,DDB_G0295843,msh2,DDB_G0278535,DDB_G0293590,carA-1,DDB_G0267686,DDB_G0289337,DDB_G0293012,ino80,cct5,spkA-1,kif3,sir2A,DDB_G0284171,DDB_G0279053,abcF4,DDB_G0292710,tra2,patA,DDB_G0275005,rfc1,DDB_G0289985,ionA,pakB,DDB_G0287405,pakA,mhcA	DOWN	molecular function
GO:0098772	molecular function regulator	0.0930233	12	0.092068	130	0.529155	0.661444	1.01038	gxcGG,gacFF,gxcBB,gefE,gefN,gefI,gefBB,DDB_G0267538,psmD3,eif2b5,DDB_G0288977,gxcA	DOWN	molecular function
GO:0030554	adenyl nucleotide binding	0.178295	23	0.181303	256	0.571145	0.692912	0.983406	svkA,erkA,hspB,DDB_G0275057,DDB_G0267588,DDB_G0295843,msh2,DDB_G0278535,carA-1,DDB_G0267686,DDB_G0293012,ino80,cct5,spkA-1,kif3,DDB_G0284171,abcF4,patA,rfc1,ionA,pakB,pakA,mhcA	DOWN	molecular function
GO:0032559	adenyl ribonucleotide binding	0.178295	23	0.181303	256	0.571145	0.692912	0.983406	svkA,erkA,hspB,DDB_G0275057,DDB_G0267588,DDB_G0295843,msh2,DDB_G0278535,carA-1,DDB_G0267686,DDB_G0293012,ino80,cct5,spkA-1,kif3,DDB_G0284171,abcF4,patA,rfc1,ionA,pakB,pakA,mhcA	DOWN	molecular function
GO:0000166	nucleotide binding	0.24031	31	0.244334	345	0.576068	0.692912	0.98353	svkA,erkA,hspB,DDB_G0275057,DDB_G0267588,DDB_G0295843,msh2,DDB_G0278535,DDB_G0293590,carA-1,DDB_G0267686,DDB_G0289337,DDB_G0293012,ino80,cct5,spkA-1,kif3,sir2A,DDB_G0284171,DDB_G0279053,abcF4,DDB_G0292710,tra2,patA,DDB_G0275005,rfc1,DDB_G0289985,ionA,pakB,pakA,mhcA	DOWN	molecular function
GO:1901265	nucleoside phosphate binding	0.24031	31	0.244334	345	0.576068	0.692912	0.98353	svkA,erkA,hspB,DDB_G0275057,DDB_G0267588,DDB_G0295843,msh2,DDB_G0278535,DDB_G0293590,carA-1,DDB_G0267686,DDB_G0289337,DDB_G0293012,ino80,cct5,spkA-1,kif3,sir2A,DDB_G0284171,DDB_G0279053,abcF4,DDB_G0292710,tra2,patA,DDB_G0275005,rfc1,DDB_G0289985,ionA,pakB,pakA,mhcA	DOWN	molecular function
GO:0005089	Rho guanyl-nucleotide exchange factor activity	0.0232558	3	0.0240793	34	0.603098	0.711991	0.9658	gxcGG,gxcA,gxcBB	DOWN	molecular function
GO:0005524	ATP binding	0.170543	22	0.177054	250	0.612604	0.71988	0.963225	svkA,erkA,hspB,DDB_G0275057,DDB_G0267588,DDB_G0295843,msh2,DDB_G0278535,DDB_G0267686,DDB_G0293012,ino80,cct5,spkA-1,kif3,DDB_G0284171,abcF4,patA,rfc1,ionA,pakB,pakA,mhcA	DOWN	molecular function
GO:0016772	transferase activity, transferring phosphorus-containing groups	0.116279	15	0.123938	175	0.643775	0.729612	0.938206	spkA-1,ctu2,svkA,argB,DDB_G0267686,erkA,DDB_G0275057,pakB,pakA,rpa1,DDB_G0274847,DDB_G0267588,DDB_G0295843,eif2b5,DDB_G0278535	DOWN	molecular function
GO:0016740	transferase activity	0.155039	20	0.164306	232	0.648023	0.731176	0.943598	spkA-1,ctu2,nol1,svkA,argB,DDB_G0267686,DDB_G0286613,erkA,DDB_G0275057,cnrC,pakB,pakA,rpa1,DDB_G0274847,DDB_G0292642,DDB_G0267588,DDB_G0295843,eif2b5,DDB_G0278535,DDB_G0283039	DOWN	molecular function
GO:0004674	protein serine/threonine kinase activity	0.0697674	9	0.0779037	110	0.682048	0.762816	0.89556	spkA-1,svkA,DDB_G0267686,erkA,DDB_G0275057,pakB,pakA,DDB_G0295843,DDB_G0278535	DOWN	molecular function
GO:0005088	Ras guanyl-nucleotide exchange factor activity	0.0232558	3	0.0276204	39	0.694591	0.772477	0.84198	gxcGG,gxcA,gxcBB	DOWN	molecular function
GO:0043168	anion binding	0.20155	26	0.221671	313	0.740416	0.817342	0.909231	svkA,erkA,hspB,DDB_G0275057,DDB_G0267588,DDB_G0295843,msh2,DDB_G0278535,wasA,carA-1,DDB_G0267686,DDB_G0293012,ino80,cct5,spkA-1,kif3,sir2A,DDB_G0284171,abcF4,patA,tom1,rfc1,ionA,pakB,pakA,mhcA	DOWN	molecular function
GO:0030234	enzyme regulator activity	0.0387597	5	0.0488669	69	0.76049	0.832296	0.793169	gefE,DDB_G0267538,gacFF,psmD3,DDB_G0288977	DOWN	molecular function
GO:0030695	GTPase regulator activity	0.0310078	4	0.0432011	61	0.812624	0.872416	0.717753	gefE,DDB_G0267538,gacFF,DDB_G0288977	DOWN	molecular function
GO:0005096	GTPase activator activity	0.0310078	4	0.0432011	61	0.812624	0.872416	0.717753	gefE,DDB_G0267538,gacFF,DDB_G0288977	DOWN	molecular function
GO:0060589	nucleoside-triphosphatase regulator activity	0.0310078	4	0.0432011	61	0.812624	0.872416	0.717753	gefE,DDB_G0267538,gacFF,DDB_G0288977	DOWN	molecular function
GO:0032555	purine ribonucleotide binding	0.178295	23	0.207507	293	0.822274	0.872416	0.859222	svkA,erkA,hspB,DDB_G0275057,DDB_G0267588,DDB_G0295843,msh2,DDB_G0278535,carA-1,DDB_G0267686,DDB_G0293012,ino80,cct5,spkA-1,kif3,DDB_G0284171,abcF4,patA,rfc1,ionA,pakB,pakA,mhcA	DOWN	molecular function
GO:0032553	ribonucleotide binding	0.178295	23	0.208215	294	0.827295	0.872416	0.856299	svkA,erkA,hspB,DDB_G0275057,DDB_G0267588,DDB_G0295843,msh2,DDB_G0278535,carA-1,DDB_G0267686,DDB_G0293012,ino80,cct5,spkA-1,kif3,DDB_G0284171,abcF4,patA,rfc1,ionA,pakB,pakA,mhcA	DOWN	molecular function
GO:0017076	purine nucleotide binding	0.178295	23	0.208215	294	0.827295	0.872416	0.856299	svkA,erkA,hspB,DDB_G0275057,DDB_G0267588,DDB_G0295843,msh2,DDB_G0278535,carA-1,DDB_G0267686,DDB_G0293012,ino80,cct5,spkA-1,kif3,DDB_G0284171,abcF4,patA,rfc1,ionA,pakB,pakA,mhcA	DOWN	molecular function
GO:0008047	enzyme activator activity	0.0310078	4	0.0446176	63	0.831906	0.872416	0.694967	gefE,DDB_G0267538,gacFF,DDB_G0288977	DOWN	molecular function
GO:0004672	protein kinase activity	0.0697674	9	0.0906516	128	0.836461	0.872416	0.769622	spkA-1,svkA,DDB_G0267686,erkA,DDB_G0275057,pakB,pakA,DDB_G0295843,DDB_G0278535	DOWN	molecular function
GO:0097367	carbohydrate derivative binding	0.178295	23	0.21034	297	0.841764	0.872416	0.84765	svkA,erkA,hspB,DDB_G0275057,DDB_G0267588,DDB_G0295843,msh2,DDB_G0278535,carA-1,DDB_G0267686,DDB_G0293012,ino80,cct5,spkA-1,kif3,DDB_G0284171,abcF4,patA,rfc1,ionA,pakB,pakA,mhcA	DOWN	molecular function
GO:0035639	purine ribonucleoside triphosphate binding	0.170543	22	0.20255	286	0.845046	0.872416	0.84198	svkA,erkA,hspB,DDB_G0275057,DDB_G0267588,DDB_G0295843,msh2,DDB_G0278535,DDB_G0267686,DDB_G0293012,ino80,cct5,spkA-1,kif3,DDB_G0284171,abcF4,patA,rfc1,ionA,pakB,pakA,mhcA	DOWN	molecular function
GO:0032550	purine ribonucleoside binding	0.170543	22	0.20255	286	0.845046	0.872416	0.84198	svkA,erkA,hspB,DDB_G0275057,DDB_G0267588,DDB_G0295843,msh2,DDB_G0278535,DDB_G0267686,DDB_G0293012,ino80,cct5,spkA-1,kif3,DDB_G0284171,abcF4,patA,rfc1,ionA,pakB,pakA,mhcA	DOWN	molecular function
GO:0001883	purine nucleoside binding	0.170543	22	0.20255	286	0.845046	0.872416	0.84198	svkA,erkA,hspB,DDB_G0275057,DDB_G0267588,DDB_G0295843,msh2,DDB_G0278535,DDB_G0267686,DDB_G0293012,ino80,cct5,spkA-1,kif3,DDB_G0284171,abcF4,patA,rfc1,ionA,pakB,pakA,mhcA	DOWN	molecular function
GO:0001882	nucleoside binding	0.170543	22	0.20255	286	0.845046	0.872416	0.84198	svkA,erkA,hspB,DDB_G0275057,DDB_G0267588,DDB_G0295843,msh2,DDB_G0278535,DDB_G0267686,DDB_G0293012,ino80,cct5,spkA-1,kif3,DDB_G0284171,abcF4,patA,rfc1,ionA,pakB,pakA,mhcA	DOWN	molecular function
GO:0032549	ribonucleoside binding	0.170543	22	0.20255	286	0.845046	0.872416	0.84198	svkA,erkA,hspB,DDB_G0275057,DDB_G0267588,DDB_G0295843,msh2,DDB_G0278535,DDB_G0267686,DDB_G0293012,ino80,cct5,spkA-1,kif3,DDB_G0284171,abcF4,patA,rfc1,ionA,pakB,pakA,mhcA	DOWN	molecular function
GO:0016301	kinase activity	0.0852713	11	0.110482	156	0.855531	0.879679	0.771815	spkA-1,svkA,argB,DDB_G0267686,erkA,DDB_G0275057,pakB,pakA,DDB_G0267588,DDB_G0295843,DDB_G0278535	DOWN	molecular function
GO:0016773	phosphotransferase activity, alcohol group as acceptor	0.0775194	10	0.103399	146	0.869202	0.890147	0.749708	spkA-1,svkA,DDB_G0267686,erkA,DDB_G0275057,pakB,pakA,DDB_G0267588,DDB_G0295843,DDB_G0278535	DOWN	molecular function
GO:0003824	catalytic activity	0.302326	39	0.347734	491	0.880896	0.898514	0.869417	nol1,svkA,argB,erkA,DDB_G0275057,dcp2,DDB_G0267588,jcdG,DDB_G0295843,eif2b5,msh2,DDB_G0278535,DDB_G0267686,DDB_G0286613,DDB_G0293012,rpa1,uch1,ino80,spkA-1,ctu2,kif3,DDB_G0283819,sir2A,DDB_G0284171,DDB_G0279053,abcF4,DDB_G0292710,patA,DDB_G0283039,amdA,rfc1,ionA,pakB,cnrC,pakA,mhcA,DDB_G0274847,DDB_G0292642,metap2	DOWN	molecular function
GO:0097610	cell surface furrow	0.0387597	5	0.00637394	9	0.00150575	0.097977	6.08096	ctxB,pakA,mhcA,ctxA,svkA	DOWN	cellular component
GO:0032154	cleavage furrow	0.0387597	5	0.00637394	9	0.00150575	0.097977	6.08096	ctxB,pakA,mhcA,ctxA,svkA	DOWN	cellular component
GO:0032155	cell division site part	0.0387597	5	0.00708215	10	0.0023728	0.097977	5.47287	ctxB,pakA,mhcA,ctxA,svkA	DOWN	cellular component
GO:0032153	cell division site	0.0387597	5	0.00708215	10	0.0023728	0.097977	5.47287	ctxB,pakA,mhcA,ctxA,svkA	DOWN	cellular component
GO:0009986	cell surface	0.0465116	6	0.0106232	15	0.00269167	0.097977	4.37829	svkA,carA-1,ctxB,pakA,mhcA,ctxA	DOWN	cellular component
GO:0031254	cell trailing edge	0.0310078	4	0.00637394	9	0.00967658	0.293523	4.86477	ctxB,pakA,mhcA,ctxA	DOWN	cellular component
GO:0005938	cell cortex	0.0852713	11	0.0424929	60	0.0220401	0.422908	2.00672	abpA,erkA,pakB,dct,ctxB,pakA,mhcA,elmoE,efa1B,ctxA,gxcA	DOWN	cellular component
GO:0099568	cytoplasmic region	0.0852713	11	0.0424929	60	0.0220401	0.422908	2.00672	abpA,erkA,pakB,dct,ctxB,pakA,mhcA,elmoE,efa1B,ctxA,gxcA	DOWN	cellular component
GO:0044424	intracellular part	0.511628	66	0.426346	602	0.0313138	0.422908	1.20003	pwp2,svkA,prpf4,spt6,nap1,erkA,calA,hspB,ctxB,prlA,dcp2,elmoE,jcdG,polD3,eif2b5,msh2,wasA,DDB_G0293590,abpA,carA-1,cbpD1,DDB_G0286613,dct,forF,xrcc1,DDB_G0293012,phlp1,rpa1,wdr4,uch1,DDB_G0283859,ctxA,ino80,gxcA,cct5,spkA-1,ctu2,kif3,gacFF,DDB_G0284171,DDB_G0279053,abcF4,aplH,trfA,tra2,patA,frmC,efa1B,tom1,DDB_G0275005,DDB_G0277615,eif5a,utp13,amdA,rfc1,copA,osbA,DDB_G0282237,pakB,DDB_G0287405,pa…	DOWN	cellular component
GO:0005622	intracellular	0.565891	73	0.482295	681	0.0349668	0.422908	1.17333	pwp2,svkA,prpf4,spt6,gefE,nap1,erkA,calA,hspB,gefBB,ctxB,prlA,dcp2,elmoE,jcdG,polD3,eif2b5,msh2,wasA,DDB_G0293590,abpA,carA-1,cbpD1,DDB_G0286613,gefI,dct,forF,xrcc1,DDB_G0293012,phlp1,rpa1,wdr4,uch1,vps13l,DDB_G0280513,DDB_G0283859,ctxA,ino80,gxcA,DDB_G0288977,cct5,ctu2,kif3,gacFF,spkA-1,DDB_G0284171,DDB_G0279053,abcF4,aplH,trfA,tra2,patA,frmC,efa1B,tom1,DDB_G0275005,DDB_G0277615,eif5a,utp13,amdA…	DOWN	cellular component
GO:0015629	actin cytoskeleton	0.0697674	9	0.0354108	50	0.0404997	0.422908	1.97023	spkA-1,abpA,svkA,forF,ctxB,mhcA,elmoE,ctxA,wasA	DOWN	cellular component
GO:0044464	cell part	0.565891	73	0.48796	689	0.0461498	0.422908	1.15971	pwp2,svkA,prpf4,spt6,gefE,nap1,erkA,calA,hspB,gefBB,ctxB,prlA,dcp2,elmoE,jcdG,polD3,eif2b5,msh2,wasA,DDB_G0293590,abpA,carA-1,cbpD1,DDB_G0286613,gefI,dct,forF,xrcc1,DDB_G0293012,phlp1,rpa1,wdr4,uch1,vps13l,DDB_G0280513,DDB_G0283859,ctxA,ino80,gxcA,DDB_G0288977,cct5,ctu2,kif3,gacFF,spkA-1,DDB_G0284171,DDB_G0279053,abcF4,aplH,trfA,tra2,patA,frmC,efa1B,tom1,DDB_G0275005,DDB_G0277615,eif5a,utp13,amdA…	DOWN	cellular component
GO:0005623	cell	0.565891	73	0.489377	691	0.0493524	0.422908	1.15635	pwp2,svkA,prpf4,spt6,gefE,nap1,erkA,calA,hspB,gefBB,ctxB,prlA,dcp2,elmoE,jcdG,polD3,eif2b5,msh2,wasA,DDB_G0293590,abpA,carA-1,cbpD1,DDB_G0286613,gefI,dct,forF,xrcc1,DDB_G0293012,phlp1,rpa1,wdr4,uch1,vps13l,DDB_G0280513,DDB_G0283859,ctxA,ino80,gxcA,DDB_G0288977,cct5,ctu2,kif3,gacFF,spkA-1,DDB_G0284171,DDB_G0279053,abcF4,aplH,trfA,tra2,patA,frmC,efa1B,tom1,DDB_G0275005,DDB_G0277615,eif5a,utp13,amdA…	DOWN	cellular component
GO:0005856	cytoskeleton	0.108527	14	0.0672805	95	0.0524038	0.422908	1.61306	spkA-1,kif3,svkA,abpA,pakB,forF,tacc,ctxB,pakA,mhcA,frmC,elmoE,ctxA,wasA	DOWN	cellular component
GO:0005829	cytosol	0.0930233	12	0.055949	79	0.0582945	0.422908	1.66264	ctu2,pwp2,svkA,carA-1,abpA,erkA,abcF4,phlp1,pakA,mhcA,ctxA,cct5	DOWN	cellular component
GO:0005634	nucleus	0.193798	25	0.141643	200	0.0622972	0.422908	1.36822	pwp2,svkA,prpf4,spt6,nap1,erkA,calA,dcp2,jcdG,polD3,msh2,DDB_G0293590,cbpD1,DDB_G0286613,xrcc1,DDB_G0293012,rpa1,wdr4,DDB_G0283859,ino80,DDB_G0284171,trfA,tra2,rfc1,DDB_G0282237	DOWN	cellular component
GO:0043231	intracellular membrane-bounded organelle	0.325581	42	0.263456	372	0.0688063	0.422908	1.23581	pwp2,svkA,prpf4,spt6,nap1,erkA,calA,hspB,ctxB,prlA,dcp2,elmoE,jcdG,polD3,msh2,DDB_G0293590,abpA,cbpD1,DDB_G0286613,xrcc1,DDB_G0293012,rpa1,wdr4,DDB_G0283859,ctxA,ino80,DDB_G0284171,DDB_G0279053,aplH,trfA,tra2,patA,efa1B,DDB_G0277615,eif5a,rfc1,copA,DDB_G0282237,DDB_G0287405,mhcA,metap2,vta1	DOWN	cellular component
GO:0043227	membrane-bounded organelle	0.325581	42	0.263456	372	0.0688063	0.422908	1.23581	pwp2,svkA,prpf4,spt6,nap1,erkA,calA,hspB,ctxB,prlA,dcp2,elmoE,jcdG,polD3,msh2,DDB_G0293590,abpA,cbpD1,DDB_G0286613,xrcc1,DDB_G0293012,rpa1,wdr4,DDB_G0283859,ctxA,ino80,DDB_G0284171,DDB_G0279053,aplH,trfA,tra2,patA,efa1B,DDB_G0277615,eif5a,rfc1,copA,DDB_G0282237,DDB_G0287405,mhcA,metap2,vta1	DOWN	cellular component
GO:0005575	cellular_component	0.860465	111	0.808074	1141	0.0770151	0.422908	1.06484	pwp2,svkA,DDB_G0295785,ctxB,DDB_G0293590,abpA,DDB_G0286613,DDB_G0293012,DDB_G0275859,ctu2,aplH,efa1B,syn16A,DDB_G0283039,copA,ionA,osbA,DDB_G0270488,gefN,cnrC,pakA,mhcA,DDB_G0287759,DDB_G0289577,vta1,nol1,prpf4,erkA,prlA,dcp2,DDB_G0272550,nhe3,DDB_G0280311,DDB_G0267588,polD3,DDB_G0278535,carA-1,rpa1,sec63,DDB_G0280513,gxcA,kif3,DDB_G0279053,npcA,DDB_G0295791,patA,frmC,DDB_G0285421,DDB_G0275005,DD…	DOWN	cellular component
GO:0005730	nucleolus	0.0232558	3	0.00779037	11	0.0804939	0.422908	2.9852	cbpD1,pwp2,rpa1	DOWN	cellular component
GO:0031143	pseudopodium	0.0310078	4	0.0127479	18	0.0838131	0.422908	2.43239	dct,mhcA,ctxA,forF	DOWN	cellular component
GO:0071944	cell periphery	0.108527	14	0.0729462	103	0.0882995	0.422908	1.48777	abpA,carA-1,osbA,erkA,pakB,dct,ctxB,pakA,mhcA,patA,efa1B,elmoE,ctxA,gxcA	DOWN	cellular component
GO:0031252	cell leading edge	0.0465116	6	0.0240793	34	0.0925058	0.431694	1.9316	abpA,erkA,pakB,ctxB,elmoE,ctxA	DOWN	cellular component
GO:0043229	intracellular organelle	0.387597	50	0.331445	468	0.104567	0.47578	1.16942	pwp2,svkA,prpf4,spt6,nap1,erkA,calA,hspB,ctxB,prlA,dcp2,elmoE,jcdG,polD3,msh2,wasA,DDB_G0293590,abpA,cbpD1,DDB_G0286613,forF,xrcc1,DDB_G0293012,rpa1,wdr4,DDB_G0283859,ctxA,ino80,spkA-1,kif3,DDB_G0284171,DDB_G0279053,aplH,trfA,tra2,patA,frmC,efa1B,DDB_G0277615,eif5a,rfc1,copA,DDB_G0282237,pakB,DDB_G0287405,pakA,tacc,mhcA,metap2,vta1	DOWN	cellular component
GO:0043226	organelle	0.387597	50	0.332861	470	0.110983	0.490537	1.16444	pwp2,svkA,prpf4,spt6,nap1,erkA,calA,hspB,ctxB,prlA,dcp2,elmoE,jcdG,polD3,msh2,wasA,DDB_G0293590,abpA,cbpD1,DDB_G0286613,forF,xrcc1,DDB_G0293012,rpa1,wdr4,DDB_G0283859,ctxA,ino80,spkA-1,kif3,DDB_G0284171,DDB_G0279053,aplH,trfA,tra2,patA,frmC,efa1B,DDB_G0277615,eif5a,rfc1,copA,DDB_G0282237,pakB,DDB_G0287405,pakA,tacc,mhcA,metap2,vta1	DOWN	cellular component
GO:0044425	membrane part	0.209302	27	0.171388	242	0.15253	0.490537	1.22122	DDB_G0272550,nhe3,DDB_G0280311,wasA,carA-1,sec63,DDB_G0272090,DDB_G0269864,npcA,patA,DDB_G0285421,syn16A,DDB_G0283039,clcD,DDB_G0280247,copA,DDB_G0289985,ionA,DDB_G0270488,pakB,cnrC,DDB_G0287405,pakA,mhcA,DDB_G0292642,DDB_G0287759,DDB_G0280375	DOWN	cellular component
GO:0030864	cortical actin cytoskeleton	0.0232558	3	0.0106232	15	0.158587	0.490537	2.18915	mhcA,ctxA,elmoE	DOWN	cellular component
GO:0016021	integral component of membrane	0.170543	22	0.137394	194	0.166262	0.490537	1.24127	DDB_G0272550,nhe3,DDB_G0280311,carA-1,sec63,DDB_G0272090,DDB_G0269864,npcA,patA,DDB_G0285421,syn16A,DDB_G0283039,clcD,DDB_G0280247,DDB_G0289985,ionA,DDB_G0270488,cnrC,DDB_G0287405,DDB_G0292642,DDB_G0287759,DDB_G0280375	DOWN	cellular component
GO:0031224	intrinsic component of membrane	0.170543	22	0.137394	194	0.166262	0.490537	1.24127	DDB_G0272550,nhe3,DDB_G0280311,carA-1,sec63,DDB_G0272090,DDB_G0269864,npcA,patA,DDB_G0285421,syn16A,DDB_G0283039,clcD,DDB_G0280247,DDB_G0289985,ionA,DDB_G0270488,cnrC,DDB_G0287405,DDB_G0292642,DDB_G0287759,DDB_G0280375	DOWN	cellular component
GO:0044444	cytoplasmic part	0.263566	34	0.225921	319	0.178648	0.514295	1.16663	pwp2,svkA,erkA,calA,hspB,ctxB,prlA,elmoE,eif2b5,abpA,carA-1,dct,phlp1,ctxA,gxcA,cct5,ctu2,DDB_G0279053,abcF4,aplH,tra2,patA,efa1B,DDB_G0277615,eif5a,copA,osbA,pakB,DDB_G0287405,pakA,tacc,mhcA,metap2,vta1	DOWN	cellular component
GO:0001891	phagocytic cup	0.0232558	3	0.0113314	16	0.180851	0.514295	2.05233	pakA,mhcA,pakB	DOWN	cellular component
GO:0005773	vacuole	0.0387597	5	0.0240793	34	0.20098	0.517159	1.60967	DDB_G0287405,patA,calA,abpA,aplH	DOWN	cellular component
GO:0016020	membrane	0.248062	32	0.216006	305	0.215989	0.517159	1.14841	DDB_G0272550,elmoE,nhe3,DDB_G0280311,wasA,carA-1,dct,sec63,ctxA,DDB_G0272090,DDB_G0269864,npcA,patA,DDB_G0285421,tom1,syn16A,DDB_G0283039,clcD,DDB_G0280247,copA,DDB_G0289985,ionA,DDB_G0270488,pakB,cnrC,DDB_G0287405,pakA,mhcA,DDB_G0292642,DDB_G0287759,DDB_G0280375,vta1	DOWN	cellular component
GO:0005886	plasma membrane	0.0620155	8	0.0446176	63	0.219328	0.517159	1.38993	carA-1,pakB,dct,pakA,patA,mhcA,elmoE,ctxA	DOWN	cellular component
GO:0043232	intracellular non-membrane-bounded organelle	0.147287	19	0.121813	172	0.222084	0.517159	1.20912	spkA-1,kif3,pwp2,svkA,abpA,rfc1,cbpD1,pakB,forF,tacc,ctxB,pakA,mhcA,rpa1,frmC,elmoE,ctxA,ino80,wasA	DOWN	cellular component
[truncated: 36 more rows]

## Sheet: GO 360s cAMP
GO Term Id	GO Term Name	Cluster Frequency	Genes in Cluster	Reference Frequency	Genes in Reference	p-value	FDR	Enrichment	Genes	Phosphorylation UP or DOWN on cAMP treatment	GO term domain
[truncated: 1,042 more rows]

[truncated: 6 more sheets: GO 45s folate, GO 360s folate, Guide to overlap tables, cAMP folate overlap, core cAMP folate regulated, pSTPR motif sites]
