# Supplementary material for: The Atypical MAP Kinase ErkB Transmits Distinct Chemotactic Signals through a Core Signaling Module
Source: Dev Cell. 2019 Feb 25;48(4):491–505.e9. doi: 10.1016/j.devcel.2018.12.001 (PMC6397043; doi:10.1016/j.devcel.2018.12.001)
Supplement: Table S5. Phosphoproteomics with erkB- Cells, ErkA In Vitro Phosphorylation Data, Related to Figures 4 and S4 — Excel spreadsheet containing phosphoproteomic MS data for erkB- experiment and MS data for ErkA in vitro phosphorylation experiment. [file mmc4.xlsx]

## Sheet: Readme
Table S5
Related to Figure 4 and Figure S4
erkB- phosphoproteomic data and in vitro phosphorylation of ErkA by ErkB
9 sheets including Readme
Key for 'ErkA in vitro assay peptides' sheet
ErkA phosphopeptides: lower case letter indicates phosphorylated residue
ErkA activation loop peptides (no phosphorylated peptides were detected for this region)
Key for 'WT and erkB compared' sheets
2-fold or greater increase in phosphorylation
2-fold or greater decrease in phosphorylation
site matching p[S/T]PR
site matching PKB motif RxRxxp[S/T]
ND = not detected
MaxQuant Data tables
Experiments
Treatment	Biological Replicates
45s 50μM folate, erkB-	2
Classification of phosphorylation site data
Class I	Localization probability >= 0.75, H/L count >=2 in >=2 biological replicates
Class II	Localization probability >=0.75, H/L count >=2 in 1 biological replicate
Class III	Localization probability >=0.75, H/L count <2 in all biological replicates
Class IV	Localization probability >= 0.75, no SILAC ratio quantified
Class V	Localization probability <0.75
Biological replicates
Columns containing values specific to a single biological replicate experiment are labelled D,E in column heading
Wild Type and erkB- mutant experiments were analysed together in MaxQuant for improved identification of phosphopeptides. WT replicate data is labelled A,B,C. erkB- replicate data labelled D,E
See Comparison with WT sheet & Supplemental Item 2 for WT phosphopeptide quantifications
Guide to column headings
Column Heading	Description
siteID	unique site id: concatenation of leading protein DDB_G id and phosphorylation site position
DDB_G	Dictybase DDB_G id for leading protein
gene name	Dictybase gene name for DDB_G id
gene info	Dictybase gene information for DDB_G id
mean log2 Ratio H/L Normalized	mean of biological replicate log2 normalized H/L ratios
id	Maxquant phosphorylation record id
Protein Group IDs	id of protein groups associated with phosphorylation
Positions	positions of phosphorylation site in putative phosphoproteins
Position	position of phosphorylation site in leading phosphoprotein
Known Site	unused
Peptide IDs	id of associated peptide records
Mod. Peptide IDs	id of associated modified peptide records
Best Localization Evidence ID	id of best localization evidence in Maxquant evidence file
Best Localization MS/MS ID	id of best localization in MS/MS file
Best Localization Raw File	id of raw file with best localization evidence
Best Localization Scan Number	Raw file derived scan number of best localization evidence
Best Identification Evidence ID	id of best identification evidence in Maxquant evidence file
Best Identification MS/MS ID	id of best identification in MS/MS file
Best Identification Raw File	id of Raw file with best identufication evidence
Best Identification Scan Number	Raw file derived scan number of best identification evidence
Proteins	IDs of proteins this site is associated with
Leading Proteins	IDs of proteins with best match
Protein	ID of protein this site is associated with
Protein Names	unused
Gene Names	unused
Protein Descriptions	Dictybase DDB_G and chromosomal location for gene encoding leading protein
Uniprot	unused
ENSEMBL	unused
Pfam	unused
Pfam Names	unused
Pfam Descriptions	unused
PDB	unused
GOCC	unused
GOCC Names	unused
GOMF	unused
GOMF Names	unused
GOBP	unused
GOBP Names	unused
KEGG	unused
KEGG Pathways	unused
KEGG Pathway Names	unused
KEGG Ortholog	unused
Localization Prob	Best localization probability score for correct localization of phosphosite within phosphopeptide. See Olsen et al (2006) Cell 127:635-648
Score Diff	Score difference between best identification with phospho modification added vs without phospho modification added.
Localization Prob A	Best localization probability score for correct localization of phosphosite within phosphopeptide. See Olsen et al (2006) Cell 127:635-648
Score Diff A	Score difference between best identification with phospho modification added vs without phospho modification added.
PEP A	Posterior error probability score for peptide identification, smaller is more significant identification
Mascot Score A	Mascot score
PTM Score A	Post-translational modification score. See Olsen et al (2006) Cell 127:635-648
Localization Prob B	Best localization probability score for correct localization of phosphosite within phosphopeptide. See Olsen et al (2006) Cell 127:635-648
Score Diff B	Score difference between best identification with phospho modification added vs without phospho modification added.
PEP B	Posterior error probability score for peptide identification, smaller is more significant identification
Mascot Score B	Mascot score
PTM Score B	Post-translational modification score. See Olsen et al (2006) Cell 127:635-648
Localization Prob C	Best localization probability score for correct localization of phosphosite within phosphopeptide. See Olsen et al (2006) Cell 127:635-648
Score Diff C	Score difference between best identification with phospho modification added vs without phospho modification added.
PEP C	Posterior error probability score for peptide identification, smaller is more significant identification
Mascot Score C	Mascot score
PTM Score C	Post-translational modification score. See Olsen et al (2006) Cell 127:635-648
Number of Phospho (STY)	Number of occurences of phospho STY modification on same phosphopeptide
Amino Acid	amino acid of phosphorylation site
Sequence Window	amnio acid sequence flanking phosphorylation site
Motifs	MaxQuant assignation of kinase motif. Not used in our analysis
Best Motif	Best MaxQuant kinase motif assignation
Random Match	Probability random match of peptide sequence
PEP	Posterior error probability score for peptide identification, smaller is more significant identification
Mascot Score	Mascot score
PTM Score	Post-translational modification score. See Olsen et al (2006) Cell 127:635-648
Modified Sequence	Phosphopeptide sequence with sites of post-translational modification shown
Phospho (STY) Probabilities	Phosphopeptide sequence with probabilities of phosphorylation at different positions shown
Phospho (STY) Score Diffs	Phosphopeptide sequence with score diffs for different potential sites of phosphorylation shown
Position in peptide	Position of phosphorylation within phosphopeptide
Charge	Charge of phosphopeptide
m/z	mass/charge ratio of phosphopeptide
Mass Error [ppm]	Mass error of the recalibrated m/z value of the precursor ion in comparison to the predicted monoisotopic mass of the identified peptide sequence.
Ratio H/L	Raw SILAC ratio between heavy and light label partners for phosphopeptide
Ratio H/L_1	Raw SILAC ratio for mono-phosphopeptide
Ratio H/L_2	Raw SILAC ratio for di-phosphopeptide
Ratio H/L_3	Raw SILAC ratio for tri-phosphopeptide
Ratio H/L Normalized	Normalized SILAC ratio for phosphopeptide (median shifted to 1)
Ratio H/L Normalized_1	Normalized SILAC ratio for mono-phosphopeptide
Ratio H/L Normalized_2	Normalized SILAC ratio for di-phosphopeptide
Ratio H/L Normalized_3	Normalized SILAC ratio for tri-phosphopeptide
Ratio H/L Normalized by Proteins	H/L ratio for phosphopeptide normalized by H/L ratio of protein group	unused due to incomplete peptide information following phosphopeptide enrichment
Ratio H/L Normalized by Protein	H/L ratio for phosphopeptide normalized by H/L ratio of best protein
Ratio H/L Normalized by Protein (Unnormalized)	H/L ratio for phosphopeptide normalized by H/L ratio of best protein
Ratio H/L Significance(A)	Ratio outlier probability score. See Cox & Mann (2008) Nat. Biotech. 26:1367-1372
Ratio H/L Significance(B)	normalization of Significance(A) to account for variation introduced by low phosphopeptide abundances
Ratio H/L Unmod. Pep.	unused
Ratio H/L Localized
Ratio H/L Nmods	number of phosphomodifications of phosphopeptide for which ratio is reported
Ratio H/L Variability [%]	variability over all quantifications of phosphopeptide
Ratio H/L Count	number of quantifications of phosphopeptide - n for technical replication of SILAC quantification
Ratio H/L Proteins	raw H/L ratio of protein group	unused due to incomplete peptide information following phosphopeptide enrichment
Ratio H/L Protein	raw H/L ratio of protein
Occupancy L	unused
Occupancy H	unused
Ratio H/L A	Raw SILAC ratio between heavy and light label partners for phosphopeptide
Ratio H/L A_1	Raw SILAC ratio for mono-phosphopeptide
Ratio H/L A_2	Raw SILAC ratio for di-phosphopeptide
Ratio H/L A_3	Raw SILAC ratio for tri-phosphopeptide
Ratio H/L Normalized A	Normalized SILAC ratio for phosphopeptide (median shifted to 1)
Ratio H/L Normalized A_1	Normalized SILAC ratio for mono-phosphopeptide
Ratio H/L Normalized A_2	Normalized SILAC ratio for di-phosphopeptide
Ratio H/L Normalized A_3	Normalized SILAC ratio for tri-phosphopeptide
Ratio H/L Normalized by Proteins A	H/L ratio for phosphopeptide normalized by H/L ratio of protein group
Ratio H/L Normalized by Protein A	H/L ratio for phosphopeptide normalized by H/L ratio of best protein
Ratio H/L Normalized by Protein (Unnormalized) A	H/L ratio for phosphopeptide normalized by H/L ratio of best protein
Ratio H/L Significance(A) A	Ratio outlier probability score. See Cox & Mann (2008) Nat. Biotech. 26:1367-1372
Ratio H/L Significance(B) A	normalization of Significance(A) to account for variation introduced by low phosphopeptide abundances
Ratio H/L Unmod. Pep. A	unused
Ratio H/L Localized A
Ratio H/L Nmods A	number of phosphomodifications of phosphopeptide for which ratio is reported
Ratio H/L Variability [%] A	variability over all quantifications of phosphopeptide
Ratio H/L Count A	number of quantifications of phosphopeptide - n for technical replication of SILAC quantification
Ratio H/L Proteins A	raw H/L ratio of protein group
Ratio H/L Protein A	raw H/L ratio of protein
Occupancy L A	unused
Occupancy H A	unused
Ratio H/L B	Raw SILAC ratio between heavy and light label partners for phosphopeptide
Ratio H/L B_1	Raw SILAC ratio for mono-phosphopeptide
Ratio H/L B_2	Raw SILAC ratio for di-phosphopeptide
Ratio H/L B_3	Raw SILAC ratio for tri-phosphopeptide
Ratio H/L Normalized B	Normalized SILAC ratio for phosphopeptide (median shifted to 1)
Ratio H/L Normalized B_1	Normalized SILAC ratio for mono-phosphopeptide
Ratio H/L Normalized B_2	Normalized SILAC ratio for di-phosphopeptide
Ratio H/L Normalized B_3	Normalized SILAC ratio for tri-phosphopeptide
Ratio H/L Normalized by Proteins B	H/L ratio for phosphopeptide normalized by H/L ratio of protein group
Ratio H/L Normalized by Protein B	H/L ratio for phosphopeptide normalized by H/L ratio of best protein
Ratio H/L Normalized by Protein (Unnormalized) B	H/L ratio for phosphopeptide normalized by H/L ratio of best protein
Ratio H/L Significance(A) B	Ratio outlier probability score. See Cox & Mann (2008) Nat. Biotech. 26:1367-1372
Ratio H/L Significance(B) B	normalization of Significance(A) to account for variation introduced by low phosphopeptide abundances
Ratio H/L Unmod. Pep. B	unused
Ratio H/L Localized B
Ratio H/L Nmods B	number of phosphomodifications of phosphopeptide for which ratio is reported
Ratio H/L Variability [%] B	variability over all quantifications of phosphopeptide
Ratio H/L Count B	number of quantifications of phosphopeptide - n for technical replication of SILAC quantification
Ratio H/L Proteins B	raw H/L ratio of protein group
Ratio H/L Protein B	raw H/L ratio of protein
Occupancy L B	unused
Occupancy H B	unused
Ratio H/L C	Raw SILAC ratio between heavy and light label partners for phosphopeptide
Ratio H/L C_1	Raw SILAC ratio for mono-phosphopeptide
Ratio H/L C_2	Raw SILAC ratio for di-phosphopeptide
Ratio H/L C_3	Raw SILAC ratio for tri-phosphopeptide
Ratio H/L Normalized C	Normalized SILAC ratio for phosphopeptide (median shifted to 1)
Ratio H/L Normalized C_1	Normalized SILAC ratio for mono-phosphopeptide
Ratio H/L Normalized C_2	Normalized SILAC ratio for di-phosphopeptide
Ratio H/L Normalized C_3	Normalized SILAC ratio for tri-phosphopeptide
Ratio H/L Normalized by Proteins C	H/L ratio for phosphopeptide normalized by H/L ratio of protein group
Ratio H/L Normalized by Protein C	H/L ratio for phosphopeptide normalized by H/L ratio of best protein
Ratio H/L Normalized by Protein (Unnormalized) C	H/L ratio for phosphopeptide normalized by H/L ratio of best protein
Ratio H/L Significance(A) C	Ratio outlier probability score. See Cox & Mann (2008) Nat. Biotech. 26:1367-1372
Ratio H/L Significance(B) C	normalization of Significance(A) to account for variation introduced by low phosphopeptide abundances
Ratio H/L Unmod. Pep. C	unused
Ratio H/L Localized C
Ratio H/L Nmods C	number of phosphomodifications of phosphopeptide for which ratio is reported
Ratio H/L Variability [%] C	variability over all quantifications of phosphopeptide
Ratio H/L Count C	number of quantifications of phosphopeptide - n for technical replication of SILAC quantification
Ratio H/L Proteins C	raw H/L ratio of protein group
Ratio H/L Protein C	raw H/L ratio of protein
Occupancy L C	unused
Occupancy H C	unused
Intensity	Total intensity of summed eXtracted Ion Currents
Intensity L	Intensity of summed eXtracted Ion Currents associated with light partner of SILAC pair
Intensity H	Intensity of summed eXtracted Ion Currents associated with heavy partner of SILAC pair
Intensity A	Total intensity of summed eXtracted Ion Currents
Intensity L A	Intensity of summed eXtracted Ion Currents associated with light partner of SILAC pair
Intensity H A	Intensity of summed eXtracted Ion Currents associated with heavy partner of SILAC pair
Intensity B	Total intensity of summed eXtracted Ion Currents
Intensity L B	Intensity of summed eXtracted Ion Currents associated with light partner of SILAC pair
Intensity H B	Intensity of summed eXtracted Ion Currents associated with heavy partner of SILAC pair
Intensity C	Total intensity of summed eXtracted Ion Currents
Intensity L C	Intensity of summed eXtracted Ion Currents associated with light partner of SILAC pair
Intensity H C	Intensity of summed eXtracted Ion Currents associated with heavy partner of SILAC pair

## Sheet: ErkA in vitro assay peptides
Digest	Valid	Assigned	Sequence	Prob	Mascot Ion score	Mascot Identity score	Mascot Delta Ion Score	NTT	Modifications	Observed	Actual Mass	Charge	Delta Da	Delta PPM	Stop	Retention Time	# Other Proteins	TIC	Spectrum ID	Start
Elastase	TRUE	TRUE	(A)ILMSGMENVLQsPRQL(Q)	1	65.28	53.8087	50.21	2	Phospho (+80)	948.46	1894.9	2	-0.0001734	-0.09147	46	32.9048	0	2918960	7856: Scan 8926 [\\10.11.96.111\data\CSD3954_spc\CSD3974_PS_Elas_2.raw]	31
Elastase	TRUE	TRUE	(I)LMSGMENVLQsPRQ(L)	1	60.45	51.4137	40.74	2	Phospho (+80)	835.377	1668.74	2	0.003487	2.088	45	27.7732	0	992030	5165: Scan 6815 [\\10.11.96.111\data\CSD3954_spc\CSD3974_PS_Elas_2.raw]	32
Elastase	TRUE	TRUE	(I)LMSGMENVLQsPRQL(Q)	1	56.73	52.574	40.97	2	Phospho (+80)	891.917	1781.82	2	-0.001733	-0.9723	46	30.587	0	7553020	6610: Scan 7963 [\\10.11.96.111\data\CSD3954_spc\CSD3974_PS_Elas_2.raw]	32
Elastase	TRUE	TRUE	(I)LMSGMENVLQsPRQL(Q)	1	49.5	52.5786	34.26	2	Phospho (+80)	891.917	1781.82	2	-0.001413	-0.7928	46	31.1133	0	5807430	6881: Scan 8181 [\\10.11.96.111\data\CSD3954_spc\CSD3974_PS_Elas_2.raw]	32
Elastase	TRUE	TRUE	(I)LMSGMENVLQsPRQLQ(A)	1	55.7	53.5391	31.61	2	Phospho (+80)	955.947	1909.88	2	0.0008466	0.443	47	29.8191	0	2395090	6228: Scan 7649 [\\10.11.96.111\data\CSD3954_spc\CSD3974_PS_Elas_2.raw]	32
Elastase	TRUE	TRUE	(I)LMSGMENVLQsPRQLQAA(A)	1	47.11	54.4529	29.8	2	Phospho (+80)	1026.98	2051.95	2	-0.001253	-0.6105	49	30.381	0	3408810	6501: Scan 7875 [\\10.11.96.111\data\CSD3954_spc\CSD3974_PS_Elas_2.raw]	32
Elastase	TRUE	TRUE	(L)MSGMENVLQsPRQL(Q)	1	48.28	50.9028	30.15	2	Phospho (+80)	835.375	1668.73	2	-0.001773	-1.062	46	29.0619	0	6253440	5845: Scan 7341 [\\10.11.96.111\data\CSD3954_spc\CSD3974_PS_Elas_2.raw]	33
Elastase	TRUE	TRUE	(M)SGMENVLQsPRQ(L)	1	39.3	49.326	20.14	2	Phospho (+80)	713.313	1424.61	2	-0.001273	-0.8932	45	24.0451	0	2976320	3270: Scan 5278 [\\10.11.96.111\data\CSD3954_spc\CSD3974_PS_Elas_2.raw]	34
Elastase	TRUE	TRUE	(M)SGMENVLQsPRQL(Q)	1	38.5	50.8384	20.63	2	Phospho (+80)	769.855	1537.7	2	-0.0007134	-0.4637	46	27.8127	0	18128900	5183: Scan 6830 [\\10.11.96.111\data\CSD3954_spc\CSD3974_PS_Elas_2.raw]	34
Elastase	TRUE	TRUE	(M)SGMENVLQsPRQL(Q)	1	36.22	50.8227	11.92	2	Phospho (+80)	769.855	1537.7	2	-0.0008734	-0.5676	46	28.3396	0	2663940	5481: Scan 7049 [\\10.11.96.111\data\CSD3954_spc\CSD3974_PS_Elas_2.raw]	34
Elastase	TRUE	TRUE	(M)SGMENVLQsPRQL(Q)	0.9	29.49	50.8611	1.44	2	Phospho (+80)	769.854	1537.69	2	-0.001853	-1.205	46	28.8561	0	920330	5751: Scan 7260 [\\10.11.96.111\data\CSD3954_spc\CSD3974_PS_Elas_2.raw]	34
Elastase	TRUE	TRUE	(M)SGMENVLQsPRQLQAA(A)	0.97	39.39	52.7451	15.55	2	Phospho (+80)	904.922	1807.83	2	0.001227	0.6781	49	27.6297	0	1885170	5086: Scan 6757 [\\10.11.96.111\data\CSD3954_spc\CSD3974_PS_Elas_2.raw]	34
Elastase	TRUE	TRUE	(S)GMENVLQsPRQ(L)	0.97	33.37	48.8659	21.05	2	Phospho (+80)	669.796	1337.58	2	-0.001773	-1.325	45	23.9367	0	11075500	3218: Scan 5234 [\\10.11.96.111\data\CSD3954_spc\CSD3974_PS_Elas_2.raw]	35
Elastase	TRUE	TRUE	(S)GMENVLQsPRQL(Q)	1	41.48	50.2324	18.81	2	Phospho (+80)	726.339	1450.66	2	-0.0009734	-0.6706	46	47.8483	0	1111590	15271: Scan 14454 [\\10.11.96.111\data\CSD3954_spc\CSD3974_PS_Elas_2.raw]	35
Elastase	TRUE	TRUE	(S)GMENVLQsPRQL(Q)	1	41.36	50.2324	15.49	2	Phospho (+80)	726.339	1450.66	2	-0.0009334	-0.643	46	50.3894	0	427336	16507: Scan 15424 [\\10.11.96.111\data\CSD3954_spc\CSD3974_PS_Elas_2.raw]	35
Elastase	TRUE	TRUE	(S)GMENVLQsPRQL(Q)	1	41.08	50.2324	18.96	2	Phospho (+80)	726.339	1450.66	2	-0.0009934	-0.6843	46	46.8341	0	880250	14764: Scan 14068 [\\10.11.96.111\data\CSD3954_spc\CSD3974_PS_Elas_2.raw]	35
Elastase	FALSE	TRUE	(S)GMENVLQsPRQL(Q)	1	40.79	50.2818	22.38	2	Phospho (+80)	726.339	1450.66	2	-0.0006734	-0.4639	46	51.9376	0	227669	17252: Scan 16007 [\\10.11.96.111\data\CSD3954_spc\CSD3974_PS_Elas_2.raw]	35
Elastase	FALSE	TRUE	(S)GMENVLQsPRQL(Q)	1	40.42	50.2324	18.48	2	Phospho (+80)	726.339	1450.66	2	-0.0009734	-0.6706	46	50.8923	0	381489	16751: Scan 15615 [\\10.11.96.111\data\CSD3954_spc\CSD3974_PS_Elas_2.raw]	35
Elastase	TRUE	TRUE	(S)GMENVLQsPRQL(Q)	1	38.87	50.2818	13.26	2	Phospho (+80)	726.339	1450.66	2	-0.0006734	-0.4639	46	29.3201	0	3959010	5980: Scan 7447 [\\10.11.96.111\data\CSD3954_spc\CSD3974_PS_Elas_2.raw]	35
Elastase	TRUE	TRUE	(S)GMENVLQsPRQL(Q)	1	38.69	50.2324	20.08	2	Phospho (+80)	726.339	1450.66	2	-0.0009534	-0.6568	46	28.3033	0	54885900	5465: Scan 7033 [\\10.11.96.111\data\CSD3954_spc\CSD3974_PS_Elas_2.raw]	35
Elastase	TRUE	TRUE	(S)GMENVLQsPRQL(Q)	1	38.56	50.2324	11.7	2	Phospho (+80)	726.339	1450.66	2	-0.0008734	-0.6017	46	49.8862	0	471798	16243: Scan 15229 [\\10.11.96.111\data\CSD3954_spc\CSD3974_PS_Elas_2.raw]	35
Elastase	TRUE	TRUE	(S)GMENVLQsPRQL(Q)	1	37.87	50.2324	17.61	2	Phospho (+80)	726.339	1450.66	2	-0.0008734	-0.6017	46	27.7623	0	2704370	5156: Scan 6810 [\\10.11.96.111\data\CSD3954_spc\CSD3974_PS_Elas_2.raw]	35
Elastase	TRUE	TRUE	(S)GMENVLQsPRQL(Q)	1	41.19	50.0451	13	2	Phospho (+80)	726.339	1450.66	2	-0.0001734	-0.1195	46	46.3111	0	655874	14526: Scan 13875 [\\10.11.96.111\data\CSD3954_spc\CSD3974_PS_Elas_2.raw]	35
Elastase	TRUE	TRUE	(S)GMENVLQsPRQL(Q)	1	41.23	50.2058	19.06	2	Phospho (+80)	726.339	1450.66	2	-0.001213	-0.8359	46	48.3539	0	1058010	15529: Scan 14646 [\\10.11.96.111\data\CSD3954_spc\CSD3974_PS_Elas_2.raw]	35
Elastase	TRUE	TRUE	(S)GMENVLQsPRQL(Q)	1	38.33	50.2057	12.77	2	Phospho (+80)	726.339	1450.66	2	-0.001193	-0.8221	46	47.3449	0	1161680	15027: Scan 14262 [\\10.11.96.111\data\CSD3954_spc\CSD3974_PS_Elas_2.raw]	35
Elastase	TRUE	TRUE	(S)GMENVLQsPRQL(Q)	0.99	38.06	50.224	11.61	2	Phospho (+80)	726.339	1450.66	2	-0.001373	-0.9461	46	54.0543	0	136616	18282: Scan 16801 [\\10.11.96.111\data\CSD3954_spc\CSD3974_PS_Elas_2.raw]	35
Elastase	TRUE	TRUE	(S)GMENVLQsPRQL(Q)	0.99	37.01	50.0451	15.37	2	Phospho (+80)	726.339	1450.66	2	-0.0001734	-0.1195	46	51.4105	0	256719	16991: Scan 15808 [\\10.11.96.111\data\CSD3954_spc\CSD3974_PS_Elas_2.raw]	35
Elastase	TRUE	TRUE	(S)GMENVLQsPRQL(Q)	0.98	33.9	50.224	6.21	2	Phospho (+80)	726.339	1450.66	2	-0.001433	-0.9874	46	48.8718	0	783030	15784: Scan 14843 [\\10.11.96.111\data\CSD3954_spc\CSD3974_PS_Elas_2.raw]	35
Elastase	TRUE	TRUE	(S)GMENVLQsPRQL(Q)	0.98	35.37	50.2069	12.27	2	Phospho (+80)	726.338	1450.66	2	-0.002093	-1.442	46	53.0363	0	177018	17794: Scan 16419 [\\10.11.96.111\data\CSD3954_spc\CSD3974_PS_Elas_2.raw]	35
Elastase	TRUE	TRUE	(S)GMENVLQsPRQL(Q)	0.96	30.95	50.0451	6.29	2	Phospho (+80)	726.339	1450.66	2	-0.0001934	-0.1332	46	49.3826	0	551651	16021: Scan 15037 [\\10.11.96.111\data\CSD3954_spc\CSD3974_PS_Elas_2.raw]	35
Elastase	TRUE	TRUE	(S)GMENVLQsPRQL(Q)	0.88	30.22	50.2069	6.38	2	Phospho (+80)	726.338	1450.66	2	-0.002233	-1.539	46	28.8143	0	7806130	5731: Scan 7242 [\\10.11.96.111\data\CSD3954_spc\CSD3974_PS_Elas_2.raw]	35
Elastase	TRUE	TRUE	(S)GMENVLQsPRQL(Q)	0.64	22.82	50.2818	1.12	2	Phospho (+80)	726.339	1450.66	2	-0.0005934	-0.4088	46	30.3667	0	2056290	6494: Scan 7869 [\\10.11.96.111\data\CSD3954_spc\CSD3974_PS_Elas_2.raw]	35
Elastase	FALSE	TRUE	(S)GMENVLQsPRQL(Q)	0.46	23.74	50.221	7.03	2	Phospho (+80)	726.338	1450.66	2	-0.001613	-1.111	46	53.5374	0	244561	18027: Scan 16606 [\\10.11.96.111\data\CSD3954_spc\CSD3974_PS_Elas_2.raw]	35
Elastase	TRUE	TRUE	(S)GMENVLQsPRQLQ(A)	1	42.08	51.196	19.87	2	Phospho (+80)	790.369	1578.72	2	0.0007466	0.4726	47	26.8958	0	6400330	4751: Scan 6470 [\\10.11.96.111\data\CSD3954_spc\CSD3974_PS_Elas_2.raw]	35
Elastase	TRUE	TRUE	(S)GMENVLQsPRQLQAA(A)	0.99	42.37	52.2622	25.16	2	Phospho (+80)	861.406	1720.8	2	0.0006066	0.3523	49	27.5977	0	3480210	5074: Scan 6745 [\\10.11.96.111\data\CSD3954_spc\CSD3974_PS_Elas_2.raw]	35
Elastase	TRUE	TRUE	(S)GMENVLQsPRQLQAA(A)	0.97	30.56	52.1816	17.14	2	Phospho (+80)	861.405	1720.8	2	-0.001273	-0.7396	49	28.1181	0	2165590	5358: Scan 6958 [\\10.11.96.111\data\CSD3954_spc\CSD3974_PS_Elas_2.raw]	35
Elastase	TRUE	TRUE	(G)MENVLQsPRQL(Q)	0.98	32.89	49.753	16.43	2	Phospho (+80)	697.828	1393.64	2	-7.342e-05	-0.05265	46	26.9602	0	9729830	4774: Scan 6495 [\\10.11.96.111\data\CSD3954_spc\CSD3974_PS_Elas_2.raw]	36
Elastase	TRUE	TRUE	(I)LmSGMENVLQsPRQL(Q)	1	59.15	52.5667	33.87	2	Oxidation (+16), Phospho (+80)	899.914	1797.81	2	-0.001328	-0.7385	46	29.2763	0	7198230	5959: Scan 7429 [\\10.11.96.111\data\CSD3954_spc\CSD3974_PS_Elas_2.raw]	32
Elastase	TRUE	TRUE	(I)LmSGMENVLQsPRQL(Q)	1	68.07	52.5637	44.52	2	Oxidation (+16), Phospho (+80)	899.913	1797.81	2	-0.003628	-2.017	46	29.7896	0	2899490	6217: Scan 7637 [\\10.11.96.111\data\CSD3954_spc\CSD3974_PS_Elas_2.raw]	32
Elastase	TRUE	TRUE	(I)LmSGMENVLQsPRQL(Q)	1	53.46	52.5518	28.48	2	Oxidation (+16), Phospho (+80)	899.914	1797.81	2	-0.001188	-0.6607	46	30.3177	0	894857	6468: Scan 7849 [\\10.11.96.111\data\CSD3954_spc\CSD3974_PS_Elas_2.raw]	32
Elastase	TRUE	TRUE	(I)LmSGMENVLQsPRQL(Q)	1	56.69	52.5573	13.98	2	Oxidation (+16), Phospho (+80)	899.914	1797.81	2	-0.001408	-0.783	46	28.764	0	4810310	5707: Scan 7222 [\\10.11.96.111\data\CSD3954_spc\CSD3974_PS_Elas_2.raw]	32
Elastase	TRUE	TRUE	(I)LMSGmENVLQsPRQL(Q)	0.96	42.76	52.4578	17.39	2	Oxidation (+16), Phospho (+80)	899.912	1797.81	2	-0.006048	-3.362	46	28.2491	0	2182010	5431: Scan 7010 [\\10.11.96.111\data\CSD3954_spc\CSD3974_PS_Elas_2.raw]	32
Elastase	TRUE	TRUE	(L)mSGMENVLQsPRQL(Q)	1	63.51	50.9722	31.72	2	Oxidation (+16), Phospho (+80)	843.372	1684.73	2	-0.001408	-0.8355	46	27.8423	0	2920750	5202: Scan 6843 [\\10.11.96.111\data\CSD3954_spc\CSD3974_PS_Elas_2.raw]	33
Elastase	TRUE	TRUE	(M)SGmENVLQsPRQL(Q)	0.79	26.91	50.3784	17.61	2	Oxidation (+16), Phospho (+80)	777.852	1553.69	2	-0.001348	-0.8673	46	26.2756	0	3437520	4445: Scan 6220 [\\10.11.96.111\data\CSD3954_spc\CSD3974_PS_Elas_2.raw]	34
Elastase	TRUE	TRUE	(S)GmENVLQsPR(Q)	0.56	22.59	46.8617	12.13	2	Oxidation (+16), Phospho (+80)	613.766	1225.52	2	0.0005116	0.4171	44	20.443	0	1471010	1600: Scan 3787 [\\10.11.96.111\data\CSD3954_spc\CSD3974_PS_Elas_2.raw]	35
Elastase	TRUE	TRUE	(S)GmENVLQsPRQ(L)	1	40.86	48.7384	23.81	2	Oxidation (+16), Phospho (+80)	677.794	1353.57	2	-0.0005884	-0.4344	45	22.1833	0	639408	2359: Scan 4480 [\\10.11.96.111\data\CSD3954_spc\CSD3974_PS_Elas_2.raw]	35
Elastase	TRUE	TRUE	(S)GmENVLQsPRQ(L)	1	42	48.6748	27.63	2	Oxidation (+16), Phospho (+80)	677.794	1353.57	2	-0.001788	-1.32	45	21.663	0	1686460	2107: Scan 4267 [\\10.11.96.111\data\CSD3954_spc\CSD3974_PS_Elas_2.raw]	35
Elastase	TRUE	TRUE	(S)GmENVLQsPRQ(L)	1	40.38	48.6637	24.03	2	Oxidation (+16), Phospho (+80)	677.794	1353.57	2	-0.001928	-1.424	45	20.3298	0	285277	1554: Scan 3745 [\\10.11.96.111\data\CSD3954_spc\CSD3974_PS_Elas_2.raw]	35
Elastase	TRUE	TRUE	(S)GmENVLQsPRQL(Q)	1	39.84	50.2912	27.44	2	Oxidation (+16), Phospho (+80)	734.336	1466.66	2	-0.0007084	-0.4827	46	26.5786	0	14190700	4583: Scan 6339 [\\10.11.96.111\data\CSD3954_spc\CSD3974_PS_Elas_2.raw]	35
Elastase	TRUE	TRUE	(S)GmENVLQsPRQL(Q)	1	38.35	50.2893	27.52	2	Oxidation (+16), Phospho (+80)	734.337	1466.66	2	-0.0005084	-0.3464	46	26.0553	0	45942600	4302: Scan 6122 [\\10.11.96.111\data\CSD3954_spc\CSD3974_PS_Elas_2.raw]	35
Elastase	TRUE	TRUE	(S)GmENVLQsPRQL(Q)	1	39.07	50.2288	25.96	2	Oxidation (+16), Phospho (+80)	734.336	1466.66	2	-0.001488	-1.014	46	27.5371	0	3875660	5054: Scan 6724 [\\10.11.96.111\data\CSD3954_spc\CSD3974_PS_Elas_2.raw]	35
Elastase	TRUE	TRUE	(S)GmENVLQsPRQL(Q)	0.99	33.83	50.1708	23.68	2	Oxidation (+16), Phospho (+80)	734.337	1466.66	2	0.0001316	0.08964	46	25.0747	0	9550000	3789: Scan 5704 [\\10.11.96.111\data\CSD3954_spc\CSD3974_PS_Elas_2.raw]	35
Elastase	TRUE	TRUE	(S)GmENVLQsPRQL(Q)	0.59	33.77	50.0676	25.43	2	Oxidation (+16), Phospho (+80)	734.334	1466.65	2	-0.006148	-4.189	46	25.7686	0	22259300	4150: Scan 5999 [\\10.11.96.111\data\CSD3954_spc\CSD3974_PS_Elas_2.raw]	35
Trypsin	TRUE	TRUE	(R)VEDATHQGFmTEYVATR(W)	1	70.36	34.5117	70.24	2	Oxidation (+16)	657.635	1969.88	3	0.000557	0.2826	315	21.2042	0	1440190	2201: Scan 4167 [\\10.11.96.111\data\CSD3954_spc\CSD3974_PS_Tryp_2.raw]	299
Trypsin	TRUE	TRUE	(R)VEDATHQGFmTEYVATR(W)	1	70.83	34.5712	67.47	2	Oxidation (+16)	657.635	1969.88	3	-0.001213	-0.6154	315	22.3044	0	2608160	1995: Scan 4348 [\\10.11.96.111\data\CSD3954_spc\CSD3974_PS_Tryp_1.raw]	299
Trypsin	TRUE	TRUE	(R)VEDATHQGFmTEYVATR(W)	1	68.65	34.5378	67.08	2	Oxidation (+16)	657.635	1969.88	3	-0.000523	-0.2653	315	21.7785	0	16344300	1778: Scan 4140 [\\10.11.96.111\data\CSD3954_spc\CSD3974_PS_Tryp_1.raw]	299
Trypsin	TRUE	TRUE	(R)VEDATHQGFmTEYVATR(W)	1	63.73	34.5879	62.22	2	Oxidation (+16)	657.635	1969.88	3	-0.000223	-0.1131	315	22.831	0	1000470	2238: Scan 4571 [\\10.11.96.111\data\CSD3954_spc\CSD3974_PS_Tryp_1.raw]	299
Trypsin	TRUE	TRUE	(R)VEDATHQGFmTEYVATR(W)	1	65.66	34.5909	63.01	2	Oxidation (+16)	657.635	1969.88	3	-0.001063	-0.5393	315	22.9252	0	2731270	2608: Scan 4582 [\\10.11.96.111\data\CSD3954_spc\CSD3974_protTryp_1.raw]	299
Trypsin	TRUE	TRUE	(R)VEDATHQGFmTEYVATR(W)	1	69.17	34.6613	67.95	2	Oxidation (+16)	657.634	1969.88	3	-0.003103	-1.574	315	21.274	0	1169540	3098: Scan 4405 [\\10.11.96.111\data\CSD3954_spc\CSD3974_protTryp_2.raw]	299
Trypsin	TRUE	TRUE	(R)VEDATHQGFmTEYVATR(W)	1	65.81	34.5561	65.81	2	Oxidation (+16)	657.635	1969.88	3	-0.001933	-0.9808	315	24.1567	0	517567	3226: Scan 5068 [\\10.11.96.111\data\CSD3954_spc\CSD3974_protTryp_1.raw]	299
Trypsin	TRUE	TRUE	(R)VEDATHQGFmTEYVATR(W)	1	60.45	34.5909	59.48	2	Oxidation (+16)	657.635	1969.88	3	-0.001003	-0.5089	315	21.7876	0	2437650	3397: Scan 4645 [\\10.11.96.111\data\CSD3954_spc\CSD3974_protTryp_2.raw]	299
Trypsin	TRUE	TRUE	(R)VEDATHQGFmTEYVATR(W)	1	62.3	34.5117	51.53	2	Oxidation (+16)	657.635	1969.88	3	-0.001393	-0.7068	315	21.8983	0	546746	2125: Scan 4187 [\\10.11.96.111\data\CSD3954_spc\CSD3974_protTryp_1.raw]	299
Trypsin	TRUE	TRUE	(R)VEDATHQGFmTEYVATR(W)	1	59.19	34.5909	57.71	2	Oxidation (+16)	657.635	1969.88	3	-0.001033	-0.5241	315	22.4184	0	4761610	2354: Scan 4385 [\\10.11.96.111\data\CSD3954_spc\CSD3974_protTryp_1.raw]	299
Trypsin	TRUE	TRUE	(R)VEDATHQGFmTEYVATR(W)	1	52.43	34.5362	49.92	2	Oxidation (+16)	657.635	1969.88	3	-0.000463	-0.2349	315	21.7361	0	9970110	2451: Scan 4392 [\\10.11.96.111\data\CSD3954_spc\CSD3974_PS_Tryp_2.raw]	299
Trypsin	TRUE	TRUE	(R)VEDATHQGFmTEYVATR(W)	1	52.38	34.5864	47.32	2	Oxidation (+16)	657.635	1969.88	3	-0.000883	-0.448	315	22.2445	0	3990810	2673: Scan 4604 [\\10.11.96.111\data\CSD3954_spc\CSD3974_PS_Tryp_2.raw]	299
Trypsin	TRUE	TRUE	(R)VEDATHQGFmTEYVATR(W)	1	53.76	34.5561	50.96	2	Oxidation (+16)	657.635	1969.88	3	-0.001993	-1.011	315	24.0625	0	280962	3180: Scan 5032 [\\10.11.96.111\data\CSD3954_spc\CSD3974_protTryp_1.raw]	299
Trypsin	TRUE	TRUE	(R)VEDATHQGFmTEYVATR(W)	1	51.9	34.5576	45.62	2	Oxidation (+16)	985.948	1969.88	2	-0.001797	-0.9117	315	22.0025	0	773957	2183: Scan 4231 [\\10.11.96.111\data\CSD3954_spc\CSD3974_protTryp_1.raw]	299
Trypsin	TRUE	TRUE	(R)VEDATHQGFmTEYVATR(W)	0.99	40.82	34.4747	36.71	2	Oxidation (+16)	985.949	1969.88	2	0.000403	0.2045	315	22.5141	0	937694	2402: Scan 4422 [\\10.11.96.111\data\CSD3954_spc\CSD3974_protTryp_1.raw]	299
Trypsin	TRUE	TRUE	(R)VEDATHQGFmTEYVATR(W)	0.99	31.05	34.5408	31.05	2	Oxidation (+16)	657.635	1969.88	3	1.705e-05	0.008651	315	22.8064	0	786247	2992: Scan 4834 [\\10.11.96.111\data\CSD3954_spc\CSD3974_PS_Tryp_2.raw]	299
Trypsin	TRUE	TRUE	(R)VEDATHQGFmTEYVATR(W)	0.99	35.76	34.5864	32.13	2	Oxidation (+16)	985.949	1969.88	2	-0.000697	-0.3536	315	21.2958	0	223638	2243: Scan 4206 [\\10.11.96.111\data\CSD3954_spc\CSD3974_PS_Tryp_2.raw]	299
Trypsin	TRUE	TRUE	(R)VEDATHQGFMTEYVATR(W)	1	96.14	34.4467	93.2	2		652.304	1953.89	3	0.0006421	0.3284	315	23.7845	0	15970700	3476: Scan 5247 [\\10.11.96.111\data\CSD3954_spc\CSD3974_PS_Tryp_2.raw]	299
Trypsin	TRUE	TRUE	(R)VEDATHQGFMTEYVATR(W)	1	108.41	34.504	107.82	2		977.953	1953.89	2	0.002058	1.053	315	24.4856	0	10282600	3420: Scan 5214 [\\10.11.96.111\data\CSD3954_spc\CSD3974_protTryp_1.raw]	299
Trypsin	TRUE	TRUE	(R)VEDATHQGFMTEYVATR(W)	1	103.63	34.4638	98.48	2		977.951	1953.89	2	-0.001022	-0.5228	315	25.0086	0	1376610	3694: Scan 5419 [\\10.11.96.111\data\CSD3954_spc\CSD3974_protTryp_1.raw]	299
Trypsin	TRUE	TRUE	(R)VEDATHQGFMTEYVATR(W)	1	99.22	34.4994	95.37	2		977.949	1953.88	2	-0.004702	-2.405	315	23.784	0	7846920	2694: Scan 4965 [\\10.11.96.111\data\CSD3954_spc\CSD3974_PS_Tryp_1.raw]	299
Trypsin	TRUE	TRUE	(R)VEDATHQGFMTEYVATR(W)	1	97.14	34.6627	93.82	2		977.951	1953.89	2	-0.002622	-1.341	315	24.0781	0	25224400	4796: Scan 5668 [\\10.11.96.111\data\CSD3954_spc\CSD3974_protTryp_2.raw]	299
Trypsin	TRUE	TRUE	(R)VEDATHQGFMTEYVATR(W)	1	78.41	34.4138	75.7	2		652.303	1953.89	3	-0.002208	-1.129	315	24.0339	0	13328700	4773: Scan 5650 [\\10.11.96.111\data\CSD3954_spc\CSD3974_protTryp_2.raw]	299
Trypsin	TRUE	TRUE	(R)VEDATHQGFMTEYVATR(W)	1	90.65	34.4483	86.9	2		977.949	1953.88	2	-0.006442	-3.295	315	23.8169	0	11541400	3492: Sum of 2 scans. Range 5260 to 5264 (rt=23.8243) [\\10.11.96.111\data\CSD3954_spc\CSD3974_PS_Tryp_2.raw]	299
Trypsin	TRUE	TRUE	(R)VEDATHQGFMTEYVATR(W)	1	66.54	34.4107	64.43	2		652.303	1953.89	3	-0.002088	-1.068	315	23.7315	0	9473580	2679: Scan 4948 [\\10.11.96.111\data\CSD3954_spc\CSD3974_PS_Tryp_1.raw]	299
Trypsin	TRUE	TRUE	(R)VEDATHQGFMTEYVATR(W)	1	55.66	34.5225	48.17	2		652.304	1953.89	3	0.002622	1.341	315	24.7038	0	56377000	3474: Scan 5282 [\\10.11.96.111\data\CSD3954_spc\CSD3974_protTryp_1.raw]	299
Trypsin	TRUE	TRUE	(R)VEDATHQGFMTEYVATR(W)	0.93	35.08	34.4028	31.56	2		652.301	1953.88	3	-0.007908	-4.045	315	27.0495	0	332502	4786: Scan 6238 [\\10.11.96.111\data\CSD3954_spc\CSD3974_protTryp_1.raw]	299
Trypsin	TRUE	TRUE	(R)VEDATHQGFMTEYVATRWYR(A)	1	40.31	35.955	35.6	2		820.718	2459.13	3	0.0005321	0.2163	318	26.7981	0	3564270	4674: Scan 6389 [\\10.11.96.111\data\CSD3954_spc\CSD3974_PS_Tryp_2.raw]	299
Trypsin	TRUE	TRUE	(R)VEDATHQGFMTEYVATRWYR(A)	0.98	34.54	35.9956	34.25	2		820.718	2459.13	3	0.0007121	0.2894	318	28.5444	0	2762150	5649: Scan 6894 [\\10.11.96.111\data\CSD3954_spc\CSD3974_protTryp_1.raw]	299
Trypsin	TRUE	TRUE	(R)VEDATHQGFMTEYVATRWYR(A)	0.38	13.76	35.9406	12.04	2		615.791	2459.13	4	0.0004261	0.1732	318	26.8254	0	22563600	3763: Scan 6049 [\\10.11.96.111\data\CSD3954_spc\CSD3974_PS_Tryp_1.raw]	299
Trypsin	TRUE	TRUE	(R)NmGNQPKVNFANmFPK(A)	0.96	27.89	34.4373	26.5	2	Oxidation (+16), Oxidation (+16)	623.631	1867.87	3	-0.001178	-0.6303	405	22.5558	0	420813	2111: Scan 4453 [\\10.11.96.111\data\CSD3954_spc\CSD3974_PS_Tryp_1.raw]	390
Trypsin	TRUE	TRUE	(R)NMGNQPKVNFANmFPK(A)	0.98	39.13	34.7012	30.99	2	Oxidation (+16)	618.3	1851.88	3	0.003287	1.774	405	23.117	0	1992550	2383: Scan 4692 [\\10.11.96.111\data\CSD3954_spc\CSD3974_PS_Tryp_1.raw]	390
Trypsin	TRUE	TRUE	(R)NMGNQPKVNFANmFPK(A)	0.98	34.85	34.5743	31.28	2	Oxidation (+16)	618.3	1851.88	3	0.001757	0.9483	405	23.1823	0	1527620	3170: Scan 4990 [\\10.11.96.111\data\CSD3954_spc\CSD3974_PS_Tryp_2.raw]	390
Trypsin	TRUE	TRUE	(K)VNFANmFPK(A)	1	55.82	31.7026	52.62	2	Oxidation (+16)	542.268	1082.52	2	-3.695e-05	-0.0341	405	25.2876	0	2229980	3851: Scan 5533 [\\10.11.96.111\data\CSD3954_spc\CSD3974_protTryp_1.raw]	397
Trypsin	TRUE	TRUE	(K)VNFANmFPK(A)	1	53.68	31.7926	53.68	2	Oxidation (+16)	542.268	1082.52	2	-0.000917	-0.8463	405	24.2619	0	3094620	3629: Scan 5418 [\\10.11.96.111\data\CSD3954_spc\CSD3974_PS_Tryp_2.raw]	397
Trypsin	TRUE	TRUE	(K)VNFANmFPK(A)	1	46.63	31.7026	43.81	2	Oxidation (+16)	542.268	1082.52	2	-0.000337	-0.311	405	27.2718	0	510543	4899: Scan 6336 [\\10.11.96.111\data\CSD3954_spc\CSD3974_protTryp_1.raw]	397
Trypsin	TRUE	TRUE	(K)VNFANmFPK(A)	1	51.22	30.0647	51.22	2	Oxidation (+16)	542.27	1082.52	2	0.002743	2.532	405	24.5943	0	774123	5049: Scan 5887 [\\10.11.96.111\data\CSD3954_spc\CSD3974_protTryp_2.raw]	397
Trypsin	TRUE	TRUE	(K)VNFANmFPK(A)	0.99	46.47	30.187	46.47	2	Oxidation (+16)	542.27	1082.53	2	0.003683	3.399	405	25.2732	0	1893390	5487: Scan 6191 [\\10.11.96.111\data\CSD3954_spc\CSD3974_protTryp_2.raw]	397
Trypsin	TRUE	TRUE	(K)VNFANmFPK(A)	0.99	50.96	30.2119	48.82	2	Oxidation (+16)	542.27	1082.53	2	0.004343	4.008	405	24.7647	0	620362	3511: Scan 5306 [\\10.11.96.111\data\CSD3954_spc\CSD3974_protTryp_1.raw]	397
Trypsin	TRUE	TRUE	(K)VNFANmFPK(A)	0.99	39.3	30.0561	39.23	2	Oxidation (+16)	542.269	1082.52	2	0.001263	1.166	405	25.803	0	1450790	4085: Scan 5733 [\\10.11.96.111\data\CSD3954_spc\CSD3974_protTryp_1.raw]	397
Trypsin	TRUE	TRUE	(K)VNFANmFPK(A)	0.99	37.87	31.7926	36.37	2	Oxidation (+16)	542.268	1082.52	2	-0.000857	-0.7909	405	27.8016	0	442713	5201: Scan 6573 [\\10.11.96.111\data\CSD3954_spc\CSD3974_protTryp_1.raw]	397
Trypsin	TRUE	TRUE	(K)VNFANmFPK(A)	0.98	29.17	31.7114	29.17	2	Oxidation (+16)	542.268	1082.52	2	-0.000437	-0.4033	405	23.5902	0	812104	2908: Scan 4826 [\\10.11.96.111\data\CSD3954_spc\CSD3974_protTryp_1.raw]	397
Trypsin	TRUE	TRUE	(K)VNFANmFPK(A)	0.96	31.75	30.0561	22.77	2	Oxidation (+16)	542.269	1082.52	2	0.001523	1.406	405	26.7386	0	932925	4558: Scan 6096 [\\10.11.96.111\data\CSD3954_spc\CSD3974_protTryp_1.raw]	397
Trypsin	TRUE	TRUE	(K)VNFANmFPK(A)	0.72	19.86	31.7114	6.39	2	Oxidation (+16)	542.269	1082.52	2	0.000663	0.6119	405	25.6323	0	1806940	4182: Scan 5940 [\\10.11.96.111\data\CSD3954_spc\CSD3974_PS_Tryp_2.raw]	397
Trypsin	TRUE	TRUE	(K)VNFANmFPK(A)	0.45	9.43	31.7026	7.51	2	Oxidation (+16)	542.268	1082.52	2	-0.000297	-0.2741	405	27.5669	0	2129960	5065: Scan 6467 [\\10.11.96.111\data\CSD3954_spc\CSD3974_protTryp_1.raw]	397
Trypsin	TRUE	TRUE	(R)mLYFDPSK(R)	0.99	41.76	31.4239	37.27	2	Oxidation (+16)	508.742	1015.47	2	0.001303	1.282	424	24.4806	0	1058220	3415: Scan 5211 [\\10.11.96.111\data\CSD3954_spc\CSD3974_protTryp_1.raw]	417
Trypsin	TRUE	TRUE	(R)mLYFDPSK(R)	0.99	36.65	31.6017	35.73	2	Oxidation (+16)	508.741	1015.47	2	-0.000177	-0.1741	424	23.8973	0	1629050	3519: Scan 5289 [\\10.11.96.111\data\CSD3954_spc\CSD3974_PS_Tryp_2.raw]	417
Trypsin	TRUE	TRUE	(R)mLYFDPSK(R)	0.99	31.73	31.3001	26.75	2	Oxidation (+16)	508.742	1015.47	2	0.000583	0.5736	424	23.6685	0	1213780	2644: Scan 4923 [\\10.11.96.111\data\CSD3954_spc\CSD3974_PS_Tryp_1.raw]	417
Trypsin	TRUE	TRUE	(R)mLYFDPSK(R)	0.99	35.63	31.3001	33.31	2	Oxidation (+16)	508.742	1015.47	2	0.000383	0.3768	424	23.4547	0	906869	4425: Scan 5380 [\\10.11.96.111\data\CSD3954_spc\CSD3974_protTryp_2.raw]	417
Trypsin	TRUE	TRUE	(R)mLYFDPSK(R)	0.99	37.13	31.345	29.24	2	Oxidation (+16)	508.742	1015.47	2	0.000843	0.8294	424	25.166	0	643063	3786: Scan 5484 [\\10.11.96.111\data\CSD3954_spc\CSD3974_protTryp_1.raw]	417
Trypsin	TRUE	TRUE	(R)mLYFDPSK(R)	0.98	29.78	31.6017	21.94	2	Oxidation (+16)	508.741	1015.47	2	-0.000497	-0.4889	424	23.3926	0	814285	3273: Scan 5083 [\\10.11.96.111\data\CSD3954_spc\CSD3974_PS_Tryp_2.raw]	417
Trypsin	TRUE	TRUE	(R)mLYFDPSK(R)	0.94	24.5	31.5987	22.41	2	Oxidation (+16)	508.742	1015.47	2	0.000143	0.1407	424	23.9709	0	2627610	3129: Scan 4997 [\\10.11.96.111\data\CSD3954_spc\CSD3974_protTryp_1.raw]	417
Trypsin	TRUE	TRUE	(R)mLYFDPSK(R)	0.68	15.56	31.6017	13.59	2	Oxidation (+16)	508.741	1015.47	2	-0.000157	-0.1544	424	24.0177	0	3124480	4762: Scan 5643 [\\10.11.96.111\data\CSD3954_spc\CSD3974_protTryp_2.raw]	417
Trypsin	TRUE	TRUE	(R)mLYFDPSKR(L)	1	39.4	32.7184	26.42	2	Oxidation (+16)	586.792	1171.57	2	-0.000557	-0.475	425	22.4008	0	2908140	2345: Scan 4377 [\\10.11.96.111\data\CSD3954_spc\CSD3974_protTryp_1.raw]	417
Trypsin	TRUE	TRUE	(R)mLYFDPSKR(L)	1	36.27	32.7184	24.26	2	Oxidation (+16)	586.792	1171.57	2	2.305e-05	0.01966	425	21.6572	0	628193	1726: Scan 4091 [\\10.11.96.111\data\CSD3954_spc\CSD3974_PS_Tryp_1.raw]	417
Trypsin	TRUE	TRUE	(R)mLYFDPSKR(L)	0.99	32.05	32.6553	22.5	2	Oxidation (+16)	391.53	1171.57	3	-0.000883	-0.753	425	21.5017	0	4343380	1672: Scan 4028 [\\10.11.96.111\data\CSD3954_spc\CSD3974_PS_Tryp_1.raw]	417
Trypsin	TRUE	TRUE	(R)mLYFDPSKR(L)	0.99	31.87	32.6881	25.23	2	Oxidation (+16)	391.53	1171.57	3	-0.000613	-0.5227	425	21.0055	0	611283	2100: Scan 4089 [\\10.11.96.111\data\CSD3954_spc\CSD3974_PS_Tryp_2.raw]	417
Trypsin	TRUE	TRUE	(R)mLYFDPSKR(L)	0.99	30.22	32.66	24.25	2	Oxidation (+16)	391.53	1171.57	3	-0.000703	-0.5995	425	22.3333	0	6138180	2317: Scan 4352 [\\10.11.96.111\data\CSD3954_spc\CSD3974_protTryp_1.raw]	417
Trypsin	TRUE	TRUE	(R)mLYFDPSKR(L)	0.99	29.06	32.7184	15.59	2	Oxidation (+16)	586.792	1171.57	2	-0.000137	-0.1168	425	21.1434	0	369936	1532: Scan 3889 [\\10.11.96.111\data\CSD3954_spc\CSD3974_PS_Tryp_1.raw]	417
Trypsin	TRUE	TRUE	(R)mLYFDPSKR(L)	0.98	28.67	32.66	22.49	2	Oxidation (+16)	391.53	1171.57	3	-0.000763	-0.6507	425	21.5105	0	2986900	2348: Scan 4294 [\\10.11.96.111\data\CSD3954_spc\CSD3974_PS_Tryp_2.raw]	417
Trypsin	TRUE	TRUE	(R)mLYFDPSKR(L)	0.97	26.14	32.7184	20.12	2	Oxidation (+16)	391.531	1171.57	3	-7.295e-05	-0.06221	425	22.0302	0	576219	2567: Scan 4514 [\\10.11.96.111\data\CSD3954_spc\CSD3974_PS_Tryp_2.raw]	417
Trypsin	TRUE	TRUE	(R)mLYFDPSKR(L)	0.95	28.97	32.66	17.36	2	Oxidation (+16)	586.792	1171.57	2	-0.000737	-0.6285	425	21.1406	0	1118000	3012: Scan 4348 [\\10.11.96.111\data\CSD3954_spc\CSD3974_protTryp_2.raw]	417
Trypsin	TRUE	TRUE	(R)mLYFDPSKR(L)	0.93	29.12	32.6576	17.24	2	Oxidation (+16)	391.53	1171.57	3	-0.001633	-1.393	425	21.6493	0	6450690	3316: Sum of 2 scans. Range 4580 to 4678 (rt=21.8565) [\\10.11.96.111\data\CSD3954_spc\CSD3974_protTryp_2.raw]	417
Trypsin	TRUE	TRUE	(R)mLYFDPSKR(L)	0.89	22.83	32.6553	13.18	2	Oxidation (+16)	391.53	1171.57	3	-0.001033	-0.8809	425	21.8258	0	1071990	2084: Scan 4155 [\\10.11.96.111\data\CSD3954_spc\CSD3974_protTryp_1.raw]	417
Trypsin	TRUE	TRUE	(R)mLYFDPSKR(L)	0.89	20.04	32.7184	15.07	2	Oxidation (+16)	391.53	1171.57	3	-0.000523	-0.446	425	22.0196	0	556076	1872: Scan 4237 [\\10.11.96.111\data\CSD3954_spc\CSD3974_PS_Tryp_1.raw]	417
Trypsin	TRUE	TRUE	(R)mLYFDPSKR(L)	0.88	22.26	32.7184	13.86	2	Oxidation (+16)	586.792	1171.57	2	8.305e-05	0.07083	425	21.8897	0	1974900	2121: Scan 4183 [\\10.11.96.111\data\CSD3954_spc\CSD3974_protTryp_1.raw]	417
Trypsin	TRUE	TRUE	(R)mLYFDPSKR(L)	0.86	21.64	32.6553	15.91	2	Oxidation (+16)	391.53	1171.57	3	-0.000973	-0.8298	425	22.8544	0	1386170	2566: Scan 4552 [\\10.11.96.111\data\CSD3954_spc\CSD3974_protTryp_1.raw]	417
Trypsin	TRUE	TRUE	(R)mLYFDPSKR(L)	0.86	29.27	32.6031	16.38	2	Oxidation (+16)	586.793	1171.57	2	0.001703	1.452	425	21.0285	0	456829	2109: Scan 4097 [\\10.11.96.111\data\CSD3954_spc\CSD3974_PS_Tryp_2.raw]	417
Trypsin	TRUE	TRUE	(R)mLYFDPSKR(L)	0.79	21.82	32.6576	21.63	2	Oxidation (+16)	391.53	1171.57	3	-0.001513	-1.29	425	22.312	0	854234	3725: Scan 4890 [\\10.11.96.111\data\CSD3954_spc\CSD3974_protTryp_2.raw]	417
Trypsin	TRUE	TRUE	(R)mLYFDPSKR(L)	0.67	14.65	32.7184	6.72	2	Oxidation (+16)	391.53	1171.57	3	-0.000433	-0.3692	425	23.434	0	621661	2829: Scan 4766 [\\10.11.96.111\data\CSD3954_spc\CSD3974_protTryp_1.raw]	417
Trypsin	TRUE	TRUE	(R)mLYFDPSKR(L)	0.49	15.47	32.6576	6.65	2	Oxidation (+16)	391.53	1171.57	3	-0.001423	-1.214	425	23.3433	0	1084450	2783: Scan 4731 [\\10.11.96.111\data\CSD3954_spc\CSD3974_protTryp_1.raw]	417
Trypsin	TRUE	TRUE	(R)mLYFDPSKR(L)	0.45	23.09	32.8488	6.07	2	Oxidation (+16)	586.793	1171.57	2	0.002763	2.356	425	21.9183	0	432790	2522: Scan 4468 [\\10.11.96.111\data\CSD3954_spc\CSD3974_PS_Tryp_2.raw]	417
Trypsin	TRUE	TRUE	(R)IQSSSELFNLLQQQKQQIHQQVNQQSIk(-)	1	94.41	33.6977	0	2	GlyGly (+114)	1146.27	3435.78	3	-0.002229	-0.6484	528	28.3566	0	2169530	5552: Scan 6810 [\\10.11.96.111\data\CSD3954_spc\CSD3974_protTryp_1.raw]	501
Trypsin	TRUE	TRUE	(R)IQSSSELFNLLQQQKQQIHQQVNQQSIk(-)	0.82	16.33	33.7125	0	2	GlyGly (+114)	859.953	3435.78	4	-0.002385	-0.6938	528	27.2804	0	3745750	3938: Scan 6216 [\\10.11.96.111\data\CSD3954_spc\CSD3974_PS_Tryp_1.raw]	501
Trypsin	TRUE	TRUE	(R)IQSSSELFNLLQQQKQQIHQQVNQQSIk(-)	0.8	18.02	33.6773	0	2	GlyGly (+114)	859.954	3435.79	4	-0.001105	-0.3214	528	28.8141	0	5573400	5806: Scan 7014 [\\10.11.96.111\data\CSD3954_spc\CSD3974_protTryp_1.raw]	501
Trypsin	TRUE	TRUE	(R)IQSSSELFNLLQQQKQQIHQQVNQQSIk(-)	0.67	15.16	33.7088	0	2	GlyGly (+114)	688.164	3435.78	5	-0.002281	-0.6636	528	28.4591	0	630208	5603: Scan 6855 [\\10.11.96.111\data\CSD3954_spc\CSD3974_protTryp_1.raw]	501
Trypsin	TRUE	TRUE	(R)IQSSSELFNLLQQQKQQIHQQVNQQSIk(-)	0.61	18.83	33.9058	0	2	GlyGly (+114)	859.952	3435.78	4	-0.008545	-2.486	528	27.0068	0	11714300	6528: Scan 6963 [\\10.11.96.111\data\CSD3954_spc\CSD3974_protTryp_2.raw]	501
Trypsin	TRUE	TRUE	(R)IQSSSELFNLLQQQKQQIHQQVNQQSIk(-)	0.34	14.83	33.7548	0	2	GlyGly (+114)	859.953	3435.78	4	-0.004425	-1.287	528	27.5425	0	5203040	6854: Scan 7200 [\\10.11.96.111\data\CSD3954_spc\CSD3974_protTryp_2.raw]	501
Trypsin	TRUE	TRUE	(R)IQSSSELFNLLQQQKQQIHQQVNQQSIk(-)	0.21	8.42	33.7291	0	2	GlyGly (+114)	859.953	3435.78	4	-0.002745	-0.7986	528	26.8814	0	5346470	4709: Scan 6420 [\\10.11.96.111\data\CSD3954_spc\CSD3974_PS_Tryp_2.raw]	501
Trypsin	TRUE	TRUE	(K)QQIHQQVNQQSIk(-)	1	67.58	34.2749	0	2	GlyGly (+114)	846.942	1691.87	2	-0.001553	-0.9171	528	18.834	0	1163290	685: Scan 2970 [\\10.11.96.111\data\CSD3954_spc\CSD3974_protTryp_1.raw]	516
Trypsin	TRUE	TRUE	(K)QQIHQQVNQQSIk(-)	1	65.18	34.304	0	2	GlyGly (+114)	846.942	1691.87	2	-0.0009125	-0.539	528	15.7629	0	975332	151: Scan 2090 [\\10.11.96.111\data\CSD3954_spc\CSD3974_protTryp_2.raw]	516
Trypsin	TRUE	TRUE	(K)QQIHQQVNQQSIk(-)	1	62	34.304	0	2	GlyGly (+114)	846.942	1691.87	2	-0.0009325	-0.5509	528	18.3254	0	2418910	490: Scan 2783 [\\10.11.96.111\data\CSD3954_spc\CSD3974_protTryp_1.raw]	516
Trypsin	TRUE	TRUE	(K)QQIHQQVNQQSIk(-)	1	57.91	34.1347	0	2	GlyGly (+114)	846.941	1691.87	2	-0.002493	-1.472	528	17.3002	0	617021	201: Scan 2440 [\\10.11.96.111\data\CSD3954_spc\CSD3974_protTryp_1.raw]	516
Trypsin	TRUE	TRUE	(K)QQIHQQVNQQSIk(-)	0.92	25.24	34.3185	0	2	GlyGly (+114)	564.964	1691.87	3	-0.001109	-0.6548	528	16.6418	0	59291	170: Scan 2324 [\\10.11.96.111\data\CSD3954_spc\CSD3974_PS_Tryp_2.raw]	516
Trypsin	TRUE	TRUE	(K)QQIHQQVNQQSIk(-)	0.38	12.42	34.1631	0	2	GlyGly (+114)	564.964	1691.87	3	1.455e-06	0.0008596	528	17.5475	0	971193	1044: Scan 2797 [\\10.11.96.111\data\CSD3954_spc\CSD3974_protTryp_2.raw]	516
Trypsin	FALSE	TRUE	(K)VAIKkIsK(A)	0.41	8.11	27.5051	0	2	Dimethyl (+28), Phospho (+80)	497.807	993.599	2	0.000387	0.3891	182	26.5993	0	432989	4502: Scan 6046 [\\10.11.96.111\data\CSD3954_spc\CSD3974_protTryp_1.raw]	175
Trypsin	TRUE	TRUE	(K)cIGHGAYGVVcSAK(D)	1	90.16	32.0493	90.12	2	Carbamidomethyl (+57), Carbamidomethyl (+57)	739.847	1477.68	2	-0.0004925	-0.3331	167	19.4603	0	982962	1396: Scan 3456 [\\10.11.96.111\data\CSD3954_spc\CSD3974_PS_Tryp_2.raw]	154
Trypsin	TRUE	TRUE	(K)cIGHGAYGVVcSAK(D)	1	94.24	32.2814	91.62	2	Carbamidomethyl (+57), Carbamidomethyl (+57)	739.847	1477.68	2	-0.0009925	-0.6712	167	21.1464	0	2253740	1769: Scan 3891 [\\10.11.96.111\data\CSD3954_spc\CSD3974_protTryp_1.raw]	154
Trypsin	TRUE	TRUE	(K)cIGHGAYGVVcSAK(D)	1	95.83	32.2089	87.22	2	Carbamidomethyl (+57), Carbamidomethyl (+57)	739.847	1477.68	2	-0.001653	-1.118	167	21.6549	0	537863	1994: Scan 4084 [\\10.11.96.111\data\CSD3954_spc\CSD3974_protTryp_1.raw]	154
Trypsin	TRUE	TRUE	(K)cIGHGAYGVVcSAK(D)	1	86.88	32.0276	84.51	2	Carbamidomethyl (+57), Carbamidomethyl (+57)	739.847	1477.68	2	-0.0005725	-0.3872	167	19.2163	0	6838860	1926: Scan 3501 [\\10.11.96.111\data\CSD3954_spc\CSD3974_protTryp_2.raw]	154
Trypsin	TRUE	TRUE	(K)cIGHGAYGVVcSAK(D)	1	56.91	32.0249	56.04	2	Carbamidomethyl (+57), Carbamidomethyl (+57)	493.567	1477.68	3	-0.0005685	-0.3845	167	21.6471	0	2946220	1991: Scan 4081 [\\10.11.96.111\data\CSD3954_spc\CSD3974_protTryp_1.raw]	154
Trypsin	TRUE	TRUE	(K)cIGHGAYGVVcSAK(D)	1	61.79	32.1564	60.41	2	Carbamidomethyl (+57), Carbamidomethyl (+57)	739.847	1477.68	2	-0.001353	-0.9147	167	20.1461	0	304915	1138: Scan 3508 [\\10.11.96.111\data\CSD3954_spc\CSD3974_PS_Tryp_1.raw]	154
Trypsin	TRUE	TRUE	(K)cIGHGAYGVVcSAK(D)	1	53.31	32.0331	52.24	2	Carbamidomethyl (+57), Carbamidomethyl (+57)	493.567	1477.68	3	-2.854e-05	-0.0193	167	20.1331	0	1128570	1132: Scan 3502 [\\10.11.96.111\data\CSD3954_spc\CSD3974_PS_Tryp_1.raw]	154
Trypsin	TRUE	TRUE	(K)cIGHGAYGVVcSAK(D)	1	54.41	32.3122	46.7	2	Carbamidomethyl (+57), Carbamidomethyl (+57)	493.567	1477.68	3	-0.0008085	-0.5468	167	19.1932	0	5487290	1911: Scan 3490 [\\10.11.96.111\data\CSD3954_spc\CSD3974_protTryp_2.raw]	154
Trypsin	TRUE	TRUE	(K)cIGHGAYGVVcSAK(D)	1	49.77	32.0439	46.38	2	Carbamidomethyl (+57), Carbamidomethyl (+57)	493.567	1477.68	3	-0.0006285	-0.4251	167	19.3764	0	2179900	1358: Scan 3419 [\\10.11.96.111\data\CSD3954_spc\CSD3974_PS_Tryp_2.raw]	154
Trypsin	TRUE	TRUE	(K)cIGHGAYGVVcSAK(D)	1	53.6	32.3122	52.33	2	Carbamidomethyl (+57), Carbamidomethyl (+57)	493.567	1477.68	3	-0.0008985	-0.6077	167	21.1422	0	10661400	1766: Scan 3888 [\\10.11.96.111\data\CSD3954_spc\CSD3974_protTryp_1.raw]	154
Trypsin	TRUE	TRUE	(K)cIGHGAYGVVcSAK(D)	1	42.28	31.9976	33.18	2	Carbamidomethyl (+57), Carbamidomethyl (+57)	493.568	1477.68	3	0.0008415	0.5691	167	19.7142	0	694803	2212: Scan 3721 [\\10.11.96.111\data\CSD3954_spc\CSD3974_protTryp_2.raw]	154
Trypsin	TRUE	TRUE	(K)cIGHGAYGVVcSAK(D)	0.98	33.07	32.2089	32.39	2	Carbamidomethyl (+57), Carbamidomethyl (+57)	493.567	1477.68	3	-0.001649	-1.115	167	22.1531	0	938393	2253: Scan 4290 [\\10.11.96.111\data\CSD3954_spc\CSD3974_protTryp_1.raw]	154
Trypsin	TRUE	TRUE	(K)cIGHGAYGVVcSAKDNLTGEK(V)	1	73.33	35.7229	69.62	2	Carbamidomethyl (+57), Carbamidomethyl (+57)	746.021	2235.04	3	-0.001079	-0.4823	174	22.5918	0	772682	2125: Scan 4467 [\\10.11.96.111\data\CSD3954_spc\CSD3974_PS_Tryp_1.raw]	154
Trypsin	TRUE	TRUE	(K)cIGHGAYGVVcSAKDNLTGEK(V)	1	52.07	35.7287	45.65	2	Carbamidomethyl (+57), Carbamidomethyl (+57)	559.768	2235.04	4	-0.0002045	-0.09148	174	22.6222	0	8390250	2145: Scan 4481 [\\10.11.96.111\data\CSD3954_spc\CSD3974_PS_Tryp_1.raw]	154
Trypsin	TRUE	TRUE	(K)cIGHGAYGVVcSAKDNLTGEK(V)	1	71.57	35.7542	68.28	2	Carbamidomethyl (+57), Carbamidomethyl (+57)	746.021	2235.04	3	-0.0007485	-0.3348	174	26.0262	0	11182200	4192: Scan 5817 [\\10.11.96.111\data\CSD3954_spc\CSD3974_protTryp_1.raw]	154
Trypsin	TRUE	TRUE	(K)cIGHGAYGVVcSAKDNLTGEK(V)	1	62.3	35.7136	51.84	2	Carbamidomethyl (+57), Carbamidomethyl (+57)	559.768	2235.04	4	0.0003955	0.1769	174	25.1627	0	2053520	3785: Scan 5482 [\\10.11.96.111\data\CSD3954_spc\CSD3974_protTryp_1.raw]	154
Trypsin	TRUE	TRUE	(K)cIGHGAYGVVcSAKDNLTGEK(V)	1	61.21	35.731	50.4	2	Carbamidomethyl (+57), Carbamidomethyl (+57)	559.768	2235.04	4	-0.0004445	-0.1988	174	26.1746	0	15754500	4269: Scan 5877 [\\10.11.96.111\data\CSD3954_spc\CSD3974_protTryp_1.raw]	154
Trypsin	TRUE	TRUE	(K)cIGHGAYGVVcSAKDNLTGEK(V)	1	60.11	35.7357	49.49	2	Carbamidomethyl (+57), Carbamidomethyl (+57)	559.768	2235.04	4	-0.0004845	-0.2167	174	25.6692	0	2634280	4026: Scan 5681 [\\10.11.96.111\data\CSD3954_spc\CSD3974_protTryp_1.raw]	154
Trypsin	TRUE	TRUE	(K)cIGHGAYGVVcSAKDNLTGEK(V)	1	75.19	35.7818	73.85	2	Carbamidomethyl (+57), Carbamidomethyl (+57)	746.022	2235.04	3	0.001681	0.752	174	26.5314	0	1562960	4480: Scan 6023 [\\10.11.96.111\data\CSD3954_spc\CSD3974_protTryp_1.raw]	154
Trypsin	TRUE	TRUE	(K)cIGHGAYGVVcSAKDNLTGEK(V)	1	71.71	35.6122	68.13	2	Carbamidomethyl (+57), Carbamidomethyl (+57)	746.02	2235.04	3	-0.003059	-1.368	174	23.4052	0	8346780	4394: Scan 5357 [\\10.11.96.111\data\CSD3954_spc\CSD3974_protTryp_2.raw]	154
Trypsin	TRUE	TRUE	(K)cIGHGAYGVVcSAKDNLTGEK(V)	1	68.81	35.6134	68.81	2	Carbamidomethyl (+57), Carbamidomethyl (+57)	746.02	2235.04	3	-0.003089	-1.381	174	22.8956	0	2939300	4071: Scan 5140 [\\10.11.96.111\data\CSD3954_spc\CSD3974_protTryp_2.raw]	154
Trypsin	TRUE	TRUE	(K)cIGHGAYGVVcSAKDNLTGEK(V)	1	50.6	35.7322	41.71	2	Carbamidomethyl (+57), Carbamidomethyl (+57)	559.767	2235.04	4	-0.001365	-0.6102	174	23.5223	0	7184010	4464: Scan 5408 [\\10.11.96.111\data\CSD3954_spc\CSD3974_protTryp_2.raw]	154
Trypsin	TRUE	TRUE	(K)cIGHGAYGVVcSAKDNLTGEK(V)	1	41.77	35.6514	35.64	2	Carbamidomethyl (+57), Carbamidomethyl (+57)	559.767	2235.04	4	-0.002485	-1.111	174	26.6872	0	1298890	4536: Scan 6077 [\\10.11.96.111\data\CSD3954_spc\CSD3974_protTryp_1.raw]	154
Trypsin	TRUE	TRUE	(K)cIGHGAYGVVcSAKDNLTGEK(V)	1	42.06	35.7669	35.88	2	Carbamidomethyl (+57), Carbamidomethyl (+57)	559.768	2235.04	4	0.001555	0.6956	174	22.4733	0	9969190	2792: Scan 4691 [\\10.11.96.111\data\CSD3954_spc\CSD3974_PS_Tryp_2.raw]	154
Trypsin	TRUE	TRUE	(K)cIGHGAYGVVcSAKDNLTGEK(V)	0.99	34.69	35.7772	32.55	2	Carbamidomethyl (+57), Carbamidomethyl (+57)	559.767	2235.04	4	-0.0008845	-0.3956	174	27.2009	0	271076	4864: Scan 6304 [\\10.11.96.111\data\CSD3954_spc\CSD3974_protTryp_1.raw]	154
Trypsin	TRUE	TRUE	(K)cIGHGAYGVVcSAKDNLTGEK(V)	0.99	39.37	35.6832	36.19	2	Carbamidomethyl (+57), Carbamidomethyl (+57)	559.766	2235.04	4	-0.004605	-2.059	174	22.9893	0	50256300	4128: Scan 5179 [\\10.11.96.111\data\CSD3954_spc\CSD3974_protTryp_2.raw]	154
Trypsin	TRUE	TRUE	(K)cIGHGAYGVVcSAKDNLTGEK(V)	0.99	36.29	35.7229	35.45	2	Carbamidomethyl (+57), Carbamidomethyl (+57)	746.021	2235.04	3	-0.001079	-0.4823	174	25.5192	0	2220200	3965: Scan 5626 [\\10.11.96.111\data\CSD3954_spc\CSD3974_protTryp_1.raw]	154
Trypsin	TRUE	TRUE	(K)cIGHGAYGVVcSAKDNLTGEKVAIK(K)	1	66.68	35.7287	62.04	2	Carbamidomethyl (+57), Carbamidomethyl (+57)	662.589	2646.33	4	-0.0006045	-0.2284	178	22.878	0	2337060	2260: Scan 4591 [\\10.11.96.111\data\CSD3954_spc\CSD3974_PS_Tryp_1.raw]	154
Trypsin	TRUE	TRUE	(K)cIGHGAYGVVcSAKDNLTGEKVAIK(K)	1	64.93	35.6585	55.1	2	Carbamidomethyl (+57), Carbamidomethyl (+57)	662.589	2646.33	4	0.0005555	0.2098	178	22.796	0	2724430	2985: Scan 4829 [\\10.11.96.111\data\CSD3954_spc\CSD3974_PS_Tryp_2.raw]	154
Trypsin	TRUE	TRUE	(K)cIGHGAYGVVcSAKDNLTGEKVAIK(K)	1	41.47	35.6561	36.33	2	Carbamidomethyl (+57), Carbamidomethyl (+57)	530.273	2646.33	5	0.0004695	0.1773	178	22.9195	0	5651110	2280: Scan 4608 [\\10.11.96.111\data\CSD3954_spc\CSD3974_PS_Tryp_1.raw]	154
Trypsin	TRUE	TRUE	(K)cIGHGAYGVVcSAKDNLTGEKVAIK(K)	1	55.43	35.7206	54.71	2	Carbamidomethyl (+57), Carbamidomethyl (+57)	662.588	2646.32	4	-0.001925	-0.727	178	27.5954	0	1822680	5078: Scan 6479 [\\10.11.96.111\data\CSD3954_spc\CSD3974_protTryp_1.raw]	154
Trypsin	TRUE	TRUE	(K)cIGHGAYGVVcSAKDNLTGEKVAIK(K)	0.99	34.19	35.7159	33.41	2	Carbamidomethyl (+57), Carbamidomethyl (+57)	530.272	2646.33	5	-0.0004305	-0.1626	178	27.6602	0	1926090	5118: Scan 6509 [\\10.11.96.111\data\CSD3954_spc\CSD3974_protTryp_1.raw]	154
Trypsin	TRUE	TRUE	(K)cIGHGAYGVVcSAKDNLTGEKVAIK(K)	0.99	33.31	35.7287	33.28	2	Carbamidomethyl (+57), Carbamidomethyl (+57)	530.272	2646.33	5	-0.0006305	-0.2382	178	27.1463	0	1184650	4837: Scan 6281 [\\10.11.96.111\data\CSD3954_spc\CSD3974_protTryp_1.raw]	154
Trypsin	TRUE	TRUE	(K)cIGHGAYGVVcSAKDNLTGEKVAIK(K)	0.98	27.21	35.6949	26.88	2	Carbamidomethyl (+57), Carbamidomethyl (+57)	530.273	2646.33	5	0.0007695	0.2907	178	24.1169	0	4431110	4821: Scan 5686 [\\10.11.96.111\data\CSD3954_spc\CSD3974_protTryp_2.raw]	154
Trypsin	TRUE	TRUE	(R)DLKPSNLLINEDcLLKIcDLGLAR(V)	1	54.77	33.4986	51.6	2	Carbamidomethyl (+57), Carbamidomethyl (+57)	696.625	2782.47	4	-0.0009645	-0.3465	298	32.7594	0	8779480	6228: Scan 8250 [\\10.11.96.111\data\CSD3954_spc\CSD3974_PS_Tryp_1.raw]	275
Trypsin	TRUE	TRUE	(R)DLKPSNLLINEDcLLKIcDLGLAR(V)	1	63.93	33.5946	60.68	2	Carbamidomethyl (+57), Carbamidomethyl (+57)	696.625	2782.47	4	-0.002605	-0.9357	298	32.7591	0	6969840	7394: Scan 8684 [\\10.11.96.111\data\CSD3954_spc\CSD3974_PS_Tryp_2.raw]	275
Trypsin	TRUE	TRUE	(R)DLKPSNLLINEDcLLKIcDLGLAR(V)	1	64.74	33.5908	64.74	2	Carbamidomethyl (+57), Carbamidomethyl (+57)	928.497	2782.47	3	-0.002389	-0.8581	298	32.8252	0	21706200	7423: Scan 8708 [\\10.11.96.111\data\CSD3954_spc\CSD3974_PS_Tryp_2.raw]	275
Trypsin	TRUE	TRUE	(R)DLKPSNLLINEDcLLKIcDLGLAR(V)	1	54.72	33.5946	54.72	2	Carbamidomethyl (+57), Carbamidomethyl (+57)	928.497	2782.47	3	-0.003109	-1.117	298	32.8155	0	26275400	6254: Sum of 2 scans. Range 8271 to 8295 (rt=32.8795) [\\10.11.96.111\data\CSD3954_spc\CSD3974_PS_Tryp_1.raw]	275
Trypsin	TRUE	TRUE	(R)DLKPSNLLINEDcLLKIcDLGLAR(V)	1	44.88	33.442	44.88	2	Carbamidomethyl (+57), Carbamidomethyl (+57)	928.498	2782.47	3	0.0004615	0.1658	298	32.9533	0	36951100	9985: Sum of 2 scans. Range 9533 to 9536 (rt=32.9582) [\\10.11.96.111\data\CSD3954_spc\CSD3974_protTryp_2.raw]	275
Trypsin	TRUE	TRUE	(K)HIHSANVLHRDLKPSNLLINEDcLLK(I)	0.99	16.81	32.4105	16.81	2	Carbamidomethyl (+57)	610.733	3048.63	5	-0.0009652	-0.3165	290	23.9948	0	6277970	3549: Scan 5325 [\\10.11.96.111\data\CSD3954_spc\CSD3974_PS_Tryp_2.raw]	265
Trypsin	TRUE	TRUE	(K)HIHSANVLHRDLKPSNLLINEDcLLK(I)	0.93	15.74	32.2063	15.74	2	Carbamidomethyl (+57)	610.734	3048.63	5	0.002085	0.6836	290	23.9759	0	4502880	2741: Scan 5027 [\\10.11.96.111\data\CSD3954_spc\CSD3974_PS_Tryp_1.raw]	265
Trypsin	TRUE	TRUE	(R)DLKPSNLLINEDcLLK(I)	1	86.03	33.8003	46.78	2	Carbamidomethyl (+57)	943.009	1884	2	0.0004328	0.2296	290	29.4646	0	9658450	4893: Scan 7044 [\\10.11.96.111\data\CSD3954_spc\CSD3974_PS_Tryp_1.raw]	275
Trypsin	TRUE	TRUE	(R)DLKPSNLLINEDcLLK(I)	1	70.58	33.8148	40.78	2	Carbamidomethyl (+57)	943.009	1884	2	-0.0005272	-0.2797	290	29.4376	0	8705650	5990: Scan 7453 [\\10.11.96.111\data\CSD3954_spc\CSD3974_PS_Tryp_2.raw]	275
Trypsin	TRUE	TRUE	(R)DLKPSNLLINEDcLLK(I)	1	76.31	33.8075	37.83	2	Carbamidomethyl (+57)	943.009	1884	2	-0.0002872	-0.1524	290	29.4754	0	13198700	7987: Scan 8043 [\\10.11.96.111\data\CSD3954_spc\CSD3974_protTryp_2.raw]	275
Trypsin	TRUE	TRUE	(R)DLKPSNLLINEDcLLK(I)	1	77.77	33.681	38.44	2	Carbamidomethyl (+57)	943.01	1884.01	2	0.003293	1.747	290	29.5123	0	6517800	6219: Scan 7316 [\\10.11.96.111\data\CSD3954_spc\CSD3974_protTryp_1.raw]	275
Trypsin	TRUE	TRUE	(R)DLKPSNLLINEDcLLK(I)	1	51.24	33.8075	34.58	2	Carbamidomethyl (+57)	629.008	1884	3	-0.0003532	-0.1874	290	30.0087	0	4460970	6479: Scan 7511 [\\10.11.96.111\data\CSD3954_spc\CSD3974_protTryp_1.raw]	275
Trypsin	TRUE	TRUE	(R)DLKPSNLLINEDcLLK(I)	1	49.37	33.8039	26.09	2	Carbamidomethyl (+57)	629.008	1884	3	6.676e-05	0.03541	290	29.5001	0	5885010	6210: Scan 7310 [\\10.11.96.111\data\CSD3954_spc\CSD3974_protTryp_1.raw]	275
Trypsin	TRUE	TRUE	(R)DLKPSNLLINEDcLLK(I)	1	39.73	33.8021	25.71	2	Carbamidomethyl (+57)	629.008	1884	3	3.676e-05	0.0195	290	29.4733	0	22935500	7986: Scan 8042 [\\10.11.96.111\data\CSD3954_spc\CSD3974_protTryp_2.raw]	275
Trypsin	TRUE	TRUE	(R)DLKPSNLLINEDcLLK(I)	1	42.29	33.6229	30.55	2	Carbamidomethyl (+57)	629.008	1884	3	-0.002423	-1.286	290	29.6447	0	14107600	6071: Scan 7531 [\\10.11.96.111\data\CSD3954_spc\CSD3974_PS_Tryp_2.raw]	275
Trypsin	TRUE	TRUE	(R)DLKPSNLLINEDcLLK(I)	0.99	43.37	33.8292	23.21	2	Carbamidomethyl (+57)	629.006	1884	3	-0.005273	-2.797	290	29.404	0	5072290	5974: Scan 7440 [\\10.11.96.111\data\CSD3954_spc\CSD3974_PS_Tryp_2.raw]	275
Trypsin	TRUE	TRUE	(K)IcDLGLAR(V)	0.99	48.02	32.5551	0	2	Carbamidomethyl (+57)	459.247	916.48	2	-0.0002472	-0.2695	298	21.8703	0	3435120	2499: Scan 4446 [\\10.11.96.111\data\CSD3954_spc\CSD3974_PS_Tryp_2.raw]	291
Trypsin	TRUE	TRUE	(K)IcDLGLAR(V)	0.99	46.51	32.5551	0	2	Carbamidomethyl (+57)	459.247	916.48	2	-0.0005472	-0.5965	298	22.0841	0	7671560	2217: Scan 4263 [\\10.11.96.111\data\CSD3954_spc\CSD3974_protTryp_1.raw]	291
Trypsin	TRUE	TRUE	(K)IcDLGLAR(V)	0.99	43.32	32.5551	0	2	Carbamidomethyl (+57)	459.247	916.48	2	3.276e-05	0.0357	298	21.8765	0	2782370	1820: Scan 4180 [\\10.11.96.111\data\CSD3954_spc\CSD3974_PS_Tryp_1.raw]	291
Trypsin	TRUE	TRUE	(K)IcDLGLAR(V)	0.99	42.49	32.5575	0	2	Carbamidomethyl (+57)	459.247	916.479	2	-0.001207	-1.316	298	21.929	0	10412900	3471: Scan 4713 [\\10.11.96.111\data\CSD3954_spc\CSD3974_protTryp_2.raw]	291
Trypsin	TRUE	TRUE	(K)IcDLGLAR(V)	0.99	36.2	32.5551	0	2	Carbamidomethyl (+57)	459.247	916.48	2	-0.0001472	-0.1605	298	22.3922	0	459357	2035: Scan 4384 [\\10.11.96.111\data\CSD3954_spc\CSD3974_PS_Tryp_1.raw]	291
Trypsin	TRUE	TRUE	(K)IcDLGLAR(V)	0.96	31.8	32.5575	0	2	Carbamidomethyl (+57)	459.247	916.479	2	-0.001127	-1.229	298	22.4388	0	1860210	3803: Scan 4943 [\\10.11.96.111\data\CSD3954_spc\CSD3974_protTryp_2.raw]	291
Trypsin	TRUE	TRUE	(K)IcDLGLARVEDATHQGFMTEYVATR(W)	1	57.81	36.2366	56.06	2	Carbamidomethyl (+57)	951.792	2852.35	3	-0.005773	-2.023	315	28.7714	0	4650480	4549: Scan 6773 [\\10.11.96.111\data\CSD3954_spc\CSD3974_PS_Tryp_1.raw]	291
Trypsin	TRUE	TRUE	(K)IcDLGLARVEDATHQGFMTEYVATR(W)	1	39.32	36.2644	38.76	2	Carbamidomethyl (+57)	714.096	2852.35	4	-0.004979	-1.745	315	28.7613	0	18122300	4543: Scan 6768 [\\10.11.96.111\data\CSD3954_spc\CSD3974_PS_Tryp_1.raw]	291
Trypsin	TRUE	TRUE	(K)IcDLGLARVEDATHQGFMTEYVATR(W)	1	32.72	36.2583	32.72	2	Carbamidomethyl (+57)	714.097	2852.36	4	-0.0008592	-0.3011	315	28.6972	0	5877860	5594: Scan 7154 [\\10.11.96.111\data\CSD3954_spc\CSD3974_PS_Tryp_2.raw]	291
Trypsin	TRUE	TRUE	(K)IcDLGLARVEDATHQGFMTEYVATR(W)	0.93	22.98	36.2346	20.34	2	Carbamidomethyl (+57)	714.097	2852.36	4	-0.001459	-0.5114	315	28.9	0	5982220	7637: Scan 7795 [\\10.11.96.111\data\CSD3954_spc\CSD3974_protTryp_2.raw]	291
Trypsin	TRUE	TRUE	(K)AIDIWSVGcIFAELLGR(K)	1	97.91	34.1697	90.76	2	Carbamidomethyl (+57)	640.673	1919	3	-0.0006232	-0.3246	348	43.9413	0	1818050	14100: Scan 13109 [\\10.11.96.111\data\CSD3954_spc\CSD3974_protTryp_1.raw]	332
Trypsin	TRUE	TRUE	(K)AIDIWSVGcIFAELLGR(K)	1	97.18	34.138	87.67	2	Carbamidomethyl (+57)	640.674	1919	3	0.002557	1.332	348	43.9721	0	1204980	13251: Scan 12916 [\\10.11.96.111\data\CSD3954_spc\CSD3974_PS_Tryp_2.raw]	332
Trypsin	TRUE	TRUE	(K)AIDIWSVGcIFAELLGR(K)	1	99.34	34.0739	87.71	2	Carbamidomethyl (+57)	960.506	1919	2	-0.0001672	-0.08711	348	43.9608	0	5630500	14109: Scan 13117 [\\10.11.96.111\data\CSD3954_spc\CSD3974_protTryp_1.raw]	332
Trypsin	TRUE	TRUE	(K)AIDIWSVGcIFAELLGR(K)	1	79.48	34.0466	71.92	2	Carbamidomethyl (+57)	640.673	1919	3	0.0008168	0.4254	348	43.9875	0	1105050	12108: Scan 12463 [\\10.11.96.111\data\CSD3954_spc\CSD3974_PS_Tryp_1.raw]	332
Trypsin	TRUE	TRUE	(R)KPLFQGKDYIHQITLIIETIGSPSEEDIcNIANEQAR(Q)	1	37.41	34.5454	33.29	2	Carbamidomethyl (+57)	849.037	4240.15	5	-0.001315	-0.3101	385	35.997	0	5554230	8993: Scan 9881 [\\10.11.96.111\data\CSD3954_spc\CSD3974_PS_Tryp_2.raw]	349
Trypsin	TRUE	TRUE	(R)KPLFQGKDYIHQITLIIETIGSPSEEDIcNIANEQAR(Q)	0.96	21.59	34.5667	21.59	2	Carbamidomethyl (+57)	1061.04	4240.15	4	-0.002339	-0.5516	385	35.991	0	7570820	8989: Scan 9878 [\\10.11.96.111\data\CSD3954_spc\CSD3974_PS_Tryp_2.raw]	349
Trypsin	TRUE	TRUE	(K)DYIHQITLIIETIGSPSEEDIcNIANEQAR(Q)	1	73.77	36.0606	71.17	2	Carbamidomethyl (+57)	861.427	3441.68	4	0.004141	1.203	385	39.6701	0	3772640	11652: Scan 11370 [\\10.11.96.111\data\CSD3954_spc\CSD3974_protTryp_1.raw]	356
Trypsin	TRUE	TRUE	(R)MLYFDPSKRLTVEEALAHPYFQSLHDPSDEPIcLHK(F)	0.98	18.59	35.7576	18.59	2	Carbamidomethyl (+57)	857.624	4283.08	5	-0.001015	-0.237	452	29.3993	0	26826300	5971: Scan 7437 [\\10.11.96.111\data\CSD3954_spc\CSD3974_PS_Tryp_2.raw]	417
Trypsin	TRUE	TRUE	(K)RLTVEEALAHPYFQSLHDPSDEPIcLHK(F)	1	33.51	35.9737	33.51	2	Carbamidomethyl (+57)	826.411	3301.61	4	-0.004439	-1.344	452	26.6832	0	10671200	3713: Scan 5999 [\\10.11.96.111\data\CSD3954_spc\CSD3974_PS_Tryp_1.raw]	425
Trypsin	TRUE	TRUE	(K)RLTVEEALAHPYFQSLHDPSDEPIcLHK(F)	1	23.58	35.9505	23.58	2	Carbamidomethyl (+57)	661.331	3301.62	5	-0.0005652	-0.1711	452	26.6264	0	26517200	4606: Scan 6326 [\\10.11.96.111\data\CSD3954_spc\CSD3974_PS_Tryp_2.raw]	425
Trypsin	TRUE	TRUE	(K)RLTVEEALAHPYFQSLHDPSDEPIcLHK(F)	0.98	27.99	35.934	27.99	2	Carbamidomethyl (+57)	661.331	3301.62	5	0.0003348	0.1014	452	26.9381	0	18416900	6487: Scan 6932 [\\10.11.96.111\data\CSD3954_spc\CSD3974_protTryp_2.raw]	425
Trypsin	TRUE	TRUE	(K)RLTVEEALAHPYFQSLHDPSDEPIcLHK(F)	0.96	31.85	35.9184	31.72	2	Carbamidomethyl (+57)	661.331	3301.62	5	0.0008348	0.2528	452	29.0781	0	37706400	5957: Scan 7131 [\\10.11.96.111\data\CSD3954_spc\CSD3974_protTryp_1.raw]	425
Trypsin	TRUE	TRUE	(K)RLTVEEALAHPYFQSLHDPSDEPIcLHK(F)	0.95	26.04	35.9384	22.19	2	Carbamidomethyl (+57)	826.412	3301.62	4	-0.001119	-0.3389	452	29.064	0	7021240	5951: Scan 7125 [\\10.11.96.111\data\CSD3954_spc\CSD3974_protTryp_1.raw]	425
Trypsin	TRUE	TRUE	(K)RLTVEEALAHPYFQSLHDPSDEPIcLHK(F)	0.94	23.29	35.9384	23.06	2	Carbamidomethyl (+57)	661.331	3301.62	5	-0.001265	-0.3831	452	26.6209	0	14384900	3679: Scan 5974 [\\10.11.96.111\data\CSD3954_spc\CSD3974_PS_Tryp_1.raw]	425
Trypsin	TRUE	TRUE	(R)LTVEEALAHPYFQSLHDPSDEPIcLHK(F)	1	59.21	36.4217	58.36	2	Carbamidomethyl (+57)	1049.51	3145.52	3	-0.003163	-1.005	452	28.304	0	2142320	5403: Scan 6993 [\\10.11.96.111\data\CSD3954_spc\CSD3974_PS_Tryp_2.raw]	426
Trypsin	TRUE	TRUE	(R)LTVEEALAHPYFQSLHDPSDEPIcLHK(F)	1	44.95	36.4217	42.88	2	Carbamidomethyl (+57)	1049.51	3145.52	3	-0.0007632	-0.2426	452	28.3833	0	9132240	7338: Scan 7566 [\\10.11.96.111\data\CSD3954_spc\CSD3974_protTryp_2.raw]	426
Trypsin	TRUE	TRUE	(R)LTVEEALAHPYFQSLHDPSDEPIcLHK(F)	0.97	28.25	36.4008	28.25	2	Carbamidomethyl (+57)	787.387	3145.52	4	-0.0004992	-0.1587	452	28.9151	0	8520520	5870: Scan 7058 [\\10.11.96.111\data\CSD3954_spc\CSD3974_protTryp_1.raw]	426
Trypsin	TRUE	TRUE	(R)LTVEEALAHPYFQSLHDPSDEPIcLHK(F)	0.95	24.02	36.4048	19.86	2	Carbamidomethyl (+57)	630.111	3145.52	5	0.0005348	0.17	452	28.2468	0	4318940	4311: Scan 6568 [\\10.11.96.111\data\CSD3954_spc\CSD3974_PS_Tryp_1.raw]	426
Trypsin	TRUE	TRUE	(R)LTVEEALAHPYFQSLHDPSDEPIcLHK(F)	0.92	21.61	36.4118	21.61	2	Carbamidomethyl (+57)	787.387	3145.52	4	-0.0008992	-0.2858	452	28.2776	0	6493080	4322: Scan 6579 [\\10.11.96.111\data\CSD3954_spc\CSD3974_PS_Tryp_1.raw]	426
Trypsin	TRUE	TRUE	(R)LTVEEALAHPYFQSLHDPSDEPIcLHK(F)	0.54	15.88	36.4157	12.35	2	Carbamidomethyl (+57)	630.111	3145.52	5	-0.0008152	-0.2591	452	28.9657	0	91852000	5897: Scan 7080 [\\10.11.96.111\data\CSD3954_spc\CSD3974_protTryp_1.raw]	426
Trypsin	TRUE	TRUE	(K)AFDNLkDTKR(T)	0.93	22.47	32.8488	15.99	2	Acetyl (+42)	417.223	1248.65	3	-0.0002547	-0.2038	192	20.4904	0	585018	1469: Scan 3622 [\\10.11.96.111\data\CSD3954_spc\CSD3974_protTryp_1.raw]	183
Trypsin	TRUE	TRUE	(K)DNLTGEKVAIK(K)	1	62.38	33.3526	41.17	2		594.335	1186.66	2	-0.0003419	-0.2879	178	18.8697	0	730140	636: Scan 3018 [\\10.11.96.111\data\CSD3954_spc\CSD3974_PS_Tryp_1.raw]	168
Trypsin	TRUE	TRUE	(K)DNLTGEKVAIK(K)	0.99	36.96	33.3546	18.18	2		594.335	1186.66	2	-0.0006019	-0.5068	178	19.76	0	307918	1095: Scan 3330 [\\10.11.96.111\data\CSD3954_spc\CSD3974_protTryp_1.raw]	168
Trypsin	TRUE	TRUE	(K)DNLTGEKVAIK(K)	0.97	32.15	33.3546	16.35	2		594.335	1186.66	2	-0.0008419	-0.7089	178	20.2885	0	130062	1367: Scan 3540 [\\10.11.96.111\data\CSD3954_spc\CSD3974_protTryp_1.raw]	168
Trypsin	TRUE	TRUE	(K)DNLTGEKVAIKK(I)	1	67.62	31.8384	44.8	2		658.383	1314.75	2	-0.0006219	-0.4727	179	16.8378	0	637629	660: Scan 2508 [\\10.11.96.111\data\CSD3954_spc\CSD3974_protTryp_2.raw]	168
Trypsin	TRUE	TRUE	(K)DNLTGEKVAIKK(I)	1	52.07	31.8384	32.96	2		439.257	1314.75	3	-0.0002379	-0.1808	179	18.033	0	584608	333: Scan 2703 [\\10.11.96.111\data\CSD3954_spc\CSD3974_PS_Tryp_1.raw]	168
Trypsin	TRUE	TRUE	(K)DNLTGEKVAIKK(I)	1	52.65	31.8384	27.2	2		439.257	1314.75	3	-0.0002079	-0.158	179	16.8661	0	46738900	677: Scan 2520 [\\10.11.96.111\data\CSD3954_spc\CSD3974_protTryp_2.raw]	168
Trypsin	TRUE	TRUE	(K)DNLTGEKVAIKK(I)	1	46.74	31.8299	24.93	2		439.258	1314.75	3	-5.794e-05	-0.04404	179	17.2909	0	8669290	372: Scan 2576 [\\10.11.96.111\data\CSD3954_spc\CSD3974_PS_Tryp_2.raw]	168
Trypsin	TRUE	TRUE	(K)DNLTGEKVAIKK(I)	1	47.28	31.8384	25.8	2		439.257	1314.75	3	-0.0002379	-0.1808	179	20.9423	0	5484200	1662: Scan 3801 [\\10.11.96.111\data\CSD3954_spc\CSD3974_protTryp_1.raw]	168
Trypsin	TRUE	TRUE	(K)DNLTGEKVAIKK(I)	1	44.34	31.8299	28.14	2		439.258	1314.75	3	0.0005721	0.4348	179	17.7309	0	13191000	232: Scan 2596 [\\10.11.96.111\data\CSD3954_spc\CSD3974_PS_Tryp_1.raw]	168
Trypsin	TRUE	TRUE	(K)DNLTGEKVAIKK(I)	1	38.47	31.8384	24.34	2		439.257	1314.75	3	-0.0005079	-0.386	179	20.4197	0	3107570	1436: Scan 3593 [\\10.11.96.111\data\CSD3954_spc\CSD3974_protTryp_1.raw]	168
Trypsin	TRUE	TRUE	(K)DNLTGEKVAIKK(I)	1	32.32	31.8299	18.97	2		439.258	1314.75	3	2.058e-06	0.001564	179	17.5158	0	217688	468: Scan 2663 [\\10.11.96.111\data\CSD3954_spc\CSD3974_PS_Tryp_2.raw]	168
Trypsin	TRUE	TRUE	(K)DNLTGEKVAIKK(I)	0.99	31.23	31.8299	18.67	2		439.258	1314.75	3	-0.0001479	-0.1124	179	17.0921	0	2005360	798: Sum of 2 scans. Range 2613 to 2654 (rt=17.1901) [\\10.11.96.111\data\CSD3954_spc\CSD3974_protTryp_2.raw]	168
Trypsin	TRUE	TRUE	(K)DNLTGEKVAIKK(I)	0.99	36.08	31.8299	14.57	2		658.383	1314.75	2	0.0002581	0.1961	179	20.9445	0	542195	1663: Scan 3802 [\\10.11.96.111\data\CSD3954_spc\CSD3974_protTryp_1.raw]	168
Trypsin	TRUE	TRUE	(K)DNLTGEKVAIKK(I)	0.99	39.5	31.8099	14.56	2		658.383	1314.75	2	0.001198	0.9105	179	20.4366	0	322405	1444: Scan 3601 [\\10.11.96.111\data\CSD3954_spc\CSD3974_protTryp_1.raw]	168
Trypsin	TRUE	TRUE	(K)ISKAFDNLKDTK(R)	1	49.4	33.5411	38.83	2		460.589	1378.75	3	-0.0007279	-0.5276	191	18.6371	0	324445	555: Scan 2928 [\\10.11.96.111\data\CSD3954_spc\CSD3974_PS_Tryp_1.raw]	180
Trypsin	TRUE	TRUE	(K)ISKAFDNLKDTK(R)	1	57.74	32.8103	50.12	2		690.38	1378.74	2	-0.001262	-0.9146	191	20.9207	0	282984	1646: Scan 3792 [\\10.11.96.111\data\CSD3954_spc\CSD3974_protTryp_1.raw]	180
Trypsin	TRUE	TRUE	(K)ISKAFDNLKDTK(R)	1	41.27	33.5411	33.72	2		460.589	1378.75	3	-0.0004879	-0.3536	191	19.1573	0	516789	727: Scan 3120 [\\10.11.96.111\data\CSD3954_spc\CSD3974_PS_Tryp_1.raw]	180
Trypsin	TRUE	TRUE	(K)ISKAFDNLKDTK(R)	1	40.28	32.8103	30.57	2		460.589	1378.74	3	-0.001328	-0.9624	191	17.9289	0	341781	663: Scan 2821 [\\10.11.96.111\data\CSD3954_spc\CSD3974_PS_Tryp_2.raw]	180
Trypsin	TRUE	TRUE	(K)ISKAFDNLKDTK(R)	0.99	32.93	33.44	25.82	2		460.589	1378.75	3	-0.0001879	-0.1362	191	17.6638	0	1372870	1098: Scan 2841 [\\10.11.96.111\data\CSD3954_spc\CSD3974_protTryp_2.raw]	180
Trypsin	TRUE	TRUE	(K)ISKAFDNLKDTK(R)	0.99	36.82	33.4203	27.31	2		690.38	1378.75	2	0.0004381	0.3175	191	17.8142	0	250291	1180: Scan 2904 [\\10.11.96.111\data\CSD3954_spc\CSD3974_protTryp_2.raw]	180
Trypsin	TRUE	TRUE	(K)ISKAFDNLKDTK(R)	0.98	30.82	33.5889	21.82	2		460.589	1378.74	3	-0.0008779	-0.6363	191	18.1818	0	829500	1361: Scan 3052 [\\10.11.96.111\data\CSD3954_spc\CSD3974_protTryp_2.raw]	180
Trypsin	TRUE	TRUE	(K)ISKAFDNLKDTK(R)	0.32	17.43	32.8735	7.42	2		690.382	1378.75	2	0.002878	2.086	191	18.6435	0	37029	558: Scan 2931 [\\10.11.96.111\data\CSD3954_spc\CSD3974_PS_Tryp_1.raw]	180
Trypsin	TRUE	TRUE	(K)AFDNLKDTK(R)	1	47.15	30.3981	43.34	2		351.185	1050.53	3	-0.0003979	-0.3784	191	18.5154	0	2945600	558: Scan 2852 [\\10.11.96.111\data\CSD3954_spc\CSD3974_protTryp_1.raw]	183
Trypsin	TRUE	TRUE	(K)AFDNLKDTK(R)	1	43.94	30.3583	41.12	2		351.185	1050.53	3	-7.942e-06	-0.007553	191	16.9642	0	6167730	735: Scan 2561 [\\10.11.96.111\data\CSD3954_spc\CSD3974_protTryp_2.raw]	183
Trypsin	TRUE	TRUE	(K)AFDNLKDTK(R)	1	36.99	30.3981	31.79	2		351.185	1050.53	3	-0.0004579	-0.4355	191	17.9968	0	194391	410: Scan 2675 [\\10.11.96.111\data\CSD3954_spc\CSD3974_protTryp_1.raw]	183
Trypsin	TRUE	TRUE	(K)AFDNLKDTK(R)	0.93	22.67	30.3941	22.67	2		526.275	1050.53	2	5.806e-05	0.05521	191	17.0094	0	4490000	756: Scan 2578 [\\10.11.96.111\data\CSD3954_spc\CSD3974_protTryp_2.raw]	183
Trypsin	TRUE	TRUE	(K)AFDNLKDTK(R)	0.68	23.86	32.2737	23.76	2		526.276	1050.54	2	0.002218	2.109	191	18.0297	0	180187	416: Scan 2686 [\\10.11.96.111\data\CSD3954_spc\CSD3974_protTryp_1.raw]	183
Trypsin	TRUE	TRUE	(K)AFDNLKDTKR(T)	1	42.94	32.9092	36.83	2		604.325	1206.64	2	0.0003381	0.2799	192	19.957	0	437279	1213: Scan 3411 [\\10.11.96.111\data\CSD3954_spc\CSD3974_protTryp_1.raw]	183
Trypsin	TRUE	TRUE	(K)AFDNLKDTKR(T)	1	36.65	32.9203	32.31	2		403.219	1206.64	3	-0.0002779	-0.2302	192	16.4354	0	1499750	473: Scan 2339 [\\10.11.96.111\data\CSD3954_spc\CSD3974_protTryp_2.raw]	183
Trypsin	TRUE	TRUE	(K)AFDNLKDTKR(T)	0.91	29.58	32.7967	22.19	2		604.324	1206.63	2	-0.002342	-1.939	192	16.4419	0	97794	477: Scan 2342 [\\10.11.96.111\data\CSD3954_spc\CSD3974_protTryp_2.raw]	183
Trypsin	TRUE	TRUE	(K)AFDNLKDTKR(T)	0.72	17.94	32.8668	10.57	2		403.219	1206.63	3	-0.001208	-1	192	19.9981	0	3712540	1233: Scan 3428 [\\10.11.96.111\data\CSD3954_spc\CSD3974_protTryp_1.raw]	183
Trypsin	TRUE	TRUE	(K)RTLREIHLLR(H)	1	30.86	25	18.1	2		436.274	1305.8	3	1.206e-05	0.009227	201	20.9315	0	728052	2059: Scan 4060 [\\10.11.96.111\data\CSD3954_spc\CSD3974_PS_Tryp_2.raw]	192
Trypsin	TRUE	TRUE	(K)RTLREIHLLR(H)	0.97	22.43	25.1983	20.17	2		436.274	1305.8	3	0.0007921	0.6061	201	21.8483	0	163967	1811: Scan 4170 [\\10.11.96.111\data\CSD3954_spc\CSD3974_PS_Tryp_1.raw]	192
Trypsin	TRUE	TRUE	(K)RTLREIHLLR(H)	0.95	17.22	25	13.05	2		436.274	1305.8	3	-0.0009479	-0.7254	201	22.3587	0	2154940	2020: Scan 4369 [\\10.11.96.111\data\CSD3954_spc\CSD3974_PS_Tryp_1.raw]	192
Trypsin	TRUE	TRUE	(K)RTLREIHLLR(H)	0.94	22.48	25.1983	15.39	2		436.274	1305.8	3	0.001302	0.9964	201	22.2771	0	667515	3700: Scan 4875 [\\10.11.96.111\data\CSD3954_spc\CSD3974_protTryp_2.raw]	192
Trypsin	TRUE	TRUE	(R)TLREIHLLR(H)	1	34.89	26.8842	15.06	2		384.239	1149.7	3	-0.002658	-2.31	201	22.4302	0	25038100	2050: Scan 4399 [\\10.11.96.111\data\CSD3954_spc\CSD3974_PS_Tryp_1.raw]	193
Trypsin	TRUE	TRUE	(R)TLREIHLLR(H)	1	30.2	26.9197	1.88	2		384.24	1149.7	3	-0.0004079	-0.3545	201	26.2175	0	4658870	4294: Scan 5895 [\\10.11.96.111\data\CSD3954_spc\CSD3974_protTryp_1.raw]	193
Trypsin	TRUE	TRUE	(R)TLREIHLLR(H)	0.99	30.74	26.9108	3.47	2		575.856	1149.7	2	-0.0004419	-0.3841	201	22.4959	0	594435	2083: Scan 4428 [\\10.11.96.111\data\CSD3954_spc\CSD3974_PS_Tryp_1.raw]	193
Trypsin	TRUE	TRUE	(R)TLREIHLLR(H)	0.99	27.58	26.9197	3.27	2		575.856	1149.7	2	-0.0002819	-0.245	201	26.3408	0	432436	4367: Scan 5947 [\\10.11.96.111\data\CSD3954_spc\CSD3974_protTryp_1.raw]	193
Trypsin	TRUE	TRUE	(R)TLREIHLLR(H)	0.99	26.4	26.8842	5.73	2		384.24	1149.7	3	-0.001068	-0.9281	201	22.1599	0	2096360	2628: Scan 4568 [\\10.11.96.111\data\CSD3954_spc\CSD3974_PS_Tryp_2.raw]	193
Trypsin	TRUE	TRUE	(R)TLREIHLLR(H)	0.99	24.6	26.9197	0	2		384.24	1149.7	3	-0.0002879	-0.2502	201	25.7047	0	2805880	4041: Scan 5695 [\\10.11.96.111\data\CSD3954_spc\CSD3974_protTryp_1.raw]	193
Trypsin	TRUE	TRUE	(R)TLREIHLLR(H)	0.99	25.8	26.8842	4.66	2		575.856	1149.7	2	-0.0006419	-0.5579	201	21.9804	0	703037	1857: Scan 4220 [\\10.11.96.111\data\CSD3954_spc\CSD3974_PS_Tryp_1.raw]	193
Trypsin	TRUE	TRUE	(R)TLREIHLLR(H)	0.98	26.54	25.302	0	2		384.24	1149.7	3	0.0004621	0.4015	201	26.7265	0	2108460	4555: Scan 6092 [\\10.11.96.111\data\CSD3954_spc\CSD3974_protTryp_1.raw]	193
Trypsin	TRUE	TRUE	(R)TLREIHLLR(H)	0.97	25.05	25.302	6.01	2		575.857	1149.7	2	0.0006581	0.5719	201	25.2357	0	449150	3821: Scan 5512 [\\10.11.96.111\data\CSD3954_spc\CSD3974_protTryp_1.raw]	193
Trypsin	TRUE	TRUE	(R)TLREIHLLR(H)	0.97	20.97	26.9197	3.34	2		384.24	1149.7	3	-0.0001679	-0.1459	201	25.1946	0	4090820	3796: Scan 5495 [\\10.11.96.111\data\CSD3954_spc\CSD3974_protTryp_1.raw]	193
Trypsin	TRUE	TRUE	(R)TLREIHLLR(H)	0.97	22.56	26.8842	0	2		384.24	1149.7	3	-0.001188	-1.032	201	21.9242	0	882020	1840: Scan 4199 [\\10.11.96.111\data\CSD3954_spc\CSD3974_PS_Tryp_1.raw]	193
Trypsin	TRUE	TRUE	(R)TLREIHLLR(H)	0.96	24.95	26.8842	2.47	2		384.24	1149.7	3	-0.001848	-1.606	201	21.6293	0	37941600	2395: Scan 4345 [\\10.11.96.111\data\CSD3954_spc\CSD3974_PS_Tryp_2.raw]	193
Trypsin	TRUE	TRUE	(R)TLREIHLLR(H)	0.91	19.99	25.302	0	2		384.24	1149.7	3	0.0007021	0.6101	201	27.2356	0	333657	4881: Scan 6320 [\\10.11.96.111\data\CSD3954_spc\CSD3974_protTryp_1.raw]	193
Trypsin	TRUE	TRUE	(R)TLREIHLLR(H)	0.76	17.57	26.8842	5.11	2		384.239	1149.7	3	-0.001968	-1.71	201	21.9278	0	39678300	3470: Scan 4712 [\\10.11.96.111\data\CSD3954_spc\CSD3974_protTryp_2.raw]	193
Trypsin	TRUE	TRUE	(R)TLREIHLLR(H)	0.63	10.31	26.8842	3.76	2		575.856	1149.7	2	-0.0006819	-0.5926	201	21.2446	0	2008210	2215: Scan 4184 [\\10.11.96.111\data\CSD3954_spc\CSD3974_PS_Tryp_2.raw]	193
Trypsin	TRUE	TRUE	(R)TLREIHLLR(H)	0.24	1.76	26.9197	0	2		384.24	1149.7	3	-0.0004079	-0.3545	201	27.7822	0	348125	5190: Scan 6565 [\\10.11.96.111\data\CSD3954_spc\CSD3974_protTryp_1.raw]	193
Trypsin	TRUE	TRUE	(R)EIHLLR(H)	0.5	27.8	25	0	2		390.74	779.465	2	-0.0002419	-0.31	201	19.5235	0	4883600	1425: Scan 3482 [\\10.11.96.111\data\CSD3954_spc\CSD3974_PS_Tryp_2.raw]	196
Trypsin	TRUE	TRUE	(R)EIHLLR(H)	0.5	27.55	25	0	2		390.74	779.465	2	-0.0003219	-0.4125	201	19.9138	0	682676	1043: Scan 3414 [\\10.11.96.111\data\CSD3954_spc\CSD3974_PS_Tryp_1.raw]	196
Trypsin	TRUE	TRUE	(R)EIHLLR(H)	0.5	27.34	25	0	2		390.74	779.466	2	0.0002981	0.3819	201	19.5903	0	1797910	2151: Scan 3670 [\\10.11.96.111\data\CSD3954_spc\CSD3974_protTryp_2.raw]	196
Trypsin	TRUE	TRUE	(R)EIHLLR(H)	0.5	23.42	25	0	2		390.74	779.465	2	-0.0001019	-0.1306	201	20.9978	0	1505520	1688: Scan 3825 [\\10.11.96.111\data\CSD3954_spc\CSD3974_protTryp_1.raw]	196
Trypsin	TRUE	TRUE	(R)EIHLLR(H)	0.24	4.38	25	0	2		390.74	779.465	2	-0.0008619	-1.104	201	21.7835	0	422683	2063: Scan 4137 [\\10.11.96.111\data\CSD3954_spc\CSD3974_protTryp_1.raw]	196
Trypsin	TRUE	TRUE	(R)HFKHENLISIK(D)	1	57.47	32.5164	44.28	2		683.385	1364.75	2	-0.002122	-1.554	212	22.436	0	512455	2053: Scan 4402 [\\10.11.96.111\data\CSD3954_spc\CSD3974_PS_Tryp_1.raw]	202
Trypsin	TRUE	TRUE	(R)HFKHENLISIK(D)	0.99	30.32	32.1112	17.65	2		455.926	1364.76	3	-0.0002179	-0.1596	212	28.9354	0	2516250	5882: Scan 7067 [\\10.11.96.111\data\CSD3954_spc\CSD3974_protTryp_1.raw]	202
Trypsin	TRUE	TRUE	(R)HFKHENLISIK(D)	0.97	24.49	32.1112	16.26	2		455.926	1364.76	3	-0.0004879	-0.3573	212	21.7506	0	631145	2455: Scan 4398 [\\10.11.96.111\data\CSD3954_spc\CSD3974_PS_Tryp_2.raw]	202
Trypsin	TRUE	TRUE	(R)HFKHENLISIK(D)	0.9	20.05	32.1059	7.54	2		455.926	1364.76	3	-0.0005779	-0.4232	212	22.2828	0	544904	1982: Scan 4339 [\\10.11.96.111\data\CSD3954_spc\CSD3974_PS_Tryp_1.raw]	202
Trypsin	TRUE	TRUE	(R)HFKHENLISIK(D)	0.33	7.12	31.0958	7.12	2		455.926	1364.76	3	5.206e-05	0.03812	212	21.1674	0	575965	2183: Scan 4152 [\\10.11.96.111\data\CSD3954_spc\CSD3974_PS_Tryp_2.raw]	202
Trypsin	TRUE	TRUE	(R)HFKHENLISIKDILKPNSK(E)	1	54.48	30.141	43.24	2		453.061	2260.27	5	-0.0026	-1.15	220	23.0976	0	4621460	3130: Scan 4953 [\\10.11.96.111\data\CSD3954_spc\CSD3974_PS_Tryp_2.raw]	202
Trypsin	TRUE	TRUE	(R)HFKHENLISIKDILKPNSK(E)	1	102.02	29.9607	96.39	2		1131.14	2260.27	2	0.002378	1.052	220	23.3413	0	807926	2482: Scan 4784 [\\10.11.96.111\data\CSD3954_spc\CSD3974_PS_Tryp_1.raw]	202
Trypsin	TRUE	TRUE	(R)HFKHENLISIKDILKPNSK(E)	1	55.2	29.8677	47.49	2		566.075	2260.27	4	0.0004661	0.2061	220	23.2243	0	9461950	2435: Scan 4738 [\\10.11.96.111\data\CSD3954_spc\CSD3974_PS_Tryp_1.raw]	202
Trypsin	TRUE	TRUE	(R)HFKHENLISIKDILKPNSK(E)	1	48.41	29.9167	48.41	2		453.061	2260.27	5	0.001	0.4423	220	23.1858	0	1828170	2414: Scan 4720 [\\10.11.96.111\data\CSD3954_spc\CSD3974_PS_Tryp_1.raw]	202
Trypsin	TRUE	TRUE	(R)HFKHENLISIKDILKPNSK(E)	1	55.25	30.0689	51.55	2		566.074	2260.27	4	-0.0004539	-0.2007	220	23.1326	0	11585300	3150: Scan 4969 [\\10.11.96.111\data\CSD3954_spc\CSD3974_PS_Tryp_2.raw]	202
Trypsin	TRUE	TRUE	(R)HFKHENLISIKDILKPNSK(E)	1	55.35	30.2078	55.35	2		754.429	2260.27	3	-0.002888	-1.277	220	23.237	0	2407580	2440: Scan 4744 [\\10.11.96.111\data\CSD3954_spc\CSD3974_PS_Tryp_1.raw]	202
Trypsin	TRUE	TRUE	(R)HFKHENLISIKDILKPNSK(E)	1	49.84	30.1536	36.21	2		453.061	2260.27	5	-0.0014	-0.6191	220	32.3753	0	1441120	7847: Scan 8527 [\\10.11.96.111\data\CSD3954_spc\CSD3974_protTryp_1.raw]	202
Trypsin	TRUE	TRUE	(R)HFKHENLISIKDILKPNSK(E)	1	42.41	29.8227	42.41	2		754.431	2260.27	3	0.001792	0.7925	220	23.1553	0	1781350	3161: Scan 4980 [\\10.11.96.111\data\CSD3954_spc\CSD3974_PS_Tryp_2.raw]	202
Trypsin	TRUE	TRUE	(R)HFKHENLISIKDILKPNSK(E)	1	27.22	29.8543	26.28	2		453.061	2260.27	5	5.82e-08	2.574e-05	220	23.699	0	1901050	2665: Scan 4936 [\\10.11.96.111\data\CSD3954_spc\CSD3974_PS_Tryp_1.raw]	202
Trypsin	TRUE	TRUE	(K)HENLISIK(D)	0.91	19.51	30.1199	11.29	2		477.274	952.534	2	-0.0004019	-0.4215	212	19.7692	0	85329	989: Scan 3358 [\\10.11.96.111\data\CSD3954_spc\CSD3974_PS_Tryp_1.raw]	205
Trypsin	TRUE	TRUE	(R)GLKHIHSANVLHR(D)	1	51.74	31.0857	39.31	2		371.217	1480.84	4	-0.0001139	-0.07689	274	21.3966	0	2592410	1630: Scan 3985 [\\10.11.96.111\data\CSD3954_spc\CSD3974_PS_Tryp_1.raw]	262
Trypsin	TRUE	TRUE	(R)GLKHIHSANVLHR(D)	1	66.22	31.089	50.74	2		371.217	1480.84	4	0.0002861	0.193	274	19.0748	0	4149340	1835: Scan 3433 [\\10.11.96.111\data\CSD3954_spc\CSD3974_protTryp_2.raw]	262
Trypsin	TRUE	TRUE	(R)GLKHIHSANVLHR(D)	1	49.63	31.1394	36.51	2		371.217	1480.84	4	-0.0004739	-0.3198	274	20.3814	0	2854700	1222: Scan 3598 [\\10.11.96.111\data\CSD3954_spc\CSD3974_PS_Tryp_1.raw]	262
Trypsin	TRUE	TRUE	(R)GLKHIHSANVLHR(D)	1	47.92	31.1494	40.25	2		371.216	1480.84	4	-0.0008739	-0.5898	274	20.8927	0	8633340	1431: Scan 3797 [\\10.11.96.111\data\CSD3954_spc\CSD3974_PS_Tryp_1.raw]	262
Trypsin	TRUE	TRUE	(R)GLKHIHSANVLHR(D)	1	46.3	31.089	39.46	2		371.217	1480.84	4	-3.394e-05	-0.02291	274	18.7977	0	2703380	1082: Scan 3170 [\\10.11.96.111\data\CSD3954_spc\CSD3974_PS_Tryp_2.raw]	262
Trypsin	TRUE	TRUE	(R)GLKHIHSANVLHR(D)	1	38.73	31.0857	27.53	2		371.217	1480.84	4	-0.0001939	-0.1309	274	21.9199	0	1317040	1838: Scan 4197 [\\10.11.96.111\data\CSD3954_spc\CSD3974_PS_Tryp_1.raw]	262
Trypsin	TRUE	TRUE	(R)GLKHIHSANVLHR(D)	1	49.61	31.089	45.41	2		371.217	1480.84	4	0.0005261	0.355	274	19.7224	0	2052840	2216: Scan 3725 [\\10.11.96.111\data\CSD3954_spc\CSD3974_protTryp_2.raw]	262
Trypsin	TRUE	TRUE	(R)GLKHIHSANVLHR(D)	1	50.56	31.1093	44.1	2		494.62	1480.84	3	-0.0003279	-0.2213	274	21.0247	0	970996	1489: Scan 3848 [\\10.11.96.111\data\CSD3954_spc\CSD3974_PS_Tryp_1.raw]	262
Trypsin	TRUE	TRUE	(R)GLKHIHSANVLHR(D)	1	47.35	31.089	43.36	2		494.62	1480.84	3	6.206e-05	0.04188	274	18.8259	0	1554500	1097: Sum of 2 scans. Range 3184 to 3220 (rt=18.9123) [\\10.11.96.111\data\CSD3954_spc\CSD3974_PS_Tryp_2.raw]	262
Trypsin	TRUE	TRUE	(R)GLKHIHSANVLHR(D)	1	47.24	31.1528	40.53	2		494.62	1480.84	3	-0.0006279	-0.4238	274	20.5031	0	1575140	1277: Scan 3649 [\\10.11.96.111\data\CSD3954_spc\CSD3974_PS_Tryp_1.raw]	262
Trypsin	TRUE	TRUE	(R)GLKHIHSANVLHR(D)	1	36.42	31.0857	29.38	2		371.217	1480.84	4	-0.0002339	-0.1579	274	19.4482	0	1653710	1390: Scan 3450 [\\10.11.96.111\data\CSD3954_spc\CSD3974_PS_Tryp_2.raw]	262
Trypsin	TRUE	TRUE	(R)GLKHIHSANVLHR(D)	1	44.67	31.089	40.15	2		494.62	1480.84	3	0.0001521	0.1026	274	21.5445	0	236772	1688: Scan 4045 [\\10.11.96.111\data\CSD3954_spc\CSD3974_PS_Tryp_1.raw]	262
Trypsin	TRUE	TRUE	(R)GLKHIHSANVLHR(D)	0.99	32.75	30.9482	32.75	2		494.619	1480.84	3	-0.001078	-0.7274	274	19.1578	0	2109200	1888: Scan 3471 [\\10.11.96.111\data\CSD3954_spc\CSD3974_protTryp_2.raw]	262
Trypsin	TRUE	TRUE	(R)GLKHIHSANVLHR(D)	0.99	32.33	31.089	29.81	2		494.62	1480.84	3	0.0005121	0.3456	274	19.8737	0	1272820	2307: Scan 3797 [\\10.11.96.111\data\CSD3954_spc\CSD3974_protTryp_2.raw]	262
Trypsin	TRUE	TRUE	(R)GLKHIHSANVLHR(D)	0.93	31.07	30.8386	31.07	2		494.618	1480.83	3	-0.005008	-3.38	274	28.0872	0	1860610	5384: Scan 6692 [\\10.11.96.111\data\CSD3954_spc\CSD3974_protTryp_1.raw]	262
Trypsin	TRUE	TRUE	(R)GLKHIHSANVLHR(D)	0.84	22.2	30.7737	12.68	2		741.424	1480.83	2	-0.003122	-2.107	274	20.587	0	132102	1318: Scan 3682 [\\10.11.96.111\data\CSD3954_spc\CSD3974_PS_Tryp_1.raw]	262
Trypsin	TRUE	TRUE	(R)WYRAPEVILSWNK(Y)	1	48.94	34.0226	33.08	2		831.444	1660.87	2	0.0004781	0.2877	328	29.1155	0	4815580	5981: Scan 7148 [\\10.11.96.111\data\CSD3954_spc\CSD3974_protTryp_1.raw]	316
Trypsin	TRUE	TRUE	(R)WYRAPEVILSWNK(Y)	0.96	35.42	33.9742	22.44	2		554.632	1660.87	3	0.002232	1.343	328	29.0062	0	3345010	5919: Scan 7099 [\\10.11.96.111\data\CSD3954_spc\CSD3974_protTryp_1.raw]	316
Trypsin	TRUE	TRUE	(R)WYRAPEVILSWNKYTK(A)	1	42.63	34.2732	15.74	2		514.277	2053.08	4	0.0005261	0.2561	331	27.5265	0	1450590	4044: Scan 6308 [\\10.11.96.111\data\CSD3954_spc\CSD3974_PS_Tryp_1.raw]	316
Trypsin	TRUE	TRUE	(R)WYRAPEVILSWNKYTK(A)	1	61.33	34.3056	49.44	2		1027.55	2053.08	2	0.0006781	0.3301	331	27.1453	0	2782380	3892: Scan 6170 [\\10.11.96.111\data\CSD3954_spc\CSD3974_PS_Tryp_1.raw]	316
Trypsin	TRUE	TRUE	(R)WYRAPEVILSWNKYTK(A)	1	50.89	34.2292	40.7	2		685.367	2053.08	3	-2.794e-05	-0.0136	331	27.1051	0	19732400	3870: Scan 6153 [\\10.11.96.111\data\CSD3954_spc\CSD3974_PS_Tryp_1.raw]	316
Trypsin	TRUE	TRUE	(R)WYRAPEVILSWNKYTK(A)	1	46.73	34.2177	39.65	2		685.366	2053.08	3	-0.001348	-0.6562	331	27.0838	0	23005600	4805: Scan 6502 [\\10.11.96.111\data\CSD3954_spc\CSD3974_PS_Tryp_2.raw]	316
Trypsin	TRUE	TRUE	(R)WYRAPEVILSWNKYTK(A)	1	41.75	34.1797	33.67	2		685.367	2053.08	3	-0.0003579	-0.1743	331	28.9863	0	5036950	5909: Scan 7090 [\\10.11.96.111\data\CSD3954_spc\CSD3974_protTryp_1.raw]	316
Trypsin	TRUE	TRUE	(R)WYRAPEVILSWNKYTK(A)	1	35.92	34.2504	9.39	2		514.277	2053.08	4	0.001006	0.4898	331	27.5127	0	7550970	6841: Scan 7187 [\\10.11.96.111\data\CSD3954_spc\CSD3974_protTryp_2.raw]	316
Trypsin	TRUE	TRUE	(R)WYRAPEVILSWNKYTK(A)	1	44.34	34.2243	36.08	2		685.366	2053.08	3	-0.001768	-0.8607	331	27.6514	0	13332200	6914: Scan 7248 [\\10.11.96.111\data\CSD3954_spc\CSD3974_protTryp_2.raw]	316
Trypsin	TRUE	TRUE	(R)WYRAPEVILSWNKYTK(A)	1	31.93	34.178	9.98	2		514.277	2053.08	4	-0.0002339	-0.1139	331	26.9995	0	4381040	4767: Scan 6468 [\\10.11.96.111\data\CSD3954_spc\CSD3974_PS_Tryp_2.raw]	316
Trypsin	TRUE	TRUE	(R)WYRAPEVILSWNKYTK(A)	1	35.57	34.2504	8.81	2		514.277	2053.08	4	0.001006	0.4898	331	28.9732	0	4482010	5902: Scan 7084 [\\10.11.96.111\data\CSD3954_spc\CSD3974_protTryp_1.raw]	316
Trypsin	TRUE	TRUE	(R)WYRAPEVILSWNKYTK(A)	0.98	28.96	34.0654	13.44	2		514.277	2053.08	4	0.001726	0.8403	331	27.5156	0	699194	5006: Scan 6677 [\\10.11.96.111\data\CSD3954_spc\CSD3974_PS_Tryp_2.raw]	316
Trypsin	TRUE	TRUE	(R)APEVILSWNK(Y)	1	55.68	31.3258	35.57	2		578.822	1155.63	2	9.806e-05	0.08478	328	26.5168	0	2036390	4561: Scan 6284 [\\10.11.96.111\data\CSD3954_spc\CSD3974_PS_Tryp_2.raw]	319
Trypsin	TRUE	TRUE	(R)APEVILSWNK(Y)	1	63.08	31.6702	44.48	2		578.823	1155.63	2	0.002338	2.021	328	26.6187	0	2578680	6281: Scan 6785 [\\10.11.96.111\data\CSD3954_spc\CSD3974_protTryp_2.raw]	319
Trypsin	TRUE	TRUE	(R)APEVILSWNK(Y)	0.97	25.28	30.77	18.37	2		578.821	1155.63	2	-0.0006619	-0.5723	328	26.4834	0	2218920	3617: Scan 5919 [\\10.11.96.111\data\CSD3954_spc\CSD3974_PS_Tryp_1.raw]	319
Trypsin	TRUE	TRUE	(R)APEVILSWNKYTK(A)	1	77.16	33.3203	68.44	2		774.924	1547.83	2	-0.0007819	-0.5049	331	26.0647	0	668213	4215: Scan 5834 [\\10.11.96.111\data\CSD3954_spc\CSD3974_protTryp_1.raw]	319
Trypsin	TRUE	TRUE	(R)APEVILSWNKYTK(A)	1	63.54	33.3082	57.65	2		774.924	1547.83	2	-0.0007619	-0.4919	331	25.1657	0	5815790	3988: Scan 5760 [\\10.11.96.111\data\CSD3954_spc\CSD3974_PS_Tryp_2.raw]	319
Trypsin	TRUE	TRUE	(R)APEVILSWNKYTK(A)	1	74.35	32.3729	67.62	2		774.927	1547.84	2	0.005098	3.292	331	25.3736	0	3462000	5544: Scan 6239 [\\10.11.96.111\data\CSD3954_spc\CSD3974_protTryp_2.raw]	319
Trypsin	TRUE	TRUE	(R)APEVILSWNKYTK(A)	1	61.95	33.1723	55.88	2		774.923	1547.83	2	-0.002982	-1.925	331	25.1342	0	2370360	3172: Scan 5447 [\\10.11.96.111\data\CSD3954_spc\CSD3974_PS_Tryp_1.raw]	319
Trypsin	TRUE	TRUE	(R)APEVILSWNKYTK(A)	1	49.67	33.3886	43.84	2		516.952	1547.83	3	-0.0009379	-0.6056	331	25.11	0	7954880	3164: Scan 5438 [\\10.11.96.111\data\CSD3954_spc\CSD3974_PS_Tryp_1.raw]	319
Trypsin	TRUE	TRUE	(R)APEVILSWNKYTK(A)	1	45.4	32.7346	43.49	2		516.952	1547.84	3	0.0008621	0.5566	331	25.1606	0	11399300	3985: Scan 5757 [\\10.11.96.111\data\CSD3954_spc\CSD3974_PS_Tryp_2.raw]	319
Trypsin	TRUE	TRUE	(R)APEVILSWNKYTK(A)	1	44.74	33.2797	40.87	2		516.952	1547.83	3	-0.0006079	-0.3925	331	26.5795	0	764272	4495: Scan 6039 [\\10.11.96.111\data\CSD3954_spc\CSD3974_protTryp_1.raw]	319
Trypsin	TRUE	TRUE	(R)APEVILSWNKYTK(A)	0.99	34.57	32.6998	34.57	2		516.952	1547.84	3	0.0003221	0.2079	331	26.0704	0	3642720	4219: Scan 5837 [\\10.11.96.111\data\CSD3954_spc\CSD3974_protTryp_1.raw]	319
Trypsin	TRUE	TRUE	(R)APEVILSWNKYTK(A)	0.99	42.9	32.9842	42.5	2		516.954	1547.84	3	0.005962	3.849	331	25.3452	0	4038520	5528: Scan 6226 [\\10.11.96.111\data\CSD3954_spc\CSD3974_protTryp_2.raw]	319
Trypsin	TRUE	TRUE	(R)QFIRNMGNQPK(V)	0.55	12.43	33.0103	-0.36	2		666.846	1331.68	2	-0.0006019	-0.4517	396	20.9626	0	85466	1671: Scan 3810 [\\10.11.96.111\data\CSD3954_spc\CSD3974_protTryp_1.raw]	386
Trypsin	TRUE	TRUE	(R)QFIRNMGNQPK(V)	0.26	8.17	33.0125	0	2		666.846	1331.68	2	-0.0005219	-0.3916	396	19.1474	0	169182	724: Scan 3116 [\\10.11.96.111\data\CSD3954_spc\CSD3974_PS_Tryp_1.raw]	386
Trypsin	TRUE	TRUE	(R)NMGNQPKVNFANMFPK(A)	0.97	27.27	34.901	24.35	2		612.967	1835.88	3	-0.0004379	-0.2384	405	25.8678	0	7109110	4283: Scan 6031 [\\10.11.96.111\data\CSD3954_spc\CSD3974_PS_Tryp_2.raw]	390
Trypsin	TRUE	TRUE	(R)NMGNQPKVNFANMFPK(A)	0.73	20.56	34.853	16.8	2		612.968	1835.88	3	-4.794e-05	-0.0261	405	25.9453	0	7985880	3446: Scan 5731 [\\10.11.96.111\data\CSD3954_spc\CSD3974_PS_Tryp_1.raw]	390
Trypsin	TRUE	TRUE	(R)NMGNQPKVNFANMFPK(A)	0.72	30.44	34.9914	28.24	2		612.971	1835.89	3	0.008382	4.563	405	26.2041	0	3361540	6026: Scan 6610 [\\10.11.96.111\data\CSD3954_spc\CSD3974_protTryp_2.raw]	390
Trypsin	TRUE	TRUE	(K)VNFANMFPK(A)	1	60.84	32.0763	54.13	2		534.271	1066.53	2	0.0001181	0.1106	405	27.8818	0	12143200	5194: Scan 6826 [\\10.11.96.111\data\CSD3954_spc\CSD3974_PS_Tryp_2.raw]	397
Trypsin	TRUE	TRUE	(K)VNFANMFPK(A)	1	63.39	32.0763	63.39	2		534.27	1066.53	2	-0.0004819	-0.4515	405	28.7459	0	1356740	5761: Scan 6984 [\\10.11.96.111\data\CSD3954_spc\CSD3974_protTryp_1.raw]	397
Trypsin	TRUE	TRUE	(K)VNFANMFPK(A)	1	65.42	32.0737	58.81	2		534.271	1066.53	2	0.0001981	0.1855	405	28.2317	0	21621500	5479: Scan 6754 [\\10.11.96.111\data\CSD3954_spc\CSD3974_protTryp_1.raw]	397
Trypsin	TRUE	TRUE	(K)VNFANMFPK(A)	1	65.16	32.0871	58.85	2		534.271	1066.53	2	0.0006381	0.5977	405	27.7001	0	13855300	5144: Scan 6527 [\\10.11.96.111\data\CSD3954_spc\CSD3974_protTryp_1.raw]	397
Trypsin	TRUE	TRUE	(K)VNFANMFPK(A)	1	64.62	32.0871	55.34	2		534.271	1066.53	2	0.0006381	0.5977	405	27.9344	0	148659000	7074: Scan 7370 [\\10.11.96.111\data\CSD3954_spc\CSD3974_protTryp_2.raw]	397
Trypsin	TRUE	TRUE	(K)VNFANMFPK(A)	1	63.21	30.3703	63.21	2		534.272	1066.53	2	0.002378	2.228	405	27.4858	0	4708600	4024: Scan 6292 [\\10.11.96.111\data\CSD3954_spc\CSD3974_PS_Tryp_1.raw]	397
Trypsin	TRUE	TRUE	(K)VNFANMFPK(A)	1	40.98	32.0763	23.45	2		534.271	1066.53	2	-8.194e-05	-0.07676	405	27.3565	0	2676810	4926: Scan 6610 [\\10.11.96.111\data\CSD3954_spc\CSD3974_PS_Tryp_2.raw]	397
Trypsin	TRUE	TRUE	(K)VNFANMFPK(A)	1	46.86	32.0737	46.86	2		534.271	1066.53	2	0.0003581	0.3354	405	29.26	0	732407	6067: Scan 7213 [\\10.11.96.111\data\CSD3954_spc\CSD3974_protTryp_1.raw]	397
Trypsin	TRUE	TRUE	(K)VNFANMFPK(A)	1	45.87	32.0763	36.24	2		534.271	1066.53	2	-0.0001419	-0.133	405	27.4156	0	2629780	6789: Scan 7142 [\\10.11.96.111\data\CSD3954_spc\CSD3974_protTryp_2.raw]	397
Trypsin	TRUE	TRUE	(K)VNFANMFPK(A)	1	42.4	32.0763	42.4	2		534.271	1066.53	2	-0.0001419	-0.133	405	29.0041	0	721598	7707: Scan 7842 [\\10.11.96.111\data\CSD3954_spc\CSD3974_protTryp_2.raw]	397
Trypsin	TRUE	TRUE	(K)VNFANMFPK(A)	0.98	31.07	32.0763	28.77	2		534.271	1066.53	2	3.806e-05	0.03565	405	28.4671	0	4587190	7382: Sum of 2 scans. Range 7603 to 7654 (rt=28.5733) [\\10.11.96.111\data\CSD3954_spc\CSD3974_protTryp_2.raw]	397
Trypsin	TRUE	TRUE	(K)VNFANMFPKANPDAIDLLER(M)	1	132.27	35.3706	127.29	2		1138.07	2274.13	2	-0.01402	-6.163	416	31.8682	0	2567610	6970: Scan 8350 [\\10.11.96.111\data\CSD3954_spc\CSD3974_PS_Tryp_2.raw]	397
Trypsin	TRUE	TRUE	(K)VNFANMFPKANPDAIDLLER(M)	1	79.83	35.3199	72.69	2		759.056	2274.15	3	-0.001268	-0.5573	416	32.1164	0	3880920	7687: Scan 8413 [\\10.11.96.111\data\CSD3954_spc\CSD3974_protTryp_1.raw]	397
Trypsin	TRUE	TRUE	(K)VNFANMFPKANPDAIDLLER(M)	1	74.88	35.2737	71.12	2		759.056	2274.15	3	0.0004421	0.1943	416	31.8154	0	9747880	5837: Scan 7914 [\\10.11.96.111\data\CSD3954_spc\CSD3974_PS_Tryp_1.raw]	397
Trypsin	TRUE	TRUE	(K)VNFANMFPKANPDAIDLLER(M)	1	80.16	35.2022	74.06	2		759.054	2274.14	3	-0.006038	-2.654	416	31.7382	0	4757370	6907: Scan 8299 [\\10.11.96.111\data\CSD3954_spc\CSD3974_PS_Tryp_2.raw]	397
Trypsin	TRUE	TRUE	(K)VNFANMFPKANPDAIDLLER(M)	1	68.04	35.2634	64.48	2		759.058	2274.15	3	0.005332	2.344	416	32.0155	0	4312400	9454: Scan 9140 [\\10.11.96.111\data\CSD3954_spc\CSD3974_protTryp_2.raw]	397
Trypsin	TRUE	TRUE	(K)ANPDAIDLLER(M)	1	78.09	31.116	65.23	2		1226.64	1225.63	1	-0.0005459	-0.4451	416	26.8925	0	8635080	4672: Scan 6166 [\\10.11.96.111\data\CSD3954_spc\CSD3974_protTryp_1.raw]	406
Trypsin	TRUE	TRUE	(K)ANPDAIDLLER(M)	1	60.39	31.116	53.05	2		409.551	1225.63	3	-0.0004979	-0.4059	416	26.6897	0	477964	3719: Scan 6002 [\\10.11.96.111\data\CSD3954_spc\CSD3974_PS_Tryp_1.raw]	406
Trypsin	TRUE	TRUE	(K)ANPDAIDLLER(M)	1	57.74	31.0483	47.07	2		613.823	1225.63	2	0.0001181	0.09625	416	26.569	0	6354140	3652: Scan 5953 [\\10.11.96.111\data\CSD3954_spc\CSD3974_PS_Tryp_1.raw]	406
Trypsin	TRUE	TRUE	(K)ANPDAIDLLER(M)	1	51.04	31.038	38.34	2		613.822	1225.63	2	-4.194e-05	-0.03419	416	26.5684	0	4990010	4582: Scan 6305 [\\10.11.96.111\data\CSD3954_spc\CSD3974_PS_Tryp_2.raw]	406
Trypsin	TRUE	TRUE	(K)ANPDAIDLLER(M)	1	51.65	31.116	38.35	2		613.822	1225.63	2	-0.0004419	-0.3603	416	27.1636	0	7181090	4844: Scan 6288 [\\10.11.96.111\data\CSD3954_spc\CSD3974_protTryp_1.raw]	406
Trypsin	TRUE	TRUE	(K)ANPDAIDLLER(M)	1	51.4	31.4051	38.51	2		613.823	1225.63	2	0.0007981	0.6506	416	26.6549	0	9302080	6305: Scan 6801 [\\10.11.96.111\data\CSD3954_spc\CSD3974_protTryp_2.raw]	406
Trypsin	TRUE	TRUE	(K)ANPDAIDLLER(M)	1	43.33	31.0072	33.07	2		613.822	1225.63	2	-0.001262	-1.029	416	27.0739	0	5387360	4804: Scan 6499 [\\10.11.96.111\data\CSD3954_spc\CSD3974_PS_Tryp_2.raw]	406
Trypsin	TRUE	TRUE	(K)ANPDAIDLLER(M)	1	40.37	30.9621	37.61	2		613.822	1225.63	2	-0.001902	-1.551	416	27.0831	0	2650840	3864: Scan 6145 [\\10.11.96.111\data\CSD3954_spc\CSD3974_PS_Tryp_1.raw]	406
Trypsin	TRUE	TRUE	(K)ANPDAIDLLER(M)	1	42.24	30.8279	34.69	2		613.822	1225.63	2	-0.001342	-1.094	416	27.1834	0	5809700	6653: Scan 7043 [\\10.11.96.111\data\CSD3954_spc\CSD3974_protTryp_2.raw]	406
Trypsin	TRUE	TRUE	(K)ANPDAIDLLER(M)	1	35.84	31.116	26.81	2		613.822	1225.63	2	-0.0006219	-0.507	416	27.5933	0	1558700	5041: Scan 6708 [\\10.11.96.111\data\CSD3954_spc\CSD3974_PS_Tryp_2.raw]	406
Trypsin	TRUE	TRUE	(K)ANPDAIDLLER(M)	1	35.44	31.126	27.43	2		613.822	1225.63	2	-0.0003219	-0.2625	416	28.2781	0	889914	5510: Scan 6775 [\\10.11.96.111\data\CSD3954_spc\CSD3974_protTryp_1.raw]	406
Trypsin	TRUE	TRUE	(K)ANPDAIDLLER(M)	0.98	36.38	31.3577	23.56	2		613.823	1225.63	2	0.001578	1.286	416	26.6553	0	2177460	4520: Scan 6065 [\\10.11.96.111\data\CSD3954_spc\CSD3974_protTryp_1.raw]	406
Trypsin	TRUE	TRUE	(K)ANPDAIDLLER(M)	0.95	28.56	31.4551	21.85	2		613.823	1225.63	2	0.0006381	0.5202	416	27.6928	0	2454830	6936: Scan 7266 [\\10.11.96.111\data\CSD3954_spc\CSD3974_protTryp_2.raw]	406
Trypsin	TRUE	TRUE	(K)ANPDAIDLLER(M)	0.91	24.67	31.4551	19.13	2		613.823	1225.63	2	0.0006381	0.5202	416	27.709	0	3188950	5148: Scan 6532 [\\10.11.96.111\data\CSD3954_spc\CSD3974_protTryp_1.raw]	406
Trypsin	TRUE	TRUE	(K)ANPDAIDLLER(M)	0.59	13.91	31.116	13.49	2		613.822	1225.63	2	-0.0004819	-0.3929	416	49.0584	0	835398	17967: Scan 15806 [\\10.11.96.111\data\CSD3954_spc\CSD3974_protTryp_2.raw]	406
Trypsin	TRUE	TRUE	(K)ANPDAIDLLER(M)	0.54	12.5	31.0585	12.5	2		613.822	1225.63	2	-0.0001219	-0.09941	416	48.2372	0	1085910	17685: Scan 15521 [\\10.11.96.111\data\CSD3954_spc\CSD3974_protTryp_2.raw]	406
Trypsin	TRUE	TRUE	(K)ANPDAIDLLER(M)	0.33	11.75	30.8849	11.75	2		613.822	1225.63	2	-0.001702	-1.387	416	47.1884	0	1668880	17272: Scan 15145 [\\10.11.96.111\data\CSD3954_spc\CSD3974_protTryp_2.raw]	406
Trypsin	TRUE	TRUE	(K)ANPDAIDLLER(M)	0.3	12.35	31.3609	12.35	2		613.823	1225.63	2	0.0009781	0.7973	416	49.571	0	767146	18140: Scan 15988 [\\10.11.96.111\data\CSD3954_spc\CSD3974_protTryp_2.raw]	406
Trypsin	TRUE	TRUE	(R)MLYFDPSK(R)	0.99	46.74	31.3386	35.77	2		500.744	999.474	2	-0.0001019	-0.1019	424	25.4513	0	7941440	4110: Scan 5871 [\\10.11.96.111\data\CSD3954_spc\CSD3974_PS_Tryp_2.raw]	417
Trypsin	TRUE	TRUE	(R)MLYFDPSK(R)	0.99	41.1	30.892	36.25	2		500.744	999.474	2	0.0001781	0.178	424	26.0274	0	2690260	4193: Scan 5818 [\\10.11.96.111\data\CSD3954_spc\CSD3974_protTryp_1.raw]	417
Trypsin	TRUE	TRUE	(R)MLYFDPSK(R)	0.99	37.32	31.345	26.78	2		500.744	999.473	2	-0.0004819	-0.4817	424	25.517	0	516284	3963: Scan 5625 [\\10.11.96.111\data\CSD3954_spc\CSD3974_protTryp_1.raw]	417
Trypsin	TRUE	TRUE	(R)MLYFDPSK(R)	0.94	26.02	30.892	15.32	2		500.744	999.474	2	0.0004181	0.4179	424	26.5391	0	808403	4483: Scan 6026 [\\10.11.96.111\data\CSD3954_spc\CSD3974_protTryp_1.raw]	417
Trypsin	TRUE	TRUE	(R)MLYFDPSK(R)	0.72	23.36	30.7628	11.79	2		500.745	999.476	2	0.002778	2.777	424	25.5172	0	10117800	5627: Scan 6305 [\\10.11.96.111\data\CSD3954_spc\CSD3974_protTryp_2.raw]	417
Trypsin	TRUE	TRUE	(R)MLYFDPSKR(L)	1	33.06	31.4829	21	2		386.199	1155.57	3	-0.0003779	-0.3268	425	22.5906	0	2615790	2868: Scan 4741 [\\10.11.96.111\data\CSD3954_spc\CSD3974_PS_Tryp_2.raw]	417
Trypsin	TRUE	TRUE	(R)MLYFDPSKR(L)	0.99	32.38	31.4364	20.28	2		386.199	1155.57	3	-0.0007379	-0.638	425	22.7298	0	2984280	2197: Scan 4528 [\\10.11.96.111\data\CSD3954_spc\CSD3974_PS_Tryp_1.raw]	417
Trypsin	TRUE	TRUE	(R)MLYFDPSKR(L)	0.99	37.8	31.364	26.43	2		578.795	1155.58	2	0.0008181	0.7073	425	22.6693	0	5696120	2925: Scan 4776 [\\10.11.96.111\data\CSD3954_spc\CSD3974_PS_Tryp_2.raw]	417
Trypsin	TRUE	TRUE	(R)MLYFDPSKR(L)	0.99	32.85	31.4364	21.19	2		578.794	1155.57	2	-0.0007019	-0.6069	425	22.8387	0	4322730	2240: Scan 4574 [\\10.11.96.111\data\CSD3954_spc\CSD3974_PS_Tryp_1.raw]	417
Trypsin	TRUE	TRUE	(R)MLYFDPSKR(L)	0.99	36.5	31.4364	24.69	2		578.794	1155.57	2	-0.0008419	-0.728	425	23.4033	0	22899000	2814: Scan 4754 [\\10.11.96.111\data\CSD3954_spc\CSD3974_protTryp_1.raw]	417
Trypsin	TRUE	TRUE	(R)MLYFDPSKR(L)	0.99	35.15	31.364	24.36	2		578.795	1155.58	2	0.0008781	0.7592	425	23.93	0	1051510	3112: Scan 4982 [\\10.11.96.111\data\CSD3954_spc\CSD3974_protTryp_1.raw]	417
Trypsin	TRUE	TRUE	(R)MLYFDPSKR(L)	0.98	32.61	31.4706	20.33	2		386.198	1155.57	3	-0.001398	-1.209	425	22.7748	0	25607700	4005: Scan 5085 [\\10.11.96.111\data\CSD3954_spc\CSD3974_protTryp_2.raw]	417
Trypsin	TRUE	TRUE	(R)MLYFDPSKR(L)	0.96	24.11	31.4829	20.27	2		386.199	1155.57	3	-0.0004079	-0.3527	425	23.8631	0	2163940	3062: Scan 4951 [\\10.11.96.111\data\CSD3954_spc\CSD3974_protTryp_1.raw]	417
Trypsin	TRUE	TRUE	(R)MLYFDPSKR(L)	0.94	26.42	31.4706	15.52	2		386.198	1155.57	3	-0.001368	-1.183	425	23.3466	0	20822900	2786: Scan 4733 [\\10.11.96.111\data\CSD3954_spc\CSD3974_protTryp_1.raw]	417
Trypsin	TRUE	TRUE	(R)MLYFDPSKR(L)	0.56	19.53	31.3226	12.94	2		578.796	1155.58	2	0.002718	2.35	425	22.7135	0	3917210	3970: Scan 5059 [\\10.11.96.111\data\CSD3954_spc\CSD3974_protTryp_2.raw]	417
Trypsin	TRUE	TRUE	(K)FSLNFEAWDLNR(D)	1	78.79	33.3325	68.59	2		756.367	1510.72	2	-0.0005219	-0.3453	464	33.2175	0	2607490	7631: Scan 8861 [\\10.11.96.111\data\CSD3954_spc\CSD3974_PS_Tryp_2.raw]	453
Trypsin	TRUE	TRUE	(K)FSLNFEAWDLNR(D)	1	67.2	33.3345	56.57	2		756.367	1510.72	2	-0.0003619	-0.2394	464	33.3149	0	7272150	8370: Scan 8915 [\\10.11.96.111\data\CSD3954_spc\CSD3974_protTryp_1.raw]	453
Trypsin	TRUE	TRUE	(K)FSLNFEAWDLNR(D)	1	67.04	33.3244	56.33	2		756.368	1510.72	2	0.0001181	0.07809	464	33.3368	0	4185810	10216: Scan 9698 [\\10.11.96.111\data\CSD3954_spc\CSD3974_protTryp_2.raw]	453
Trypsin	TRUE	TRUE	(K)FSLNFEAWDLNRDLLK(E)	1	99.72	35.1574	85.73	2		991.01	1980.01	2	-0.004982	-2.515	468	33.2263	0	5101800	10154: Scan 9651 [\\10.11.96.111\data\CSD3954_spc\CSD3974_protTryp_2.raw]	453
Trypsin	TRUE	TRUE	(K)FSLNFEAWDLNRDLLK(E)	1	82.38	34.9402	72.24	2		991.013	1980.01	2	0.0006181	0.312	468	33.2449	0	14016700	8332: Scan 8887 [\\10.11.96.111\data\CSD3954_spc\CSD3974_protTryp_1.raw]	453
Trypsin	TRUE	TRUE	(K)FSLNFEAWDLNRDLLK(E)	1	48.17	34.9192	40.19	2		661.01	1980.01	3	-0.001748	-0.8823	468	33.0808	0	4729540	6374: Scan 8369 [\\10.11.96.111\data\CSD3954_spc\CSD3974_PS_Tryp_1.raw]	453
Trypsin	TRUE	TRUE	(K)FSLNFEAWDLNRDLLK(E)	1	44.6	35.0161	39.33	2		661.011	1980.01	3	-0.0001279	-0.06458	468	33.0808	0	5752120	7555: Scan 8807 [\\10.11.96.111\data\CSD3954_spc\CSD3974_PS_Tryp_2.raw]	453
Trypsin	TRUE	TRUE	(K)FSLNFEAWDLNRDLLK(E)	1	43.92	35.0106	34.56	2		661.011	1980.01	3	-0.0003979	-0.2009	468	33.2241	0	17060800	10153: Scan 9650 [\\10.11.96.111\data\CSD3954_spc\CSD3974_protTryp_2.raw]	453
Trypsin	TRUE	TRUE	(K)FSLNFEAWDLNRDLLK(E)	1	44.2	34.9332	32.85	2		661.01	1980.01	3	-0.003428	-1.73	468	33.234	0	20450000	8323: Scan 8882 [\\10.11.96.111\data\CSD3954_spc\CSD3974_protTryp_1.raw]	453
Trypsin	TRUE	TRUE	(K)FSLNFEAWDLNRDLLKELIYNEMLAYHPEDPQAPYYTDLNNPNFNLSR(I)	0.84	15.79	35.0188	12.67	2		1161.56	5802.77	5	0.0003501	0.06032	500	38.4601	0	14740800	12909: Scan 11669 [\\10.11.96.111\data\CSD3954_spc\CSD3974_protTryp_2.raw]	453
Trypsin	TRUE	TRUE	(R)DLLKELIYNEMLAYHPEDPQAPYYTDLNNPNFNLSR(I)	1	46.45	36.2159	37.51	2		1078.52	4310.05	4	-0.01047	-2.43	500	36.3715	0	10871600	9901: Scan 10086 [\\10.11.96.111\data\CSD3954_spc\CSD3974_protTryp_1.raw]	465
Trypsin	TRUE	TRUE	(K)ELIYNEMLAYHPEDPQAPYYTDLNNPNFNLSR(I)	0.98	26.99	36.6642	23.37	2		961.2	3840.77	4	-0.003794	-0.9875	500	32.8318	0	4001170	7428: Scan 8711 [\\10.11.96.111\data\CSD3954_spc\CSD3974_PS_Tryp_2.raw]	469
Trypsin	TRUE	TRUE	(R)IQSSSELFNLLQQQK(Q)	1	101.77	33.9568	89.79	2		881.971	1761.93	2	0.001958	1.111	515	30.7476	0	3989900	8739: Scan 8594 [\\10.11.96.111\data\CSD3954_spc\CSD3974_protTryp_2.raw]	501
Trypsin	TRUE	TRUE	(R)IQSSSELFNLLQQQK(Q)	1	88.73	33.9287	76.88	2		881.97	1761.92	2	-0.001282	-0.7272	515	30.7667	0	4307450	6888: Scan 7828 [\\10.11.96.111\data\CSD3954_spc\CSD3974_protTryp_1.raw]	501
Trypsin	TRUE	TRUE	(R)IQSSSELFNLLQQQK(Q)	1	88.11	33.7438	76.38	2		881.973	1761.93	2	0.005198	2.949	515	30.1981	0	12245100	6278: Scan 7735 [\\10.11.96.111\data\CSD3954_spc\CSD3974_PS_Tryp_2.raw]	501
Trypsin	TRUE	TRUE	(R)IQSSSELFNLLQQQK(Q)	1	73.65	33.8364	63.77	2		881.97	1761.93	2	-0.0003019	-0.1713	515	30.2241	0	6664760	8433: Scan 8371 [\\10.11.96.111\data\CSD3954_spc\CSD3974_protTryp_2.raw]	501
Trypsin	TRUE	TRUE	(R)IQSSSELFNLLQQQK(Q)	1	54.04	33.9881	33.61	2		588.316	1761.93	3	0.001162	0.6592	515	30.2539	0	4172800	8446: Scan 8382 [\\10.11.96.111\data\CSD3954_spc\CSD3974_protTryp_2.raw]	501
Trypsin	TRUE	TRUE	(R)IQSSSELFNLLQQQK(Q)	1	46.59	34.0088	15.86	2		588.316	1761.93	3	-0.0009079	-0.515	515	30.2305	0	954953	6291: Scan 7747 [\\10.11.96.111\data\CSD3954_spc\CSD3974_PS_Tryp_2.raw]	501
Trypsin	TRUE	TRUE	(R)IQSSSELFNLLQQQKQQIHQQVNQQSIK(-)	0.64	18.61	32.7875	18.61	2		831.445	3321.75	4	0.007946	2.391	528	28.5944	0	7642250	5672: Scan 6916 [\\10.11.96.111\data\CSD3954_spc\CSD3974_protTryp_1.raw]	501
Trypsin	TRUE	TRUE	(K)QQIHQQVNQQSIK(-)	1	68.88	33.9217	62.38	2		789.921	1577.83	2	-0.0005419	-0.3433	528	18.9323	0	540414	742: Scan 3013 [\\10.11.96.111\data\CSD3954_spc\CSD3974_protTryp_1.raw]	516
Trypsin	TRUE	TRUE	(K)QQIHQQVNQQSIK(-)	1	43.07	34.1061	34.85	2		526.95	1577.83	3	0.0006621	0.4193	528	16.4635	0	8264330	491: Scan 2351 [\\10.11.96.111\data\CSD3954_spc\CSD3974_protTryp_2.raw]	516
Trypsin	TRUE	TRUE	(K)QQIHQQVNQQSIK(-)	0.99	37.07	33.9164	26.22	2		789.921	1577.83	2	-0.0008019	-0.5079	528	16.5439	0	111169	523: Scan 2383 [\\10.11.96.111\data\CSD3954_spc\CSD3974_protTryp_2.raw]	516
Trypsin	TRUE	TRUE	(K)QQIHQQVNQQSIK(-)	0.99	31.39	33.9305	27	2		526.95	1577.83	3	-0.0004479	-0.2837	528	19.0583	0	1553530	792: Scan 3062 [\\10.11.96.111\data\CSD3954_spc\CSD3974_protTryp_1.raw]	516
Trypsin	TRUE	TRUE	(K)QQIHQQVNQQSIK(-)	0.84	20.68	34.3393	13.89	2		526.95	1577.83	3	-0.0002679	-0.1697	528	15.9534	0	213647	260: Scan 2165 [\\10.11.96.111\data\CSD3954_spc\CSD3974_protTryp_2.raw]	516
Trypsin	TRUE	TRUE	(K)QQIHQQVNQQSIK(-)	0.54	16.73	34.3088	9.96	2		526.95	1577.83	3	0.0003021	0.1913	528	18.5497	0	3131770	566: Scan 2863 [\\10.11.96.111\data\CSD3954_spc\CSD3974_protTryp_1.raw]	516
Trypsin	TRUE	TRUE	(K)QQIHQQVNQQSIKN(-)	1	64.01	34.2943	1.92	2		846.942	1691.87	2	-0.0008019	-0.4737	529	16.2776	0	4555580	386: Scan 2278 [\\10.11.96.111\data\CSD3954_spc\CSD3974_protTryp_2.raw]	516
Trypsin	TRUE	TRUE	(K)QQIHQQVNQQSIKN(-)	1	61.39	34.2943	0.73	2		846.942	1691.87	2	-0.0005219	-0.3083	529	17.8167	0	4508600	364: Scan 2614 [\\10.11.96.111\data\CSD3954_spc\CSD3974_protTryp_1.raw]	516
Trypsin	TRUE	TRUE	(K)QQIHQQVNQQSIKN(-)	1	51.96	34.1797	8.05	2		564.964	1691.87	3	0.0001821	0.1075	529	15.7543	0	7916740	147: Scan 2086 [\\10.11.96.111\data\CSD3954_spc\CSD3974_protTryp_2.raw]	516
Trypsin	TRUE	TRUE	(K)QQIHQQVNQQSIKN(-)	1	50.75	34.2177	7.99	2		564.964	1691.87	3	0.0002421	0.143	529	17.7587	0	56901600	344: Scan 2593 [\\10.11.96.111\data\CSD3954_spc\CSD3974_protTryp_1.raw]	516
Trypsin	TRUE	TRUE	(K)QQIHQQVNQQSIKN(-)	1	46.68	34.2127	7.76	2		564.964	1691.87	3	0.0002121	0.1253	529	18.2695	0	16433400	468: Scan 2762 [\\10.11.96.111\data\CSD3954_spc\CSD3974_protTryp_1.raw]	516
Trypsin	TRUE	TRUE	(K)QQIHQQVNQQSIKN(-)	1	42.69	34.2911	7.49	2		564.964	1691.87	3	-0.0003279	-0.1937	529	18.7807	0	7093630	660: Scan 2948 [\\10.11.96.111\data\CSD3954_spc\CSD3974_protTryp_1.raw]	516
Trypsin	TRUE	TRUE	(K)QQIHQQVNQQSIKN(-)	1	42.03	34.2177	7.94	2		564.964	1691.87	3	0.0005421	0.3202	529	16.2762	0	53869300	385: Scan 2277 [\\10.11.96.111\data\CSD3954_spc\CSD3974_protTryp_2.raw]	516
Trypsin	TRUE	TRUE	(K)QQIHQQVNQQSIKN(-)	0.99	35.48	34.0671	6.22	2		564.963	1691.87	3	-0.001858	-1.098	529	16.7818	0	2333400	633: Scan 2484 [\\10.11.96.111\data\CSD3954_spc\CSD3974_protTryp_2.raw]	516
Trypsin	TRUE	TRUE	(K)QQIHQQVNQQSIKN(-)	0.95	27.12	34.1631	6.09	2		564.964	1691.87	3	2.058e-06	0.001216	529	17.0082	0	172720	93: Scan 2350 [\\10.11.96.111\data\CSD3954_spc\CSD3974_PS_Tryp_1.raw]	516
Trypsin	TRUE	TRUE	(K)QQIHQQVNQQSIKN(-)	0.82	22.27	34.2177	7.69	2		564.964	1691.87	3	0.0003021	0.1784	529	17.2514	0	99509	171: Scan 2420 [\\10.11.96.111\data\CSD3954_spc\CSD3974_protTryp_1.raw]	516

## Sheet: WT and erkB compared Class I  
siteID	ddb_G	gene name	gene info	Wild type mean log2 Ratio H/L Normalized	erkB- mean log2 Ratio H/L Normalized	sequence window
DDB_G02734751178	DDB_G0273475	dhkI-1	histidine kinase I	5.73308		YSNLISTPRGGVG
DDB_G0282625618	DDB_G0282625	pikG	phosphatidylinositol 3-kinase, PI3kinase	5.05294	3.83747	TNSKSSSSNNLFK
DDB_G0276371627	DDB_G0276371	gefL	Ras guanine nucleotide exchange factor	4.96167	3.07516	LQQTVSTPRQQSF
DDB_G028138185	DDB_G0281381	dstA	signal transducer and activator of transcription (STAT) family protein	4.81158	0.00963497	GRSNNLTPRTNQL
DDB_G0282395297	DDB_G0282395	gacQ	RhoGAP domain-containing protein	4.61733		SSKNPISPRSPIG
DDB_G0270072550	DDB_G0270072	DDB_G0270072	coiled-coil domain-containing protein	3.85171		KHNNPITPRQRLN
DDB_G0279607233	DDB_G0279607	forA	actin binding protein, formin homology domain-containing protein	3.66262		GSLSPVTPRVDDG
DDB_G02889151093	DDB_G0288915	DDB_G0288915	0	3.65566		TTTNPVSPRFVST
DDB_G0274607293	DDB_G0274607	gefM	Ras guanine nucleotide exchange factor	3.58598		VKPPPPSPRFSTN
DDB_G0282489254	DDB_G0282489	mhkD	putative myosin heavy chain kinase D	3.57207		LYIVPTTPRPSKS
DDB_G0276465530	DDB_G0276465	sepA	putative protein serine/threonine kinase, armadillo repeat-containing protein, protein kinase, STE group, septase	3.39616		NKKLPLSPRQPSS
DDB_G0272006596	DDB_G0272006	DDB_G0272006	unknown	3.21107		SGSPSNSPRLFTK
DDB_G0268078405	DDB_G0268078	DDB_G0268078	putative protein serine/threonine kinase, protein kinase, CMGC group, RCK family protein kinase	3.12016		NQKLDSTPRLSPR
DDB_G0292746963	DDB_G0292746	DDB_G0292746	pleckstrin homology (PH) domain-containing protein, patatin family protein	3.03809		DSSIPLTPR____
DDB_G0272080550	DDB_G0272080	gacHH	Kelch repeat-containing protein, RhoGAP domain-containing protein	3.01419		ASPSPLTPRSIAR
DDB_G0283081536	DDB_G0283081	pikB	phosphatidylinositol-4,5-diphosphate 3-kinase, PI3kinase	2.96442		ESDISSSPRSIGS
DDB_G0281657390	DDB_G0281657	DDB_G0281657	Probable E3 ubiquitin-protein ligase makorin-2	2.87236	0.128976	LSFLPNSPRNPIS
DDB_G0283955469	DDB_G0283955	gacG	RhoGAP domain-containing protein	2.85306		LNIIGISPRGTNR
DDB_G02889151070	DDB_G0288915	DDB_G0288915	0	2.8401		KSVNPSSPRYTST
DDB_G0278995833	DDB_G0278995	DDB_G0278995	0	2.60168	0.170245	VRFSYLSPRGGNQ
DDB_G0287765335	DDB_G0287765	DDB_G0287765	NADH:flavin oxidoreductase/NADH oxidase domain-containing protein	2.57006		NTPLRTSGNNYKN
DDB_G0269608291	DDB_G0269608	DDB_G0269608	Glomulin	2.5382		PNSGISTPRAINR
DDB_G0282105577	DDB_G0282105	DDB_G0282105	protein phosphatase 2C	2.44185		QSKMTISPRDKDR
DDB_G02763631504	DDB_G0276363	myoG	unconventional myosin heavy chain	2.37945		ITGAPKSPRNSSE
DDB_G0283955447	DDB_G0283955	gacG	RhoGAP domain-containing protein	2.29853		SSSSTSSPRVNAP
DDB_G0281653363	DDB_G0281653	DDB_G0281653	0	2.22339	3.15754	NRYRSNSGRDNLP
DDB_G0272638289	DDB_G0272638	DDB_G0272638	phosphatidylinositol-4-phosphate 5-kinase (PIP5K) family protein	2.08518	0.154106	LINFQRSPRGTLT
DDB_G028173958	DDB_G0281739	gacY	RhoGAP domain-containing protein	1.98235		APQRKVTFGSRVR
DDB_G0274605860	DDB_G0274605	gefR	Ras guanine nucleotide exchange factor	1.93619	2.48862	KKERSFTIGLVSG
DDB_G027337760	DDB_G0273377	DDB_G0273377	0	1.93481		TTPTSTTPRSKSS
DDB_G0271500251	DDB_G0271500	keaA	Kelch repeat-containing protein	1.90451	-0.111102	NGSGQFSPRIHPS
DDB_G0284611301	DDB_G0284611	ripA	ras interacting protein	1.78476	1.95778	VTFTGTSVKLNSK
DDB_G0278311994	DDB_G0278311	DDB_G0278311	myotubularin-related protein	1.77097		DEKKSSSRFFGKS
DDB_G0268348984	DDB_G0268348	DDB_G0268348	0	1.75359		SSTNTNTPRTIVL
DDB_G0274243572	DDB_G0274243	gacF	RhoGAP domain-containing protein	1.68557	2.1363	TRPRKGSTVQYLN
DDB_G0283955430	DDB_G0283955	gacG	RhoGAP domain-containing protein	1.65613		SSSTSSSPRNNGN
DDB_G02922302141	DDB_G0292230	DDB_G0292230	0	1.62704		GLENSGSIAVGRG
DDB_G0281653361	DDB_G0281653	DDB_G0281653	0	1.56292	3.03344	ALNRYRSNSGRDN
DDB_G0283821752	DDB_G0283821	DDB_G0283821	putative protein serine/threonine kinase, protein kinase, STE group	1.54589		SRKISNSDQFTPN
DDB_G0283327325	DDB_G0283327	eppA	Erk2-dependent phosphoprotein	1.53148	0.0963989	RNPFGGSPRNYDN
DDB_G0271868367	DDB_G0271868	gefS	Ras guanine nucleotide exchange factor	1.46462	-0.182955	NIKTGSSSDSFLK
DDB_G02910792322	DDB_G0291079	gbpC	cyclic GMP-binding protein C	1.45165	2.36153	DGARSGSISYLGR
DDB_G02734751482	DDB_G0273475	dhkI-1	histidine kinase I	1.41794		TSPPISSPRSNNN
DDB_G02850632846	DDB_G0285063	DDB_G0285063	putative E3 ubiquitin-protein ligase	1.39158		SFNRIPSPRRILK
DDB_G0274243573	DDB_G0274243	gacF	RhoGAP domain-containing protein	1.37026		RPRKGSTVQYLNR
DDB_G02881831452	DDB_G0288183	roco9	LRRK family protein kinase Roco9	1.35276	-0.202256	KLPSPISPRQSFI
DDB_G027460330	DDB_G0274603	kif9	kinesin family member 9	1.35219		LRSRSNSSPSTSS
DDB_G029232231	DDB_G0292322	DDB_G0292322	peptidoglycan-binding LysM domain-containing protein	1.32639		NKSRNNSRESGLS
DDB_G0291205149	DDB_G0291205	DDB_G0291205	0	1.3077		IQGPTISPRTLSI
DDB_G0271806431	DDB_G0271806	rapgap3	pleckstrin homology (PH) domain-containing protein, RapGAP/RanGAP domain-containing protein, putative GTPase activating protein (GAP), putative RapGAP	1.29566		ILPRKSTIIGPNG
DDB_G0284867960	DDB_G0284867	abcC8	ABC transporter C family protein	1.21777	0.0988687	NKKLNNSGSGVSL
DDB_G027531750	DDB_G0275317	DDB_G0275317	0	1.19947	2.08236	QRKRGATVIGTRE
DDB_G0279731110	DDB_G0279731	DDB_G0279731	0	1.10362	1.66114	GRSASLSINNRDA
DDB_G0275345135	DDB_G0275345	DDB_G0275345	Rab GTPase-activating protein 1-like	1.07472	1.95087	DSFRRATINTGSI
DDB_G0286003847	DDB_G0286003	DDB_G0286003	leucine-rich repeat-containing protein (LRR)	1.0634	1.60427	QRSRSNSNSSTAS
DDB_G0267588262	DDB_G0267588	DDB_G0267588	putative phosphatidylinositol phosphate kinase	1.05448		NRVRLNTSQRLKM
DDB_G0279607228	DDB_G0279607	forA	actin binding protein, formin homology domain-containing protein	1.0428		SNASLGSLSPVTP
DDB_G0277843923	DDB_G0277843	DG1105	armadillo-like helical domain-containing protein	0.999867	1.73182	RQGSTGSFSFIGS
DDB_G0283759929	DDB_G0283759	DDB_G0283759	unknown	0.998249		NIIQQRSNSISSS
DDB_G0281555630	DDB_G0281555	kif7	kinesin-1, kinesin family member 7	0.997272	-0.165887	SMDVNNSPPLFSY
DDB_G0278313574	DDB_G0278313	DDB_G0278313	pectin lyase-like family protein, polymorphic membrane protein repeat-containing protein	0.976609	0.70885	IRLRSSSTSNTSY
DDB_G0280087182	DDB_G0280087	gxcS	pleckstrin homology (PH) domain-containing protein, RhoGEF domain-containing protein	0.975989		PQPKSQSTLSINK
DDB_G02779871030	DDB_G0277987	gxcA	Rac guanyl-nucleotide exchange factor A	0.970553		PNKSSGSSFFGKQ
DDB_G0283265813	DDB_G0283265	mkkA	protein serine/threonine kinase, STE11 family protein kinase, MEK kinase, WD40 repeat-containing protein, protein kinase, STE group, F-box-containing protein, octicosapeptide/Phox/Bem1p domain-containing protein	0.953955	1.96126	TRTQRVSISAGSS
DDB_G0277615160	DDB_G0277615	DDB_G0277615	putative actin binding protein, ADF/cofilin-like domain-containing protein	0.907136	0.107792	ASKSTTSPTNSFR
DDB_G028375772	DDB_G0283757	rab1A	Rab GTPase	0.896185	3.10075	GQERFRTITSSYY
DDB_G0282817128	DDB_G0282817	patB	P-type ATPase	0.86912	0.43972	DYNYRSTWVPKLH
DDB_G028902774	DDB_G0289027	DDB_G0289027	unknown	0.86774	0.668243	TKKFISSPRVKKT
DDB_G0280087317	DDB_G0280087	gxcS	pleckstrin homology (PH) domain-containing protein, RhoGEF domain-containing protein	0.862893	1.63526	TRDRSASLFDRNI
DDB_G0288405106	DDB_G0288405	DDB_G0288405	RabGAP/TBC domain-containing protein, putative GTPase activating protein (GAP), TLDc domain-containing protein	0.851723	0.200608	PLNRSRSNSMNSG
DDB_G0278665551	DDB_G0278665	DDB_G0278665	protein kinase, TKL group, tyrosine kinase-like protein	0.837402		TPPLKHSGSFLFS
DDB_G0279731108	DDB_G0279731	DDB_G0279731	0	0.831976	1.40593	SGGRSASLSINNR
DDB_G0283265242	DDB_G0283265	mkkA	protein serine/threonine kinase, STE11 family protein kinase, MEK kinase, WD40 repeat-containing protein, protein kinase, STE group, F-box-containing protein, octicosapeptide/Phox/Bem1p domain-containing protein	0.829459		LRTPPGSPRFALN
DDB_G02922302497	DDB_G0292230	DDB_G0292230	0	0.829409	1.61489	IHGRSMSVGSGPS
DDB_G02880411287	DDB_G0288041	DDB_G0288041	0	0.824299		GIVRVPSFKNLFT
DDB_G0287961724	DDB_G0287961	DDB_G0287961	WD40 repeat-containing protein, DENN domain-containing protein	0.812893	1.6477	IASRRSSISVVLT
DDB_G0280093800	DDB_G0280093	gacGG	regulator of chromosome condensation (RCC1) domain-containing protein, RhoGAP domain-containing protein	0.801268	1.11418	RSGYSLSFSGGTP
DDB_G02931282204	DDB_G0293128	DDB_G0293128	Protein dopey-1	0.794583	-0.0868532	VLQNNNSPRSRAI
DDB_G0283265238	DDB_G0283265	mkkA	protein serine/threonine kinase, STE11 family protein kinase, MEK kinase, WD40 repeat-containing protein, protein kinase, STE group, F-box-containing protein, octicosapeptide/Phox/Bem1p domain-containing protein	0.792541		ITPPLRTPPGSPR
DDB_G0270902310	DDB_G0270902	DDB_G0270902	Ninein-like protein	0.78576		TRNRGRTSSWVAP
DDB_G028375774	DDB_G0283757	rab1A	Rab GTPase	0.783789	1.00215	ERFRTITSSYYRG
DDB_G0287653329	DDB_G0287653	thoc6	WD40 repeat-containing protein	0.764336	0.363463	NSSRRGSGGYTSI
DDB_G0278311938	DDB_G0278311	DDB_G0278311	myotubularin-related protein	0.745829	1.55037	RRSHTASLSFQSS
DDB_G0283347268	DDB_G0283347	DDB_G0283347	Acidic fibroblast growth factor intracellular-binding protein	0.742772	0.0605179	YQTVSISPRITPV
DDB_G0279569394	DDB_G0279569	gflD	RasGEF domain-containing protein, RhoGAP domain-containing protein, GRAM domain-containing protein	0.739214		KRNRFFSVSVQSP
DDB_G027783528	DDB_G0277835	cspA	culmination specific protein 37D	0.72251		YEDKYGSLDRTSR
DDB_G0286479310	DDB_G0286479	DDB_G0286479	phosphatidylinositol 4-kinase	0.717358		TTTTLPSFDLRRK
DDB_G02796491080	DDB_G0279649	acapA	Arf GTPase activating protein A	0.715914	0.762957	KSKRRPSILGKGK
DDB_G02848534	DDB_G0284853	DDB_G0284853	RING zinc finger-containing protein, B-box zinc finger-containing protein, PHR domain-containing protein	0.708989	0.342245	___MVSSNTITTT
DDB_G02847252	DDB_G0284725	docD	SH3 domain-containing protein, DOCK family protein, putative guanine nucleotide exchange factor (GEF)	0.70663		_____MSRLFLAN
DDB_G0286809459	DDB_G0286809	DDB_G0286809	0	0.701058	2.16441	KKSRRFSLSGKKK
DDB_G0283821750	DDB_G0283821	DDB_G0283821	putative protein serine/threonine kinase, protein kinase, STE group	0.700518	2.50017	SPSRKISNSDQFT
DDB_G0284071817	DDB_G0284071	rnrA	ribonucleotide reductase large subunit, ribonucleoside-diphosphate reductase	0.700232		SNRISTSPTNNLT
DDB_G0282717243	DDB_G0282717	gxcAA	pleckstrin homology (PH) domain-containing protein, RhoGEF domain-containing protein, IQ calmodulin-binding domain-containing protein, Phox domain-containing protein, calponin homology (CH) domain-containing protein	0.699035	0.531492	GGSRRFSGAFTNR
DDB_G027873742	DDB_G0278737	rckA	RGS domain-containing protein, protein kinase, TKL group, tyrosine kinase-like protein	0.693944		YSSKSLSPPTSPK
DDB_G027309733	DDB_G0273097	ptpA1-1	protein-tyrosine phosphatase 1	0.693511	0.539439	RPLPTRSNSSISL
DDB_G0278241134	DDB_G0278241	tcea1	RNA polymerase II elongation factor	0.685862	0.182795	QENKKISPPTTPK
DDB_G02721826	DDB_G0272182	DDB_G0272182	putative arginine deiminase	0.683741	-0.177308	_MKQSISNYQLAN
DDB_G0290619121	DDB_G0290619	DDB_G0290619	unknown	0.683502		STSLSSTFPGPRK
DDB_G0292160112	DDB_G0292160	DDB_G0292160	unknown	0.682229		KLLKPTSLTSLPR
DDB_G0281381702	DDB_G0281381	dstA	signal transducer and activator of transcription (STAT) family protein	0.680537	0.419615	PVPVGGYEPLNS_
DDB_G0282823668	DDB_G0282823	DDB_G0282823	tetratricopeptide repeat-containing protein	0.67404		LSRNRQSGPSSVV
DDB_G02776851599	DDB_G0277685	DDB_G0277685	0	0.672062		IRDRVNSLSLGDT
DDB_G02858491156	DDB_G0285849	spc97	spindle pole body component 97	0.671322	-0.57979	NKSNNVSPPLEPR
DDB_G0283955480	DDB_G0283955	gacG	RhoGAP domain-containing protein	0.665717		NRERSSSTNSLNN
DDB_G0272502357	DDB_G0272502	DDB_G0272502	0	0.652936	1.05337	ELKKTSSWMSSFF
DDB_G02725664	DDB_G0272566	psmD14	26S proteasome non-ATPase regulatory subunit 14, putative multidrug resistance protein	0.652507	0.245982	___MNRSLMSLLG
DDB_G026987442	DDB_G0269874	DDB_G0269874	0	0.651458	0.479341	YLRRTPSTSNITS
DDB_G02813512	DDB_G0281351	DDB_G0281351	0	0.648583	0.612868	_____MSTPPNHN
DDB_G0291093505	DDB_G0291093	pikH	PI3kinase, Phosphatidylinositol 3-kinase	0.628035	1.28068	GRQRNGSISSTTS
DDB_G029010311	DDB_G0290103	elp3	elongation protein 3, RNA polymerase II elongator complex subunit, HAG group protein, GCN5-related N-acetyltransferase, GNAT family protein	0.627528		NDPRPVSKKAGAK
DDB_G027622756	DDB_G0276227	DDB_G0276227	ADP-ribosylation factor-related, Rab GTPase	0.622161	0.857746	SRNRSGSINIGRN
DDB_G0291768502	DDB_G0291768	DDB_G0291768	0	0.620693	0.548327	KRKFSLSMGTFNN
DDB_G027622754	DDB_G0276227	DDB_G0276227	ADP-ribosylation factor-related, Rab GTPase	0.620027	0.650367	SSSRNRSGSINIG
DDB_G0284739540	DDB_G0284739	gxcFF	pleckstrin homology (PH) domain-containing protein, RhoGEF domain-containing protein, IQ calmodulin-binding domain-containing protein	0.618284	1.15613	TTNRKMSFSSFIE
DDB_G0293510456	DDB_G0293510	gacV	RhoGAP domain-containing protein	0.614396		QIPKYLTTLDLPS
DDB_G0269200190	DDB_G0269200	cplA	calpain-like cysteine protease	0.609508	1.04035	GRPRSVSMPAKKV
DDB_G0274879106	DDB_G0274879	DDB_G0274879	0	0.60404		FTTTNTSPRNTST
DDB_G027873783	DDB_G0278737	rckA	RGS domain-containing protein, protein kinase, TKL group, tyrosine kinase-like protein	0.601122	0.572399	KKFINRSFNTFID
DDB_G0268578654	DDB_G0268578	gefV	RasGEF domain-containing protein, leucine-rich repeat-containing protein (LRR)	0.5996		TKQRRGSVFLPPT
DDB_G0278665553	DDB_G0278665	DDB_G0278665	protein kinase, TKL group, tyrosine kinase-like protein	0.592704	0.645824	PLKHSGSFLFSRL
DDB_G0282977307	DDB_G0282977	DDB_G0282977	0	0.591835	0.805376	GFFRTASSMLLNR
DDB_G0289661332	DDB_G0289661	kinY	LISK family protein kinase, protein kinase, TKL group, tyrosine kinase-like protein	0.591809	1.31743	ITPRKNSLNSPFT
DDB_G0282891910	DDB_G0282891	pakG	STE20 family protein kinase PakG	0.591371	0.168577	SNNRPLSPKNSLE
DDB_G0289495835	DDB_G0289495	DDB_G0289495	vacuolar sorting protein 9 domain-containing protein	0.589229		KLMGTSSPIISRS
DDB_G0278863440	DDB_G0278863	fray1	putative protein serine/threonine kinase, STE20 family protein kinase, protein kinase, STE group, FRAY subfamily protein kinase	0.588976	-0.0617108	LKNKNLSNPDLVN
DDB_G0280205350	DDB_G0280205	DDB_G0280205	0	0.588636		TRSKTPTTGRASG
DDB_G0278445307	DDB_G0278445	mpl3	leucine-rich repeat-containing protein (LRR), putative protein tyrosine phosphatase, dual specificity	0.588543	1.34601	STLRKNSLSSSNI
DDB_G0274811318	DDB_G0274811	argB	N-acetylglutamate kinase	0.588114		RSSLSTSTPGLNS
DDB_G0267538182	DDB_G0267538	DDB_G0267538	Arf GTPase activating protein	0.586664	0.68686	NRKLSTTPPSTVN
DDB_G0273397299	DDB_G0273397	carA-1	G-protein-coupled receptor, cAMP receptor 1	0.584247	-0.016829	KNNNNPSPYSSSR
DDB_G028324711	DDB_G0283247	pyk	pyruvate kinase, phosphoenolpyruvate kinase	0.578905	0.248061	SRNLRLSLDTPTS
DDB_G02848533	DDB_G0284853	DDB_G0284853	RING zinc finger-containing protein, B-box zinc finger-containing protein, PHR domain-containing protein	0.577527		____MVSSNTITT
DDB_G0291510425	DDB_G0291510	DDB_G0291510	RapGAP/RanGAP domain-containing protein, putative GTPase activating protein (GAP), citron-like domain-containing protein, putative RapGAP	0.575582	1.50491	PKRRSSSVSNINK
DDB_G0278547339	DDB_G0278547	DDB_G0278547	0	0.570619	1.05331	NYRRTKSISSIVG
DDB_G0281503938	DDB_G0281503	DDB_G0281503	0	0.562995	0.766534	IPHRKVSFSSILP
DDB_G0278483423	DDB_G0278483	ngap	RasGTPase-activating protein, NGAP-like protein, Ras p21 protein activator, C2 domain-containing protein	0.562426	0.712624	SKTRSSSNASTNT
DDB_G0291155212	DDB_G0291155	DDB_G0291155	RNA-binding region RNP-1 domain-containing protein, RNA recognition motif-containing protein RRM	0.559009	1.23636	DERFQISGFFKSA
DDB_G026748027	DDB_G0267480	nup93	nucleoporin 93	0.557888	-0.0144706	RISSFSSPIGLSS
DDB_G0273131491	DDB_G0273131	g6pd-1	glucose 6-phosphate-1-dehydrogenase	0.555384	0.31866	YNWPGNSPQGSKK
DDB_G0278433393	DDB_G0278433	DDB_G0278433	RNA recognition motif-containing protein RRM	0.553896	0.362954	RRGNNFSPRRRYD
DDB_G0277591172	DDB_G0277591	gtaH	putative GATA-binding transcription factor, GATA zinc finger domain-containing protein 8	0.552116		HKGIKISPNNKQV
DDB_G0291464731	DDB_G0291464	DDB_G0291464	0	0.549974		NQRMYKTIRMKKN
DDB_G0287221624	DDB_G0287221	DDB_G0287221	ubiquitin-protein ligase (HECT) domain-containing protein, armadillo repeat-containing protein	0.5457		SRNLLTSFGSGRS
DDB_G0274811314	DDB_G0274811	argB	N-acetylglutamate kinase	0.537951		KHQRRSSLSTSTP
DDB_G0287697522	DDB_G0287697	DDB_G0287697	0	0.537303		QRSLTSSPLIRST
DDB_G0290337381	DDB_G0290337	DDB_G0290337	0	0.535638	0.843593	TKQRSLSFSFSKI
DDB_G0282489224	DDB_G0282489	mhkD	putative myosin heavy chain kinase D	0.529162	0.411236	GNGRMPSTGNLFK
DDB_G0293920692	DDB_G0293920	DDB_G0293920	0	0.526964	0.014581	VAISSISTPNFRA
DDB_G0277533402	DDB_G0277533	DDB_G0277533	WD40 repeat-containing protein	0.524027	0.347362	GIRSNLSNNNFRN
DDB_G0295683878	DDB_G0295683	DDB_G0295683	LIM-type zinc finger-containing protein, cofilin/tropomyosin type actin binding domain-containing protein	0.523597	1.01984	KKTRGGSLPSVPV
DDB_G0291155248	DDB_G0291155	DDB_G0291155	RNA-binding region RNP-1 domain-containing protein, RNA recognition motif-containing protein RRM	0.521452		IVNKVSSFGTFIK
DDB_G0286295272	DDB_G0286295	DDB_G0286295	unknown	0.52096	0.251928	TPTLRRSNLFIPR
DDB_G029223031	DDB_G0292230	DDB_G0292230	0	0.519936	0.691758	SLQRKLTIGNLSK
DDB_G0289587353	DDB_G0289587	DDB_G0289587	RNA polymerase I-specific transcription initiation factor	0.517587		KLAQQHSPNFRKS
DDB_G0276617778	DDB_G0276617	myoC	myosin IC	0.515057	0.207093	KERNRFSMISVRK
DDB_G0277511275	DDB_G0277511	hpd	4-hydroxyphenylpyruvate dioxygenase, p-hydroxyphenylpyruvic hydroxylase	0.513759	0.0385279	LRSRGVSFLTVPK
DDB_G027299168	DDB_G0272991	exoc7	exocyst complex subunit 7	0.511888	0.0388142	PSTKSTSPTLPKR
DDB_G0275971692	DDB_G0275971	DDB_G0275971	RNA recognition motif-containing protein RRM	0.511021	0.699727	KNNLSNSGNQIYF
DDB_G0268218702	DDB_G0268218	DDB_G0268218	0	0.508129		VRTSTSSTTSITN
DDB_G0291768500	DDB_G0291768	DDB_G0291768	0	0.504906	0.536056	TPKRKFSLSMGTF
DDB_G0286045164	DDB_G0286045	DDB_G0286045	BTB/POZ domain-containing protein, potassium channel tetramerization domain-containing protein	0.502955	0.890362	TSIRKKSTSSVAP
DDB_G0293100189	DDB_G0293100	DDB_G0293100	Zinc finger CCHC domain-containing protein 10	0.49774		DRGRSRSINYNKS
DDB_G0272522420	DDB_G0272522	sgkA	sphingosine kinase	0.489704	0.521156	NQLRRSSLNNSSN
DDB_G0284041346	DDB_G0284041	rcdII	PH domain-containing protein	0.488443	0.0269689	RSSSSNSNPCLIT
DDB_G0283701165	DDB_G0283701	guaB	IMP dehydrogenase, inosine-5'-monophosphate dehydrogenase	0.487744		KLVGIVTSRDTDF
DDB_G0290233490	DDB_G0290233	mgp1	RhoGAP domain-containing protein, Cdc15/Fes/CIP4 domain-containing protein, PCH family protein	0.486408	0.687022	TTNLKSSTSSLLT
DDB_G0283109782	DDB_G0283109	iksA	putative protein kinase, putative transmembrane protein, IQ calmodulin-binding domain-containing protein, IKS family protein kinase	0.484478	0.485945	QRTISNSGGNNGI
DDB_G0284761554	DDB_G0284761	fslA	frizzled and smoothened-like protein A	0.48276		AIRSKISSVGATS
DDB_G028004379	DDB_G0280043	rab8A	Rab GTPase	0.48269		GQERFRTITTAYY
DDB_G0289551139	DDB_G0289551	DDB_G0289551	0	0.482662	0.516619	DPSRRNSTNLPRR
DDB_G0272110213	DDB_G0272110	gskA	glycogen synthase kinase 3	0.482078		KGETNVSYICSRH
DDB_G0284041339	DDB_G0284041	rcdII	PH domain-containing protein	0.481666		GVPITRSRSSSSN
DDB_G0286295263	DDB_G0286295	DDB_G0286295	unknown	0.481248	0.0430423	NVRLSSSGLTPTL
DDB_G0286359373	DDB_G0286359	svkA	severin kinase	0.479508	0.00038185	TETKVRSLSNSSQ
DDB_G0274211201	DDB_G0274211	DDB_G0274211	Ras GTPase activation domain-containing protein	0.479278	0.0164402	SFNRRSSYNSLNP
DDB_G02715041193	DDB_G0271504	lvsB	BEACH domain-containing protein	0.479014	1.0332	RRSRSYTNDFHLD
DDB_G0269934162	DDB_G0269934	DDB_G0269934	regulator of chromosome condensation (RCC1) domain-containing protein, RhoGEF domain-containing protein, Ras GTPase activation domain-containing protein	0.475387	-0.291041	QPPKSTSPPALPR
DDB_G0280093802	DDB_G0280093	gacGG	regulator of chromosome condensation (RCC1) domain-containing protein, RhoGAP domain-containing protein	0.474722	0.199685	GYSLSFSGGTPSS
DDB_G0286459328	DDB_G0286459	DDB_G0286459	C1 domain-containing protein	0.47425		NQSPTNSFTNLRE
DDB_G0277843359	DDB_G0277843	DG1105	armadillo-like helical domain-containing protein	0.474176	0.86491	TRSRTNSITYFDQ
DDB_G02715022	DDB_G0271502	lvsD	BEACH domain-containing protein	0.470835		_____MSSPLKFP
DDB_G02677301130	DDB_G0267730	dst2	STE20 family protein kinase Dst2	0.470456	0.819873	KHQRSFSTSLPSF
DDB_G0293924459	DDB_G0293924	DDB_G0293924	RNA-binding protein 7	0.46968		KKMISTSNGGTFI
DDB_G0268354771	DDB_G0268354	gxcGG	pleckstrin homology (PH) domain-containing protein, RhoGEF domain-containing protein, IQ calmodulin-binding domain-containing protein	0.468414		RFTGSLSPTLKRK
DDB_G02799279	DDB_G0279927	Dd5P1	inositol 5-phosphatase	0.467903	1.78784	LRGRAGSMTPQVN
DDB_G0279539371	DDB_G0279539	DDB_G0279539	RNA-binding region RNP-1 domain-containing protein	0.467693	0.338461	QSKYRFSPY____
DDB_G0282189491	DDB_G0282189	tupA	transcriptional repressor TUP1	0.465304	0.0145916	DLSGSRSRSRCRA
DDB_G02691669	DDB_G0269166	pakA	p21-activated protein kinase, protein serine/threonine kinase, STE20 family protein kinase, protein kinase, STE group, PAKA subfamily protein kinase	0.464921	0.0219211	EKPKSTTPPPSVS
DDB_G0293932307	DDB_G0293932	pakE	STE20 family protein kinase PakE	0.464526	0.374758	YKVRKFSGGSSTL
DDB_G027531518	DDB_G0275315	DDB_G0275315	unknown	0.463371		PVLSGTSPRIQQI
DDB_G0293932619	DDB_G0293932	pakE	STE20 family protein kinase PakE	0.461418		KRKSKRTPSSVGL
DDB_G0275079	DDB_G0275079	hspG1	heat shock protein Hsp20 domain-containing protein, putative alpha-crystallin-type heat shock protein	0.458601	0.502772	EFISERSFGNFKR;KYLSERSFGNFKR
DDB_G0274535347	DDB_G0274535	DDB_G0274535	unknown	0.457573		ELKLGTSLPVGIP
DDB_G02691981630	DDB_G0269198	wimA	unknown	0.457401	0.296169	NNKLSASGSWIPS
DDB_G0279491536	DDB_G0279491	DDB_G0279491	Peptidyl-prolyl cis-trans isomerase G	0.456737	0.507375	NVNSSSSPFRKNR
DDB_G0272694355	DDB_G0272694	gacH	RhoGAP domain-containing protein	0.454558	2.04234	QRSRSVSQPPVVT
DDB_G02931282211	DDB_G0293128	DDB_G0293128	Protein dopey-1	0.451602	0.632902	PRSRAISISREKD
DDB_G0273205357	DDB_G0273205	DDB_G0273205	calcium-binding EF-hand domain-containing protein	0.450552	0.100867	RGSGNTSPPNVKI
DDB_G0286757108	DDB_G0286757	DDB_G0286757	0	0.450316	0.816534	ILTRSNSILNRGA
DDB_G0282891846	DDB_G0282891	pakG	STE20 family protein kinase PakG	0.448772	0.117561	LNNRPLSPTTPTK
DDB_G0276965463	DDB_G0276965	gltA	citrate synthase	0.448329	-0.0873308	EKLSSFSSGFDRR
DDB_G02692881362	DDB_G0269288	DDB_G0269288	0	0.447958	-0.00551757	RNSGSITPNPISR
DDB_G0271122273	DDB_G0271122	ufd1	ubiquitin fusion degradation protein UFD1 family protein	0.447809		LDGKVGTPLGTSP
DDB_G0291768373	DDB_G0291768	DDB_G0291768	0	0.444372	-0.092517	TNRIMFTLRHPNA
DDB_G0282891887	DDB_G0282891	pakG	STE20 family protein kinase PakG	0.441399		PSNRPLSPKNSYN
DDB_G0272032247	DDB_G0272032	gefG	Ras guanine nucleotide exchange factor	0.441162	0.859393	SATRRLSGNLVKV
DDB_G0289943707	DDB_G0289943	DDB_G0289943	armadillo-like helical domain-containing protein	0.438404		NSKMSASLPINIG
DDB_G0293932187	DDB_G0293932	pakE	STE20 family protein kinase PakE	0.436052		PSRRNVTSPNLTR
DDB_G0285641808	DDB_G0285641	gacJ	RhoGAP domain-containing protein	0.434754		PSPKSKSALSLST
DDB_G0288753499	DDB_G0288753	ndrB	NDR family protein kinase B	0.43271		IPFIGYTYRNFDA
DDB_G0278727199	DDB_G0278727	pikA	phosphatidylinositol-4,5-diphosphate 3-kinase, PI3kinase	0.432265	1.39122	TRNREGSILNLKK
DDB_G0286773296	DDB_G0286773	gflB	RasGEF domain-containing protein, RhoGAP domain-containing protein	0.43225	-0.305082	RRSRSISCEIIPK
DDB_G028948591	DDB_G0289485	vacA	vacuolin A, prohibitin domain-containing protein	0.43191	0.11339	ALGRGLSRVDVSY
DDB_G0278909318	DDB_G0278909	DDB_G0278909	leucine-rich repeat-containing protein (LRR), armadillo repeat-containing protein, protein kinase, TKL group, tyrosine kinase-like protein, ARMK family protein kinase	0.431418	1.31839	PNSRSTSFIQRKP
DDB_G0278301159	DDB_G0278301	DDB_G0278301	0	0.431099	0.416359	KKTNSGSIGFLRY
DDB_G027791531	DDB_G0277915	gefI	Ras guanine nucleotide exchange factor	0.425311		PNRLGSSPGSPIS
DDB_G029235477	DDB_G0292354	DDB_G0292354	tau-tubulin kinase homolog	0.425176	0.406099	YVCRFITCGRHND
DDB_G0281319691	DDB_G0281319	DDB_G0281319	Dystrophia myotonica WD repeat-containing protein	0.42095		IMCSPNTPSSFTK
DDB_G0287407635	DDB_G0287407	DDB_G0287407	TPR repeat-containing protein	0.418052		SISIGSSINSGLL
DDB_G02722061743	DDB_G0272206	DDB_G0272206	0	0.416775	0.77362	PRGRSGSFGLYGG
DDB_G028634125	DDB_G0286341	DDB_G0286341	putative glutathione S-transferase, putative glutathione transferase	0.415727	0.319808	ELDKKGSFIRVQS
DDB_G0269180332	DDB_G0269180	rcdP	random cDNA clone veg114	0.415018	-0.035789	ITNNPLSPTPINR
DDB_G0276465587	DDB_G0276465	sepA	putative protein serine/threonine kinase, armadillo repeat-containing protein, protein kinase, STE group, septase	0.414881		KVIRKGTVNKPDL
DDB_G0292736118	DDB_G0292736	plc	phosphoinositide-specific phospholipase C	0.414387		FNQFKSSKNLKED
DDB_G02829251231	DDB_G0282925	lvsE	BEACH domain-containing protein	0.413872	0.633602	RNSRSMSIGSSAT
DDB_G0289053412	DDB_G0289053	DDB_G0289053	RNA recognition motif-containing protein RRM	0.413471		RSIDRDYSPRRRN
DDB_G02692503167	DDB_G0269250	pats1	LRRK family protein kinase Pats1	0.409251		GLMQRRTVSFMNV
DDB_G02881833295	DDB_G0288183	roco9	LRRK family protein kinase Roco9	0.408895	0.741171	QLNRGNTIYTLVK
DDB_G0280471238	DDB_G0280471	DDB_G0280471	0	0.407319	0.230831	VSTSSTSPQGSGS
DDB_G0267808131	DDB_G0267808	DDB_G0267808	0	0.407149		VNRIISSSSSLPT
DDB_G0292266703	DDB_G0292266	amdA	AMP deaminase	0.406699	0.45316	ANKLRNSSVGSTP
DDB_G0284041343	DDB_G0284041	rcdII	PH domain-containing protein	0.406636	0.919637	TRSRSSSSNSNPC
DDB_G0291606117	DDB_G0291606	vps8	RING zinc finger-containing protein, WD40 repeat-containing protein	0.406074	0.322564	SIGRNNSFNIGSL
DDB_G02674204	DDB_G0267420	sodA	superoxide dismutase	0.403709		___MSKTAVCVIK
DDB_G0292750117	DDB_G0292750	DDB_G0292750	0	0.400909		SSLQNLSTSSDGT
DDB_G027464314	DDB_G0274643	DDB_G0274643	0	0.396602	0.195137	NNNNNTSPRQTTT
DDB_G0289033980	DDB_G0289033	DDB_G0289033	calponin homology (CH) domain-containing protein, putative actin binding protein, growth-arrest-specific protein 2 domain-containing protein (GAS2)	0.391988	0.256099	ISSTSSSLTNLKA
DDB_G029124148	DDB_G0291241	gnt2	GlcNAc transferase, glycosyltransferase	0.387323	0.217803	SVNGGISGGINRN
DDB_G0273101652	DDB_G0273101	DDB_G0273101	armadillo-like helical domain-containing protein, SEC7-like domain-containing protein	0.386945	0.261964	KRKFKISPKRGIE;SSKFKISPKKKDG
DDB_G0275239277	DDB_G0275239	zizC	DOCK family protein, putative guanine nucleotide exchange factor (GEF)	0.386097		DVHKYRTFIGSKL
DDB_G028829921	DDB_G0288299	pdx1	vitamin B6 biosynthesis protein, putative pyridoxal biosynthesis protein PDX1	0.385072	0.336774	PFRIKSSLAQMLK
DDB_G0284761555	DDB_G0284761	fslA	frizzled and smoothened-like protein A	0.384544	0.0635117	IRSKISSVGATST
DDB_G0278527312	DDB_G0278527	DDB_G0278527	0	0.383797		SSSSRSSIGSNFS
DDB_G02836256	DDB_G0283625	DDB_G0283625	Mob1-like protein	0.383144		_MTLFSSLLSRVS
DDB_G0276663898	DDB_G0276663	DDB_G0276663	Pendrin	0.382625	0.180037	SRSINNSSNNVIF
DDB_G0272106391	DDB_G0272106	arpB	actin related protein 2, polyphosphate kinase component, poly P kinase component	0.379453	0.183696	DKLTKLSV_____
DDB_G0272406226	DDB_G0272406	DDB_G0272406	0	0.378535	0.102912	FLKSSPSPIPSPS
DDB_G0292214113	DDB_G0292214	DDB_G0292214	protein phosphatase 2C-related protein	0.377755	-0.037879	KLVRNLSHSSILI
DDB_G0277139158	DDB_G0277139	apm2	clathrin-adaptor medium chain AP-2	0.376625	0.180696	KITIQATGTTPWR
DDB_G0274803577	DDB_G0274803	DDB_G0274803	0	0.374124		SKKSHLSFTLNQM
DDB_G0288383578	DDB_G0288383	gxcI	RhoGEF domain-containing protein	0.369831		TSFISGTLRRDTL
DDB_G027939388	DDB_G0279393	DDB_G0279393	0	0.367919	0.626045	RNSFNNSFNNINR
DDB_G0267962925	DDB_G0267962	tsuA	ULK family protein kinase TsuA	0.367541	-0.262754	PQYRTCTPRTPQP
DDB_G0289053125	DDB_G0289053	DDB_G0289053	RNA recognition motif-containing protein RRM	0.366361	0.0379707	NDKKSSSPYRESN
DDB_G0277491157	DDB_G0277491	hspG12	heat shock protein Hsp20 domain-containing protein, putative alpha-crystallin-type heat shock protein	0.364976	0.291133	KFISERSFGNFKR
DDB_G0283385535	DDB_G0283385	splA	non-receptor tyrosine kinase, dual-specificity protein kinase, protein kinase, TKL group, tyrosine kinase-like protein, CZAK family protein kinase	0.363895	-0.0734671	TLRGNRSSGNLSG
DDB_G02815031021	DDB_G0281503	DDB_G0281503	0	0.362117		LTEPSPSPRGQRE
DDB_G0280205346	DDB_G0280205	DDB_G0280205	0	0.361355		NTSTTRSKTPTTG
DDB_G02882059	DDB_G0288205	gacX	RhoGAP domain-containing protein, WD40 repeat-containing protein	0.359931	0.868659	NNNNRASIYGGLG
DDB_G02689482	DDB_G0268948	DDB_G0268948	putative SAM dependent methyltransferase	0.359639	0.3076	_____MTSPIPTP
DDB_G0267962928	DDB_G0267962	tsuA	ULK family protein kinase TsuA	0.358032	-0.0736514	RTCTPRTPQPINT
DDB_G027588177	DDB_G0275881	rpl13a	S60 ribosomal protein L13a	0.357694	0.376228	RHGRSPSKIFWRA
DDB_G0281251840	DDB_G0281251	DDB_G0281251	unknown	0.354501		VLPRSNSSYSIFR
DDB_G0277375986	DDB_G0277375	DDB_G0277375	C2H2-type zinc finger-containing protein, RNA recognition motif-containing protein RRM	0.354104	0.0424726	GPTGNLSPNSSSN
DDB_G0281089255	DDB_G0281089	prkab	putative glycoside hydrolase, AMP-activated protein kinase beta subunit, AMPK complex beta subunit	0.353024		SSTPPGSYSRTIP
DDB_G0269286369	DDB_G0269286	DDB_G0269286	0	0.349681	0.328347	NNNLRNSSNYVDR
DDB_G0274111815	DDB_G0274111	pfkA	6-phosphofructokinase	0.349272	-0.179747	KKSDISSPTSYSQ
DDB_G029078335	DDB_G0290783	rabG2	Rab GTPase	0.348146	0.443505	ERFRTITSSFYRG
DDB_G02882371116	DDB_G0288237	DDB_G0288237	putative guanine nucleotide exchange factor (GEF), DENN domain-containing protein	0.347856	-0.0243264	GHQRSYSTVNPVV
DDB_G0290873131	DDB_G0290873	gacJJ	pleckstrin homology (PH) domain-containing protein, SH3 domain-containing protein, RhoGAP domain-containing protein	0.344502		NSDLKKSTSSGIV
DDB_G0286951424	DDB_G0286951	DDB_G0286951	0	0.340847	-0.0514393	NLEKSFSPPLLPK
DDB_G028987521	DDB_G0289875	uppA	UDP-glucose pyrophosphorylase, UTP-glucose-1-phosphate uridylyltransferase	0.340095	0.447161	KLQSTGSLHSLFK
DDB_G029022936	DDB_G0290229	DDB_G0290229	cholinephosphate cytidylyltransferase	0.340025	0.958186	IASPPSSPLNNNN
DDB_G02788671613	DDB_G0278867	gefBB	Ras guanine nucleotide exchange factor	0.340025		KPIRKYSFNTWSS
DDB_G0278301157	DDB_G0278301	DDB_G0278301	0	0.33996	0.391499	GHKKTNSGSIGFL
DDB_G0278349213	DDB_G0278349	tra2	RNA-binding region RNP-1 domain-containing protein, RNA recognition motif-containing protein RRM, putative transformer-2 protein	0.339426	-0.0639091	RYDSRRSPPRFSP
DDB_G0276105316	DDB_G0276105	gtr2	alpha amylase domain-containing protein, starch synthase-like protein	0.339263	0.614361	NSSLSSSSLVNKQ
DDB_G02866132379	DDB_G0286613	DDB_G0286613	type A von Willebrand factor (VWFA) domain-containing protein, poly(ADP-ribose) polymerase, catalytic region domain-containing protein, BRCT domain-containing protein, 14-3-3 family protein, vault protein inter-alpha-trypsin (VIT) domain-containing protein	0.338168		LSSSSSSSSSLSL
DDB_G02866132376	DDB_G0286613	DDB_G0286613	type A von Willebrand factor (VWFA) domain-containing protein, poly(ADP-ribose) polymerase, catalytic region domain-containing protein, BRCT domain-containing protein, 14-3-3 family protein, vault protein inter-alpha-trypsin (VIT) domain-containing protein	0.335713	0.454515	PKYLSSSSSSSSS
DDB_G02912291481	DDB_G0291229	abpF	unknown	0.334266	1.72058	RSARLASASPAPP
DDB_G02692502636	DDB_G0269250	pats1	LRRK family protein kinase Pats1	0.333924	0.743434	PRNRSKTNDDNII
DDB_G02793874	DDB_G0279387	rpl21	S60 ribosomal protein L21	0.332897		___MPHSFGLRAR
DDB_G034837456	DDB_G0348374	DDB_G0348374	0	0.331991	0.772188	GGPLGGSGIKKSG
DDB_G0276883534	DDB_G0276883	canA	calcineurin A	0.33069	0.112331	ELLRMNSRGELFR
DDB_G0283057171	DDB_G0283057	DDB_G0283057	RapGAP/RanGAP domain-containing protein, putative RapGAP	0.329392	1.02479	KPNKMKSVSNFFK
DDB_G0279123176	DDB_G0279123	gxcCC	RhoGEF domain-containing protein, DH domain-containing protein, calponin homology (CH) domain-containing protein, putative actin binding protein	0.328926	0.349141	ELIRSFSGMIPNV
DDB_G02835351694	DDB_G0283535	DDB_G0283535	WD-40 repeat-containing protein, DmX-like protein	0.328424		GMSSRNSMVSSPI
DDB_G0283863312	DDB_G0283863	DDB_G0283863	Inositol hexakisphosphate kinase 1	0.327536	0.638437	QRKRSTSFSMKNL
DDB_G0271122278	DDB_G0271122	ufd1	ubiquitin fusion degradation protein UFD1 family protein	0.326428	0.236289	GTPLGTSPKTLNT
DDB_G0280599342	DDB_G0280599	fhkB	forkhead-associated kinase protein B	0.326339	0.0464512	QSRSSQSRPLLRS
DDB_G0293276389	DDB_G0293276	DDB_G0293276	MAST family protein kinase DDB_G0272282	0.325694		NDGILGSPRYISP
DDB_G02922621108	DDB_G0292262	myoM	myosin M heavy chain	0.324919	0.82369	LLFKFNSISNLLS
DDB_G028125131	DDB_G0281251	DDB_G0281251	unknown	0.324218		KRVQNPSFSSGQS
DDB_G0278629662	DDB_G0278629	DDB_G0278629	0	0.323886		TQSLSRSRANSTP
DDB_G02841672	DDB_G0284167	DDB_G0284167	RNA-binding region RNP-1 domain-containing protein, RNA recognition motif-containing protein RRM	0.323604	-0.00517062	_____MSAPSETT
DDB_G0276883525	DDB_G0276883	canA	calcineurin A	0.323474	0.0570017	ILDRVNSRGELLR
DDB_G0293750356	DDB_G0293750	dyrk2	putative protein serine/threonine kinase, DYRK family protein kinase, protein kinase, CMGC group	0.322615		IKSRSLSVSASLA
DDB_G0284293526	DDB_G0284293	hbx10	putative homeobox transcription factor, homeodomain (HOX) containing protein	0.322504	-0.314486	KLTSPPSPPSIVP
DDB_G02872211527	DDB_G0287221	DDB_G0287221	ubiquitin-protein ligase (HECT) domain-containing protein, armadillo repeat-containing protein	0.322381	-0.0125379	KSVLSSSSPFTSE
DDB_G0280965371	DDB_G0280965	gbqA	G-protein alpha subunit family protein, guanine nucleotide binding protein	0.320726	0.44089	ILPRTKSLSTIKS
DDB_G0286295261	DDB_G0286295	DDB_G0286295	unknown	0.316328	-0.126251	LKNVRLSSSGLTP
DDB_G0292000138	DDB_G0292000	DDB_G0292000	0	0.314857		KRKLSSSTNSITS
DDB_G0284577159	DDB_G0284577	DDB_G0284577	NOT2/NOT3/NOT5 family protein, putative CCR4-NOT complex subunit 2	0.313146	0.375496	QQPLSRSTPNTPT
DDB_G027791564	DDB_G0277915	gefI	Ras guanine nucleotide exchange factor	0.31275	0.751645	LLNRTNSGSNLLS
DDB_G02725667	DDB_G0272566	psmD14	26S proteasome non-ATPase regulatory subunit 14, putative multidrug resistance protein	0.31234	0.176356	MNRSLMSLLGREG
DDB_G0292004109	DDB_G0292004	docC	DOCK family protein, putative guanine nucleotide exchange factor (GEF), cyclin-like F-box containing protein	0.311529	0.286835	QHHRSRSITISGS
DDB_G028375775	DDB_G0283757	rab1A	Rab GTPase	0.310665	0.280426	RFRTITSSYYRGA
DDB_G0282145747	DDB_G0282145	ptpC	protein tyrosine phosphatase, phosphotyrosine phosphatase ptp3	0.310231		MPRLDISIPPPLT
DDB_G0281089251	DDB_G0281089	prkab	putative glycoside hydrolase, AMP-activated protein kinase beta subunit, AMPK complex beta subunit	0.309904	0.0978589	TLKLSSTPPGSYS
DDB_G0276089171	DDB_G0276089	DDB_G0276089	0	0.308107	0.41599	RNNLTSSFSSTAS
DDB_G027625141	DDB_G0276251	DDB_G0276251	transmembrane protein	0.305019	0.100059	GNPLSLSSMIPIR
DDB_G0288391148	DDB_G0288391	snrpB2	U2 small nuclear ribonucleoprotein B	0.304553		STTSTTSPTTSNG
DDB_G0278285923	DDB_G0278285	copB2	WD40 repeat-containing protein, coatomer protein complex beta 2 subunit (beta prime)	0.304226	-0.146369	TTQKVASPLSSPS
DDB_G0282891880	DDB_G0282891	pakG	STE20 family protein kinase PakG	0.303121		FNNRPPSPSNRPL
DDB_G0284007236	DDB_G0284007	DDB_G0284007	Corepressor interacting with RBPJ 1	0.299909		LNSSASSPKSYGR
DDB_G0272092400	DDB_G0272092	DDB_G0272092	ankyrin repeat-containing protein, C2 domain-containing protein, SAM domain-containing protein, protein kinase, TKL group, tyrosine kinase-like protein, ARK family protein kinase	0.29902	0.46396	KDPLSLSSNSSLR
DDB_G029022932	DDB_G0290229	DDB_G0290229	cholinephosphate cytidylyltransferase	0.29893	-0.191308	KKSNIASPPSSPL
DDB_G0278453308	DDB_G0278453	DDB_G0278453	coiled-coil domain-containing protein	0.297056		NTPSSSSLKKVDD
DDB_G027786563	DDB_G0277865	ptpB	protein tyrosine phosphatase, phosphotyrosine phosphatase ptp2	0.296982		KLKNRYSNVLPFE
DDB_G0280205348	DDB_G0280205	DDB_G0280205	0	0.296667	0.386756	STTRSKTPTTGRA
DDB_G0292056710	DDB_G0292056	DDB_G0292056	WD repeat-containing protein YDR128W	0.296404	0.301565	FINLRNSSGRIDI
DDB_G02861271213	DDB_G0286127	roco8	LRRK family protein kinase Roco8	0.295245	0.371998	PKLLRNSLKNLKS
DDB_G0278825824	DDB_G0278825	DDB_G0278825	0	0.2943		NNTTTKTVSPIPS
DDB_G029294849	DDB_G0292948	isw	myb domain-containing protein, SNF2-related protein, ATP-dependent chromatin-remodelling factor, CHR group protein, helicase, C-terminal domain-containing protein	0.294165		GNKRNESPTISSS
DDB_G028992311	DDB_G0289923	agxt	serine-pyruvate transaminase, alanine-glyoxylate aminotransferase	0.293864	0.466623	DKHKLKTSNLQLP
DDB_G02835351681	DDB_G0283535	DDB_G0283535	WD-40 repeat-containing protein, DmX-like protein	0.293376	0.0359732	GYSLGVSGNSTPI
DDB_G02866131738	DDB_G0286613	DDB_G0286613	type A von Willebrand factor (VWFA) domain-containing protein, poly(ADP-ribose) polymerase, catalytic region domain-containing protein, BRCT domain-containing protein, 14-3-3 family protein, vault protein inter-alpha-trypsin (VIT) domain-containing protein	0.291357	-0.0267304	TRSRSPSPEGNIR
DDB_G0272382328	DDB_G0272382	DDB_G0272382	0	0.291295		DNKRKSSIGQNLR
DDB_G0288387221	DDB_G0288387	accA	acetyl-CoA carboxylase, biotin carboxylase	0.289457		GIRKVTSMEDLES
DDB_G0278909325	DDB_G0278909	DDB_G0278909	leucine-rich repeat-containing protein (LRR), armadillo repeat-containing protein, protein kinase, TKL group, tyrosine kinase-like protein, ARMK family protein kinase	0.288686	0.169907	FIQRKPSVGANMM
DDB_G0287853346	DDB_G0287853	mkcC	putative protein serine/threonine kinase, STE20 family protein kinase, protein kinase, STE group, MKC subfamily protein kinase	0.288599		SPKLKSSSSSIRN
DDB_G0277733961	DDB_G0277733	valS1	valyl tRNA synthetase, valine-tRNA ligase	0.287553		RFTKNSSFIRVLA
DDB_G028998736	DDB_G0289987	DDB_G0289987	Pumilio homology domain family member 4	0.28748	0.403923	SLTRLNSNSLFSF
DDB_G0283535874	DDB_G0283535	DDB_G0283535	WD-40 repeat-containing protein, DmX-like protein	0.28693	0.10895	KDFKYSSSSSPSI
DDB_G0282627345	DDB_G0282627	vps15	VPS15 family protein kinase Vps15	0.286288	0.559213	KSNLNQSTNSNTI
DDB_G0281251838	DDB_G0281251	DDB_G0281251	unknown	0.283913		NNVLPRSNSSYSI
DDB_G0291966125	DDB_G0291966	DDB_G0291966	RNA-binding region RNP-1 domain-containing protein, RNA recognition motif-containing protein RRM, CCHC-type zinc finger-containing protein	0.281975	-0.284424	RSRRYRSPSWDRR
DDB_G0285361222	DDB_G0285361	DDB_G0285361	RNA-binding region RNP-1 domain-containing protein, RNA recognition motif-containing protein RRM	0.281122		LFERRNSGGGGYN
DDB_G0272092976	DDB_G0272092	DDB_G0272092	ankyrin repeat-containing protein, C2 domain-containing protein, SAM domain-containing protein, protein kinase, TKL group, tyrosine kinase-like protein, ARK family protein kinase	0.279943	0.442426	TRTRSSSSPMEPK
DDB_G026894819	DDB_G0268948	DDB_G0268948	putative SAM dependent methyltransferase	0.278435	0.970952	DKFGSISKSYKNF
DDB_G02676745	DDB_G0267674	glcS	glycogen synthase	0.278256	0.110295	__MIFGTPNSTFL
DDB_G02922301549	DDB_G0292230	DDB_G0292230	0	0.278026	0.314961	GRVLKSSGPLNGG
DDB_G0288241112	DDB_G0288241	DDB_G0288241	Enhancer of mRNA-decapping protein 4	0.276013	0.341718	DKSIKNSIGNLNN
DDB_G0279449873	DDB_G0279449	DDB_G0279449	villin headpiece (VHP) domain-containing protein, putative actin binding protein	0.275862	0.552859	PSKKSSSSLKLNR
DDB_G02909631506	DDB_G0290963	kif1	kinesin-3, kinesin family member 1	0.275475	0.721829	GRKRSSTIVEVKV
DDB_G0268578879	DDB_G0268578	gefV	RasGEF domain-containing protein, leucine-rich repeat-containing protein (LRR)	0.27496		LLQYRNSTLNMLN
DDB_G027966348	DDB_G0279663	DDB_G0279663	SAP DNA-binding domain-containing protein	0.273461	0.260441	NKNGTSSPSSITS
DDB_G0288071390	DDB_G0288071	dst4	STE20 family protein kinase Dst4	0.273096	0.237014	NSSKTSSSGTVVF
DDB_G0288021340	DDB_G0288021	atg6B	autophagy protein Apg6 family protein	0.265886	0.144216	SPISRISPSNITS
DDB_G0277615164	DDB_G0277615	DDB_G0277615	putative actin binding protein, ADF/cofilin-like domain-containing protein	0.263764		TTSPTNSFRKSTY
DDB_G02680881077	DDB_G0268088	lvsG	WD40 repeat-containing protein, BEACH domain-containing protein	0.263192	0.337948	SNGLFSSMGISKS
DDB_G0291824272	DDB_G0291824	DDB_G0291824	0	0.263037	0.220191	GGANNNSTNNLVS
DDB_G02765759	DDB_G0276575	syn16A	t-SNARE family protein, putative syntaxin 16	0.262037	-0.0288977	TRDRTPSFNLIKS
DDB_G0279089284	DDB_G0279089	DDB_G0279089	0	0.261535		KLKSSLSFSSKKK
DDB_G026777613	DDB_G0267776	DDB_G0267776	0	0.259535	0.294149	PENVSKSGTFRRG
DDB_G02934361647	DDB_G0293436	abcA3	ABC transporter A family protein	0.258912	0.152455	NHKKTTSNNSILT
DDB_G0286951288	DDB_G0286951	DDB_G0286951	0	0.258324	0.272388	NNSIRNSNDILRN
DDB_G0283081518	DDB_G0283081	pikB	phosphatidylinositol-4,5-diphosphate 3-kinase, PI3kinase	0.258221	1.5355	VKNKQYSMLNISK
DDB_G0291858358	DDB_G0291858	vatM	vacuolar proton ATPase 100-kDa subunit	0.257366	-0.35193	RTATTRSGALVPS
DDB_G0278825830	DDB_G0278825	DDB_G0278825	0	0.256469		TVSPIPSPTLTSS
DDB_G0286069792	DDB_G0286069	ku70	ATP-dependent DNA helicase, DNA-dependent protein kinase (DNAPK) subunit	0.255133	0.00993907	KNTSSSSPPLVSA
DDB_G0283661149	DDB_G0283661	ddx3	putative RNA helicase, DEAD/DEAH box helicase	0.252671	0.16468	GNSYSYSPNNSFS
DDB_G02708362	DDB_G0270836	fbp	D-fructose-1,6-bisphosphate 1-phosphohydrolase, fructose-1,6-bisphosphatase	0.248334		_____MSSNNLIT
DDB_G027481116	DDB_G0274811	argB	N-acetylglutamate kinase	0.247434	0.188593	LPKLSSSTPSTSS
DDB_G0291115747	DDB_G0291115	DDB_G0291115	RasGTPase-activating protein, vacuolar sorting protein 9 domain-containing protein	0.246646	0.420167	GHARSNSNNIIRR
DDB_G0278895255	DDB_G0278895	cldA	Clu domain-containing protein A	0.244328	1.19463	SRDRSSSAPVSIS
DDB_G0267450360	DDB_G0267450	pakC	p21-activated protein kinase, putative protein serine/threonine kinase, pleckstrin homology (PH) domain-containing protein, STE20 family protein kinase, PH domain-containing protein, protein kinase, STE group, PAKA subfamily protein kinase	0.242338		KQQKRNTVVGTPY
DDB_G0282189133	DDB_G0282189	tupA	transcriptional repressor TUP1	0.242051	-0.186459	NNMQRNTPTPTIP
DDB_G0285465597	DDB_G0285465	nog1	nucleolar GTP-binding protein 1	0.240702	0.064677	SEERGLSLNRSKS
DDB_G0288811309	DDB_G0288811	DDB_G0288811	RabGAP/TBC domain-containing protein, putative GTPase activating protein (GAP)	0.238908	0.557081	TNGLSFSSILSRS
DDB_G02694241187	DDB_G0269424	gxcB	pleckstrin homology (PH) domain-containing protein, RhoGEF domain-containing protein, calponin homology (CH) domain-containing protein	0.238675		VPPRKITFSDTIK
DDB_G0272110214	DDB_G0272110	gskA	glycogen synthase kinase 3	0.238431	0.339886	GETNVSYICSRHY
DDB_G0290359807	DDB_G0290359	DDB_G0290359	armadillo-type fold-containing protein	0.23818	-0.102832	LPILNKSRESVVL
DDB_G0267548804	DDB_G0267548	elmoF	engulfment and cell motility ELM family protein	0.23619	0.335138	KRSLKSSGNSIYK
DDB_G0282471129	DDB_G0282471	DDB_G0282471	0	0.235623	0.395059	SNSLNRSGEISTK
DDB_G0278141935	DDB_G0278141	vps11	RING zinc finger-containing protein, tetratricopeptide-like helical domain-containing protein (TPR), 7-fold repeat in clathrin and VPS proteins repeat-containing protein	0.232643		FKLLRSSPDGFTT
DDB_G029300697	DDB_G0293006	gefF	Ras guanine nucleotide exchange factor	0.231097	0.336816	VSFLNNSGGNTIN
DDB_G02865452846	DDB_G0286545	vps13D	vacuolar protein sorting-associated protein 13 family protein	0.231024	-0.316825	GFKKSNSSSPLIR
DDB_G0273421299	DDB_G0273421	DDB_G0273421	0	0.23076	-0.139278	NRSPPHSPRTKEA
DDB_G0275619310	DDB_G0275619	pppB	protein phosphatase 1, catalytic subunit, protein serine/threonine phosphatase, type 1	0.230403	-0.0128072	SNGRPLTPPRNKQ
DDB_G0276883543	DDB_G0276883	canA	calcineurin A	0.22752	0.239273	ELFRINSKGDLFR
DDB_G028218993	DDB_G0282189	tupA	transcriptional repressor TUP1	0.227221	0.0266016	SQRDLNSPSTFRS
DDB_G0288895258	DDB_G0288895	DDB_G0288895	BAR domain-containing protein	0.226735	0.702543	RNVRSSSVFTSPK
DDB_G0269000207	DDB_G0269000	DDB_G0269000	unknown	0.226158	0.214548	STPIKKSLNNIPV
DDB_G0278703326	DDB_G0278703	gxcII	pleckstrin homology (PH) domain-containing protein, RhoGEF domain-containing protein, IQ calmodulin-binding domain-containing protein	0.222167	0.192755	ERSINLSNGPSIG
DDB_G0272560197	DDB_G0272560	capA-1	cAMP-binding protein	0.221441	0.561441	QGRVRTSQDFIFY
DDB_G02674202	DDB_G0267420	sodA	superoxide dismutase	0.220808		_____MSKTAVCV
DDB_G02818091540	DDB_G0281809	DDB_G0281809	RapGAP/RanGAP domain-containing protein	0.220599	0.966254	KFVKTSSVNLFRK
DDB_G0275085636	DDB_G0275085	gacFF	pleckstrin homology (PH) domain-containing protein, RhoGAP domain-containing protein, F-box-containing protein	0.219639		PPLLSKSPSFSNA
DDB_G0283479872	DDB_G0283479	abcH4	putative non-transporter ABC protein	0.218734	0.243628	KRFKNQSFNNLNT
DDB_G0284333134	DDB_G0284333	lvsF	BEACH domain-containing protein	0.218428	0.769012	AFSRLLSFSSLTS
DDB_G0271058783	DDB_G0271058	vilC	villin-like protein C	0.216651	1.64464	VRGRSQSVSVTST
DDB_G02890331395	DDB_G0289033	DDB_G0289033	calponin homology (CH) domain-containing protein, putative actin binding protein, growth-arrest-specific protein 2 domain-containing protein (GAS2)	0.21592		STLRSGTPAPYSR
DDB_G02674721259	DDB_G0267472	roco7	protein kinase Roco7	0.215101	0.126043	QNGLLSSGGGRGG
DDB_G0267538180	DDB_G0267538	DDB_G0267538	Arf GTPase activating protein	0.214008	1.9706	ASNRKLSTTPPST
DDB_G0270176238	DDB_G0270176	DDB_G0270176	protein phosphatase 2C, leucine-rich repeat-containing protein (LRR)	0.213537	0.593609	FKMPPKSNSVIYS
DDB_G02897059	DDB_G0289705	DDB_G0289705	0	0.213384		SKGSSKSSIQLGS
DDB_G0272406230	DDB_G0272406	DDB_G0272406	0	0.211982	0.0474686	SPSPIPSPSNKML
DDB_G0291512679	DDB_G0291512	epnA	epsin	0.211713	0.343688	ANRNTNSMGSAGR
DDB_G02874071514	DDB_G0287407	DDB_G0287407	TPR repeat-containing protein	0.211198	-0.0967435	SPVQPPSPRTQQA
DDB_G0289477401	DDB_G0289477	rmp	RNA polymerase II subunit 5-mediating protein, unconventional prefoldin RPB5 interactor	0.210443	0.198275	SILKTNSSGNLMS
DDB_G02762211165	DDB_G0276221	DDB_G0276221	WASH complex subunit FAM21	0.209142		LSDSGRSSPSVTS
DDB_G0272486773	DDB_G0272486	DDB_G0272486	pleckstrin homology (PH) domain-containing protein, Arf guanyl-nucleotide exchange factor, SEC7-like domain-containing protein	0.20888	0.364735	NYFKTVSSSSLIR
DDB_G0288703246	DDB_G0288703	bud13	BUD13 homolog	0.208365	0.0456713	NNNNDLSPPRNRN
DDB_G0278629666	DDB_G0278629	DDB_G0278629	0	0.206702	0.812827	SRSRANSTPLVID
DDB_G02849759	DDB_G0284975	tpsB	glycosyltransferase, alpha,alpha-trehalose-phosphate synthase, trehalose 6-phosphate synthase, trehalose-phosphatase	0.205762	0.279506	IIQRSTSLNNIIN
DDB_G0282471487	DDB_G0282471	DDB_G0282471	0	0.202958	-0.111516	SRSLTSSPSTSSP
DDB_G0291984182	DDB_G0291984	DDB_G0291984	SH3 domain-containing protein, putative glutaminase	0.200793	0.361287	RLGINISLGSMDE
DDB_G026947272	DDB_G0269472	psmB2	proteasome subunit beta type 2	0.200776	-0.266834	LYSLRNSYPMSTP
DDB_G0289247155	DDB_G0289247	apm1	mu1, clathrin-adaptor medium chain AP-1	0.200381	-0.261966	VLPAAITGAVSWR
DDB_G0275005275	DDB_G0275005	DDB_G0275005	RING zinc finger-containing protein, RNA recognition motif-containing protein RRM, putative CCR4-NOT complex subunit 4	0.199268	0.0884003	SPSLSSSTSSTNN
DDB_G0272092469	DDB_G0272092	DDB_G0272092	ankyrin repeat-containing protein, C2 domain-containing protein, SAM domain-containing protein, protein kinase, TKL group, tyrosine kinase-like protein, ARK family protein kinase	0.199251	0.427062	NNVESKSTGNLNS
DDB_G0270902984	DDB_G0270902	DDB_G0270902	Ninein-like protein	0.197489	-0.101534	SLTPVDSPSTSQR
DDB_G0278867258	DDB_G0278867	gefBB	Ras guanine nucleotide exchange factor	0.195529		KKKNRGSIFVRLL
DDB_G0282125842	DDB_G0282125	DDB_G0282125	unknown	0.195183	-0.0281034	NDKVNFTLRNTKS
DDB_G02898591121	DDB_G0289859	kxcA	LISK family protein kinase, pleckstrin homology (PH) domain-containing protein, RhoGEF domain-containing protein, IQ calmodulin-binding domain-containing protein, protein kinase, TKL group, tyrosine kinase-like protein	0.195012	0.11223	NPNGGGSNNNSIG
DDB_G0280055756	DDB_G0280055	abcC2	ABC transporter C family protein	0.193759	0.326368	SSELKKSTSLLNS
DDB_G02936546	DDB_G0293654	gacE	RhoGAP domain-containing protein	0.193263	0.856686	_MDHRKSVDFTNE
DDB_G0277253157	DDB_G0277253	DDB_G0277253	putative transmembrane protein, mechanosensitive ion channel domain-containing protein, MS ion channel domain-containing protein	0.192046		DNNLTSSAPSISK
DDB_G0278547392	DDB_G0278547	DDB_G0278547	0	0.190528	0.0843618	QKNKSYTMMFKLD
DDB_G0280311233	DDB_G0280311	DDB_G0280311	Protein STB6	0.190343	0.0933549	KSFLNTSNPGISL
DDB_G02879611649	DDB_G0287961	DDB_G0287961	WD40 repeat-containing protein, DENN domain-containing protein	0.190248		NGKSGGSIIFKRT
DDB_G0289313353	DDB_G0289313	frmC	leucine-rich repeat-containing protein (LRR), Band 4.1 domain-containing protein, FERM domain-containing protein	0.190121		PSSRGGSIKIKVS
DDB_G02896651198	DDB_G0289665	gefQ	Ras guanine nucleotide exchange factor Q	0.189455	0.460676	QPQRTMTVGSNLK
DDB_G0280131257	DDB_G0280131	DDB_G0280131	armadillo repeat-containing protein, protein kinase, TKL group, tyrosine kinase-like protein, ARMK family protein kinase	0.186641	0.221822	ILKRVSSERAIIL
DDB_G0291974750	DDB_G0291974	docA	SH3 domain-containing protein, DOCK family protein, putative guanine nucleotide exchange factor (GEF)	0.186484	-0.0735606	SKDPNSSPTLTRS
DDB_G027167817	DDB_G0271678	pckA	phosphoenolpyruvate carboxykinase	0.186459	0.178498	KSLKSSTADYTPK
DDB_G0279569724	DDB_G0279569	gflD	RasGEF domain-containing protein, RhoGAP domain-containing protein, GRAM domain-containing protein	0.186273		PRERSNTTALVFK
DDB_G026772676	DDB_G0267726	uduA2	unknown	0.185882		RLYHGGSGYSECK
DDB_G0280471224	DDB_G0280471	DDB_G0280471	0	0.184667	0.130173	SRNVASSPPSVKT
DDB_G027199227	DDB_G0271992	DDB_G0271992	0	0.182827	-0.0249328	KGSSSSSPSSSPS
DDB_G0279417977	DDB_G0279417	roco6	LRRK family protein kinase Roco6	0.182397	0.262693	STKRSISGSPLRS
DDB_G0291512682	DDB_G0291512	epnA	epsin	0.181615	0.129411	NTNSMGSAGRF__
DDB_G0283607259	DDB_G0283607	eb1	microtubule-associated protein EB1	0.181232		FKPTPKSVSPTPP
DDB_G0289053246	DDB_G0289053	DDB_G0289053	RNA recognition motif-containing protein RRM	0.180802	0.00193637	TTTRSYSLSPIRV
DDB_G0276105314	DDB_G0276105	gtr2	alpha amylase domain-containing protein, starch synthase-like protein	0.180725	0.334292	KINSSLSSSSLVN
DDB_G028692923	DDB_G0286929	DDB_G0286929	tRNA 2'-phosphotransferase 1	0.179938	0.0662277	ALSKSLSYVLRHG
DDB_G0278909342	DDB_G0278909	DDB_G0278909	leucine-rich repeat-containing protein (LRR), armadillo repeat-containing protein, protein kinase, TKL group, tyrosine kinase-like protein, ARMK family protein kinase	0.179068		SSLNRSTDFLGKE
DDB_G027214488	DDB_G0272144	DDB_G0272144	0	0.177904	0.163346	VISCDHSPPKFEP
DDB_G0278453305	DDB_G0278453	DDB_G0278453	coiled-coil domain-containing protein	0.177071	0.256272	KLSNTPSSSSLKK
DDB_G02797331328	DDB_G0279733	gxcDD	putative Rac guanyl-nucleotide exchange factor DD	0.176997		KSVRSLSVAFSDI
DDB_G0292358828	DDB_G0292358	ino80	SNF2-related domain-containing protein, DEAD/DEAH box helicase domain-containing protein, CHR group protein, helicase, C-terminal domain-containing protein	0.17636	0.198735	GPSLSNSYSGIKT
DDB_G0272522425	DDB_G0272522	sgkA	sphingosine kinase	0.17547		SSLNNSSNGFSPK
DDB_G02835352500	DDB_G0283535	DDB_G0283535	WD-40 repeat-containing protein, DmX-like protein	0.175251	0.534218	VSSLNISKGKIST
DDB_G0291824273	DDB_G0291824	DDB_G0291824	0	0.174441	0.0135298	GANNNSTNNLVSM
DDB_G0272080922	DDB_G0272080	gacHH	Kelch repeat-containing protein, RhoGAP domain-containing protein	0.172998	0.139877	HHSRSVSNPIPLL
DDB_G0279149103	DDB_G0279149	pip5k3	FYVE-type zinc finger-containing protein, FYVE finger-containing phosphoinositide kinase, PIP kinase, 1-phosphatidylinositol-3-phosphate 5-kinase	0.172758	0.484896	NSSLNNSNNNNQV
DDB_G0274703162	DDB_G0274703	DDB_G0274703	coiled-coil domain-containing protein	0.172224		LHKRSNSHGLPPK
DDB_G0271572639	DDB_G0271572	exosc10	exosome component 10	0.171173	-0.0463099	KTERSLSPVPNIK
DDB_G0270814411	DDB_G0270814	nek2	NEK family protein kinase Nek2	0.170798		QIKRTFTTPLPNF
DDB_G0288069992	DDB_G0288069	DDB_G0288069	0	0.166562	0.628946	SVSRRQSISSGIG
DDB_G0275039473	DDB_G0275039	DDB_G0275039	putative transmembrane protein	0.166547	-0.596763	RDLTATSVTNTAP
DDB_G0285077294	DDB_G0285077	u2af1	RNA-binding region RNP-1 domain-containing protein, RNA recognition motif-containing protein RRM, U2 snRNP auxiliary factor small subunit, CCHC-type zinc finger-containing protein	0.164518		GSRGSKSPEYSRN
DDB_G027254295	DDB_G0272542	prkag	CBS (cystathionine-beta-synthase) domain-containing protein, AMP-activated protein kinase gamma subunit, AMPK complex gamma subunit	0.164354	0.0509722	ERILSTSNGFDIR
DDB_G0286773292	DDB_G0286773	gflB	RasGEF domain-containing protein, RhoGAP domain-containing protein	0.162783	-0.00305962	PRDYRRSRSISCE
DDB_G0280205355	DDB_G0280205	DDB_G0280205	0	0.162531	0.481272	PTTGRASGLKIRS
DDB_G0292642243	DDB_G0292642	DDB_G0292642	0	0.161749	0.181262	RRSRAATISYLPN
DDB_G02850811456	DDB_G0285081	DDB_G0285081	leucine-rich repeat-containing protein (LRR)	0.161121	0.509049	GRQRSSSVLNNPI
DDB_G0291974762	DDB_G0291974	docA	SH3 domain-containing protein, DOCK family protein, putative guanine nucleotide exchange factor (GEF)	0.16069	0.698216	SNANMSSSSNLNN
DDB_G0279807631	DDB_G0279807	DDB_G0279807	Metal transporter CNNM2	0.160631	0.434342	LQNIRKSDTNI__
DDB_G0282711618	DDB_G0282711	DDB_G0282711	PHD zinc finger-containing protein	0.16048	0.507519	KKQLNTSGTNLPM
DDB_G02692503169	DDB_G0269250	pats1	LRRK family protein kinase Pats1	0.159504	0.144941	MQRRTVSFMNVLE
DDB_G0286441556	DDB_G0286441	DDB_G0286441	0	0.157456	1.07807	RVTRGNSLINFKP
DDB_G0276105315	DDB_G0276105	gtr2	alpha amylase domain-containing protein, starch synthase-like protein	0.157072		INSSLSSSSLVNK
DDB_G0287689351	DDB_G0287689	tubA	alpha tubulin	0.156818	0.0501354	EKSRNVSFVDWSP
DDB_G0286459136	DDB_G0286459	DDB_G0286459	C1 domain-containing protein	0.156726		NSNNVNSGDFTNT
DDB_G027148852	DDB_G0271488	vta1	unknown	0.156517	0.145853	KQKMGASGSFLSI
DDB_G0285589413	DDB_G0285589	forH	formin H	0.1563		EVKKSSSGLFGFG
DDB_G0288811302	DDB_G0288811	DDB_G0288811	RabGAP/TBC domain-containing protein, putative GTPase activating protein (GAP)	0.154851		SSSLSKSTNGLSF
DDB_G0270388739	DDB_G0270388	DDB_G0270388	ubiquitin system component Cue domain containing protein	0.154538	0.274508	NKQFRNSGNANPT
DDB_G0267674646	DDB_G0267674	glcS	glycogen synthase	0.154038	-0.0894483	PISRSPSPSPSSS
DDB_G0267538189	DDB_G0267538	DDB_G0267538	Arf GTPase activating protein	0.154024	-0.0386741	PPSTVNSNNPTPS
DDB_G028375776	DDB_G0283757	rab1A	Rab GTPase	0.153085	0.784675	FRTITSSYYRGAH;FRTITSSYYRGAQ
DDB_G02794491007	DDB_G0279449	DDB_G0279449	villin headpiece (VHP) domain-containing protein, putative actin binding protein	0.152604	0.552367	TLSKSPSVVNNKS
DDB_G0277491154	DDB_G0277491	hspG12	heat shock protein Hsp20 domain-containing protein, putative alpha-crystallin-type heat shock protein	0.150465		ISKKFISERSFGN;SDKKFISERSFGN;TDKKFISERSFGN;TEKKFISERSFGN;TNKKFISERSFGN
DDB_G0285521215	DDB_G0285521	isy1	ISY1-like protein	0.14771	0.199456	NNNIKNSIAINKN
DDB_G0269250118	DDB_G0269250	pats1	LRRK family protein kinase Pats1	0.146576	0.834555	KTLFSMSTLEMKL
DDB_G02897051073	DDB_G0289705	DDB_G0289705	0	0.142811		EKIRHLTIGRMSS
DDB_G0289713543	DDB_G0289713	DDB_G0289713	SAP DNA-binding domain-containing protein	0.141902		RLKKQNSTISTTT
DDB_G0286803464	DDB_G0286803	vps41	RING zinc finger-containing protein, WD40 repeat-containing protein, 7-fold repeat in clathrin and VPS proteins repeat-containing protein	0.141571	0.0846621	PKMLTNSGSTNPN
DDB_G0268100136	DDB_G0268100	asnS2	asparagine-tRNA ligase, asparaginyl-tRNA synthetase	0.141292	0.295811	IRSRGNSIGALLR
DDB_G0276529185	DDB_G0276529	DDB_G0276529	0	0.140855	0.521083	VFNLNSSTKSLNN
DDB_G02939824217	DDB_G0293982	DDB_G0293982	0	0.138715		DSFKNNSSSNVIK
DDB_G028987519	DDB_G0289875	uppA	UDP-glucose pyrophosphorylase, UTP-glucose-1-phosphate uridylyltransferase	0.138543		RPKLQSTGSLHSL
DDB_G028150117	DDB_G0281501	DDB_G0281501	transmembrane protein	0.138346	-0.0131812	RHILTSSSTGSGS
DDB_G0288161571	DDB_G0288161	DDB_G0288161	0	0.138148	0.410335	KGLLSKSLGWFKS
DDB_G0275165812	DDB_G0275165	DDB_G0275165	LISK family protein kinase, protein kinase, TKL group, tyrosine kinase-like protein	0.137404	0.140682	SHRRSRSLDIKNS
DDB_G0292736117	DDB_G0292736	plc	phosphoinositide-specific phospholipase C	0.135214	0.48331	IFNQFKSSKNLKE
DDB_G02896131300	DDB_G0289613	gefAA	leucine-rich repeat-containing protein (LRR), Ras guanine nucleotide exchange factor	0.134457	0.121847	ISNLSNSGNNIKT
DDB_G0277843357	DDB_G0277843	DG1105	armadillo-like helical domain-containing protein	0.134297		NGTRSRTNSITYF
DDB_G0272092401	DDB_G0272092	DDB_G0272092	ankyrin repeat-containing protein, C2 domain-containing protein, SAM domain-containing protein, protein kinase, TKL group, tyrosine kinase-like protein, ARK family protein kinase	0.133111	0.522227	DPLSLSSNSSLRS
DDB_G0277217224	DDB_G0277217	DDB_G0277217	RNA-binding protein 27	0.132376		ERERERSISPSSS
DDB_G0283607261	DDB_G0283607	eb1	microtubule-associated protein EB1	0.130652	-0.110116	PTPKSVSPTPPVV
DDB_G0287325829	DDB_G0287325	DDB_G0287325	AP2 complex protein Eps15	0.130486	0.521885	LKSSNSSVGGTGG
DDB_G0269250524	DDB_G0269250	pats1	LRRK family protein kinase Pats1	0.129585	-0.0368728	IQVRQPSSDFTTT
DDB_G0279309156	DDB_G0279309	DDB_G0279309	glycine-tyrosine-phenylalanine (GYF) domain-containing protein	0.129309	0.445313	TNSLNSSTGGVST
DDB_G02771311039	DDB_G0277131	gxcBB	pleckstrin homology (PH) domain-containing protein, RhoGEF domain-containing protein, IQ calmodulin-binding domain-containing protein, calponin homology (CH) domain-containing protein	0.129299	-0.12077	GTGWFSSLRKKKK
DDB_G0271816971	DDB_G0271816	DDB_G0271816	0	0.127751	0.176883	STSLKNSSGSVVL
DDB_G0284839888	DDB_G0284839	ndrC	NDR/LATS-related kinase NdrC	0.127268	0.286323	KSCLSASFTSNTM
DDB_G0291670358	DDB_G0291670	DDB_G0291670	unknown	0.126118	-0.130511	IKERSVSPPNIAR
DDB_G0292504461	DDB_G0292504	rad17	Checkpoint protein RAD24	0.125131	0.0535866	NIPRSNSFNIKTS
DDB_G0283893667	DDB_G0283893	DDB_G0283893	unknown	0.125015		PMETTRSSTPIPI
DDB_G0269682493	DDB_G0269682	atxn2	ataxin-2	0.124789	-0.354429	DQDVMGSPRENLS
DDB_G0290619254	DDB_G0290619	DDB_G0290619	unknown	0.123566	0.0793326	KLTPRVSPTPPSS
DDB_G0280345221	DDB_G0280345	sgtA	tetratricopeptide-like helical domain-containing protein (TPR)	0.123282		AYTRMGSAYTSLG
DDB_G0280195167	DDB_G0280195	hdaC	FYVE-type zinc finger-containing protein, HMG-I and HMG-Y, DNA-binding domain-containing protein, histone deacetylase family protein, type-2 histone deacetylase	0.122275	0.274647	PKRISTSTNNTPN
DDB_G0286773294	DDB_G0286773	gflB	RasGEF domain-containing protein, RhoGAP domain-containing protein	0.122119	0.0936393	DYRRSRSISCEII
DDB_G0274605858	DDB_G0274605	gefR	Ras guanine nucleotide exchange factor	0.121138		TPKKERSFTIGLV
DDB_G0289313348	DDB_G0289313	frmC	leucine-rich repeat-containing protein (LRR), Band 4.1 domain-containing protein, FERM domain-containing protein	0.119341		SSSRLPSSRGGSI
DDB_G0274781216	DDB_G0274781	DDB_G0274781	calcium-binding protein, recoverin family protein, NCS-1/frequenin-related protein, S100/CaBP-9k-type calcium-binding domain-containing protein	0.118853	0.18973	TATLNGSKRDVPI
DDB_G0288537473	DDB_G0288537	DDB_G0288537	0	0.118382		LSPLSSSAPNTPK
DDB_G028829914	DDB_G0288299	pdx1	vitamin B6 biosynthesis protein, putative pyridoxal biosynthesis protein PDX1	0.117971	-0.100064	QATNNNSPFRIKS
DDB_G02899851025	DDB_G0289985	DDB_G0289985	putative transmembrane protein	0.117914	0.0184673	NKNINTSPNVNRK
DDB_G0289701985	DDB_G0289701	DDB_G0289701	WD40-like domain-containing protein, ezrin/radixin/moesin C-terminal domain-containing protein, putative nucleoporin 214	0.116407	0.113099	LRGISLSKDNAFA
DDB_G02912252	DDB_G0291225	cct7	chaperonin containing TCP1 eta subunit	0.115486		_____MSQMIRPP
DDB_G029009151	DDB_G0290091	rpl22a	S60 ribosomal protein L22	0.115113		KVSNLGSNVVISK
DDB_G0282471123	DDB_G0282471	DDB_G0282471	0	0.114759		TSSPVKSNSLNRS
DDB_G0292642152	DDB_G0292642	DDB_G0292642	0	0.11449	0.323332	REFLKKSKPNLIL
DDB_G030468395	DDB_G0304683	DDB_G0304683	unknown	0.111539		PQTQPQSPRNANN
DDB_G0289053413	DDB_G0289053	DDB_G0289053	RNA recognition motif-containing protein RRM	0.110855	-0.0792205	SIDRDYSPRRRNY
DDB_G0281891711	DDB_G0281891	DDB_G0281891	RabGAP/TBC domain-containing protein, putative GTPase activating protein (GAP)	0.109937	0.0970903	PTTLSSSGSRQIP
DDB_G0275861821	DDB_G0275861	DDB_G0275861	unknown	0.108827	0.624117	ELSRRNSSSGLIL
DDB_G0289665390	DDB_G0289665	gefQ	Ras guanine nucleotide exchange factor Q	0.10801	0.378423	QLTKSYSVSNLMR
DDB_G02866131759	DDB_G0286613	DDB_G0286613	type A von Willebrand factor (VWFA) domain-containing protein, poly(ADP-ribose) polymerase, catalytic region domain-containing protein, BRCT domain-containing protein, 14-3-3 family protein, vault protein inter-alpha-trypsin (VIT) domain-containing protein	0.107824		VSLRGISIDKYRC
DDB_G02894859	DDB_G0289485	vacA	vacuolin A, prohibitin domain-containing protein	0.107549		EGSGSKTPKRNSD
DDB_G02761811473	DDB_G0276181	DDB_G0276181	pleckstrin homology (PH) domain-containing protein, protein kinase, TKL group, tyrosine kinase-like protein	0.107281	0.439696	HKSKRFSYDGGSS
DDB_G0275239937	DDB_G0275239	zizC	DOCK family protein, putative guanine nucleotide exchange factor (GEF)	0.107146		SIKRVNTLAALNP
DDB_G0275653188	DDB_G0275653	xrcc1	BRCT domain-containing protein, putative DNA repair protein XRCC1	0.107038		TTKLSSSSSNNNN
DDB_G0274113250	DDB_G0274113	rpl8	60S ribosomal protein L8	0.106859	-0.180086	TGRLRGTKNISE_
DDB_G0277255231	DDB_G0277255	DDB_G0277255	0	0.106374		SPKLTSSLNNLKS
DDB_G02747891916	DDB_G0274789	DDB_G0274789	80 kDa MCM3-associated protein	0.102928	0.0803038	NNSILISPSKKRQ
DDB_G0274183424	DDB_G0274183	DDB_G0274183	leucine-rich repeat-containing protein (LRR)	0.102757	0.272689	KPILSNSFSKNLF
DDB_G0283385641	DDB_G0283385	splA	non-receptor tyrosine kinase, dual-specificity protein kinase, protein kinase, TKL group, tyrosine kinase-like protein, CZAK family protein kinase	0.0996229		RSPRPASAPVPSA
DDB_G0275005101	DDB_G0275005	DDB_G0275005	RING zinc finger-containing protein, RNA recognition motif-containing protein RRM, putative CCR4-NOT complex subunit 4	0.0993906	0.243127	VNSLNNSLDYTKR
DDB_G0286969240	DDB_G0286969	DDB_G0286969	type A von Willebrand factor (VWFA) domain-containing protein, MIF4G-like, type 3 domain-containing protein, putative eukaryotic translation initiation factor 4 gamma (eIF4G)	0.0989711		SNKLSLSSSSIQV
DDB_G0292446308	DDB_G0292446	DDB_G0292446	Non-lysosomal glucosylceramidase	0.0986655	0.182776	KIPSSTSSSSIFQ
DDB_G0289141443	DDB_G0289141	DDB_G0289141	ankyrin repeat-containing protein, poly(ADP-ribosyl)transferase, NAD+ ADP-ribosyltransferase, BRCT domain-containing protein	0.098333	-0.178484	HKLGRGSDVVSKN
DDB_G0291996652	DDB_G0291996	gxcU	pleckstrin homology (PH) domain-containing protein, RhoGEF domain-containing protein, FYVE-type zinc finger-containing protein	0.098212	0.371489	SNAGNSSLLDFCK
DDB_G02850677	DDB_G0285067	exoc1	exocyst complex subunit 1	0.0950907	0.192221	MDHLGYSGGISRV
DDB_G0289053248	DDB_G0289053	DDB_G0289053	RNA recognition motif-containing protein RRM	0.0943501	0.00139703	TRSYSLSPIRVDR
DDB_G0292354326	DDB_G0292354	DDB_G0292354	tau-tubulin kinase homolog	0.0940219		QRNLNQSGLNNSS
DDB_G02786611230	DDB_G0278661	DDB_G0278661	WD40 repeat-containing protein	0.0931458	-0.0744185	TLRRSPSIENIRT
DDB_G0282471253	DDB_G0282471	DDB_G0282471	0	0.0928468		SPSRSNTPVNSTI
DDB_G0267978512	DDB_G0267978	krsB	STE20 family protein kinase KrsB	0.0924054		GGGGGLTPIGSPI
DDB_G0286117112	DDB_G0286117	rps10	40S ribosomal protein S10	0.0911645	-0.103076	SEETKRTGASGDF
DDB_G027500597	DDB_G0275005	DDB_G0275005	RING zinc finger-containing protein, RNA recognition motif-containing protein RRM, putative CCR4-NOT complex subunit 4	0.0898841	-0.234537	KYNGVNSLNNSLD
DDB_G0291670464	DDB_G0291670	DDB_G0291670	unknown	0.0890134	-0.0551862	RVGRNRSLSPAIK
DDB_G0272522424	DDB_G0272522	sgkA	sphingosine kinase	0.0887609	0.30533	RSSLNNSSNGFSP
DDB_G0278445279	DDB_G0278445	mpl3	leucine-rich repeat-containing protein (LRR), putative protein tyrosine phosphatase, dual specificity	0.0884241	-0.311869	QTSRSTSIPAFNR
DDB_G0288065457	DDB_G0288065	cdcD	cell division cycle protein 48, CDC48 family AAA ATPase	0.0872771	-0.162958	RTALTLSNPSALR
DDB_G02867251685	DDB_G0286725	vps13A	vacuolar protein sorting-associated protein 13 family protein	0.0871746	2.18767	QKVRSQSIIGQNR
DDB_G02762211249	DDB_G0276221	DDB_G0276221	WASH complex subunit FAM21	0.0862237	-0.179405	EKVRSSSPITTKP
DDB_G0279607222	DDB_G0279607	forA	actin binding protein, formin homology domain-containing protein	0.0858952	0.733157	QKSHSASNASLGS
DDB_G0278535133	DDB_G0278535	DDB_G0278535	ankyrin repeat-containing protein, SAM domain-containing protein, protein kinase, TKL group, tyrosine kinase-like protein, ARK family protein kinase	0.0846604	0.885796	GSRRSSTSLTQQP
DDB_G0287445795	DDB_G0287445	DDB_G0287445	unknown	0.083979	0.104933	GHRRNPSASSSSS
DDB_G027086435	DDB_G0270864	DDB_G0270864	unknown	0.0837267	-0.112571	TLKKESSFYPLRK
DDB_G02920462495	DDB_G0292046	DDB_G0292046	Ubiquitin carboxyl-terminal hydrolase 34	0.0834105	0.196764	NNILMTSIDPNQY
DDB_G0282189135	DDB_G0282189	tupA	transcriptional repressor TUP1	0.0805194	-0.284328	MQRNTPTPTIPDK
DDB_G027444983	DDB_G0274449	scsB	succinate-CoA ligase (GDP-forming) beta subunit	0.0789313	0.0656549	GGRGKGSFIETGF
DDB_G0280205394	DDB_G0280205	DDB_G0280205	0	0.0777847	0.0759871	TSLRSGSSIGNRT
DDB_G0289571364	DDB_G0289571	DDB_G0289571	0	0.077567		KELKRYSSVSVME
DDB_G0288557648	DDB_G0288557	vilA	villidin	0.0766349	0.321638	VLSRNPSYTSLKS
DDB_G0289987326	DDB_G0289987	DDB_G0289987	Pumilio homology domain family member 4	0.0765895	0.152302	DEPRSNSNSLPRS
DDB_G0284461416	DDB_G0284461	DDB_G0284461	C2 domain-containing protein, leucine-rich repeat-containing protein (LRR)	0.0763493	0.139338	IPKLNTSNGNNNN
DDB_G02731011151	DDB_G0273101	DDB_G0273101	armadillo-like helical domain-containing protein, SEC7-like domain-containing protein	0.0748024	0.532791	PPKRSISTTEFFL
DDB_G0277777480	DDB_G0277777	DDB_G0277777	0	0.0737903	-0.183459	STSKSLSFDSNKK
DDB_G0273445285	DDB_G0273445	spkA-1	ankyrin repeat-containing protein, SAM domain-containing protein, stress-activated MEK-like kinase, protein kinase, TKL group, tyrosine kinase-like protein, ARK family protein kinase	0.0733422	0.160825	LNKMGITSTGTRL
DDB_G0288071391	DDB_G0288071	dst4	STE20 family protein kinase Dst4	0.0709409	0.20279	SSKTSSSGTVVFS
DDB_G0291974481	DDB_G0291974	docA	SH3 domain-containing protein, DOCK family protein, putative guanine nucleotide exchange factor (GEF)	0.0698442		LNKQGSSKNFLSN
DDB_G028181129	DDB_G0281811	DDB_G0281811	0	0.0695786	0.273668	MKKVGLSPQRKTS
DDB_G02910792480	DDB_G0291079	gbpC	cyclic GMP-binding protein C	0.0692062	0.250253	KKVNNLTLKTRSN
DDB_G0285363139	DDB_G0285363	DDB_G0285363	0	0.0681496	0.279515	FNKNNVSPNYIKK
DDB_G0291231502	DDB_G0291231	mhkA	myosin heavy chain kinase A	0.0654317		REEASISPISSVP
DDB_G026894817	DDB_G0268948	DDB_G0268948	putative SAM dependent methyltransferase	0.0648271	0.282072	FDDKFGSISKSYK
DDB_G0287055953	DDB_G0287055	vps13F	vacuolar protein sorting-associated protein 13 family protein	0.0643534	-0.00633834	DKNLKCSLSSIEK
DDB_G0279557452	DDB_G0279557	DDB_G0279557	PUF domain-containing protein, pumilio RNA-binding region-containing protein	0.0640642	-0.0630893	PMTKSVSMSSIGL
DDB_G0276977621	DDB_G0276977	rad21	cohesin subunit	0.0638194	0.0468277	GEKSIGSPDGSTD
DDB_G02788671616	DDB_G0278867	gefBB	Ras guanine nucleotide exchange factor	0.0637779	-0.326934	RKYSFNTWSSPKK
DDB_G029355895	DDB_G0293558	pabpc1A	RNA-binding region RNP-1 domain-containing protein, RNA recognition motif-containing protein RRM, polyadenylate binding protein (PABP)	0.0621906	0.0192432	DPSLRKSGVGNVF
DDB_G02809671122	DDB_G0280967	kif3	kinesin family member 3, kinesin-1	0.0620873		SENSSSSLWNIFK
DDB_G0291183338	DDB_G0291183	dhx8	DEAD/DEAH box helicase, putative RNA splicing factor	0.0619127	-0.0677351	NRKRIASPDRWGY
DDB_G0268328696	DDB_G0268328	DDB_G0268328	unknown	0.060599		RMSRENSFVFNNN
DDB_G0275153231	DDB_G0275153	gpdA	glyceraldehyde-3-phosphate dehydrogenase, NAD+-dependent glyceraldehyde phosphate dehydrogenase	0.0585654	0.0832371	GKLTGMSFRVPNC
DDB_G028992312	DDB_G0289923	agxt	serine-pyruvate transaminase, alanine-glyoxylate aminotransferase	0.0573659	0.504961	KHKLKTSNLQLPV
DDB_G0278909341	DDB_G0278909	DDB_G0278909	leucine-rich repeat-containing protein (LRR), armadillo repeat-containing protein, protein kinase, TKL group, tyrosine kinase-like protein, ARMK family protein kinase	0.0573019	0.060325	NSSLNRSTDFLGK
DDB_G027180682	DDB_G0271806	rapgap3	pleckstrin homology (PH) domain-containing protein, RapGAP/RanGAP domain-containing protein, putative GTPase activating protein (GAP), putative RapGAP	0.0567463		LKKRSSTIGSTQE
DDB_G0284545605	DDB_G0284545	sgkB	sphingosine kinase	0.0557465		RSDINMSSNSISK
DDB_G0291390814	DDB_G0291390	nup98	putative nucleoporin 98, putative nucleoporin 96, putative Nup98-Nup96 precurser	0.0541577	-0.0565814	STSKVVSPPSYTQ
DDB_G0275167102	DDB_G0275167	dstD	signal transducer and activator of transcription (STAT) family protein	0.0528013	0.301733	PLNRGTSFSNLLK
DDB_G0272020117	DDB_G0272020	DDB_G0272020	ankyrin repeat-containing protein, SH2 domain-containing protein, cyclin-like F-box containing protein	0.0525172	0.0752174	INFLKNSVENFFI
DDB_G0278147288	DDB_G0278147	gxcW	pleckstrin homology (PH) domain-containing protein, RhoGEF domain-containing protein, FYVE-type zinc finger-containing protein	0.0513726	0.997021	KLPTLPSQSRFIL
DDB_G02841813	DDB_G0284181	krsA	STE20 family protein kinase KrsA	0.0510692		____MSTLNVPKE
DDB_G02779871131	DDB_G0277987	gxcA	Rac guanyl-nucleotide exchange factor A	0.0495575	0.870649	EKFTRSSGQYNTK
DDB_G02677301128	DDB_G0267730	dst2	STE20 family protein kinase Dst2	0.0492035	0.428252	NMKHQRSFSTSLP
DDB_G0277843920	DDB_G0277843	DG1105	armadillo-like helical domain-containing protein	0.0489366	0.391709	PPNRQGSTGSFSF
DDB_G0286117115	DDB_G0286117	rps10	40S ribosomal protein S10	0.048866	-0.176188	TKRTGASGDFDPS
DDB_G0288703215	DDB_G0288703	bud13	BUD13 homolog	0.0486188	-0.190419	NNYDDLSPPRNRN
DDB_G028987518	DDB_G0289875	uppA	UDP-glucose pyrophosphorylase, UTP-glucose-1-phosphate uridylyltransferase	0.0462843	0.145734	ERPKLQSTGSLHS
DDB_G0272680613	DDB_G0272680	DDB_G0272680	protein phosphatase 2C	0.0444468	0.315038	GGLNTSTGAGGIG
DDB_G0278895413	DDB_G0278895	cldA	Clu domain-containing protein A	0.042286		KTKINNSNGLGSL
DDB_G0275603163	DDB_G0275603	DDB_G0275603	Arf GTPase activating protein	0.0397007	0.042193	ENYGGNSGGGFSS
DDB_G029205638	DDB_G0292056	DDB_G0292056	WD repeat-containing protein YDR128W	0.0366564		TSPLNTSSSSNIL
DDB_G027905332	DDB_G0279053	DDB_G0279053	5'-nucleotidase	0.0359233	0.0620584	LTTGLRTSSSGLL
DDB_G027185614	DDB_G0271856	vps52C	Vps52 / Sac2 family protein	0.0357139		HFMKQSSKLLLED
DDB_G0281543212	DDB_G0281543	DDB_G0281543	0	0.0356793	0.279789	RSSLKKSSNLNFS
DDB_G0284135387	DDB_G0284135	DDB_G0284135	0	0.0350566		MREIKKSTNGLNF
DDB_G0289313610	DDB_G0289313	frmC	leucine-rich repeat-containing protein (LRR), Band 4.1 domain-containing protein, FERM domain-containing protein	0.0342937	0.391169	QPRRSMTLNIQRV
DDB_G0283605366	DDB_G0283605	yakA	DYRK family protein kinase YakA	0.0339812	0.275272	KSTLYTYIQSRHY
DDB_G029294859	DDB_G0292948	isw	myb domain-containing protein, SNF2-related protein, ATP-dependent chromatin-remodelling factor, CHR group protein, helicase, C-terminal domain-containing protein	0.0335337	0.139757	SSSGNQSPKSMEN
DDB_G02911151682	DDB_G0291115	DDB_G0291115	RasGTPase-activating protein, vacuolar sorting protein 9 domain-containing protein	0.0328495		KSKTIKSFIQRAK
DDB_G028214154	DDB_G0282141	hatA	actin binding protein, hisactophilin I	0.0324944		HCGKYLSIGDHKQ
DDB_G0285703417	DDB_G0285703	hipA	clathrin-associated protein Hip1r	0.0316824	0.494299	TRQRSTSTPPALE
DDB_G0291007887	DDB_G0291007	gxcK	pleckstrin homology (PH) domain-containing protein, RhoGEF domain-containing protein	0.0301416		QNDRSKTIANFRF
DDB_G026740235	DDB_G0267402	H3a	histone H3	0.0300247		QTPVSSSSGGVKK
DDB_G02914641131	DDB_G0291464	DDB_G0291464	0	0.0286274	0.121514	TINKRKSLFFGKS
DDB_G02889772	DDB_G0288977	DDB_G0288977	RasGTPase-activating protein DDB_G0288977	0.0281085	1.34725	_____MSNLNINS
DDB_G0282823694	DDB_G0282823	DDB_G0282823	tetratricopeptide repeat-containing protein	0.0277641	0.106411	RSHRSYSINNAEM
DDB_G0287325826	DDB_G0287325	DDB_G0287325	AP2 complex protein Eps15	0.0276338	0.626384	VNQLKSSNSSVGG
DDB_G028829920	DDB_G0288299	pdx1	vitamin B6 biosynthesis protein, putative pyridoxal biosynthesis protein PDX1	0.0257652	0.182252	SPFRIKSSLAQML
DDB_G0274703928	DDB_G0274703	DDB_G0274703	coiled-coil domain-containing protein	0.0252222	-0.36099	PRASAFSPPPRPV
DDB_G0271250116	DDB_G0271250	DDB_G0271250	0	0.0240147	0.117228	KVLHGSSPTSSPN
DDB_G0270404661	DDB_G0270404	docB	DOCK family protein, putative guanine nucleotide exchange factor (GEF)	0.0235787	0.0873664	RSSINNSTDNNGN
DDB_G0287625465	DDB_G0287625	DDB_G0287625	0	0.0230364	0.108987	IETKLKSPISNIT
DDB_G0290439679	DDB_G0290439	gacW	leucine-rich repeat-containing protein (LRR), RhoGAP domain-containing protein	0.021618	-0.592753	SNPGFQTLPKRPT
DDB_G02930021696	DDB_G0293002	tagA	ABC transporter B family protein, serine protease	0.0209604	0.351287	NANVNKSMLLTRR
DDB_G028998726	DDB_G0289987	DDB_G0289987	Pumilio homology domain family member 4	0.020089	0.025847	PPDRSTSAPPSLT
DDB_G0279309230	DDB_G0279309	DDB_G0279309	glycine-tyrosine-phenylalanine (GYF) domain-containing protein	0.0192222	0.347777	TRLGGGSGGLGNN
DDB_G0281669745	DDB_G0281669	lmbd2B	LMBR1 family protein	0.0191341		NYESYSTPRTKDK
DDB_G02922621277	DDB_G0292262	myoM	myosin M heavy chain	0.0189883	0.179622	IPQRTISSSENSP
DDB_G02749174503	DDB_G0274917	vps13B	Vacuolar protein sorting-associated protein 13C	0.0185543	-0.100004	SHSRANSNTFNME
DDB_G0292004111	DDB_G0292004	docC	DOCK family protein, putative guanine nucleotide exchange factor (GEF), cyclin-like F-box containing protein	0.0183957	0.18756	HRSRSITISGSPT
DDB_G0268888114	DDB_G0268888	zizD	DOCK family protein, putative guanine nucleotide exchange factor (GEF)	0.0177847	0.705169	KLPHTNSSNNIQM
DDB_G02809671119	DDB_G0280967	kif3	kinesin family member 3, kinesin-1	0.0175104	0.681588	KITSENSSSSLWN
DDB_G0287661875	DDB_G0287661	spt5	transcription initiation factor Spt5	0.0167168		REDPSQTPMRMNT
DDB_G028711558	DDB_G0287115	DDB_G0287115	0	0.0165515		RFSLCLSPPKEKP
DDB_G02823772021	DDB_G0282377	dhkM	histidine kinase M	0.016537		ISFLNSSNSGLLK
DDB_G0274269444	DDB_G0274269	DDB_G0274269	putative histone acetyltransferase	0.0161214		KPKELTTPPGPEK
DDB_G0276155465	DDB_G0276155	spnA	protein serine/threonine phosphatase	0.0136087		YNQSNSSPVSSIG
DDB_G0268638527	DDB_G0268638	dstB	signal transducer and activator of transcription (STAT) family protein	0.0113341	-0.0707349	GLKLSISSGSIKD
DDB_G027905334	DDB_G0279053	DDB_G0279053	5'-nucleotidase	0.00685762	0.142936	TGLRTSSSGLLMD
DDB_G0269052439	DDB_G0269052	DDB_G0269052	0	0.00563654	-0.0566008	TNSNSTSNSLLNK
DDB_G02791492143	DDB_G0279149	pip5k3	FYVE-type zinc finger-containing protein, FYVE finger-containing phosphoinositide kinase, PIP kinase, 1-phosphatidylinositol-3-phosphate 5-kinase	0.00490753	-0.189838	STSLSSSANNSPI
DDB_G0274893900	DDB_G0274893	DDB_G0274893	unknown	0.00243683	0.496007	FIKRTFTGSTFGN
DDB_G0291464820	DDB_G0291464	DDB_G0291464	0	0.00170425		SFNRSTSSQDIIV
DDB_G0288183764	DDB_G0288183	roco9	LRRK family protein kinase Roco9	-0.00377273	0.118435	LANNNNSSSNLIS
DDB_G0283987116	DDB_G0283987	purC/E	phosphoribosylaminoimidazole carboxylase (AIR carboxylase), phosphoribosylaminoimidazolesuccinocarboxamide synthase (SAICAR synthase), PAICS	-0.00411109		RRLATGSYLKRNT
DDB_G02922442	DDB_G0292244	rpb3	RNA polymerase II core subunit	-0.00476065		_____MSQTVSQL
DDB_G0283293525	DDB_G0283293	DDB_G0283293	putative delta-1-pyrroline-5-carboxylate dehydrogenase	-0.00553605	0.139412	TNDKAGSSLNLLR
DDB_G0269286550	DDB_G0269286	DDB_G0269286	0	-0.00556319	0.201581	NERLNSSSISANV
DDB_G0293190212	DDB_G0293190	DDB_G0293190	Smad nuclear-interacting protein 1	-0.00587096	-0.0682398	HGGGDVTPPYRSS
DDB_G028281790	DDB_G0282817	patB	P-type ATPase	-0.00638772		SNINVPSDVGESS
DDB_G0272372257	DDB_G0272372	gxcM	pleckstrin homology (PH) domain-containing protein, RhoGEF domain-containing protein, DH domain-containing protein	-0.00674658	-0.0791055	SVKKSNSLIIERS
DDB_G0287445772	DDB_G0287445	DDB_G0287445	unknown	-0.00712657		SHSRTGSGGNSVS
DDB_G027167816	DDB_G0271678	pckA	phosphoenolpyruvate carboxykinase	-0.00761202	0.143917	NKSLKSSTADYTP
DDB_G0273445500	DDB_G0273445	spkA-1	ankyrin repeat-containing protein, SAM domain-containing protein, stress-activated MEK-like kinase, protein kinase, TKL group, tyrosine kinase-like protein, ARK family protein kinase	-0.00768514	-0.0229285	SRFNTGSNLETLV
DDB_G02925642078	DDB_G0292564	iplA	inositol 1,4,5-trisphosphate receptor-like protein, Ca2+ channel	-0.00769176	0.104278	ILSKSSSIYIDFT
DDB_G028553990	DDB_G0285539	DDB_G0285539	NUDIX hydrolase family protein	-0.00785812		QKFNIDSLGIKLT
DDB_G027496938	DDB_G0274969	DDB_G0274969	putative lysophosphatidic acid acyltransferase, phospholipid/glycerol acyltransferase	-0.00796816	0.507695	KSSLSSSSSSTNT
DDB_G0275843388	DDB_G0275843	DDB_G0275843	pleckstrin homology (PH) domain-containing protein, Arf GTPase activating protein	-0.00815103	0.0612232	THKKVGSNGGSPS
DDB_G0348183272	DDB_G0348183	DDB_G0348183	0	-0.00929278	-0.26832	LSTRVPSPIDTFN
DDB_G0272406292	DDB_G0272406	DDB_G0272406	0	-0.0093805	0.225054	TTKRNSSQLDILS
DDB_G0288373484	DDB_G0288373	efbA	elongation factor 2	-0.00977859		VMKFSVSPVVRVA
DDB_G029275835	DDB_G0292758	mobB	Mps1 binder-like protein MobB	-0.0167992	0.255211	HKHAKATLGSGNL
DDB_G0275533871	DDB_G0275533	DDB_G0275533	0	-0.0168702	0.246826	DPLRKNSNPFFSE
DDB_G0291297492	DDB_G0291297	med14	putative mediator complex subunit 14	-0.0168805	-0.120495	NNPLSRSFHLNDI
DDB_G0274605846	DDB_G0274605	gefR	Ras guanine nucleotide exchange factor	-0.0183816	0.631541	NSIAMNSSNRLMT
DDB_G0274893898	DDB_G0274893	DDB_G0274893	unknown	-0.0190763	0.277924	NSFIKRTFTGSTF
DDB_G0272092977	DDB_G0272092	DDB_G0272092	ankyrin repeat-containing protein, C2 domain-containing protein, SAM domain-containing protein, protein kinase, TKL group, tyrosine kinase-like protein, ARK family protein kinase	-0.0200399		RTRSSSSPMEPKS
DDB_G027905333	DDB_G0279053	DDB_G0279053	5'-nucleotidase	-0.0200812	-0.0316065	TTGLRTSSSGLLM
DDB_G027848376	DDB_G0278483	ngap	RasGTPase-activating protein, NGAP-like protein, Ras p21 protein activator, C2 domain-containing protein	-0.0232657	-0.391106	LMTPSATYESLIR
DDB_G0288915283	DDB_G0288915	DDB_G0288915	0	-0.0234063	0.0551893	KITYRNSIAIPNN
DDB_G0272374270	DDB_G0272374	prpf6	TPR repeat-containing protein, U5 small nuclear ribonucleoprotein-associated protein, PRP1 splicing factor domain-containing protein, pre-mRNA processing factor 6	-0.0235039	-0.157327	DPKGYLTDLRSKR
DDB_G0285321633	DDB_G0285321	splB	protein kinase, TKL group, tyrosine kinase-like protein	-0.0241607		KSFLSNSNSSFSA
DDB_G0286459324	DDB_G0286459	DDB_G0286459	C1 domain-containing protein	-0.0244354	0.0502049	HYIKNQSPTNSFT
DDB_G0273377289	DDB_G0273377	DDB_G0273377	0	-0.0244354	0.221478	SNTRTTSSNNITD
DDB_G0279149886	DDB_G0279149	pip5k3	FYVE-type zinc finger-containing protein, FYVE finger-containing phosphoinositide kinase, PIP kinase, 1-phosphatidylinositol-3-phosphate 5-kinase	-0.0245686		GFKRTPSTEGNLL
DDB_G0281543468	DDB_G0281543	DDB_G0281543	0	-0.0247436	0.433112	AKTKQNSSNSLLR
DDB_G0277065469	DDB_G0277065	DDB_G0277065	putative RNA-binding protein	-0.0247917		VNSKSNSNNSLLS
DDB_G0267978985	DDB_G0267978	krsB	STE20 family protein kinase KrsB	-0.0248428	-0.188409	WSTRKLSGEWRGQ
DDB_G0272680751	DDB_G0272680	DDB_G0272680	protein phosphatase 2C	-0.0251663	0.262837	FLLQKGSFTDLTK
DDB_G0273127612	DDB_G0273127	hbx5-1	putative homeobox transcription factor, homeodomain (HOX) containing protein	-0.0253047	-0.173763	MYNSSPSPPPNAT
DDB_G0349530607	DDB_G0349530	DDB_G0349530	0	-0.0258835	0.71284	QIKRPVSLQYNNP
DDB_G0269684480	DDB_G0269684	DDB_G0269684	unknown	-0.0261197	0.49468	LSTLGGSGGISNN
DDB_G0274703480	DDB_G0274703	DDB_G0274703	coiled-coil domain-containing protein	-0.0262356		KHNRSKSDTNTVI
DDB_G0286167179	DDB_G0286167	DDB_G0286167	WD-40 repeat-containing protein	-0.0264483		AIKATSSSPSLND
DDB_G02716682	DDB_G0271668	rpl36	S60 ribosomal protein L36	-0.0300666	-0.115493	_____MSSAATKP
DDB_G028948514	DDB_G0289485	vacA	vacuolin A, prohibitin domain-containing protein	-0.0323257	-0.0945181	KTPKRNSDEISVK
DDB_G0283403445	DDB_G0283403	DDB_G0283403	Uncharacterized protein C12orf4	-0.0338757		IQRKSSTGSSSTN
DDB_G027431579	DDB_G0274315	dpiA	protein phosphatase inhibitor 2	-0.0352484		KRNLTKSSSNGEF
DDB_G0277219223	DDB_G0277219	vps13l	unknown	-0.03528	0.0896385	KKKLKNSSNSELN
DDB_G02796571675	DDB_G0279657	elmoE	engulfment and cell motility ELM family protein	-0.0365138	0.113296	KFSLASSSK____
DDB_G0283955730	DDB_G0283955	gacG	RhoGAP domain-containing protein	-0.036727	0.0757605	NKQRSYSDASPLS
DDB_G0280449282	DDB_G0280449	pitC	phosphatidylinositol transfer protein	-0.0369467	0.579974	SSFFSRSTDGNK_
DDB_G0291978417	DDB_G0291978	xacA	pleckstrin homology (PH) domain-containing protein, RhoGEF domain-containing protein, SH3 domain-containing protein, RhoGAP domain-containing protein	-0.0400824	0.108667	PSSKSSSNLLISN
DDB_G0271858206	DDB_G0271858	gmppA	GTP:alpha-D-mannose-1-phosphate guanylyltransferase, mannose-1-phosphate guanylyltransferase alpha	-0.04033		TMIDLKTSGQNIT
DDB_G0281543218	DDB_G0281543	DDB_G0281543	0	-0.0410366	0.108924	SSNLNFSSSKVST
DDB_G029301267	DDB_G0293012	DDB_G0293012	chromo (CHRomatin Organization MOdifier) domain-containing protein, SNF2-related domain-containing protein, CHR group protein, helicase, C-terminal domain-containing protein	-0.042019	-0.0432858	PKSQSDSPPLSNS
DDB_G028970598	DDB_G0289705	DDB_G0289705	0	-0.0436988	0.28573	RITSSVSSSSFQY
DDB_G0293534331	DDB_G0293534	DDB_G0293534	unknown	-0.043713	0.254262	GNRLSSSTGFNSQ
DDB_G02883871126	DDB_G0288387	accA	acetyl-CoA carboxylase, biotin carboxylase	-0.0442825	0.211384	PLIRSISSSGGSS
DDB_G0279765633	DDB_G0279765	DDB_G0279765	0	-0.0444985	0.275463	SIKKQGSNLSLNR
DDB_G0291984869	DDB_G0291984	DDB_G0291984	SH3 domain-containing protein, putative glutaminase	-0.0452322	-0.275132	THKRNLSNPNTTN
DDB_G0272971125	DDB_G0272971	DDB_G0272971	0	-0.0453471	0.288532	NNNGTGTIIKTSK
DDB_G0278535682	DDB_G0278535	DDB_G0278535	ankyrin repeat-containing protein, SAM domain-containing protein, protein kinase, TKL group, tyrosine kinase-like protein, ARK family protein kinase	-0.0456969	0.403184	TADNLETLSKIRG
DDB_G028336944	DDB_G0283369	DDB_G0283369	regulator of chromosome condensation (RCC1) domain-containing protein, putative guanine nucleotide exchange factor (GEF)	-0.0460282	0.143247	SPIMGRSNDNINS
DDB_G0281789105	DDB_G0281789	DDB_G0281789	Phosphoglucosamine mutase	-0.046404		GGIVITSSHNPIE
DDB_G0279607225	DDB_G0279607	forA	actin binding protein, formin homology domain-containing protein	-0.0472481		HSASNASLGSLSP
DDB_G02784292	DDB_G0278429	rps20	40S ribosomal protein S20	-0.0484082	0.205486	_____MSMNPIKK
DDB_G0274811613	DDB_G0274811	argB	N-acetylglutamate kinase	-0.0484955		GRHRSDSISVLPS
DDB_G02875877	DDB_G0287587	smlA	unknown	-0.0490773		MEEIKETVEKKNK
DDB_G029365435	DDB_G0293654	gacE	RhoGAP domain-containing protein	-0.0499195		RMMANFTIRKWNS
DDB_G026740236	DDB_G0267402	H3a	histone H3	-0.0504937		TPVSSSSGGVKKV
DDB_G0273421295	DDB_G0273421	DDB_G0273421	0	-0.0509687	-0.0748863	VSGLNRSPPHSPR
DDB_G0274775127	DDB_G0274775	phdI	pleckstrin homology (PH) domain-containing protein	-0.0515209	-0.186662	GNDIVSSPKINSE
DDB_G0274607544	DDB_G0274607	gefM	Ras guanine nucleotide exchange factor	-0.0518957	0.0345014	RGSLSGSGGISNN
DDB_G0276531570	DDB_G0276531	DDB_G0276531	putative tRNase Z, putative ribonuclease Z	-0.0524797		FEMKSPSPPSSPL
DDB_G0290963980	DDB_G0290963	kif1	kinesin-3, kinesin family member 1	-0.0529444		QPKLTSSSSSAST
DDB_G028172555	DDB_G0281725	ube2m	ubiquitin-conjugating enzyme E2 M, NEDD8-conjugating enzyme (Ubc12)	-0.0533111	0.05759	EIRKQKSKDSYFS
DDB_G0288703186	DDB_G0288703	bud13	BUD13 homolog	-0.0544083	-0.185766	SNNEDLSPPRNRN
DDB_G02866132405	DDB_G0286613	DDB_G0286613	type A von Willebrand factor (VWFA) domain-containing protein, poly(ADP-ribose) polymerase, catalytic region domain-containing protein, BRCT domain-containing protein, 14-3-3 family protein, vault protein inter-alpha-trypsin (VIT) domain-containing protein	-0.0546074	0.537704	NEDIFNSSSSIIG
DDB_G0268652216	DDB_G0268652	ippB	inositol polyphosphate phosphatase B	-0.0546438		KAIFTESFVSRGF
DDB_G0291974480	DDB_G0291974	docA	SH3 domain-containing protein, DOCK family protein, putative guanine nucleotide exchange factor (GEF)	-0.0547665	0.560815	KLNKQGSSKNFLS
DDB_G0291978581	DDB_G0291978	xacA	pleckstrin homology (PH) domain-containing protein, RhoGEF domain-containing protein, SH3 domain-containing protein, RhoGAP domain-containing protein	-0.0551583		LGNLSSSSGNISP
DDB_G02692502729	DDB_G0269250	pats1	LRRK family protein kinase Pats1	-0.0561595	0.256489	ARTRRGSVSIQPF
DDB_G0278891293	DDB_G0278891	DDB_G0278891	0	-0.0562569	-1.01312	NSDDVTSDNEILN
DDB_G0267400590	DDB_G0267400	hspD	heat shock protein Hsp90 family protein	-0.0566407	0.451518	AQALRDSSMSSYM
DDB_G02771311038	DDB_G0277131	gxcBB	pleckstrin homology (PH) domain-containing protein, RhoGEF domain-containing protein, IQ calmodulin-binding domain-containing protein, calponin homology (CH) domain-containing protein	-0.0567825	0.00903058	TGTGWFSSLRKKK
DDB_G0268614162	DDB_G0268614	msh6	mutS homolog, DNA mismatch repair protein	-0.0578691		TSNSGGSSNDLFS
DDB_G0280909227	DDB_G0280909	tal	transaldolase	-0.0582272	0.15618	TSVMGASFRNKEQ
DDB_G0288703171	DDB_G0288703	bud13	BUD13 homolog	-0.0586597	-0.179778	NNNEDLSPPRNRN
DDB_G0289571365	DDB_G0289571	DDB_G0289571	0	-0.0593202	0.221287	ELKRYSSVSVMES
DDB_G0289613448	DDB_G0289613	gefAA	leucine-rich repeat-containing protein (LRR), Ras guanine nucleotide exchange factor	-0.0598005	-0.533957	GLVKSNSAILIRN
DDB_G0281561328	DDB_G0281561	tipA	protein phosphatase 2C-related protein, winged helix repressor DNA-binding domain-containing protein	-0.0603399	1.01495	SLDRVKSQSNMGS
DDB_G0270858369	DDB_G0270858	DDB_G0270858	regulator of G protein signalling (RGS) domain-containing protein	-0.0617665	0.269329	KITNRRSQFLSGN
DDB_G02701761041	DDB_G0270176	DDB_G0270176	protein phosphatase 2C, leucine-rich repeat-containing protein (LRR)	-0.0628103		PTQKRLSNTPPQS
DDB_G0272326290	DDB_G0272326	nudE	Lis-interacting protein	-0.0633092	0.268612	VLKHQNSFTNLSD
DDB_G0290215869	DDB_G0290215	DDB_G0290215	0	-0.0635387	0.053209	SKIKRISNSDLRS
DDB_G02791137	DDB_G0279113	metS	methionyl-tRNA synthetase, methionine-tRNA ligase	-0.0646799		MSKPSNTPPLPKD
DDB_G0276465517	DDB_G0276465	sepA	putative protein serine/threonine kinase, armadillo repeat-containing protein, protein kinase, STE group, septase	-0.0653437	0.49194	QPKLTVSNNNNNN
DDB_G0292750112	DDB_G0292750	DDB_G0292750	0	-0.0659844	0.0684632	TLNRASSLQNLST
DDB_G0271500882	DDB_G0271500	keaA	Kelch repeat-containing protein	-0.0665786	-0.153843	NISAPNSPIQNKL
DDB_G0289429659	DDB_G0289429	lmnB	lamin-like protein	-0.0670453	-0.468158	RPRPQGTPTENEF
DDB_G0272522419	DDB_G0272522	sgkA	sphingosine kinase	-0.0695919	0.0788734	TNQLRRSSLNNSS
DDB_G0287001644	DDB_G0287001	DDB_G0287001	LIM-type zinc finger-containing protein, protein kinase, TKL group, tyrosine kinase-like protein	-0.0711627		KISESLTLKRNKK
DDB_G0280897147	DDB_G0280897	pgmB	phosphoglucomutase	-0.0723231	-0.159943	AIGVMITASHNPK
DDB_G02675481136	DDB_G0267548	elmoF	engulfment and cell motility ELM family protein	-0.0727275		PPAMVKSPSIKHL
DDB_G0269614411	DDB_G0269614	DDB_G0269614	RING zinc finger-containing protein, tetratricopeptide-like helical domain-containing protein (TPR)	-0.073056	0.382545	NNARTTSQQSLGS
DDB_G0283475696	DDB_G0283475	DDB_G0283475	E3 ubiquitin-protein ligase UBR3	-0.0730647		NGSLNKSTEGTPT
DDB_G0278995407	DDB_G0278995	DDB_G0278995	0	-0.0733723	0.299185	PILKSNSNNNISS
DDB_G0287001642	DDB_G0287001	DDB_G0287001	LIM-type zinc finger-containing protein, protein kinase, TKL group, tyrosine kinase-like protein	-0.0752483		LKKISESLTLKRN
DDB_G027726962	DDB_G0277269	ionA	P-type ATPase, ATPase, P-type cation exchange, alpha subunit, putative sodium/potassium-transporting ATPase	-0.0770538	0.0861919	QVKRRLSFQNLDN
DDB_G0288557720	DDB_G0288557	vilA	villidin	-0.079653	0.0912598	STPLNSSTGIKQS
DDB_G0290687166	DDB_G0290687	mhkC	myosin heavy chain kinase C	-0.0796935	0.0901512	NSGYVSSDARNTP
DDB_G0278995405	DDB_G0278995	DDB_G0278995	0	-0.079959		SAPILKSNSNNNI
DDB_G0289313608	DDB_G0289313	frmC	leucine-rich repeat-containing protein (LRR), Band 4.1 domain-containing protein, FERM domain-containing protein	-0.0821103	0.368477	KEQPRRSMTLNIQ
DDB_G02787914	DDB_G0278791	DDB_G0278791	0	-0.082835	0.174026	___MINSGDNITV
DDB_G0279137338	DDB_G0279137	DDB_G0279137	methylenetetrahydrofolate reductase, MTHFR	-0.0831789	-0.112889	YIARTGSWDEFPN
DDB_G0272454106	DDB_G0272454	DDB_G0272454	TNF receptor-associated factor 3	-0.0837042	0.0600351	FGGLNNSSKNLPP
DDB_G0272484498	DDB_G0272484	DDB_G0272484	HD phosphohydrolase domain-containing protein	-0.0843262		LKNHNLSPNPSFT
DDB_G0292160172	DDB_G0292160	DDB_G0292160	unknown	-0.0849583	-0.170348	VVFFGNSLK____
DDB_G029573529	DDB_G0295735	DDB_G0295735	transmembrane protein	-0.0858571	0.22971	RHSISGSSNNNFQ
DDB_G029312426	DDB_G0293124	kxcB	putative protein serine/threonine kinase, RhoGEF domain-containing protein, DH domain-containing protein, PH domain-containing protein, protein kinase, STE group	-0.0872872	-0.080968	VANKRYSGDFSVK
DDB_G0290687330	DDB_G0290687	mhkC	myosin heavy chain kinase C	-0.0873711	0.113235	PLVKQPSGNNLHK
DDB_G0284197547	DDB_G0284197	proS	prolyl-tRNA synthetase, proline-tRNA ligase	-0.0902623	0.235298	YTLFGRSY_____
DDB_G028637111	DDB_G0286371	cbpM	calcium-binding protein, NCS-1/frequenin-related protein	-0.0904936		NSKLTKSDIEFIG
DDB_G0289807622	DDB_G0289807	DDB_G0289807	0	-0.0922459	0.546207	EKRIIGSLNSGGG
DDB_G028521510	DDB_G0285215	DDB_G0285215	unknown	-0.0929288	0.0721831	GSISSLSCDQLCK
DDB_G0276791793	DDB_G0276791	DDB_G0276791	leucine-rich repeat-containing protein (LRR)	-0.0930057	-0.307107	ISNGNNSIRINLA
DDB_G0279557339	DDB_G0279557	DDB_G0279557	PUF domain-containing protein, pumilio RNA-binding region-containing protein	-0.0931001	-0.201939	KMKKSPSMPVIAG
DDB_G0284289408	DDB_G0284289	DDB_G0284289	0	-0.0931031	-0.14858	QEKGRDSPINIES
DDB_G0281789106	DDB_G0281789	DDB_G0281789	Phosphoglucosamine mutase	-0.0946749	0.0874779	GIVITSSHNPIEW
DDB_G027038054	DDB_G0270380	rpl30	S60 ribosomal protein L30	-0.0948293	-0.144422	LASNLPSIRRSEI
DDB_G027220066	DDB_G0272200	DDB_G0272200	0	-0.0951282		LYPRKPSFPADLE
DDB_G02691721112	DDB_G0269172	pspC	prespore-specific protein	-0.0957608	0.0867054	TTTRSHSFTLKRL
DDB_G02912291483	DDB_G0291229	abpF	unknown	-0.0962412		ARLASASPAPPAP
DDB_G0285641888	DDB_G0285641	gacJ	RhoGAP domain-containing protein	-0.0970366	0.0600455	KNPLSNSGGLKQI
DDB_G02677349	DDB_G0267734	DDB_G0267734	putative SAM dependent methyltransferase	-0.097547	0.712186	INLVHQSSRGYHD
DDB_G028301992	DDB_G0283019	DDB_G0283019	BRCA2 repeat-containing protein	-0.0979528		NLPIRVSKETLNN
DDB_G0271500878	DDB_G0271500	keaA	Kelch repeat-containing protein	-0.0984112		NNNNNISAPNSPI
DDB_G0285703418	DDB_G0285703	hipA	clathrin-associated protein Hip1r	-0.0986936	0.347094	RQRSTSTPPALEK
DDB_G0272098715	DDB_G0272098	DDB_G0272098	TNF receptor-associated factor 5	-0.099205	-0.215467	SIVESSSPTKSLL
DDB_G028138313	DDB_G0281383	glpV	glycogen phosphorylase 1, glycogen phosphorylase b	-0.100147	-0.410809	LKHTARTTTGVVP
DDB_G028424573	DDB_G0284245	DDB_G0284245	RNA-binding region RNP-1 domain-containing protein, RNA recognition motif-containing protein RRM, CCHC-type zinc finger-containing protein	-0.101396		VELSNSSKGIKRP
DDB_G02762211231	DDB_G0276221	DDB_G0276221	WASH complex subunit FAM21	-0.102696	0.0660005	APNRSESPTPTQK
DDB_G0287469366	DDB_G0287469	glud1	NAD-dependent glutamate dehydrogenase, glutamate/phenylalanine/leucine/valine dehydrogenase	-0.1027		AANGPMTPRADQI
DDB_G027167812	DDB_G0271678	pckA	phosphoenolpyruvate carboxykinase	-0.104965	0.0529051	AESINKSLKSSTA
DDB_G0288811315	DDB_G0288811	DDB_G0288811	RabGAP/TBC domain-containing protein, putative GTPase activating protein (GAP)	-0.107109	-0.100252	SSILSRSTSPSAS
DDB_G02798631039	DDB_G0279863	DDB_G0279863	unknown	-0.107609		KRGLNNSNSSYQR
DDB_G0278863430	DDB_G0278863	fray1	putative protein serine/threonine kinase, STE20 family protein kinase, protein kinase, STE group, FRAY subfamily protein kinase	-0.1095	-0.339128	SLNKSSSSLELKN
DDB_G0279653453	DDB_G0279653	DDB_G0279653	0	-0.110536	-0.406647	SPERSLSPIHERN
DDB_G02901032	DDB_G0290103	elp3	elongation protein 3, RNA polymerase II elongator complex subunit, HAG group protein, GCN5-related N-acetyltransferase, GNAT family protein	-0.111546	-0.082418	_____MSLMNDPR
DDB_G0289263795	DDB_G0289263	DDB_G0289263	0	-0.114772		SNRRLNSAQNMKL
DDB_G0274383629	DDB_G0274383	pdeD	cGMP-stimulated cGMP phosphodiesterase, cGMP-specific phosphodiesterase, beta-lactamase domain-containing protein	-0.115859	0.222904	ATKRKYSQGSVII
DDB_G0267768144	DDB_G0267768	DDB_G0267768	metal-dependent protein hydrolase domain-containing protein	-0.116058	0.121791	IKPRYQSGSSISA
DDB_G0272322121	DDB_G0272322	DDB_G0272322	0	-0.116079	-0.350638	RRLERRSNIIEYL
DDB_G0282073633	DDB_G0282073	gxcG	pleckstrin homology (PH) domain-containing protein, RhoGEF domain-containing protein	-0.116468		ERRLSSSFENVGI
DDB_G0291384271	DDB_G0291384	DDB_G0291384	putative CorA family magnesium ion transporterr	-0.11655	0.0110666	NHQRSNSSLISRR
DDB_G0272236575	DDB_G0272236	aspS1	aspartyl-tRNA synthetase, aspartate-tRNA ligase	-0.118156	-0.421308	RDPTRLTP_____
DDB_G02925641746	DDB_G0292564	iplA	inositol 1,4,5-trisphosphate receptor-like protein, Ca2+ channel	-0.119049	0.223794	SHRHSNSTNTTQS
DDB_G02945871065	DDB_G0294587	DDB_G0294587	unknown	-0.120273	0.123938	ENERIYSPTTQIK
DDB_G02753052385	DDB_G0275305	DDB_G0275305	unknown	-0.12065	-0.126004	TNSGSGSSNNLLS
DDB_G0283403461	DDB_G0283403	DDB_G0283403	Uncharacterized protein C12orf4	-0.121535	0.237087	TLQRKQSGGAGNI
DDB_G0288895395	DDB_G0288895	DDB_G0288895	BAR domain-containing protein	-0.122878		NKPRSTTMASGRP
DDB_G0284019624	DDB_G0284019	DDB_G0284019	LMBR1 domain-containing protein 2	-0.125292	0.083352	PPNLNVSGGNINN
DDB_G0287165331	DDB_G0287165	DDB_G0287165	spastin-like protein	-0.126477	0.348339	GLQKSLSSTTLSL
DDB_G0291007690	DDB_G0291007	gxcK	pleckstrin homology (PH) domain-containing protein, RhoGEF domain-containing protein	-0.12699	0.760055	LKKRMVSQNNLNY
DDB_G0276105654	DDB_G0276105	gtr2	alpha amylase domain-containing protein, starch synthase-like protein	-0.127205		DSFFSTSASSRAP
DDB_G0277723113	DDB_G0277723	lip5	lipase family member 5	-0.127818	-0.266355	FNTPPDSPPTSPR
DDB_G0279093281	DDB_G0279093	DDB_G0279093	Kelch repeat-containing protein, BTB/POZ domain-containing protein, potassium channel tetramerization domain-containing protein, putative actin binding protein	-0.129941	1.26621	HLKKDVSNPGLIK
DDB_G02718161200	DDB_G0271816	DDB_G0271816	0	-0.130751	0.00546994	NIKPIGTVSMRKG
DDB_G0271044511	DDB_G0271044	DDB_G0271044	putative protein transport protein	-0.131207	-0.160397	NNNILKSSGNSSS
DDB_G0276453583	DDB_G0276453	vilB	protovillin	-0.132832		NATTEVSLENLSS
DDB_G0278591629	DDB_G0278591	DDB_G0278591	0	-0.134474	0.12518	RNLLSNSSSSKVN
DDB_G02674962111	DDB_G0267496	DDB_G0267496	0	-0.134512		SSSLSSSNGSGNK
DDB_G0288183100	DDB_G0288183	roco9	LRRK family protein kinase Roco9	-0.134805		INRLAASTNSTSY
DDB_G02883871124	DDB_G0288387	accA	acetyl-CoA carboxylase, biotin carboxylase	-0.135589		GSPLIRSISSSGG
DDB_G0288703198	DDB_G0288703	bud13	BUD13 homolog	-0.136393	-0.205356	NNNEDLSPLRNRN
DDB_G0275045241	DDB_G0275045	gpbB	Guanine nucleotide-binding protein subunit beta-like protein	-0.136412	-0.251706	KLEARNTINALAF
DDB_G0281729203	DDB_G0281729	DDB_G0281729	0	-0.137364	-0.121863	KGDLTSSDANKKT
DDB_G02691941307	DDB_G0269194	trfA	homologous to yeast Ssn6	-0.137411		PVGETLSPEIKDS
DDB_G0289705409	DDB_G0289705	DDB_G0289705	0	-0.137701	-0.102985	AATKSNSMNSAVP
DDB_G0280195604	DDB_G0280195	hdaC	FYVE-type zinc finger-containing protein, HMG-I and HMG-Y, DNA-binding domain-containing protein, histone deacetylase family protein, type-2 histone deacetylase	-0.138194	-0.292172	RKKINASSDIYET
DDB_G0283699556	DDB_G0283699	phg2	protein serine/threonine kinase, protein kinase, TKL group, tyrosine kinase-like protein, ARK family protein kinase	-0.138283	-0.119121	GMNRSSSPSPFAK
DDB_G0267588263	DDB_G0267588	DDB_G0267588	putative phosphatidylinositol phosphate kinase	-0.139547	0.456563	RVRLNTSQRLKMY
DDB_G0270068714	DDB_G0270068	DDB_G0270068	0	-0.139746	-0.0812704	QIIKTPSSNMIVA
DDB_G0280069167	DDB_G0280069	DDB_G0280069	0	-0.139979	0.519076	KNKLVNSQSNNGS
DDB_G02730632	DDB_G0273063	dscA-1	discoidin I, alpha chain	-0.140605	-0.132001	_____MSTQGLVQ
DDB_G0273321114	DDB_G0273321	DDB_G0273321	0	-0.140728	-0.0624705	KKRRQDSPILTTQ
DDB_G0267974373	DDB_G0267974	DDB_G0267974	0	-0.141005		NKSNRNSGVFQTI
DDB_G0291966127	DDB_G0291966	DDB_G0291966	RNA-binding region RNP-1 domain-containing protein, RNA recognition motif-containing protein RRM, CCHC-type zinc finger-containing protein	-0.141011	-0.112442	RRYRSPSWDRRDR
DDB_G029204484	DDB_G0292044	DDB_G0292044	0	-0.142399	-0.00155672	SNKLNFSDEISTT
DDB_G02823598	DDB_G0282359	ppiA	cyclophilin-type peptidylprolyl cis-trans isomerase (PPIase)	-0.143208	-0.0800069	TTVKPTSPENPRV
DDB_G0275843125	DDB_G0275843	DDB_G0275843	pleckstrin homology (PH) domain-containing protein, Arf GTPase activating protein	-0.14397	0.477052	KEKKRASISFGSK
DDB_G02931281731	DDB_G0293128	DDB_G0293128	Protein dopey-1	-0.146147	-0.434446	LRNRSSSGGESES
DDB_G0276461611	DDB_G0276461	DDB_G0276461	NAK family protein kinase DDB_G0276461	-0.147086	0.164531	TRLMNNSSGSLPQ
DDB_G0282471155	DDB_G0282471	DDB_G0282471	0	-0.147246	-0.164004	GNDIKKSGELKMR
DDB_G0294633964	DDB_G0294633	DDB_G0294633	ankyrin repeat-containing protein	-0.147849		LSTIDLSPRKRII
DDB_G0277165351	DDB_G0277165	DDB_G0277165	BRSK subfamily protein kinase DDB_G0277165	-0.14922	0.597687	KETRRNSLSDMSL
DDB_G02866132397	DDB_G0286613	DDB_G0286613	type A von Willebrand factor (VWFA) domain-containing protein, poly(ADP-ribose) polymerase, catalytic region domain-containing protein, BRCT domain-containing protein, 14-3-3 family protein, vault protein inter-alpha-trypsin (VIT) domain-containing protein	-0.151031	0.107728	RSKLSKSKNEDIF
DDB_G0291966216	DDB_G0291966	DDB_G0291966	RNA-binding region RNP-1 domain-containing protein, RNA recognition motif-containing protein RRM, CCHC-type zinc finger-containing protein	-0.152418		GNIIRDTSRDRRR
DDB_G02682161329	DDB_G0268216	fncD2	Fanconi anemia group D2 protein	-0.152666	-0.0162774	TTNSSSSQSSKNK
DDB_G0267568368	DDB_G0267568	gacO	RhoGAP domain-containing protein	-0.152725	0.216159	VVNKRLSQDLNTM
DDB_G0294587586	DDB_G0294587	DDB_G0294587	unknown	-0.154448	0.0635796	NKRSTPSPLSIQQ
DDB_G0277681497	DDB_G0277681	bzpH	putative basic-leucine zipper (bZIP) transcription factor	-0.157377	0.436597	GGINNISSGNLNS
DDB_G0288795555	DDB_G0288795	DDB_G0288795	AKT family protein kinase DDB_G0288795	-0.159477		GGFERMSPGHFSP
DDB_G0289423377	DDB_G0289423	DDB_G0289423	SPX domain-containing protein, EXS domain-containing protein, SPX/EXS domain-containing protein 4	-0.160108	0.0503997	NMKLMESCTFTTK
DDB_G0282303158	DDB_G0282303	DDB_G0282303	ankyrin repeat-containing protein, RabGAP/TBC domain-containing protein, putative GTPase activating protein (GAP)	-0.160234	-0.0426598	KKSIRYSQENLNL
DDB_G02795691737	DDB_G0279569	gflD	RasGEF domain-containing protein, RhoGAP domain-containing protein, GRAM domain-containing protein	-0.161955		LEPRRQTGLPLPN
DDB_G0279733373	DDB_G0279733	gxcDD	putative Rac guanyl-nucleotide exchange factor DD	-0.162065	-0.179384	PLQRTVSLIEIKL
DDB_G0292666172	DDB_G0292666	DDB_G0292666	Phosphomevalonate kinase	-0.162904		NRNLSISFESLKS
DDB_G0285313162	DDB_G0285313	cepH	centrosomal protein 192 kDa	-0.163372	0.191482	ALHKQNSFISSIK
DDB_G0282105607	DDB_G0282105	DDB_G0282105	protein phosphatase 2C	-0.163571	0.272304	ENISNISVSNLDN
DDB_G029199050	DDB_G0291990	febA	Eukaryotic translation initiation factor 4E-binding protein 1	-0.164308	0.24705	LLQYRNSPLSKTP
DDB_G0275317189	DDB_G0275317	DDB_G0275317	0	-0.164642	0.559009	HNTIANSYLSGNQ
DDB_G0276543415	DDB_G0276543	DDB_G0276543	0	-0.16516		KIKKAPSFCGYPP
DDB_G0269194972	DDB_G0269194	trfA	homologous to yeast Ssn6	-0.165442	0.366425	ERSKTRSPSIVKE
DDB_G0269288917	DDB_G0269288	DDB_G0269288	0	-0.165999	-0.280435	TNSRASSPSFDSS
DDB_G02833851923	DDB_G0283385	splA	non-receptor tyrosine kinase, dual-specificity protein kinase, protein kinase, TKL group, tyrosine kinase-like protein, CZAK family protein kinase	-0.166418	0.0144626	EKNSSKTLSNEQI
DDB_G0276931258	DDB_G0276931	DDB_G0276931	0	-0.167736	0.419256	KSFLSSSQFKENL
DDB_G02898591305	DDB_G0289859	kxcA	LISK family protein kinase, pleckstrin homology (PH) domain-containing protein, RhoGEF domain-containing protein, IQ calmodulin-binding domain-containing protein, protein kinase, TKL group, tyrosine kinase-like protein	-0.1679		SKLKRLSITFSKD
DDB_G0272813162	DDB_G0272813	cdk1	p34-cdc2 protein, protein serine/threonine kinase, CDK family protein kinase, cyclin-dependent kinase, protein kinase, CMGC group, CDC2 subfamily protein kinase	-0.168371	0.00764305	IPVRVYTHEIVTL
DDB_G0288483118	DDB_G0288483	pgmA	phosphoglucomutase A	-0.169576	-0.34273	LGAIILTASHNPG
DDB_G0278713243	DDB_G0278713	prosc	proline synthetase co-transcribed bacterial homolog protein, alanine racemase N-terminal domain-containing protein	-0.169929		TSVRVGSAIFGER
DDB_G028605923	DDB_G0286059	asns	asparagine synthetase	-0.170195	0.0302488	LRKKALSLSSRLR
DDB_G02889099	DDB_G0288909	pus3	tRNA pseudouridylate synthase	-0.170433	-0.483506	KETINSSPKKTTT
DDB_G0280081172	DDB_G0280081	exoc2	exocyst complex subunit 2	-0.170582		LEDMSGSFIKIIN
DDB_G02904391082	DDB_G0290439	gacW	leucine-rich repeat-containing protein (LRR), RhoGAP domain-containing protein	-0.171932		VNRVSYSPVLPRA
DDB_G027769111	DDB_G0277691	cog1	oligomeric Golgi complex component	-0.171938	-0.0380124	QMRSSGSTTDLNR
DDB_G02802211540	DDB_G0280221	DDB_G0280221	WD40 repeat-containing protein, putative guanine nucleotide exchange factor (GEF), DENN domain-containing protein, C2 calcium-dependent membrane targeting domain-containing protein	-0.17434		KSGGSRSGSIGSS
DDB_G0268078494	DDB_G0268078	DDB_G0268078	putative protein serine/threonine kinase, protein kinase, CMGC group, RCK family protein kinase	-0.174551	0.00496601	NHQRGISPQFYNE
DDB_G0273127458	DDB_G0273127	hbx5-1	putative homeobox transcription factor, homeodomain (HOX) containing protein	-0.175436		KKGKSQSALALSS
DDB_G02790991205	DDB_G0279099	DDB_G0279099	DEP domain containing protein	-0.176078	-0.199901	IPSKLASPLQSPN
DDB_G0274775162	DDB_G0274775	phdI	pleckstrin homology (PH) domain-containing protein	-0.177106		KISNAKSIIPFLR
DDB_G0282891457	DDB_G0282891	pakG	STE20 family protein kinase PakG	-0.177998	0.339091	QGLLNKSNGMKKS
DDB_G0269466326	DDB_G0269466	DDB_G0269466	BSD domain-containing protein	-0.17808	-0.149218	NIELDKSIDNFLN
DDB_G0271122277	DDB_G0271122	ufd1	ubiquitin fusion degradation protein UFD1 family protein	-0.178543		VGTPLGTSPKTLN
DDB_G0288041234	DDB_G0288041	DDB_G0288041	0	-0.179099	-0.215499	NMKKSLSMSSISE
DDB_G0272690149	DDB_G0272690	DDB_G0272690	0	-0.180414	-0.635016	NRLVPPSPPEPKQ
DDB_G0267958394	DDB_G0267958	DDB_G0267958	bromodomain-containing protein, SMAD/FHA domain-containing protein, BRD group protein	-0.181811		IISKGDSVRNLLP
DDB_G02857415	DDB_G0285741	prdx5	peroxiredoxin	-0.182478		__MSVKSVIKVGE
DDB_G02677342	DDB_G0267734	DDB_G0267734	putative SAM dependent methyltransferase	-0.183283	0.30732	_____MSINLVHQ
DDB_G0286969736	DDB_G0286969	DDB_G0286969	type A von Willebrand factor (VWFA) domain-containing protein, MIF4G-like, type 3 domain-containing protein, putative eukaryotic translation initiation factor 4 gamma (eIF4G)	-0.183621	-0.00352297	DNGLFKSNDRLKT
DDB_G028483912	DDB_G0284839	ndrC	NDR/LATS-related kinase NdrC	-0.184186	-0.0913565	NLNRSSSSNSIEF
DDB_G0280991499	DDB_G0280991	DDB_G0280991	0	-0.18496	-0.000845693	TMTRSASTSFTIP
DDB_G0279255294	DDB_G0279255	DDB_G0279255	0	-0.186315	-0.0751322	IEQKRNSYDGFGN
DDB_G0289313333	DDB_G0289313	frmC	leucine-rich repeat-containing protein (LRR), Band 4.1 domain-containing protein, FERM domain-containing protein	-0.187138	-0.883718	KRSILASFEEGSP
DDB_G0269188244	DDB_G0269188	snwA	nuclear receptor coactivator NC0A-62, SKIP/SNW domain-containing protein	-0.187676	-0.544468	KIMEHGSPPAPVM
DDB_G027767512	DDB_G0277675	DDB_G0277675	RasGTPase-activating protein	-0.189435	0.502211	NLLRKSSSMNMTG
DDB_G02815014	DDB_G0281501	DDB_G0281501	transmembrane protein	-0.189604	0.197203	___MNTSISSPYQ
DDB_G0272472198	DDB_G0272472	DDB_G0272472	calponin homology (CH) domain-containing protein, putative actin binding protein	-0.191213	-1.12482	FFQKRDSEEDLFP
DDB_G0278727345	DDB_G0278727	pikA	phosphatidylinositol-4,5-diphosphate 3-kinase, PI3kinase	-0.191467	-0.00152927	NEERSQSPITTPK
DDB_G0270388725	DDB_G0270388	DDB_G0270388	ubiquitin system component Cue domain containing protein	-0.192111	-0.166731	NYNRTTSPVNDNT
DDB_G029210645	DDB_G0292106	DDB_G0292106	0	-0.192517	-0.183752	SMNKSDSNISLNK
DDB_G02917101671	DDB_G0291710	roco10	LRRK family protein kinase Roco10	-0.194923	0.0278377	SGSRSMSIHEANR
DDB_G0282717232	DDB_G0282717	gxcAA	pleckstrin homology (PH) domain-containing protein, RhoGEF domain-containing protein, IQ calmodulin-binding domain-containing protein, Phox domain-containing protein, calponin homology (CH) domain-containing protein	-0.195379	0.284	KSQLSSSLGSNGG
DDB_G02917101981	DDB_G0291710	roco10	LRRK family protein kinase Roco10	-0.196541		KISRKDSKNLIQS
DDB_G0293920705	DDB_G0293920	DDB_G0293920	0	-0.196796	0.224403	STYHNSSSNNLGN
DDB_G027210443	DDB_G0272104	acpB	F-actin-capping protein subunit alpha	-0.198556	-0.580316	ESLLNASAGSTFR
DDB_G0275283281	DDB_G0275283	DDB_G0275283	0	-0.199621	0.155823	NRRINSSGGSGVA
DDB_G0282199555	DDB_G0282199	allB1	allantoinase	-0.200068	0.0802558	HPRIGVSASQVKN
DDB_G0286707623	DDB_G0286707	DDB_G0286707	colon cancer-associated Mic1-like domain-containing protein	-0.200073	0.400457	NLKLSQSLNNTPN
DDB_G02922301938	DDB_G0292230	DDB_G0292230	0	-0.200553	0.109757	YAYKSLTIGRSFK
DDB_G0290859267	DDB_G0290859	DDB_G0290859	NDR family protein kinase DDB_G0290859	-0.201054	-0.287208	GRSFDNTPPNFNS
DDB_G02701761043	DDB_G0270176	DDB_G0270176	protein phosphatase 2C, leucine-rich repeat-containing protein (LRR)	-0.203099	-0.193963	QKRLSNTPPQSKN
DDB_G02761096	DDB_G0276109	DDB_G0276109	MPPN domain-containing protein	-0.203503	0.019885	_MNLNASSSKLNS
DDB_G0268638391	DDB_G0268638	dstB	signal transducer and activator of transcription (STAT) family protein	-0.20399	-0.139013	SLKRSNSEEVFNS
DDB_G028006910	DDB_G0280069	DDB_G0280069	0	-0.204026	-0.117456	AVNLRNSNSGINI
DDB_G027199239	DDB_G0271992	DDB_G0271992	0	-0.204582	0.17321	SSSFRKSNNNTPV
DDB_G0291966217	DDB_G0291966	DDB_G0291966	RNA-binding region RNP-1 domain-containing protein, RNA recognition motif-containing protein RRM, CCHC-type zinc finger-containing protein	-0.204791	-0.173157	NIIRDTSRDRRRN
DDB_G02758991024	DDB_G0275899	DDB_G0275899	cation-translocating P-type ATPase	-0.205251	0.0349669	QQIRKISTSQIVP
DDB_G0288241809	DDB_G0288241	DDB_G0288241	Enhancer of mRNA-decapping protein 4	-0.205403	-0.204696	KVTSSSSNESLNT
DDB_G028424572	DDB_G0284245	DDB_G0284245	RNA-binding region RNP-1 domain-containing protein, RNA recognition motif-containing protein RRM, CCHC-type zinc finger-containing protein	-0.206599		IVELSNSSKGIKR
DDB_G028089749	DDB_G0280897	pgmB	phosphoglucomutase	-0.207058	0.0245672	ERIQFGTAGLRGA
DDB_G02721121957	DDB_G0272112	myoJ	myosin-5b	-0.207616	0.296345	HQSLTTSGKFSGG
DDB_G0284657463	DDB_G0284657	DDB_G0284657	Tripartite motif-containing protein 58	-0.208166	0.210677	ISKMYSSTNNLSG
DDB_G0291536267	DDB_G0291536	gnrB	gelsolin-related protein	-0.208513	-0.348503	HNNSTGTISSSSG
DDB_G02762211266	DDB_G0276221	DDB_G0276221	WASH complex subunit FAM21	-0.209198		PTKKTISNTSFFD
DDB_G0289665460	DDB_G0289665	gefQ	Ras guanine nucleotide exchange factor Q	-0.21038	-0.191514	TLTRALSNGNLPS
DDB_G0289705407	DDB_G0289705	DDB_G0289705	0	-0.21125	-0.066337	LSAATKSNSMNSA
DDB_G0273127482	DDB_G0273127	hbx5-1	putative homeobox transcription factor, homeodomain (HOX) containing protein	-0.211707	-0.165281	KPQKHDSMSSITN
DDB_G0272925949	DDB_G0272925	gacU	RhoGAP domain-containing protein	-0.211861	0.405865	QLERANSSSSITS
DDB_G02945331628	DDB_G0294533	roco5	LRRK family protein kinase Roco5	-0.213211	0.227883	SLNNSGSNLKSSG
DDB_G02691981191	DDB_G0269198	wimA	unknown	-0.217114	0.268394	HHARSTSWNGNDA
DDB_G0287925495	DDB_G0287925	DG1037	ubiquitin domain-containing protein	-0.219334		THLRINSITADLS
DDB_G0274537403	DDB_G0274537	DDB_G0274537	putative phosphoinositide phosphatase	-0.220196	0.0169394	RASMSGSGGLKSS
DDB_G0280897149	DDB_G0280897	pgmB	phosphoglucomutase	-0.220547	-0.231751	GVMITASHNPKND
DDB_G0270388731	DDB_G0270388	DDB_G0270388	ubiquitin system component Cue domain containing protein	-0.220783	0.209479	SPVNDNTANKQFR
DDB_G0277959132	DDB_G0277959	cupJ	ricin B lectin domain-containing protein, cup family protein	-0.221531		QTWKLGSNGEIMN
DDB_G0292858141	DDB_G0292858	DDB_G0292858	patatin family protein	-0.221984	-0.162729	KSNLANSTSSTPP
DDB_G02910631621	DDB_G0291063	thoc2	putative THO2 protein	-0.222068		NNQSLSSSREIRE
DDB_G0269188252	DDB_G0269188	snwA	nuclear receptor coactivator NC0A-62, SKIP/SNW domain-containing protein	-0.223043	-0.649439	PAPVMHSPTRKLS
DDB_G0271868623	DDB_G0271868	gefS	Ras guanine nucleotide exchange factor	-0.224173		NRIRSPSTIDTIN
DDB_G0267456159	DDB_G0267456	cbp2	calcium-binding protein	-0.224638		NRKKKFSFLKSSA
DDB_G0285939355	DDB_G0285939	ctnnA	alpha-catenin related protein	-0.225398		AQKHLESVIYSTQ
DDB_G0276577600	DDB_G0276577	fray2	putative protein serine/threonine kinase, STE20 family protein kinase, protein kinase, STE group, FRAY subfamily protein kinase	-0.22619	-0.224057	SIPSSSSHGNIPS
DDB_G0272522435	DDB_G0272522	sgkA	sphingosine kinase	-0.226679	-0.156443	SPKLNTSGSISNG
DDB_G02692502731	DDB_G0269250	pats1	LRRK family protein kinase Pats1	-0.230581		TRRGSVSIQPFQN
DDB_G0293004783	DDB_G0293004	ctaA	putative cation-transporting ATPase	-0.231127	0.124952	ESGLNVSQYKSME
DDB_G0284217349	DDB_G0284217	DDB_G0284217	CAF1 family protein, putative CCR4-NOT complex subunit	-0.231365		GNNLSMSQPNTPS
DDB_G0291710124	DDB_G0291710	roco10	LRRK family protein kinase Roco10	-0.232615	-0.00510103	RLSGGNTFNAQQL
DDB_G0268448156	DDB_G0268448	fam45	FAM45 family protein	-0.233293		MGKFVDSSFDVRR
DDB_G0280253851	DDB_G0280253	DDB_G0280253	RabGAP/TBC domain-containing protein, putative GTPase activating protein (GAP)	-0.233769	0.507635	NRGLSHSSQSYRS
DDB_G0278629667	DDB_G0278629	DDB_G0278629	0	-0.234013	1.15985	RSRANSTPLVIDT
DDB_G027167815	DDB_G0271678	pckA	phosphoenolpyruvate carboxykinase	-0.236189	-0.10711	INKSLKSSTADYT
DDB_G02823731101	DDB_G0282373	gbpD	RasGEF domain-containing protein, cyclic GMP-binding protein	-0.237641	-0.29476	KVGRGESFSNIKD
DDB_G0279515928	DDB_G0279515	pigQ	putative glycosyltransferase, putative GlcNAc transferase, phosphatidylinositol glycan, class Q, phosphatidylinositol N-acetylglucosaminyltransferase subunit Q	-0.239693		SHKRNLSQSSASP
DDB_G0276389643	DDB_G0276389	DDB_G0276389	Zinc finger protein DZIP1L	-0.239721	-0.116053	QKFRLNSPQLNQI
DDB_G0279009487	DDB_G0279009	gacP	RhoGAP domain-containing protein	-0.240015	0.252219	NNTRNNSVNNFNN
DDB_G0283285497	DDB_G0283285	DDB_G0283285	RabGAP/TBC domain-containing protein, putative GTPase activating protein (GAP)	-0.242495	-0.153588	THKRFNSTSSLDL
DDB_G0276251122	DDB_G0276251	DDB_G0276251	transmembrane protein	-0.242811		GRASSLSLGSSSD
DDB_G02833913	DDB_G0283391	kinX	LISK family protein kinase, protein kinase, TKL group, tyrosine kinase-like protein	-0.243832	-0.303436	____MGSVDTSVP
DDB_G0276027470	DDB_G0276027	pdeE	cAMP/cGMP-stimulated cAMP/cGMP phosphodiesterase, beta-lactamase domain-containing protein	-0.244204	0.293041	KQMINTSGNRIIL
DDB_G02831517	DDB_G0283151	gpaF	G-protein subunit alpha 6	-0.244233	0.181167	MAFLCKSNDNTKV
DDB_G0272092750	DDB_G0272092	DDB_G0272092	ankyrin repeat-containing protein, C2 domain-containing protein, SAM domain-containing protein, protein kinase, TKL group, tyrosine kinase-like protein, ARK family protein kinase	-0.244353	0.510408	SRFDTGSNLETLG
DDB_G0283699705	DDB_G0283699	phg2	protein serine/threonine kinase, protein kinase, TKL group, tyrosine kinase-like protein, ARK family protein kinase	-0.244582	-0.398012	PSEWRRSTDAISL
DDB_G0283741135	DDB_G0283741	rpl26	S60 ribosomal protein L26	-0.244789	-0.207631	KGKVKVSADVN__
DDB_G0279863572	DDB_G0279863	DDB_G0279863	unknown	-0.244806	-0.0161637	SLERQNSIEKQNS
DDB_G0275283160	DDB_G0275283	DDB_G0275283	0	-0.246043	0.0616553	SGGLGGSSGSIRN
DDB_G0270902980	DDB_G0270902	DDB_G0270902	Ninein-like protein	-0.246296	-0.113695	QLKNSLTPVDSPS
DDB_G0276515232	DDB_G0276515	DDB_G0276515	0	-0.247194		SLQRSLSSSFLYR
DDB_G0269244119	DDB_G0269244	atg6A	autophagy protein 6, autophagy protein Apg6 family protein	-0.247425	0.0836343	YLKRNNSNLNSII
DDB_G0289811324	DDB_G0289811	act10	actin	-0.248024	-0.610004	LTALAPSTMKIKI
DDB_G0290193224	DDB_G0290193	DDB_G0290193	putative GTPase activating protein (GAP), DENN domain-containing protein	-0.24935	0.20328	RSALSRSSPNLQT
DDB_G0294587583	DDB_G0294587	DDB_G0294587	unknown	-0.249804		INENKRSTPSPLS
DDB_G027638913	DDB_G0276389	DDB_G0276389	Zinc finger protein DZIP1L	-0.250629		LNFTNSSPVGTRR
DDB_G0283771609	DDB_G0283771	DDB_G0283771	unknown	-0.251325	0.393401	STTPIKSLSSSSL
DDB_G0269194625	DDB_G0269194	trfA	homologous to yeast Ssn6	-0.251366	-0.0278749	SNELNSSLIDRKT
DDB_G02791931525	DDB_G0279193	rpb1	RNA polymerase II largest subunit, RNA polymerase II core subunit	-0.254014		TFRGDFSPSAMNS
DDB_G0279515930	DDB_G0279515	pigQ	putative glycosyltransferase, putative GlcNAc transferase, phosphatidylinositol glycan, class Q, phosphatidylinositol N-acetylglucosaminyltransferase subunit Q	-0.255409	0.245026	KRNLSQSSASPIP
DDB_G0271550307	DDB_G0271550	DDB_G0271550	putative myosin light chain kinase DDB_G0271550	-0.256242	0.138081	VRNREASTSNILK
DDB_G0271858207	DDB_G0271858	gmppA	GTP:alpha-D-mannose-1-phosphate guanylyltransferase, mannose-1-phosphate guanylyltransferase alpha	-0.2572	-0.0439239	MIDLKTSGQNITT
DDB_G0285485533	DDB_G0285485	DDB_G0285485	P-loop containing nucleoside triphosphate hydrolase family protein	-0.261572	-0.123687	IGQRTKSEIFNER
DDB_G0281969614	DDB_G0281969	mybE	myb domain-containing protein	-0.264275	-0.150128	KSSSYNSPEKGEL
DDB_G026991068	DDB_G0269910	DDB_G0269910	SH3 domain-containing protein	-0.264281	-0.141289	VDQVPSSPVGTRF
DDB_G02695021322	DDB_G0269502	nup160	nucleoporin 160	-0.264399	-0.0913661	IEGLGKSRGKSIF
DDB_G0274859250	DDB_G0274859	prdx4	peroxiredoxin, thioredoxin peroxidase	-0.265221	-0.472346	KADPKGSKEYFEA
DDB_G0289763530	DDB_G0289763	forF	actin binding protein, formin homology domain-containing protein	-0.266969	-0.153252	KSNLSSSSSDSLS
DDB_G0284871436	DDB_G0284871	DDB_G0284871	HMG-I and HMG-Y, DNA-binding domain-containing protein	-0.26755	-0.30983	VSGLHSSDPNNPN
DDB_G0286707621	DDB_G0286707	DDB_G0286707	colon cancer-associated Mic1-like domain-containing protein	-0.267876	0.413733	NSNLKLSQSLNNT
DDB_G0286359375	DDB_G0286359	svkA	severin kinase	-0.267943	1.11583	TKVRSLSNSSQTT
DDB_G0269380121	DDB_G0269380	DDB_G0269380	P-type ATPase	-0.268285	0.050835	SLSRAPSSTISSG
DDB_G027093243	DDB_G0270932	DDB_G0270932	pleckstrin homology (PH) domain-containing protein, Ras GTPase domain-containing protein	-0.269762		LGFLNRSKSNSNI
DDB_G0283755268	DDB_G0283755	arpC	actin-like protein, actin related protein 3	-0.270467		VTKKPFSYDVGYE
DDB_G028362549	DDB_G0283625	DDB_G0283625	Mob1-like protein	-0.270633		KNLAGGTVLKESV
DDB_G0269362196	DDB_G0269362	frmB	Band 4.1 domain-containing protein, FERM domain-containing protein	-0.271901		GLSGFLTLGRKNK
DDB_G029370010	DDB_G0293700	rps21	40S ribosomal protein S21	-0.273075	-0.388225	KNVELYTPRKCSA
DDB_G0286749467	DDB_G0286749	DDB_G0286749	0	-0.273305	0.0345467	NLIRYNSNSSITR
DDB_G0282673105	DDB_G0282673	DDB_G0282673	Uncharacterized membrane protein YMR253C	-0.274559	0.54803	NKGLKSSTTNLNK
DDB_G0285485531	DDB_G0285485	DDB_G0285485	P-loop containing nucleoside triphosphate hydrolase family protein	-0.275303		KTIGQRTKSEIFN
DDB_G02846292	DDB_G0284629	DDB_G0284629	unknown	-0.275614	-0.161343	_____MSVRENLL
DDB_G02790612	DDB_G0279061	rpl31	S60 ribosomal protein L31	-0.278387	-0.330218	_____MSSSEAVT
DDB_G02869292	DDB_G0286929	DDB_G0286929	tRNA 2'-phosphotransferase 1	-0.27871	0.418377	_____MSFQSLNP
DDB_G0290233471	DDB_G0290233	mgp1	RhoGAP domain-containing protein, Cdc15/Fes/CIP4 domain-containing protein, PCH family protein	-0.279001	0.437614	PMGRQQSLKENIF
DDB_G028574161	DDB_G0285741	prdx5	peroxiredoxin	-0.279571		AFTPTCSAKHLPG
DDB_G0293044542	DDB_G0293044	DDB_G0293044	Kelch repeat-containing protein 2	-0.27977	-0.324794	PLRRVNSTDSVII
DDB_G02800931202	DDB_G0280093	gacGG	regulator of chromosome condensation (RCC1) domain-containing protein, RhoGAP domain-containing protein	-0.282263	-0.265798	LENLKDSR_____
DDB_G0284979175	DDB_G0284979	DDB_G0284979	unknown	-0.282318	-0.38586	RNSNDPTPPQSPM
DDB_G0281351291	DDB_G0281351	DDB_G0281351	0	-0.283086	-0.202621	NNIIKKSTSTIVS
DDB_G0276017158	DDB_G0276017	DDB_G0276017	0	-0.283139		KRKLKNSSGDITK
DDB_G02727919	DDB_G0272791	rsc11-1	alpha/beta hydrolase fold-1 domain-containing protein	-0.283996	0.201016	KSSLSVSQNGKEK
DDB_G02763351861	DDB_G0276335	pyr1-3	dihydroorotase, aspartate carbamoyltransferase, glutamine-dependent carbamoyl-phosphate synthase	-0.285149		TSPSLISDSPNKA
DDB_G02857671025	DDB_G0285767	DDB_G0285767	0	-0.285854	-0.360631	ITELNVSLDRITK
DDB_G0267588587	DDB_G0267588	DDB_G0267588	putative phosphatidylinositol phosphate kinase	-0.286215		NEPPSPSLLRSTL
DDB_G0283767145	DDB_G0283767	dct	dynacortin	-0.287801	0.184337	LAKETSSNNLLQY
DDB_G0278549223	DDB_G0278549	gacB	RhoGAP domain-containing protein	-0.28979	-0.128178	AMRKYTSLDNHFK
DDB_G0279657955	DDB_G0279657	elmoE	engulfment and cell motility ELM family protein	-0.29073		HKLYGNSPISERN
DDB_G028604578	DDB_G0286045	DDB_G0286045	BTB/POZ domain-containing protein, potassium channel tetramerization domain-containing protein	-0.292139	0.299305	QKQLNSSNNQFFL
DDB_G029246045	DDB_G0292460	rpl6	60S ribosomal protein L6	-0.293611		KVVAPVTPVEKTF
DDB_G0277957434	DDB_G0277957	DDB_G0277957	RNA recognition motif-containing protein RRM, nuclear transport factor 2 (NTF2) domain-containing protein	-0.294114		GKQQQQSPPSSSS
DDB_G02878592	DDB_G0287859	DDB_G0287859	Zinc finger, N-recognin domain-containing protein	-0.294744	1.42577	_____MSFFSNLF
DDB_G0277625223	DDB_G0277625	DDB_G0277625	DUF202 family protein	-0.294801		VNYNDNSDDNNNN
DDB_G0279793457	DDB_G0279793	lap	leucine aminopeptidase	-0.295413	-0.278732	VADLINSAGRSGG
DDB_G0275153210	DDB_G0275153	gpdA	glyceraldehyde-3-phosphate dehydrogenase, NAD+-dependent glyceraldehyde phosphate dehydrogenase	-0.296198		NIIPASTGAAKAV
DDB_G027737550	DDB_G0277375	DDB_G0277375	C2H2-type zinc finger-containing protein, RNA recognition motif-containing protein RRM	-0.297258	-0.243822	RDYERYSPDRYSR
DDB_G028574157	DDB_G0285741	prdx5	peroxiredoxin	-0.297383	-0.155232	AVPGAFTPTCSAK
DDB_G027323743	DDB_G0273237	DDB_G0273237	esterase/lipase/thioesterase domain-containing protein	-0.297627	-0.450718	KIERSLTENLNKR
DDB_G0274915276	DDB_G0274915	DDB_G0274915	unknown	-0.297916	0.13488	NIKNNLSPTQTTL
DDB_G0293920712	DDB_G0293920	DDB_G0293920	0	-0.298608	-0.0656555	SNNLGNSDDTYNR
DDB_G0291085537	DDB_G0291085	gxcE	pleckstrin homology (PH) domain-containing protein, RhoGEF domain-containing protein	-0.298679		PPPRKSTIFASSE
DDB_G0291115630	DDB_G0291115	DDB_G0291115	RasGTPase-activating protein, vacuolar sorting protein 9 domain-containing protein	-0.300096		NNKLSQSLSASSL
DDB_G027651526	DDB_G0276515	DDB_G0276515	0	-0.30152	0.214541	RAKIINSAININI
DDB_G0280177249	DDB_G0280177	DDB_G0280177	Hepatoma-derived growth factor-related protein 2	-0.302551	0.133063	LKKETVSPTLSSS
DDB_G0281235264	DDB_G0281235	DDB_G0281235	Adaptin ear-binding coat-associated protein 1	-0.303002	-0.0587568	NRNNNNSFDGFGD
DDB_G02925642172	DDB_G0292564	iplA	inositol 1,4,5-trisphosphate receptor-like protein, Ca2+ channel	-0.303465	0.196954	RTSRNNSNISDIS
DDB_G028469756	DDB_G0284697	hemC	porphobilinogen deaminase, hydroxymethylbilane synthase	-0.305009	-0.319068	DKVLDVSLSKIGD
DDB_G0288811401	DDB_G0288811	DDB_G0288811	RabGAP/TBC domain-containing protein, putative GTPase activating protein (GAP)	-0.305109		ALKREISSSIFDN
DDB_G0275701160	DDB_G0275701	vatE	vacuolar ATPase subunit E	-0.309312	0.113184	KKNVGKSIDVSVD
DDB_G0274409242	DDB_G0274409	pakF	STE20 family protein kinase PakF	-0.309333	0.731809	KIAQFISSPKLLQ
DDB_G0283617661	DDB_G0283617	cdc25	tyrosine phosphatase, rhodanese-like domain-containing protein	-0.31034	0.0685888	TGKRSRTCLDFTK
DDB_G0293190127	DDB_G0293190	DDB_G0293190	Smad nuclear-interacting protein 1	-0.311085	-0.330672	WRKRGLSPPRDYD
DDB_G0268228284	DDB_G0268228	DDB_G0268228	0	-0.313248	-0.381811	DQKSNVSFEDSPM
DDB_G0291536368	DDB_G0291536	gnrB	gelsolin-related protein	-0.314171	0.0742291	KYSSHNSIGIKSG
DDB_G0272056342	DDB_G0272056	DDB_G0272056	NOT2/NOT3/NOT5 family protein, putative CCR4-NOT complex subunit 3	-0.31506	0.0474919	NTARIGSPTPTTN
DDB_G02913011053	DDB_G0291301	DDB_G0291301	amine oxidase (flavin-containing), putative sarcosine oxidase, putative L-amino acid oxidase	-0.315193	0.357684	KFRSNVSQVAIQP
DDB_G0270444361	DDB_G0270444	DDB_G0270444	putative protein serine/threonine kinase, WD40 repeat-containing protein, protein kinase, CMGC group	-0.315598		NNRLTITPSQSNN
DDB_G028013312	DDB_G0280133	DDB_G0280133	CAMKL family protein kinase DDB_G0280133	-0.316409	0.0296596	NNYQQRSMDSAIV
DDB_G0272206138	DDB_G0272206	DDB_G0272206	0	-0.316923		KHRTRKSIGSSSE
DDB_G0270176107	DDB_G0270176	DDB_G0270176	protein phosphatase 2C, leucine-rich repeat-containing protein (LRR)	-0.317831	-0.830596	SPPLSRSTGVEKP
DDB_G02911251004	DDB_G0291125	gnrA	gelsolin-related protein	-0.318061	-0.324042	QHKKNHSVDQSPL
DDB_G0288073682	DDB_G0288073	DDB_G0288073	Nucleoprotein TPR	-0.319745		NNSMNDSFNNSIK
DDB_G0286757189	DDB_G0286757	DDB_G0286757	0	-0.319915	0.167287	LLARSASNNLLSV
DDB_G02708842	DDB_G0270884	abnA	actobindin A	-0.320125		_____MSAPNPLL
DDB_G0289001648	DDB_G0289001	pyk3	protein tyrosine kinase 3	-0.320513		YSSINTSPRGSAS
DDB_G0281175163	DDB_G0281175	trmt6	tRNA(m1A58)-methyltransferase subunit, tRNA (adenine-N(1)-)-methyltransferase non-catalytic subunit	-0.320748		SFKTKTSFSQIKY
DDB_G028784349	DDB_G0287843	DDB_G0287843	Hippocampus abundant transcript-like protein 1	-0.321901	-0.472626	LDNRSYSEDDFSD
DDB_G0268078158	DDB_G0268078	DDB_G0268078	putative protein serine/threonine kinase, protein kinase, CMGC group, RCK family protein kinase	-0.32242	-0.411696	KPPFTDYISTRWY
DDB_G02688761374	DDB_G0268876	DDB_G0268876	filamin/ABP280 repeat-containing protein, protein kinase, TKL group, tyrosine kinase-like protein	-0.323537	-0.212404	KCKSNPSFEALKS
DDB_G0285417163	DDB_G0285417	cdk7	p34-cdc2 protein, protein serine/threonine kinase, CDK family protein kinase, cyclin-dependent kinase, CTD kinase, protein kinase, CMGC group	-0.325624	-0.185309	SPNKVFSPQAVTI
DDB_G028837338	DDB_G0288373	efbA	elongation factor 2	-0.326035	0.0709431	KTTLSDSLIQRAG
DDB_G0285319127	DDB_G0285319	H1	histone H1, calmodulin-binding protein, transcriptional repressor	-0.326886	-0.510033	TAAPPATPTKKAA
DDB_G0269166261	DDB_G0269166	pakA	p21-activated protein kinase, protein serine/threonine kinase, STE20 family protein kinase, protein kinase, STE group, PAKA subfamily protein kinase	-0.327197	-0.282905	EERRTPSMNMDEF
DDB_G028618960	DDB_G0286189	sumo	small ubiquitin-related modifier	-0.327887	0.102813	QGLNYASCRFLFD
DDB_G0288259563	DDB_G0288259	papA	poly(A) polymerase	-0.328036	-0.40223	KLKSENSDNKLNS
DDB_G0272406396	DDB_G0272406	DDB_G0272406	0	-0.328322		INPSPPSPVQRKN
DDB_G02794171694	DDB_G0279417	roco6	LRRK family protein kinase Roco6	-0.330894		SNLSDSSNSSQNI
DDB_G02841812	DDB_G0284181	krsA	STE20 family protein kinase KrsA	-0.331049	-0.0953754	_____MSTLNVPK
DDB_G027250242	DDB_G0272502	DDB_G0272502	0	-0.331554	0.28094	TSTLSRSGSGINN
DDB_G0274109156	DDB_G0274109	paxB	paxillin	-0.331831	0.338897	NTSSTNSASSLSR
DDB_G0269194568	DDB_G0269194	trfA	homologous to yeast Ssn6	-0.3324	-0.315185	MIIEPNSPGTGAM
DDB_G0288559137	DDB_G0288559	DDB_G0288559	0	-0.332562		RLLLTSTQQRNSN
DDB_G0293920706	DDB_G0293920	DDB_G0293920	0	-0.33333		TYHNSSSNNLGNS
DDB_G0287933380	DDB_G0287933	DDB_G0287933	putative caspase	-0.333715	-0.0765602	GINMTQSAPNIPL
DDB_G0282923247	DDB_G0282923	rdeA	Hpt domain-containing protein, histidine-containing phosphotransfer domain-containing protein	-0.334534	0.140985	PQTSSNSPTKIQT
DDB_G0288753521	DDB_G0288753	ndrB	NDR family protein kinase B	-0.335106	-0.465444	SRDAFGSINSREA
DDB_G0278995199	DDB_G0278995	DDB_G0278995	0	-0.336952	-0.156848	SLKKSPSDSGENT
DDB_G026853853	DDB_G0268538	psmA5	proteasome subunit alpha type 5	-0.337549	-0.177419	VEKRLTSPLLEPS
DDB_G0281089115	DDB_G0281089	prkab	putative glycoside hydrolase, AMP-activated protein kinase beta subunit, AMPK complex beta subunit	-0.339307	0.192357	GQTIIQSPKFTPG
DDB_G0283479675	DDB_G0283479	abcH4	putative non-transporter ABC protein	-0.342292	0.324658	VGGRRNSVMDLQN
DDB_G02933764	DDB_G0293376	cpras2	Ras GTPase domain-containing protein	-0.342426		___MSNSFDNFDF
DDB_G0275451499	DDB_G0275451	alxA	ALG-2 interacting protein X	-0.342801	-0.118577	HSTKSDSFIRKKF
DDB_G02713341124	DDB_G0271334	DDB_G0271334	C2 calcium/lipid-binding (CaLB) region-containing protein, dilute domain-containing protein	-0.343425	-0.0927236	VNSASASPRSSIG
DDB_G0273137376	DDB_G0273137	DDB_G0273137	mRNA-decapping enzyme subunit 2	-0.343505	0.0384409	KQSLSTSGNNTPK
DDB_G0267380386	DDB_G0267380	argE	acetylornithine deacetylase	-0.344049		EILGSLTPVATCG
DDB_G0280165802	DDB_G0280165	DDB_G0280165	vacuolar sorting protein 9 domain-containing protein	-0.344811	0.657784	NKKRTQSFNLGKD
DDB_G0285361203	DDB_G0285361	DDB_G0285361	RNA-binding region RNP-1 domain-containing protein, RNA recognition motif-containing protein RRM	-0.345378	-0.122809	INIRRNSYDSDHS
DDB_G02886978	DDB_G0288697	DDB_G0288697	0	-0.345399	0.349131	PLSIQISPNKKIG
DDB_G0288679334	DDB_G0288679	myoE	myosin IE	-0.348475		GVGKRCSVISVPM
DDB_G0289421464	DDB_G0289421	DDB_G0289421	unknown	-0.349283		VCNDDISSDDING
DDB_G02911273	DDB_G0291127	mvpB	major vault protein B	-0.349656	-0.195967	____MATPVQAST
DDB_G0272080308	DDB_G0272080	gacHH	Kelch repeat-containing protein, RhoGAP domain-containing protein	-0.350774	0.275092	KSPLSLSQRLLRS
DDB_G0288811240	DDB_G0288811	DDB_G0288811	RabGAP/TBC domain-containing protein, putative GTPase activating protein (GAP)	-0.351916	0.275701	RYSLLSSTNQLKK
DDB_G0276251126	DDB_G0276251	DDB_G0276251	transmembrane protein	-0.353239	-0.54657	SLSLGSSSDNAYI
DDB_G0284561197	DDB_G0284561	DDB_G0284561	0	-0.353609	-0.0862409	LLSKSKSIEFNSN
DDB_G0274607536	DDB_G0274607	gefM	Ras guanine nucleotide exchange factor	-0.355536		ELLLSLSPRGSLS
DDB_G0282073631	DDB_G0282073	gxcG	pleckstrin homology (PH) domain-containing protein, RhoGEF domain-containing protein	-0.355892		SFERRLSSSFENV
DDB_G0287221291	DDB_G0287221	DDB_G0287221	ubiquitin-protein ligase (HECT) domain-containing protein, armadillo repeat-containing protein	-0.356901		SPLRGGSPAAVGL
DDB_G0279303549	DDB_G0279303	slob2	Slob family protein kinase	-0.357411	0.0368185	RKGLLSSIESFSS
DDB_G02879952	DDB_G0287995	rplp1B	60S acidic ribosomal protein P1 beta	-0.358217	-0.381437	_____MSALDYAT
DDB_G0283535196	DDB_G0283535	DDB_G0283535	WD-40 repeat-containing protein, DmX-like protein	-0.360256	0.115847	KINLNSSGNNTPT
DDB_G0274703478	DDB_G0274703	DDB_G0274703	coiled-coil domain-containing protein	-0.365047		ILKHNRSKSDTNT
DDB_G02867252557	DDB_G0286725	vps13A	vacuolar protein sorting-associated protein 13 family protein	-0.368288		GSGLSSSSGSNGK
DDB_G0269636380	DDB_G0269636	DDB_G0269636	EF-hand domain-containing protein, EPS15 homology (EH) domain-containing protein	-0.368946		VPGSAISFEQRVA
DDB_G0286359166	DDB_G0286359	svkA	severin kinase	-0.369439		QMTKRNTFVGTPF
DDB_G0288483120	DDB_G0288483	pgmA	phosphoglucomutase A	-0.369686	-0.263693	AIILTASHNPGGP
DDB_G029215066	DDB_G0292150	ak1	alpha protein kinase 1	-0.369902	-0.51079	RPIMGSSFSEEDI
DDB_G0290439951	DDB_G0290439	gacW	leucine-rich repeat-containing protein (LRR), RhoGAP domain-containing protein	-0.370901		NHERAHTVGPMTS
DDB_G0269934429	DDB_G0269934	DDB_G0269934	regulator of chromosome condensation (RCC1) domain-containing protein, RhoGEF domain-containing protein, Ras GTPase activation domain-containing protein	-0.376789	0.000459069	NKQKRNSLGEQTS
DDB_G028369967	DDB_G0283699	phg2	protein serine/threonine kinase, protein kinase, TKL group, tyrosine kinase-like protein, ARK family protein kinase	-0.377067	-0.174438	EGSRRRSLSDVVG
DDB_G0289117735	DDB_G0289117	myoB	myosin IB	-0.377139		KERQRNSIDRKFT
DDB_G0285417155	DDB_G0285417	cdk7	p34-cdc2 protein, protein serine/threonine kinase, CDK family protein kinase, cyclin-dependent kinase, CTD kinase, protein kinase, CMGC group	-0.379829		FGLARQYGSPNKV
DDB_G0289705891	DDB_G0289705	DDB_G0289705	0	-0.380664	-0.489263	NYLSSVTLRKGAA
DDB_G0267400367	DDB_G0267400	hspD	heat shock protein Hsp90 family protein	-0.380749	-0.499366	DLPLNISRETLQQ
DDB_G0281025364	DDB_G0281025	DDB_G0281025	0	-0.380876	0.132661	LRRQFQSFPSNPK
DDB_G02835352401	DDB_G0283535	DDB_G0283535	WD-40 repeat-containing protein, DmX-like protein	-0.382665		PLKKVGSQVQFGG
DDB_G02867251692	DDB_G0286725	vps13A	vacuolar protein sorting-associated protein 13 family protein	-0.382847	0.0943062	IIGQNRSRTSSIG
DDB_G0281089187	DDB_G0281089	prkab	putative glycoside hydrolase, AMP-activated protein kinase beta subunit, AMPK complex beta subunit	-0.382983		KIPLSRSEKDFTL
DDB_G0267382324	DDB_G0267382	corA	coronin	-0.384337		KRCLNTSECEIAR
DDB_G0273095135	DDB_G0273095	DDB_G0273095	PDAP1 family protein	-0.384348	0.323484	QVTKKLSEINVNA
DDB_G0287157114	DDB_G0287157	DDB_G0287157	DUF1683 family protein	-0.385996		LSLQQKSLSQFDE
DDB_G028781175	DDB_G0287811	DDB_G0287811	chaperonin Cpn10 family protein, chaperonin 10	-0.387641		RILLNESPLGEKI
DDB_G027973532	DDB_G0279735	pufA	RNA binding protein	-0.388671	0.222212	VDQLTISRSSSAP
DDB_G02880411339	DDB_G0288041	DDB_G0288041	0	-0.390566		SPRDNASDGGNGT
DDB_G0286757187	DDB_G0286757	DDB_G0286757	0	-0.391056	0.0565889	FGLLARSASNNLL
DDB_G027281321	DDB_G0272813	cdk1	p34-cdc2 protein, protein serine/threonine kinase, CDK family protein kinase, cyclin-dependent kinase, protein kinase, CMGC group, CDC2 subfamily protein kinase	-0.392171	-0.344482	KLGEGTYGKVYKA
DDB_G02907599	DDB_G0290759	eif2b4	eIF2B GDP-GTP exchange factor, translation initiation factor eIF2B delta subunit	-0.392821		SFGKNSSYRDTGA
DDB_G0274643283	DDB_G0274643	DDB_G0274643	0	-0.394333	-0.0363946	NISLSTSN_____
DDB_G0282125806	DDB_G0282125	DDB_G0282125	unknown	-0.396417	1.11933	KSTPMGSMLDMSQ
DDB_G0282729700	DDB_G0282729	DDB_G0282729	unknown	-0.398478	-0.312136	SPKFKLSNEKSFI
DDB_G0283821429	DDB_G0283821	DDB_G0283821	putative protein serine/threonine kinase, protein kinase, STE group	-0.398514	-0.208874	NHTRSSSAPLTAP
DDB_G0269166719	DDB_G0269166	pakA	p21-activated protein kinase, protein serine/threonine kinase, STE20 family protein kinase, protein kinase, STE group, PAKA subfamily protein kinase	-0.402383	0.256067	RKDELTTSTGSTR
DDB_G0268650640	DDB_G0268650	DDB_G0268650	0	-0.40342	0.0719397	KYNRGNSGNNILQ
DDB_G0281657376	DDB_G0281657	DDB_G0281657	Probable E3 ubiquitin-protein ligase makorin-2	-0.403937	0.0732136	QQSMALSPTRFTN
DDB_G02810311139	DDB_G0281031	pldA	phospholipase D1	-0.406008	-0.0412996	LLSGNGSGDSIRV
DDB_G0283081150	DDB_G0283081	pikB	phosphatidylinositol-4,5-diphosphate 3-kinase, PI3kinase	-0.407162	0.026778	NTPLNRSRSGSIG
DDB_G028281710	DDB_G0282817	patB	P-type ATPase	-0.409121	0.0302649	NQIPKNSPESSAI
DDB_G0291984312	DDB_G0291984	DDB_G0291984	SH3 domain-containing protein, putative glutaminase	-0.409161	0.0883986	NTEINTSGNSIPA
DDB_G0282823672	DDB_G0282823	DDB_G0282823	tetratricopeptide repeat-containing protein	-0.411627		RQSGPSSVVSFDL
DDB_G0289829964	DDB_G0289829	DDB_G0289829	Uncharacterized protein KIAA1109	-0.411995		INGKSNSNNELLN
DDB_G0284611641	DDB_G0284611	ripA	ras interacting protein	-0.413513	-0.195334	THHRNVSSGPDAP
DDB_G0288205209	DDB_G0288205	gacX	RhoGAP domain-containing protein, WD40 repeat-containing protein	-0.414233	-0.111209	KGGKAVSTTDMME
DDB_G0269298430	DDB_G0269298	gefX	RasGEF domain-containing protein, LISK family protein kinase, protein kinase, TKL group, tyrosine kinase-like protein	-0.41428	-0.108903	KHVGYQTLKRKQG
DDB_G028506721	DDB_G0285067	exoc1	exocyst complex subunit 1	-0.416695	-0.0383065	IQHNRYSGQFSDR
DDB_G0291906570	DDB_G0291906	DDB_G0291906	putative guanine nucleotide exchange factor (GEF), DENN domain-containing protein	-0.418388	0.0303079	NHSRSHSTPISNQ
DDB_G0267452165	DDB_G0267452	sonA	UAS domain-containing protein, ubiquilin domain-containing protein	-0.418485	-0.283806	PRQLRQSLEMMRN
DDB_G0289115411	DDB_G0289115	mhkB	myosin heavy chain kinase B	-0.418802	-0.0316299	SRQLFVSNDGNTL
DDB_G0273127465	DDB_G0273127	hbx5-1	putative homeobox transcription factor, homeodomain (HOX) containing protein	-0.419235		ALALSSSGGSGGS
DDB_G02691661066	DDB_G0269166	pakA	p21-activated protein kinase, protein serine/threonine kinase, STE20 family protein kinase, protein kinase, STE group, PAKA subfamily protein kinase	-0.419328	-1.36168	IRQERNSVVGTPY
DDB_G02930004	DDB_G0293000	rps3	40S ribosomal protein S3	-0.419621	0.147827	___MNSSLQISKK
DDB_G0289667374	DDB_G0289667	gefD	RhoGAP domain-containing protein, Ras guanine nucleotide exchange factor	-0.420397	0.674232	LYERGNSFLGPNL
DDB_G0286331913	DDB_G0286331	DDB_G0286331	RNA-binding protein PIN4	-0.421241	0.058905	TRKLGQSPASSSP
DDB_G0269144628	DDB_G0269144	hspB	heat shock protein, heat shock cognate protein Hsc70-1	-0.421453		GGMSNDSPKSSNN
DDB_G027210438	DDB_G0272104	acpB	F-actin-capping protein subunit alpha	-0.422393		ALLPSESLLNASA
DDB_G0285245258	DDB_G0285245	DDB_G0285245	unknown	-0.422556	-0.130666	YCSLQDSPPGNSS
DDB_G0281739113	DDB_G0281739	gacY	RhoGAP domain-containing protein	-0.424464		RATRAATMIPSNM
DDB_G02763351863	DDB_G0276335	pyr1-3	dihydroorotase, aspartate carbamoyltransferase, glutamine-dependent carbamoyl-phosphate synthase	-0.426592	-0.0929109	PSLISDSPNKAIN
DDB_G0285111289	DDB_G0285111	snpA	soluble NSF attachment protein alpha isoform	-0.428458	-0.550556	INRETESVV____
DDB_G0280363727	DDB_G0280363	DDB_G0280363	0	-0.430632	-0.264926	RGELVESPVSKQQ
DDB_G02770711909	DDB_G0277071	dupA	putative protein kinase, putative protein tyrosine phosphatase, dual specificity	-0.430802		QDVEGYTTRNRGT
DDB_G02894231079	DDB_G0289423	DDB_G0289423	SPX domain-containing protein, EXS domain-containing protein, SPX/EXS domain-containing protein 4	-0.432469	0.26719	HNDLNISRG____
DDB_G02722821240	DDB_G0272282	DDB_G0272282	MAST family protein kinase DDB_G0272282	-0.43372	-0.287766	ANQRSSSPILEKK
DDB_G0287661967	DDB_G0287661	spt5	transcription initiation factor Spt5	-0.433748	-0.457722	RSDPNYTPYDRST
DDB_G0288655142	DDB_G0288655	ugt52	sterol glucosyltransferase, pleckstrin homology (PH) domain-containing protein, GRAM domain-containing protein, glycosyltrasferase, FYVE-type zinc finger-containing protein	-0.434205	0.23627	LIELNKSTDLSNI
DDB_G02911251008	DDB_G0291125	gnrA	gelsolin-related protein	-0.434986	-0.338279	NHSVDQSPLSSPI
DDB_G0277255590	DDB_G0277255	DDB_G0277255	0	-0.435947		HQKIGMSKSSSEL
DDB_G027919113	DDB_G0279191	vacB	vacuolin B, prohibitin domain-containing protein	-0.437899		FMKKTSSENSIGS
DDB_G02794171299	DDB_G0279417	roco6	LRRK family protein kinase Roco6	-0.438106	-0.299999	GGSQPPSPRSGKD
DDB_G02866132279	DDB_G0286613	DDB_G0286613	type A von Willebrand factor (VWFA) domain-containing protein, poly(ADP-ribose) polymerase, catalytic region domain-containing protein, BRCT domain-containing protein, 14-3-3 family protein, vault protein inter-alpha-trypsin (VIT) domain-containing protein	-0.440858	0.196198	QRVLSQSLYESKQ
DDB_G027093245	DDB_G0270932	DDB_G0270932	pleckstrin homology (PH) domain-containing protein, Ras GTPase domain-containing protein	-0.441043	0.166581	FLNRSKSNSNINI
DDB_G02930122414	DDB_G0293012	DDB_G0293012	chromo (CHRomatin Organization MOdifier) domain-containing protein, SNF2-related domain-containing protein, CHR group protein, helicase, C-terminal domain-containing protein	-0.441386	-1.01744	FSGGDISDVEIDD
DDB_G0283821673	DDB_G0283821	DDB_G0283821	putative protein serine/threonine kinase, protein kinase, STE group	-0.442168	-0.115012	VLQKEPSNKSLNS
DDB_G0269194993	DDB_G0269194	trfA	homologous to yeast Ssn6	-0.443116		IVDKERSPTPIIT
DDB_G0278639129	DDB_G0278639	clcD	chloride channel protein, CLC 6/7 family protein	-0.446338	-0.321826	PKNLYGSSDDIRE
DDB_G0275447731	DDB_G0275447	myoD	myosin ID heavy chain	-0.448945	-0.139065	KERRRLSIERPYQ
DDB_G0290359826	DDB_G0290359	DDB_G0290359	armadillo-type fold-containing protein	-0.448948		MFQKSLTFDSFKQ
DDB_G029350220	DDB_G0293502	rpl23a	S60 ribosomal protein L23a	-0.448988	0.0689011	DLSVSKSKLTSIK
DDB_G0285973351	DDB_G0285973	DDB_G0285973	Butyrate response factor 2	-0.45007	-0.246542	QMIRQHSSPQLQT
DDB_G02894231063	DDB_G0289423	DDB_G0289423	SPX domain-containing protein, EXS domain-containing protein, SPX/EXS domain-containing protein 4	-0.451002	-0.157612	SISRNASHVDLGR
DDB_G0287221276	DDB_G0287221	DDB_G0287221	ubiquitin-protein ligase (HECT) domain-containing protein, armadillo repeat-containing protein	-0.451458	-0.104415	GLMRNLSGALLDE
DDB_G028902792	DDB_G0289027	DDB_G0289027	unknown	-0.452409	-0.379444	MKNKLVSPDKIKI
DDB_G0280133353	DDB_G0280133	DDB_G0280133	CAMKL family protein kinase DDB_G0280133	-0.452817	-0.322687	HSRGVESWLGRTR
DDB_G0269166315	DDB_G0269166	pakA	p21-activated protein kinase, protein serine/threonine kinase, STE20 family protein kinase, protein kinase, STE group, PAKA subfamily protein kinase	-0.45286	-0.40892	DKSIISSQERQHI
DDB_G0271682724	DDB_G0271682	DDB_G0271682	SMAD/FHA domain-containing protein, protein kinase, TKL group, tyrosine kinase-like protein, ARK family protein kinase	-0.45363		IKQINGSINDFEM
DDB_G02858371922	DDB_G0285837	DDB_G0285837	bromodomain-containing protein, WD-40 repeat-containing protein, BRWD group protein	-0.454759	-0.655787	RSLLSPSEDEGGI
DDB_G0291512197	DDB_G0291512	epnA	epsin	-0.4574		GGNQRDSYGGNQR
DDB_G0271812420	DDB_G0271812	DDB_G0271812	SH3 domain-containing protein, FCH domain-containing protein	-0.458401	-0.229241	GADLSNSNGAGAT
DDB_G0284841437	DDB_G0284841	DDB_G0284841	0	-0.463138	0.407548	RHKKSQSTSSIYG
DDB_G0286137514	DDB_G0286137	DDB_G0286137	0	-0.463526	-0.308467	RRSLAYSDNDLGS
DDB_G0269194852	DDB_G0269194	trfA	homologous to yeast Ssn6	-0.463547	-0.606373	NGLRATSPLPSHN
DDB_G02731011807	DDB_G0273101	DDB_G0273101	armadillo-like helical domain-containing protein, SEC7-like domain-containing protein	-0.464728	-0.61987	SVSHSRSNSDLPS
DDB_G0267568357	DDB_G0267568	gacO	RhoGAP domain-containing protein	-0.467085	0.163652	SPLKRNSIDNSVV
DDB_G0269682499	DDB_G0269682	atxn2	ataxin-2	-0.469805	-0.288959	SPRENLSPRSVAY
DDB_G0288753530	DDB_G0288753	ndrB	NDR family protein kinase B	-0.469865	-0.644525	SREAFGSINNRDS
DDB_G0288753320	DDB_G0288753	ndrB	NDR family protein kinase B	-0.470878		RSARFDSWKRQRR
DDB_G0281561334	DDB_G0281561	tipA	protein phosphatase 2C-related protein, winged helix repressor DNA-binding domain-containing protein	-0.471432		SQSNMGSLRGIDL
DDB_G027831146	DDB_G0278311	DDB_G0278311	myotubularin-related protein	-0.472141	-0.367927	PSNKPRSSSNLSG
DDB_G0277221389	DDB_G0277221	chcA	clathrin heavy chain	-0.475456		AADSPGSILRNLQ
DDB_G0282017355	DDB_G0282017	DDB_G0282017	Sec1-like family protein	-0.477518	-0.275539	MNELKKSNSQLLS
DDB_G02760431438	DDB_G0276043	ifkC	PEK family protein kinase IfkC	-0.478178	-0.406137	NNNVRISSSFTDL
DDB_G0268078156	DDB_G0268078	DDB_G0268078	putative protein serine/threonine kinase, protein kinase, CMGC group, RCK family protein kinase	-0.478224	-0.479575	ESKPPFTDYISTR
DDB_G02760431440	DDB_G0276043	ifkC	PEK family protein kinase IfkC	-0.478402		NVRISSSFTDLLE
DDB_G02741672	DDB_G0274167	cand1	HEAT repeat-containing protein, cullin-associated neddylation-disassociated protein 1	-0.478871	-0.207452	_____MSFFLGQI
DDB_G02716788	DDB_G0271678	pckA	phosphoenolpyruvate carboxykinase	-0.479012		NQAVAESINKSLK
DDB_G0289263804	DDB_G0289263	DDB_G0289263	0	-0.479811	0.50949	NMKLSVSSPQLGR
DDB_G02858751555	DDB_G0285875	DDB_G0285875	U3 snoRNP protein, U3 small nucleolar ribonucleoprotein, BP28, C-terminal domain-containing protein	-0.479968	-0.170847	NIKLNGSANSISI
DDB_G0284293341	DDB_G0284293	hbx10	putative homeobox transcription factor, homeodomain (HOX) containing protein	-0.481449	0.321113	ANQLGMSSRRVQI
DDB_G02791051072	DDB_G0279105	DDB_G0279105	0	-0.484126	-0.000738458	SQQRRSSQPDLYQ
DDB_G0272825232	DDB_G0272825	rps4	40S ribosomal protein S4	-0.484715	-0.510184	FIIGKASQTFVSL
DDB_G02691501975	DDB_G0269150	lvsA	BEACH domain-containing protein	-0.485442	0.234193	KKKNRMSIQSSPF
DDB_G0267454150	DDB_G0267454	ancA	ADP/ATP translocase, transmembrane protein, mitochondrial substrate carrier family protein	-0.486041		LAADVGTGSARQF
DDB_G027412750	DDB_G0274127	DB10	coronin binding protein	-0.486197	0.0748227	KIKLDSSSSSLSN
DDB_G0267538164	DDB_G0267538	DDB_G0267538	Arf GTPase activating protein	-0.486336	0.119963	TTGRQASSNSLWD
DDB_G0269006165	DDB_G0269006	DDB_G0269006	C2H2-type zinc finger-containing protein, RNA-binding region RNP-1 domain-containing protein, RNA recognition motif-containing protein RRM, D111/G-patch domain-containing protein	-0.48683	-0.376972	LKGLNNSINEERL
DDB_G02911279	DDB_G0291127	mvpB	major vault protein B	-0.48766	-0.099908	TPVQASTVIRVKP
DDB_G0291183402	DDB_G0291183	dhx8	DEAD/DEAH box helicase, putative RNA splicing factor	-0.488324	0.0367796	MNMQQLSPIKIVK
DDB_G0279559674	DDB_G0279559	pcf11	ENTH domain-containing protein, regulation of nuclear pre-mRNA domain-containing protein (RPR), pre-mRNA cleavage complex protein	-0.48872	-0.197309	SMSPSQSPLSIES
DDB_G028380320	DDB_G0283803	DDB_G0283803	phosphatidylethanolamine-binding protein PEBP	-0.489487	-0.225856	SDVISFTPKKLLT
DDB_G0285417157	DDB_G0285417	cdk7	p34-cdc2 protein, protein serine/threonine kinase, CDK family protein kinase, cyclin-dependent kinase, CTD kinase, protein kinase, CMGC group	-0.489511	0.135886	LARQYGSPNKVFS
DDB_G027740529	DDB_G0277405	DDB_G0277405	SAP DNA-binding domain-containing protein	-0.489954	-0.447231	LYETILSPKQRLT
DDB_G0281733529	DDB_G0281733	DDB_G0281733	0	-0.491461	-0.265238	DNYQPYSPKTTSD
DDB_G0291390975	DDB_G0291390	nup98	putative nucleoporin 98, putative nucleoporin 96, putative Nup98-Nup96 precurser	-0.493296	-0.00244851	LRNNQSSSDNLNN
DDB_G0295715755	DDB_G0295715	DDB_G0295715	NOL1/NOP2/Sun family protein	-0.493321	-0.407816	VIDDPVSPTNNTA
DDB_G0274703349	DDB_G0274703	DDB_G0274703	coiled-coil domain-containing protein	-0.494119		NHRRAVSWEPPLQ
DDB_G0290687161	DDB_G0290687	mhkC	myosin heavy chain kinase C	-0.495684	0.585724	KKHNNNSGYVSSD
DDB_G0285451715	DDB_G0285451	leuS	leucyl-tRNA synthetase, leucine-tRNA ligase	-0.495811	-0.234865	GEKMSKSTGNFLT
DDB_G0290687356	DDB_G0290687	mhkC	myosin heavy chain kinase C	-0.496022	0.181136	QIVKTPSQSNVVN
DDB_G0275447333	DDB_G0275447	myoD	myosin ID heavy chain	-0.499505		RSARVSTYACPQN
DDB_G0283987593	DDB_G0283987	purC/E	phosphoribosylaminoimidazole carboxylase (AIR carboxylase), phosphoribosylaminoimidazolesuccinocarboxamide synthase (SAICAR synthase), PAICS	-0.500236	0.0108197	SVSRSQSPLPSGN
DDB_G0292106212	DDB_G0292106	DDB_G0292106	0	-0.502863	0.246013	IPTRKLSGSQMLP
DDB_G0291356724	DDB_G0291356	grlE	GAB receptor GrlE	-0.503424	0.0990549	KDYNNQSVGRSFS
DDB_G02750691366	DDB_G0275069	pks16	putative fatty acid synthase, beta-ketoacyl synthase family protein	-0.506014		SEHFSPSNPSSPN
DDB_G0281863422	DDB_G0281863	slob1	FVYE domain-containing protein, WH2 domain-containing protein, Slob family protein kinase	-0.508		SLSGSFSSSNISK
DDB_G0271812405	DDB_G0271812	DDB_G0271812	SH3 domain-containing protein, FCH domain-containing protein	-0.509138		LEELGKTNLSGSS
DDB_G02931666	DDB_G0293166	DDB_G0293166	0	-0.509176	-0.284571	_MKNSTSLERISN
DDB_G0268140314	DDB_G0268140	DDB_G0268140	0	-0.509524	-0.00735733	QIDLSSSTGSTEK
DDB_G0293006111	DDB_G0293006	gefF	Ras guanine nucleotide exchange factor	-0.51303	0.295399	SSPLSQSSSNIKN
DDB_G0270444368	DDB_G0270444	DDB_G0270444	putative protein serine/threonine kinase, WD40 repeat-containing protein, protein kinase, CMGC group	-0.514169	-0.247963	PSQSNNSLAKSQS
DDB_G0291978437	DDB_G0291978	xacA	pleckstrin homology (PH) domain-containing protein, RhoGEF domain-containing protein, SH3 domain-containing protein, RhoGAP domain-containing protein	-0.514738	0.00306511	TTTATSSSPDITK
DDB_G0283919465	DDB_G0283919	DDB_G0283919	protein phosphatase 2C-related protein	-0.516527	-0.384635	KIKNSPSTEFVNV
DDB_G0286359377	DDB_G0286359	svkA	severin kinase	-0.51657	0.314535	VRSLSNSSQTTPV
DDB_G0288753512	DDB_G0288753	ndrB	NDR family protein kinase B	-0.517987	-0.591752	MRDAFGSVNSRDA
DDB_G0270444365	DDB_G0270444	DDB_G0270444	putative protein serine/threonine kinase, WD40 repeat-containing protein, protein kinase, CMGC group	-0.518213	-0.158748	TITPSQSNNSLAK
DDB_G0295737933	DDB_G0295737	DDB_G0295737	PAP/25A-associated domain-containing protein, nucleotidyltransferase domain-containing protein	-0.518368		PQKLKESIGFPW_
DDB_G0279557450	DDB_G0279557	DDB_G0279557	PUF domain-containing protein, pumilio RNA-binding region-containing protein	-0.518418	0.0232317	RKPMTKSVSMSSI
DDB_G0271812410	DDB_G0271812	DDB_G0271812	SH3 domain-containing protein, FCH domain-containing protein	-0.518977	-0.619474	KTNLSGSSGGGAD
DDB_G0271816757	DDB_G0271816	DDB_G0271816	0	-0.51899	-0.64383	PAPAMGSLSRGGG
DDB_G0271734541	DDB_G0271734	rapgap1	RapGAP/RanGAP domain-containing protein	-0.520054	-0.643506	GHARSFSADTHAT
DDB_G0274607125	DDB_G0274607	gefM	Ras guanine nucleotide exchange factor	-0.521018	-0.0457335	FRRRARSMEILNS
DDB_G027203279	DDB_G0272032	gefG	Ras guanine nucleotide exchange factor	-0.521621		FTSKRLSGFFSPE
DDB_G0289115246	DDB_G0289115	mhkB	myosin heavy chain kinase B	-0.522346	-0.164888	RKYNNNSGFVSND
DDB_G0270390648	DDB_G0270390	DDB_G0270390	0	-0.524666	0.373954	NNDITSSFSKVGF
DDB_G02692502592	DDB_G0269250	pats1	LRRK family protein kinase Pats1	-0.526719	0.0494292	DHKRQLSTDSGSS
DDB_G0278869475	DDB_G0278869	DDB_G0278869	Protein FAM135B	-0.527139	-0.0851338	NTWKMGSSSDLLP
DDB_G0285077465	DDB_G0285077	u2af1	RNA-binding region RNP-1 domain-containing protein, RNA recognition motif-containing protein RRM, U2 snRNP auxiliary factor small subunit, CCHC-type zinc finger-containing protein	-0.529324	-0.199517	KTSLKTSISESKE
DDB_G026771275	DDB_G0267712	DDB_G0267712	0	-0.529951	-0.924398	ETGLNDSPLKVEK
DDB_G0280393166	DDB_G0280393	DDB_G0280393	RNA-binding region RNP-1 domain-containing protein, RNA recognition motif-containing protein RRM, CCHC-type zinc finger-containing protein	-0.530403	-0.485781	GSRRRKSIDFSLL
DDB_G0275459154	DDB_G0275459	DDB_G0275459	RNA-binding region RNP-1 domain-containing protein, RNA recognition motif-containing protein RRM	-0.532229	-0.413129	GANSKPSDGEGEP
DDB_G0268244203	DDB_G0268244	DDB_G0268244	DNA topoisomerase 2-associated protein PAT1	-0.533462	-0.612935	SKGLSLSDIEAKL
DDB_G0273445504	DDB_G0273445	spkA-1	ankyrin repeat-containing protein, SAM domain-containing protein, stress-activated MEK-like kinase, protein kinase, TKL group, tyrosine kinase-like protein, ARK family protein kinase	-0.534183	-0.0526819	TGSNLETLVKMRG
DDB_G0272680639	DDB_G0272680	DDB_G0272680	protein phosphatase 2C	-0.538295	-0.00652066	NQLWNVSSSDFAQ
DDB_G0289421465	DDB_G0289421	DDB_G0289421	unknown	-0.538968		CNDDISSDDINGR
DDB_G0285077469	DDB_G0285077	u2af1	RNA-binding region RNP-1 domain-containing protein, RNA recognition motif-containing protein RRM, U2 snRNP auxiliary factor small subunit, CCHC-type zinc finger-containing protein	-0.541242		KTSISESKE____
DDB_G02684722	DDB_G0268472	naprt	nicotinate phosphoribosyltransferase-like protein	-0.542608	0.252135	_____MSQSNTPL
DDB_G0281863420	DDB_G0281863	slob1	FVYE domain-containing protein, WH2 domain-containing protein, Slob family protein kinase	-0.543653		KVSLSGSFSSSNI
DDB_G026971868	DDB_G0269718	DDB_G0269718	0	-0.546848	-0.269322	SNNLNKSVGSEDI
DDB_G0268498782	DDB_G0268498	DDB_G0268498	unknown	-0.548239		CQPKELSFIADGL
DDB_G0270932105	DDB_G0270932	DDB_G0270932	pleckstrin homology (PH) domain-containing protein, Ras GTPase domain-containing protein	-0.550819	0.121072	HHQKTPSNSSSNF
DDB_G0290267131	DDB_G0290267	gefO	Ras guanine nucleotide exchange factor	-0.551564	0.433781	SNGRRFSQQDGLR
DDB_G02934242	DDB_G0293424	DDB_G0293424	unknown	-0.552151	0.0464598	_____MSLMNQQE
DDB_G02790991213	DDB_G0279099	DDB_G0279099	DEP domain containing protein	-0.553359	-0.196719	LQSPNLSPKASSV
DDB_G0278639130	DDB_G0278639	clcD	chloride channel protein, CLC 6/7 family protein	-0.554061	-0.505609	KNLYGSSDDIREG
DDB_G0275631736	DDB_G0275631	DDB_G0275631	protein phosphatase 2C-related protein	-0.55448	0.0696746	VSISATSTPDLGS
DDB_G0269286565	DDB_G0269286	DDB_G0269286	0	-0.556218	-0.352436	SRLINSSAEDLDS
DDB_G027831148	DDB_G0278311	DDB_G0278311	myotubularin-related protein	-0.557123	-0.190279	NKPRSSSNLSGLG
DDB_G0271734539	DDB_G0271734	rapgap1	RapGAP/RanGAP domain-containing protein	-0.55761	-0.0866205	LLGHARSFSADTH
DDB_G0267568281	DDB_G0267568	gacO	RhoGAP domain-containing protein	-0.561998	-0.300435	VPTRSASLDPKQM
DDB_G0276181874	DDB_G0276181	DDB_G0276181	pleckstrin homology (PH) domain-containing protein, protein kinase, TKL group, tyrosine kinase-like protein	-0.563854	-0.0744684	RNQKKNSVGDVES
DDB_G027918922	DDB_G0279189	rpl11	S60 ribosomal protein L11	-0.566694	-0.85438	KAPEATTPVETKK
DDB_G0269194995	DDB_G0269194	trfA	homologous to yeast Ssn6	-0.569175	-0.838078	DKERSPTPIITEK
DDB_G0288915692	DDB_G0288915	DDB_G0288915	0	-0.569235	-0.445536	PSTLVKSSESIKT
DDB_G028995571	DDB_G0289955	DDB_G0289955	0	-0.569916	-0.332977	LSQLNKSKDTTPV
DDB_G0271610624	DDB_G0271610	DDB_G0271610	0	-0.570031	0.0886814	KNLLSKSFDQLVL
DDB_G02923921129	DDB_G0292392	Dd5P3	inositol 5-phosphatase	-0.571184		PRKGRSSPVPQSF
DDB_G0286355969	DDB_G0286355	mhcA	myosin II heavy chain	-0.571288	-0.559625	NDGQSDTISRLEK
DDB_G0290433326	DDB_G0290433	DDB_G0290433	pectin lyase-like family protein, FKBP-type peptidylprolyl cis-trans isomerase domain-containing protein	-0.571624		RATGFTSPPPSDS
DDB_G02764417	DDB_G0276441	rpl7	S60 ribosomal protein L7	-0.572034	-0.439222	MSQKVATKTAPVP
DDB_G0288753331	DDB_G0288753	ndrB	NDR family protein kinase B	-0.57338	-0.564429	RRVLAYSNVGTPD
DDB_G027309572	DDB_G0273095	DDB_G0273095	PDAP1 family protein	-0.577287		NKSKLGSDSSDDE
DDB_G0288105263	DDB_G0288105	oxct	3-oxoacid CoA-transferase	-0.577596	-0.0862306	RIVKGPSFEKRIE
DDB_G026749617	DDB_G0267496	DDB_G0267496	0	-0.577927		SRASVRSNTLFSG
DDB_G0288703260	DDB_G0288703	bud13	BUD13 homolog	-0.579522	-0.471276	NSNEDLSPPRKRT
DDB_G02922942	DDB_G0292294	hemE	uroporphyrinogen decarboxylase	-0.579969		_____MSEENINK
DDB_G02844711468	DDB_G0284471	kif8	kinesin family member 8	-0.580417	-0.33633	SQPRPDSRLKKYR
DDB_G02847313	DDB_G0284731	DDB_G0284731	0	-0.580704	-0.724285	____MDSDEETVF
DDB_G028260165	DDB_G0282601	rps11	40S ribosomal protein S11	-0.581135		PFTSDVSIRGAIL
DDB_G0283109452	DDB_G0283109	iksA	putative protein kinase, putative transmembrane protein, IQ calmodulin-binding domain-containing protein, IKS family protein kinase	-0.582123		IKRTGNTGTIEYL
DDB_G0289099652	DDB_G0289099	DDB_G0289099	cyclin-like F-box containing protein	-0.582241		SSSRSQSPPVPTK
DDB_G02917101201	DDB_G0291710	roco10	LRRK family protein kinase Roco10	-0.5838		AIHRMQSLIELRL
DDB_G0273127463	DDB_G0273127	hbx5-1	putative homeobox transcription factor, homeodomain (HOX) containing protein	-0.584009	0.118433	QSALALSSSGGSG
DDB_G029199055	DDB_G0291990	febA	Eukaryotic translation initiation factor 4E-binding protein 1	-0.584273	-0.0866792	NSPLSKTPPPQLA
DDB_G027676557	DDB_G0276765	ubqC	ubiquitin/ribosomal protein S27a fusion protein	-0.585558	-0.2018	EDGRTLSDYNIQK
DDB_G0272680537	DDB_G0272680	DDB_G0272680	protein phosphatase 2C	-0.586035	-0.311728	LPKLQESGELLSN
DDB_G02863552070	DDB_G0286355	mhcA	myosin II heavy chain	-0.586083		DLRKHLSEISLLK
DDB_G0292510176	DDB_G0292510	drap1	putative histone-like transcription factor	-0.587423	-0.512012	KVKSETSPVLKNT
DDB_G0283283290	DDB_G0283283	atp5O	mitochondrial F1 complex ATP synthase, O subunit	-0.589178	-0.355428	FRDKYLTLDESKN
DDB_G0273315442	DDB_G0273315	DDB_G0273315	0	-0.591676	-0.182479	KSKLSFSSNIINN
DDB_G02872211254	DDB_G0287221	DDB_G0287221	ubiquitin-protein ligase (HECT) domain-containing protein, armadillo repeat-containing protein	-0.592474	-0.252562	KIDLSTSGQMDKS
DDB_G02744551879	DDB_G0274455	myoI	class VII unconventional myosin, myosin VII	-0.593348	-0.0602591	LNQQQATLKRKAP
DDB_G026923672	DDB_G0269236	rab7A	Rab GTPase	-0.594464		GQERFQSLGVAFY
DDB_G0271572649	DDB_G0271572	exosc10	exosome component 10	-0.600695		NIKNHNSNSPVLT
DDB_G02721824	DDB_G0272182	DDB_G0272182	putative arginine deiminase	-0.600878	-0.272398	___MKQSISNYQL
DDB_G0281565185	DDB_G0281565	rpl19	S60 ribosomal protein L19	-0.601368	-0.296851	AKEIVSSN_____
DDB_G02930003	DDB_G0293000	rps3	40S ribosomal protein S3	-0.605335	0.0264845	____MNSSLQISK
DDB_G0279659795	DDB_G0279659	snd1	Staphylococcus nuclease (SNase-like) domain-containing protein, tudor domain-containing protein	-0.605578	-0.324537	KLQSLPSLVTLVK
DDB_G0269156731	DDB_G0269156	mvpA	major vault protein-alpha	-0.611696		TKIRSESEISLLK
DDB_G02803199	DDB_G0280319	glud2	NAD+ dependent glutamate dehydrogenase	-0.613333	-0.231871	NQNLTISQEIAAQ
DDB_G028696157	DDB_G0286961	rbrA	ariadne-like ubiquitin ligase, C3HC4-type zinc finger-containing protein, IBR zinc finger-containing protein	-0.614399	-0.446173	KLTRQKSFEVLNK
DDB_G0280849644	DDB_G0280849	dicA	cytoplasmic dynein intermediate chain, dynein intermediate chain	-0.616485	-0.414707	KSRTSDSPLLGEG
DDB_G02721828	DDB_G0272182	DDB_G0272182	putative arginine deiminase	-0.617076	-0.0644765	KQSISNYQLANMA
DDB_G0280093820	DDB_G0280093	gacGG	regulator of chromosome condensation (RCC1) domain-containing protein, RhoGAP domain-containing protein	-0.617725	0.0834705	NNLLNTSGGAIQS
DDB_G0291870107	DDB_G0291870	rpl13	S60 ribosomal protein L13	-0.622047		VNKTQQSLTLNTQ
DDB_G027311938	DDB_G0273119	DDB_G0273119	endosulfine superfamily protein	-0.626547	-0.189938	DKKYFDSADWAKG
DDB_G027177418	DDB_G0271774	uqcrh	ubiquinol-cytochrome-c reductase hinge protein, ubiquinol-cytochrome-c reductase subunit	-0.626622	-0.617536	IQEGCASGCEKSW
DDB_G02695182	DDB_G0269518	abnB	actobindin B	-0.627406	-0.375255	_____MSTTANPL
DDB_G028635922	DDB_G0286359	svkA	severin kinase	-0.628588	-0.166004	EKIGKGSFGEVFK
DDB_G0270910595	DDB_G0270910	DDB_G0270910	eukaryotic translation initiation factor 4E (eIF-4E) family protein	-0.63068	-0.439771	PIKRVSSKEVLQE
DDB_G0285321804	DDB_G0285321	splB	protein kinase, TKL group, tyrosine kinase-like protein	-0.632784	-0.748275	PRGRSISESLIMS
DDB_G02794171295	DDB_G0279417	roco6	LRRK family protein kinase Roco6	-0.633891	-0.186534	VLESGGSQPPSPR
DDB_G027087086	DDB_G0270870	atp9b	ATPase, class II, type 9B	-0.634745	-0.408592	RKSISASSSIDEV
DDB_G0272893100	DDB_G0272893	rpl15-1	S60 ribosomal protein L15	-0.63691	-0.704385	PSRNLRSVAEERV
DDB_G02699682	DDB_G0269968	DDB_G0269968	armadillo repeat-containing protein, ARM repeat-containing protein	-0.637174		_____MSALSMVQ
DDB_G02918342	DDB_G0291834	cpiA	cystatin A1, cysteine protease inhibitor	-0.639252	-0.354254	_____MTLGGLKP
DDB_G02794171693	DDB_G0279417	roco6	LRRK family protein kinase Roco6	-0.640269	0.0532015	RSNLSDSSNSSQN
DDB_G0279263261	DDB_G0279263	DDB_G0279263	E3 ubiquitin-protein ligase CHFR	-0.640589	-0.664052	KLKRKSSELDNID
DDB_G028281722	DDB_G0282817	patB	P-type ATPase	-0.643081	-0.662938	INSAESSPKSNVS
DDB_G0272678101	DDB_G0272678	DDB_G0272678	Phosphatidylethanolamine N-methyltransferase	-0.644665	-0.298433	VKMVVSSDSESDL
DDB_G0267730174	DDB_G0267730	dst2	STE20 family protein kinase Dst2	-0.645611		KSSKRNTFIGTPY
DDB_G0278905846	DDB_G0278905	DDB_G0278905	0	-0.646142	0.0594044	SLKKEDSIPNINS
DDB_G027323720	DDB_G0273237	DDB_G0273237	esterase/lipase/thioesterase domain-containing protein	-0.647088		PPTTPPTGGPTKN
DDB_G0290433330	DDB_G0290433	DDB_G0290433	pectin lyase-like family protein, FKBP-type peptidylprolyl cis-trans isomerase domain-containing protein	-0.649397	-0.808528	FTSPPPSDSENES
DDB_G02791931531	DDB_G0279193	rpb1	RNA polymerase II largest subunit, RNA polymerase II core subunit	-0.651047	-0.494605	SPSAMNSPGYNAN
DDB_G0284167198	DDB_G0284167	DDB_G0284167	RNA-binding region RNP-1 domain-containing protein, RNA recognition motif-containing protein RRM	-0.651384	0.245507	TADRQQSTTTLFV
DDB_G028334924	DDB_G0283349	gpaA	G protein alpha subunit Galpha1	-0.652654	-0.375509	ANQHINSLLKQAR
DDB_G0284171460	DDB_G0284171	DDB_G0284171	chromo (CHRomatin Organization MOdifier) domain-containing protein, SNF2-related domain-containing protein, CHR group protein, helicase, C-terminal domain-containing protein	-0.654267	-0.235203	RKNKTESDEESTI
DDB_G026951878	DDB_G0269518	abnB	actobindin B	-0.655132	-0.314619	VKSNNHSALLGEI
DDB_G0289357235	DDB_G0289357	DDB_G0289357	0	-0.656078	-0.471948	ESSMDVSPSSGKQ
DDB_G0280039335	DDB_G0280039	myoA	myosin IA heavy chain, class I myosin	-0.657643	-0.0737811	GQGARISTYSVPQ
DDB_G0276389650	DDB_G0276389	DDB_G0276389	Zinc finger protein DZIP1L	-0.657775		PQLNQISPQKQRQ
DDB_G02758731209	DDB_G0275873	DDB_G0275873	0	-0.658214	-0.317469	KISEPLSPLQNPP
DDB_G0276427420	DDB_G0276427	osbF	oxysterol binding family protein, member 6	-0.658579	-0.554891	NLSKVDSSAKIEN
DDB_G0271812411	DDB_G0271812	DDB_G0271812	SH3 domain-containing protein, FCH domain-containing protein	-0.660679		TNLSGSSGGGADL
DDB_G027908121	DDB_G0279081	abpB	actin bundling protein ABP34	-0.661591	-0.497686	QTKAGQSFTEKLS
DDB_G02905292	DDB_G0290529	cpnE	phospholipid-binding protein, copine E	-0.663361		_____MSDSSIVN
DDB_G02765411070	DDB_G0276541	DDB_G0276541	P-type ATPase, transmembrane protein	-0.664995	-0.169362	KNQLSDSSNGSYL
DDB_G027965360	DDB_G0279653	DDB_G0279653	0	-0.668258	0.164207	VRKRRNSEPGVLV
DDB_G0291810290	DDB_G0291810	DDB_G0291810	0	-0.668962	-0.14827	SVMKQPSFFQPIK
DDB_G0292354332	DDB_G0292354	DDB_G0292354	tau-tubulin kinase homolog	-0.669598		SGLNNSSARLMAS
DDB_G0275009800	DDB_G0275009	gcA	guanylyl cyclase	-0.670885	0.191564	QTVQFGSISRSSS
DDB_G0278665888	DDB_G0278665	DDB_G0278665	protein kinase, TKL group, tyrosine kinase-like protein	-0.671359	-0.265266	LPIRAASSFEIKN
DDB_G0267454152	DDB_G0267454	ancA	ADP/ATP translocase, transmembrane protein, mitochondrial substrate carrier family protein	-0.67203	-0.573771	ADVGTGSARQFTG
DDB_G02696101137	DDB_G0269610	gxcT	C2H2-type zinc finger-containing protein, pleckstrin homology (PH) domain-containing protein, RhoGEF domain-containing protein, IQ calmodulin-binding domain-containing protein	-0.672079	-0.439354	EGKKSISSEELKK
DDB_G02899552	DDB_G0289955	DDB_G0289955	0	-0.673304	-0.703635	_____MSDDLNDF
DDB_G0277987312	DDB_G0277987	gxcA	Rac guanyl-nucleotide exchange factor A	-0.673484		SIRYNKSDLNIKN
DDB_G026814432	DDB_G0268144	vwkA	alpha protein kinase VwkA	-0.6747		MDSISNSLSKTSL
DDB_G028172544	DDB_G0281725	ube2m	ubiquitin-conjugating enzyme E2 M, NEDD8-conjugating enzyme (Ubc12)	-0.677121	-0.0894613	DVKRQNSNDLKEI
DDB_G0281471347	DDB_G0281471	pdkA	PDK1 family protein kinase PdkA	-0.678579	-0.327696	KLTRNNSFVGTAE
DDB_G0289357133	DDB_G0289357	DDB_G0289357	0	-0.681956	-0.0661781	TPRGTRSNSPPQP
DDB_G0283701419	DDB_G0283701	guaB	IMP dehydrogenase, inosine-5'-monophosphate dehydrogenase	-0.686545		KYRGMGSLEAMVK
DDB_G0285703434	DDB_G0285703	hipA	clathrin-associated protein Hip1r	-0.687579	-0.657915	SVDKPASPPKSTT
DDB_G0291231518	DDB_G0291231	mhkA	myosin heavy chain kinase A	-0.688092	0.124513	ITTKRSSIILNSP
DDB_G0269106275	DDB_G0269106	cahA	carbonic anhydrase	-0.689399	-0.328286	NCSLGDSN_____
DDB_G02674962272	DDB_G0267496	DDB_G0267496	0	-0.691641	0.865444	RQKPTVSTLNLNQ
DDB_G02956831260	DDB_G0295683	DDB_G0295683	LIM-type zinc finger-containing protein, cofilin/tropomyosin type actin binding domain-containing protein	-0.695887		KPVSKRSATPTSD
DDB_G0281557288	DDB_G0281557	drkD	leucine-rich repeat-containing protein (LRR), protein kinase, TKL group, tyrosine kinase-like protein, DRK subfamily protein kinase	-0.6963		TNNESGSPINSRK
DDB_G0273069126	DDB_G0273069	ndkC-1	nucleoside diphosphate kinase, NDP kinase	-0.696915	-0.589681	IIHGSDSVESANR
DDB_G0276797591	DDB_G0276797	lysA	WD-40 repeat-containing protein, peptidoglycan-binding LysM domain-containing protein, TLDc domain-containing protein	-0.699967	-0.207571	ITNLLDSPTIQKR
DDB_G028981142	DDB_G0289811	act10	actin	-0.700795	0.426291	VGRPRHTGVMVGM
DDB_G028950542	DDB_G0289505	act24	actin	-0.700795	0.426291	VGRPRHTGVMVGM
DDB_G0267686458	DDB_G0267686	DDB_G0267686	RGS domain-containing protein, protein kinase, TKL group, tyrosine kinase-like protein, ARK family protein kinase	-0.700983	-0.484032	LFQKNNSKQDLLK
DDB_G0292464403	DDB_G0292464	DDB_G0292464	DiGeorge syndrome critical region 14-like protein, ES2-like protein	-0.705488	-0.0764269	KTKSQQSPIVNRN
DDB_G027549394	DDB_G0275493	cycB	cyclin, G2/M-specific cyclinB	-0.707102		NNIITRSKSIIDN
DDB_G0291127413	DDB_G0291127	mvpB	major vault protein B	-0.71068	-0.345169	VRSVHGSSYMLLP
DDB_G027235064	DDB_G0272350	sgkC	sphingosine kinase related protein	-0.716075	-0.0679587	GSDSSQSSLNLKD
DDB_G02778252	DDB_G0277825	arcA	actin related protein 2/3 complex, subunit 1, actin related protein 2/3 complex, 41 kDa subunit	-0.717403		_____MSAFEIEH
DDB_G02849852	DDB_G0284985	rab1D	Rab GTPase	-0.719374	-0.0633934	_____MSMAPEHD
DDB_G0289041285	DDB_G0289041	DDB_G0289041	unknown	-0.720512		NEENPPSEMESSI
DDB_G0272372265	DDB_G0272372	gxcM	pleckstrin homology (PH) domain-containing protein, RhoGEF domain-containing protein, DH domain-containing protein	-0.721407	-0.183351	IIERSTSPVQIDS
DDB_G0270238743	DDB_G0270238	DDB_G0270238	0	-0.721923	-0.269242	KNELNLSTQFNDA
DDB_G0284473159	DDB_G0284473	vatC	vacuolar ATPase subunit C	-0.725162	-0.0216415	SEERKASGNLQVR
DDB_G0268578517	DDB_G0268578	gefV	RasGEF domain-containing protein, leucine-rich repeat-containing protein (LRR)	-0.728564	-0.364875	SLFRGNSSNLESE
DDB_G0269482622	DDB_G0269482	DDB_G0269482	unknown	-0.732473	-0.105911	QSPMTGSPMQTRQ
DDB_G027992722	DDB_G0279927	Dd5P1	inositol 5-phosphatase	-0.73395	-0.508074	FNKLSGSGNIEER
DDB_G0286829107	DDB_G0286829	DDB_G0286829	0	-0.735569	0.190166	PSKMNSSQEFQSY
DDB_G0281565184	DDB_G0281565	rpl19	S60 ribosomal protein L19	-0.737786	-0.269744	AAKEIVSSN____
DDB_G028942917	DDB_G0289429	lmnB	lamin-like protein	-0.73902	-0.277983	ASPIESSQEEIAI
DDB_G02696101201	DDB_G0269610	gxcT	C2H2-type zinc finger-containing protein, pleckstrin homology (PH) domain-containing protein, RhoGEF domain-containing protein, IQ calmodulin-binding domain-containing protein	-0.739737	-0.401716	ANILATSFEKIFI
DDB_G0275395636	DDB_G0275395	eIF4g	eukaryotic translation initiation factor 4 gamma	-0.740289	0.488337	QNQLNRSGNKIGG
DDB_G0292354331	DDB_G0292354	DDB_G0292354	tau-tubulin kinase homolog	-0.740538	0.269414	QSGLNNSSARLMA
DDB_G02842012	DDB_G0284201	DDB_G0284201	putative transcription elongation factor B polypeptide 1	-0.742435	-0.421982	_____MSDNPDTH
DDB_G02842759	DDB_G0284275	DDB_G0284275	0	-0.742838	-0.906341	DIDDFESDGEGGK
DDB_G0291011117	DDB_G0291011	DDB_G0291011	0	-0.743225	-0.17477	KKLLTTSQEYQEK
DDB_G02850632332	DDB_G0285063	DDB_G0285063	putative E3 ubiquitin-protein ligase	-0.744918	-0.291157	AMPQGGSDANLRN
DDB_G0279653347	DDB_G0279653	DDB_G0279653	0	-0.746381	-0.223772	SISGSSSPFQDQA
DDB_G0277053678	DDB_G0277053	DDB_G0277053	putative guanylate cyclase	-0.746523	-0.39683	NKIKPQSEDNLRI
DDB_G029350218	DDB_G0293502	rpl23a	S60 ribosomal protein L23a	-0.746646	0.0411979	KQDLSVSKSKLTS
DDB_G02883872097	DDB_G0288387	accA	acetyl-CoA carboxylase, biotin carboxylase	-0.747272	-0.21287	SIPIGVSVNGLDQ
DDB_G02939206	DDB_G0293920	DDB_G0293920	0	-0.748963	-0.297445	_MSSELSTGEKRF
DDB_G0267436422	DDB_G0267436	abcF4	putative non-transporter ABC protein	-0.750564	-0.390712	KSSLEDSMSELSI
DDB_G0272350424	DDB_G0272350	sgkC	sphingosine kinase related protein	-0.750691		RKLEYNTLKKKFA
DDB_G0281243145	DDB_G0281243	DDB_G0281243	0	-0.751132	-0.683484	ANASTNSDE____
DDB_G0284561202	DDB_G0284561	DDB_G0284561	0	-0.753543	-0.598613	KSIEFNSNERLSS
DDB_G0280255242	DDB_G0280255	mdhC	malate dehydrogenase	-0.758472		IAARKLSSAASAA
DDB_G02919781346	DDB_G0291978	xacA	pleckstrin homology (PH) domain-containing protein, RhoGEF domain-containing protein, SH3 domain-containing protein, RhoGAP domain-containing protein	-0.763608	0.902957	KNSKQPSQFFV__
DDB_G0276577579	DDB_G0276577	fray2	putative protein serine/threonine kinase, STE20 family protein kinase, protein kinase, STE group, FRAY subfamily protein kinase	-0.76385	-0.28564	IVKLNQSDLITPP
DDB_G02846677	DDB_G0284667	pigF	phosphatidylinositol glycan, class F, phosphoethanolamine N-methyltransferase family protein	-0.765834	0.0326404	MANLNQSSSSIQV
DDB_G0275653196	DDB_G0275653	xrcc1	BRCT domain-containing protein, putative DNA repair protein XRCC1	-0.76963	-0.0494734	SNNNNVTPQIKSE
DDB_G0278825148	DDB_G0278825	DDB_G0278825	0	-0.770363	-0.713007	MVKRRGSVLIDDP
DDB_G0271572651	DDB_G0271572	exosc10	exosome component 10	-0.77278	-0.0719466	KNHNSNSPVLTTD
DDB_G0279653378	DDB_G0279653	DDB_G0279653	0	-0.776578	-0.505792	GAQRKPSIGDEFK
DDB_G02675481094	DDB_G0267548	elmoF	engulfment and cell motility ELM family protein	-0.776632	-0.0751342	INGGGGSAGRNST
DDB_G0289269158	DDB_G0289269	DDB_G0289269	0	-0.779965		GNIEMNSKN____
DDB_G02768712	DDB_G0276871	rpl10a	S60 ribosomal protein L10a	-0.78075	-0.138885	_____MSKISSDQ
DDB_G028382768	DDB_G0283827	DDB_G0283827	WASP-related protein, putative actin binding protein	-0.781007		GATISGSPSTSSS
DDB_G0289115395	DDB_G0289115	mhkB	myosin heavy chain kinase B	-0.781204	-0.384445	VEISSGSKERNDR
DDB_G029107721	DDB_G0291077	rdiA	Rho GDP-dissociation inhibitor 1	-0.781707	-0.323719	VPGKHVSVDQLKQ
DDB_G0285191286	DDB_G0285191	DDB_G0285191	putative protein tyrosine phosphatase, PTP/DSP-like protein	-0.782308	-0.279452	GVSLRKSGGGIPV
DDB_G027807518	DDB_G0278075	DDB_G0278075	AKT-interacting protein	-0.784884	-0.253557	PNELSQSTNINKS
DDB_G0289117332	DDB_G0289117	myoB	myosin IB	-0.786856	-0.112074	GAGNRRSTYNVPQ
DDB_G0291093209	DDB_G0291093	pikH	PI3kinase, Phosphatidylinositol 3-kinase	-0.788544	-0.0329413	NHPLRKSKSDLDQ
DDB_G02744551829	DDB_G0274455	myoI	class VII unconventional myosin, myosin VII	-0.788904	-0.404828	VSMLNTSNDGGDN
DDB_G0278535489	DDB_G0278535	DDB_G0278535	ankyrin repeat-containing protein, SAM domain-containing protein, protein kinase, TKL group, tyrosine kinase-like protein, ARK family protein kinase	-0.79167	-1.03595	KKVTQLSIESLKS
DDB_G0274741295	DDB_G0274741	gnt15	putative glycosyltransferase, putative GlcNAc transferase, putative beta-1,3-N-acetylglucosaminyltransferase	-0.792753	-0.398503	KKVLDGSENNLGK
DDB_G02778611026	DDB_G0277861	patA	P-type ATPase, Ca2+-ATPase	-0.794779		PINDEGSPLVTRK
DDB_G02696101138	DDB_G0269610	gxcT	C2H2-type zinc finger-containing protein, pleckstrin homology (PH) domain-containing protein, RhoGEF domain-containing protein, IQ calmodulin-binding domain-containing protein	-0.799179		GKKSISSEELKKK
DDB_G0277383104	DDB_G0277383	DDB_G0277383	0	-0.803375	0.498223	TTKHSSSSSSLLA
DDB_G027602966	DDB_G0276029	DDB_G0276029	putative CCR4-NOT complex subunit 1	-0.803748		KLSSDKSFYKTWT
DDB_G0281901557	DDB_G0281901	slu7	putative RNA splicing factor	-0.808215	-0.699384	ANFKDDSD_____
DDB_G0276105410	DDB_G0276105	gtr2	alpha amylase domain-containing protein, starch synthase-like protein	-0.810195	-0.0495135	SKQQPTSPSLGKS
DDB_G0286137306	DDB_G0286137	DDB_G0286137	0	-0.814424		SSRFEGSLDRTIG
DDB_G0277777420	DDB_G0277777	DDB_G0277777	0	-0.816493		SNSSETSPQTTPR
DDB_G0268244201	DDB_G0268244	DDB_G0268244	DNA topoisomerase 2-associated protein PAT1	-0.820998	-0.141345	LSSKGLSLSDIEA
DDB_G0284657399	DDB_G0284657	DDB_G0284657	Tripartite motif-containing protein 58	-0.822791	0.252392	NLPLSKSQSVNNI
DDB_G02877352	DDB_G0287735	DDB_G0287735	putative 5'-nucleotidase	-0.823901		_____MSKIEEII
DDB_G0273439627	DDB_G0273439	ap2a1-1	adaptor-related protein complex 2, alpha subunit, alpha adaptin	-0.825817	0.0198122	NSNMINSQDSKIS
DDB_G0274101241	DDB_G0274101	dokA	histidine kinase DokA	-0.826428	-0.27813	TGKRRSSLQINEA
DDB_G02794872663	DDB_G0279487	DDB_G0279487	HEAT repeat-containing protein, armadillo-like helical domain-containing protein, GCN1-like protein	-0.827281	-0.704418	MKLSPDSDIEK__
DDB_G0281909536	DDB_G0281909	DDB_G0281909	unknown	-0.828111	-0.771587	AKIIEISEDEKSI
DDB_G0288065747	DDB_G0288065	cdcD	cell division cycle protein 48, CDC48 family AAA ATPase	-0.829445	-0.260849	SARRSVSDNDIRK
DDB_G0283663351	DDB_G0283663	ppiD	tetratricopeptide-like helical domain-containing protein (TPR), cyclophilin-type peptidylprolyl cis-trans isomerase (PPIase), peptidylprolyl isomerase	-0.832739	-0.594206	AYSKLFSDDD___
DDB_G0274315257	DDB_G0274315	dpiA	protein phosphatase inhibitor 2	-0.833814		DLNANLSDDEQ__
DDB_G02909011189	DDB_G0290901	gefK	Ras guanine nucleotide exchange factor	-0.834376	-0.211895	ELVRTRSNGALTS
DDB_G028911564	DDB_G0289115	mhkB	myosin heavy chain kinase B	-0.835387		GSGGGATADSKFE
DDB_G0278433448	DDB_G0278433	DDB_G0278433	RNA recognition motif-containing protein RRM	-0.837068	-0.591941	NTRKDDSPNDVVS
DDB_G028981510	DDB_G0289815	cupB	calcium up-regulated protein, ricin B lectin domain-containing protein	-0.83732	0.251932	IEDISKSSNQSEE
DDB_G026847239	DDB_G0268472	naprt	nicotinate phosphoribosyltransferase-like protein	-0.838062	-0.193859	ELKRATTVDYVYR
DDB_G0273051454	DDB_G0273051	drnA-1	putative RNAse III DrnA	-0.839235	-0.456748	GLSLTKSVNLLDE
DDB_G0289029366	DDB_G0289029	DDB_G0289029	IST1-like protein	-0.839709	-0.415399	FEALKRSNDF___
DDB_G0269288487	DDB_G0269288	DDB_G0269288	0	-0.841334	-0.690617	EHRSSDSHDDLIK
DDB_G0278685479	DDB_G0278685	clmA	clathrin assembly protein AP180	-0.843725	-0.0993577	KAAFQSSQGENGV
DDB_G02920041074	DDB_G0292004	docC	DOCK family protein, putative guanine nucleotide exchange factor (GEF), cyclin-like F-box containing protein	-0.844293	-0.799865	VKQLSRSHSDLES
DDB_G027910935	DDB_G0279109	eif3C	eukaryotic translation initiation factor 3 (eIF3) subunit C	-0.845331	-1.35603	TRYVSSSEDEIEE
DDB_G0282489235	DDB_G0282489	mhkD	putative myosin heavy chain kinase D	-0.851777	-0.484676	FKKEDSSDSLLKY
DDB_G027785994	DDB_G0277859	mlcE	essential myosin light chain (ELC)	-0.854319	-0.362724	DKEGHGTIQGAEL
DDB_G0280043145	DDB_G0280043	rab8A	Rab GTPase	-0.854578		DSSRGKSLADEYG
DDB_G0279565397	DDB_G0279565	DDB_G0279565	0	-0.85629	-0.62567	SLSRELSIIEGAG
DDB_G0273379654	DDB_G0273379	DDB_G0273379	0	-0.857565	-0.477887	SIKTSKSMSNLSN
DDB_G02796571664	DDB_G0279657	elmoE	engulfment and cell motility ELM family protein	-0.858814	0.219707	DLQHQASSSNLKF
DDB_G0276965498	DDB_G0276965	gltA	citrate synthase	-0.861021	-0.594765	KSQLSASIEQSFG
DDB_G0267456164	DDB_G0267456	cbp2	calcium-binding protein	-0.866799		FSFLKSSAPKQ__
DDB_G0280801312	DDB_G0280801	DDB_G0280801	0	-0.870809	-0.602162	GNPADLSVTQERE
DDB_G028942916	DDB_G0289429	lmnB	lamin-like protein	-0.871655		RASPIESSQEEIA
DDB_G0291820299	DDB_G0291820	DDB_G0291820	0	-0.874482		SNSLTSSNENVSV
DDB_G027880770	DDB_G0278807	DDB_G0278807	unknown	-0.875165		FIMRTTSSPSIDI
DDB_G02820352	DDB_G0282035	eif2s2	eIF-3 beta, eukaryotic translation initiation factor 2 (eIF2) subunit 2	-0.876813	-0.818823	_____MSATEEEN
DDB_G02901931148	DDB_G0290193	DDB_G0290193	putative GTPase activating protein (GAP), DENN domain-containing protein	-0.877786	-0.252868	GHRRSRSVTDQVE
DDB_G027734531	DDB_G0277345	rps3a	40S ribosomal protein S3a	-0.879825	0.428441	YVVRAPTQFFKSP
DDB_G0268448149	DDB_G0268448	fam45	FAM45 family protein	-0.881162	-0.0314868	GQFDVGSMGKFVD
DDB_G0293090915	DDB_G0293090	DDB_G0293090	0	-0.88329	-0.871964	VEHEELTFDHEKA
DDB_G0288335357	DDB_G0288335	p2xD	putative P2X receptor	-0.883866		RNKLRISQNEKDP
DDB_G0267588338	DDB_G0267588	DDB_G0267588	putative phosphatidylinositol phosphate kinase	-0.890511	-0.513028	TPQQYHTLRKPSE
DDB_G0283375622	DDB_G0283375	scdA	similar to CCAAT displacement protein, C-terminal CASP domain-containing protein	-0.891584		VNTLIRSSNESFS
DDB_G02883871158	DDB_G0288387	accA	acetyl-CoA carboxylase, biotin carboxylase	-0.893153	-0.361869	SMLRTDSTDSLTA
DDB_G027235091	DDB_G0272350	sgkC	sphingosine kinase related protein	-0.896104	0.0395131	SYKRSQSLENFSK
DDB_G028536359	DDB_G0285363	DDB_G0285363	0	-0.898725		LNVLETSLDDIVK
DDB_G02771436	DDB_G0277143	gpbA	G protein b-subunit, G-protein subunit beta, G protein b	-0.90018	-0.324818	_MSSDISEKIQQA
DDB_G02788671683	DDB_G0278867	gefBB	Ras guanine nucleotide exchange factor	-0.900431		KMERSQSEKYLPL
DDB_G0290457347	DDB_G0290457	DDB_G0290457	0	-0.901756		PILRSNSITALGS
DDB_G0277615327	DDB_G0277615	DDB_G0277615	putative actin binding protein, ADF/cofilin-like domain-containing protein	-0.901856		KASMVLSDDAQSR
DDB_G0276883550	DDB_G0276883	canA	calcineurin A	-0.902438	-0.258122	KGDLFRSNSYADL
DDB_G0272130181	DDB_G0272130	DDB_G0272130	recoverin family protein	-0.906545	-0.451133	IQLASSSPELKKK
DDB_G0270566224	DDB_G0270566	DDB_G0270566	DDHD domain-containing protein	-0.90715		KSASSISIPDENG
DDB_G0280081547	DDB_G0280081	exoc2	exocyst complex subunit 2	-0.907482		THKKQNSAATSAM
DDB_G0293184968	DDB_G0293184	DDB_G0293184	putative protein serine/threonine kinase, RhoGAP domain-containing protein, protein kinase, STE group	-0.909676		KHQKQKSLDSTNK
DDB_G0287575550	DDB_G0287575	DDB_G0287575	0	-0.913697	0.00453553	NSKLNTSNGDGNT
DDB_G0277131893	DDB_G0277131	gxcBB	pleckstrin homology (PH) domain-containing protein, RhoGEF domain-containing protein, IQ calmodulin-binding domain-containing protein, calponin homology (CH) domain-containing protein	-0.91473	-0.717981	LSQQYATLRVKGR
DDB_G0289749251	DDB_G0289749	DDB_G0289749	peptidase S28 family protein	-0.915433	-0.0602297	DDFKDTSSEGTCA
DDB_G0267638288	DDB_G0267638	DDB_G0267638	myb domain-containing protein, SNF2-related domain-containing protein, CHR group protein, helicase, C-terminal domain-containing protein	-0.921734	0.125619	RLKRQQSLLNSTD
DDB_G027842912	DDB_G0278429	rps20	40S ribosomal protein S20	-0.923051		IKKTEETVAAPAV
DDB_G0285465613	DDB_G0285465	nog1	nucleolar GTP-binding protein 1	-0.926479	-0.811117	STTRIASPAPGEG
DDB_G029216054	DDB_G0292160	DDB_G0292160	unknown	-0.927592	-0.780732	EQPQEVSYSQMRE
DDB_G029350216	DDB_G0293502	rpl23a	S60 ribosomal protein L23a	-0.929052	-0.0365331	TPKQDLSVSKSKL
DDB_G0269294809	DDB_G0269294	DDB_G0269294	0	-0.929074	-0.119289	SNELQSSNQRNQQ
DDB_G0277855318	DDB_G0277855	fimA	fimbrin-1	-0.929948		TSALNISNLDQRA
DDB_G0289243237	DDB_G0289243	DDB_G0289243	Folliculin-interacting protein 1	-0.93244	-0.230516	SQMTQSSSSADLL
DDB_G0268144111	DDB_G0268144	vwkA	alpha protein kinase VwkA	-0.938213		NEEIKLTFKAIRA
DDB_G0292594112	DDB_G0292594	cyc1	cytochrome c1	-0.941903		VMDGPDSEGDMFE
DDB_G02887692	DDB_G0288769	cap	cyclase associated protein	-0.944362	-0.760793	_____MSEATIVE
DDB_G0267588618	DDB_G0267588	DDB_G0267588	putative phosphatidylinositol phosphate kinase	-0.946122		QQQQRGSGNYDNS
DDB_G0292750119	DDB_G0292750	DDB_G0292750	0	-0.949418		LQNLSTSSDGTRN
DDB_G0277907103	DDB_G0277907	rplP1	ribosomal acidic phosphoprotein P1, 60S acidic ribosomal protein P1	-0.951505	-1.18661	EVKKEESDDDMGM
DDB_G026814428	DDB_G0268144	vwkA	alpha protein kinase VwkA	-0.956154		NVSDMDSISNSLS
DDB_G02741252	DDB_G0274125	gpgA	G-protein subunit gamma	-0.956551	-0.349135	_____MSESQLKK
DDB_G02933763110	DDB_G0293376	cpras2	Ras GTPase domain-containing protein	-0.963533	-0.658065	KLSRKSSLVEEES
DDB_G0271264379	DDB_G0271264	usp14	ubiquitin domain-containing protein, peptidase C19 family protein, putative ubiquitin carboxyl-terminal hydrolase (UCH)	-0.972148	-0.718086	RKVIGGSGDGNDE
DDB_G026822846	DDB_G0268228	DDB_G0268228	0	-0.979362	0.0717136	YKKLLQSQDNKTT
DDB_G0278601797	DDB_G0278601	DDB_G0278601	RabGAP/TBC domain-containing protein, putative GTPase activating protein (GAP)	-0.980012	-0.0297907	RTPLRKSLQQQQQ
DDB_G0286117147	DDB_G0286117	rps10	40S ribosomal protein S10	-0.983408	-0.419011	QYRTERSAPAPQQ
DDB_G02686322	DDB_G0268632	abpA	alpha actinin 1	-0.983816	-0.938077	_____MSEEPTPV
DDB_G0269286833	DDB_G0269286	DDB_G0269286	0	-0.988983		ETKIDSSSNAIEK
DDB_G0291464831	DDB_G0291464	DDB_G0291464	0	-0.997131	-0.283717	IVSGTATTSKSSM
DDB_G027940782	DDB_G0279407	calA	calmodulin	-0.997869	-0.827264	ARKMQDTDTEEEI
DDB_G027910934	DDB_G0279109	eif3C	eukaryotic translation initiation factor 3 (eIF3) subunit C	-1.00143	-0.788771	PTRYVSSSEDEIE
DDB_G0286501295	DDB_G0286501	rplP0	ribosomal acidic phosphoprotein P0, 60S acidic ribosomal protein P0	-1.00428	-1.19684	EEKKEESDDDMGM
DDB_G0281873127	DDB_G0281873	pfdn4	prefoldin beta-like domain containing protein, prefoldin subunit 4	-1.00706	-0.606704	YAKFKNSINLEE_
DDB_G029089186	DDB_G0290891	gacL	RhoGAP domain-containing protein	-1.00992		PNKQSSSSMNLLQ
DDB_G0274847781	DDB_G0274847	DDB_G0274847	nucleotidyltransferase domain-containing protein	-1.01206	-0.418381	EKSSANSDTEQES
DDB_G0268384814	DDB_G0268384	DDB_G0268384	0	-1.01579	-0.610609	GVTNRRSSDQLEQ
DDB_G0279459533	DDB_G0279459	DDB_G0279459	0	-1.0174	-0.775127	NIENSLSPQRAFS
DDB_G02883871161	DDB_G0288387	accA	acetyl-CoA carboxylase, biotin carboxylase	-1.01936	-0.708467	RTDSTDSLTAMED
DDB_G0288563198	DDB_G0288563	DDB_G0288563	0	-1.02187		QRSCSDSEDYSLY
DDB_G0269388957	DDB_G0269388	corB	coronin 7	-1.0251	-0.950412	YDNGDISDSEWD_
DDB_G028931345	DDB_G0289313	frmC	leucine-rich repeat-containing protein (LRR), Band 4.1 domain-containing protein, FERM domain-containing protein	-1.02566	-0.818846	IDDETGSNAEDVR
DDB_G02839252	DDB_G0283925	DDB_G0283925	Swarming motility protein ybiA	-1.03434	-0.587492	_____MSDDEHVI
DDB_G02931902	DDB_G0293190	DDB_G0293190	Smad nuclear-interacting protein 1	-1.03988	-0.47806	_____MSDDDNAF
DDB_G0286359313	DDB_G0286359	svkA	severin kinase	-1.04048	-0.883288	FGWEFPTIKQKSP
DDB_G0278545622	DDB_G0278545	fimC	actin binding protein, calponin homology (CH) domain-containing protein, fimbrin-3	-1.04211	-0.136552	VLKRELSMQMDAK
DDB_G02719926	DDB_G0271992	DDB_G0271992	0	-1.04569	-0.774087	_MEEESSPPSVRK
DDB_G0279309909	DDB_G0279309	DDB_G0279309	glycine-tyrosine-phenylalanine (GYF) domain-containing protein	-1.05131		LGVKSLSLKDIQE
DDB_G02935861486	DDB_G0293586	DDB_G0293586	LisH domain-containing protein	-1.05184	-0.675894	STKKSSSSNDLEV
DDB_G0279659899	DDB_G0279659	snd1	Staphylococcus nuclease (SNase-like) domain-containing protein, tudor domain-containing protein	-1.06162	-0.903324	RFGDIDSDDEDDK
DDB_G028813373	DDB_G0288133	DDB_G0288133	hyaluronan/mRNA binding family protein	-1.06483		EQQVATSEERQNT
DDB_G0285253389	DDB_G0285253	scrA	SCAR1	-1.06575	-0.144062	RSDLLSSIMQGMA
DDB_G0272206790	DDB_G0272206	DDB_G0272206	0	-1.07181		YKEKSSSIEQLNK
DDB_G02910772	DDB_G0291077	rdiA	Rho GDP-dissociation inhibitor 1	-1.0734	-0.83043	_____MSDNHEEE
DDB_G0285277172	DDB_G0285277	rpl17	S60 ribosomal protein L17	-1.07348	-0.494055	SAQKKKSVATQEI
DDB_G0284539217	DDB_G0284539	DDB_G0284539	Nucleolar MIF4G domain-containing protein 1	-1.0763	-0.984028	KKSNDDTDEENDG
DDB_G0283841436	DDB_G0283841	alg6	glycosyltransferase, dolichyl-phosphate-glucose alpha-1,3-glucosyltransferase	-1.07978	-0.457214	QFKHQNSQENLLA
DDB_G02830576	DDB_G0283057	DDB_G0283057	RapGAP/RanGAP domain-containing protein, putative RapGAP	-1.08031	-0.304099	_MKRSQSDVSLSK
DDB_G027323716	DDB_G0273237	DDB_G0273237	esterase/lipase/thioesterase domain-containing protein	-1.08287		KDSSPPTTPPTGG
DDB_G027657530	DDB_G0276575	syn16A	t-SNARE family protein, putative syntaxin 16	-1.08577	-0.899268	RHYGNESDEDSNN
DDB_G0268638310	DDB_G0268638	dstB	signal transducer and activator of transcription (STAT) family protein	-1.08655	-0.337966	PLVKYPSNGSLQQ
DDB_G0284389289	DDB_G0284389	fia	actin domain-containing protein, filamin/ABP280 repeat-containing protein, filactin	-1.09672	-0.39794	IVGRECSFIIQAY
DDB_G0277803232	DDB_G0277803	rpl4	60S ribosomal protein L4	-1.09786	-0.681894	VEVANVSRLNLLK
DDB_G02778611105	DDB_G0277861	patA	P-type ATPase, Ca2+-ATPase	-1.10214		RGTNRGSLHLPVN
DDB_G026951842	DDB_G0269518	abnB	actobindin B	-1.10624		IKKNDHSSLLGEV
DDB_G027910933	DDB_G0279109	eif3C	eukaryotic translation initiation factor 3 (eIF3) subunit C	-1.10909		KPTRYVSSSEDEI
DDB_G0291358259	DDB_G0291358	cct2	chaperonin containing TCP1 beta subunit	-1.1166	-0.575742	GKVVVDSMTELAK
DDB_G029568394	DDB_G0295683	DDB_G0295683	LIM-type zinc finger-containing protein, cofilin/tropomyosin type actin binding domain-containing protein	-1.12216	-0.450627	LDQRIRSSENIIE
DDB_G0284657401	DDB_G0284657	DDB_G0284657	Tripartite motif-containing protein 58	-1.12674	-0.231934	PLSKSQSVNNIVK
DDB_G027324977	DDB_G0273249	hspE-1	heat shock protein, heat shock cognate protein Hsc70-2	-1.13241	-0.102124	LIGRKFSDPVIQS
DDB_G0279517296	DDB_G0279517	DDB_G0279517	0	-1.14064	-0.0463429	KDLKRASIEIQTK
DDB_G02744551845	DDB_G0274455	myoI	class VII unconventional myosin, myosin VII	-1.14181		DPSKRLTVSPAIG
DDB_G0277269614	DDB_G0277269	ionA	P-type ATPase, ATPase, P-type cation exchange, alpha subunit, putative sodium/potassium-transporting ATPase	-1.14215	-0.239726	AIENGGTIGRQLF
DDB_G02803751463	DDB_G0280375	DDB_G0280375	0	-1.1429	-0.0883269	VRNARNSVEIQRS
DDB_G0277173169	DDB_G0277173	vamp7B	vesicle-associated membrane protein 7B	-1.15154	-0.262629	DTLNQQSFKFKKQ
DDB_G0281933440	DDB_G0281933	nola4	pseudouridine synthase family protein, DKCLD domain-containing protein, PUA domain-containing protein, H/ACA RNP complex subunit 4	-1.15206	-1.2888	KAEVESSEDEKPV
DDB_G0277219243	DDB_G0277219	vps13l	unknown	-1.15857	-0.945374	EKIIGDSDEEEHI
DDB_G0269926468	DDB_G0269926	DDB_G0269926	RNA-binding region RNP-1 domain-containing protein, splicing factor PWI domain-containing protein	-1.16433	-0.903902	LEMDEYSDSDEKM
DDB_G0280205746	DDB_G0280205	DDB_G0280205	0	-1.1666	0.335257	NNSKRSSVSSFTN
DDB_G02900851318	DDB_G0290085	DDB_G0290085	Glycerophosphodiester phosphodiesterase GDE1	-1.16664	-0.0596626	KTLRGRSKSMQDI
DDB_G02935901425	DDB_G0293590	DDB_G0293590	NF-X1-type zinc finger-containing protein	-1.16783	0.0343359	LSPLKKSQDTQFF
DDB_G0274811633	DDB_G0274811	argB	N-acetylglutamate kinase	-1.16871	-0.657229	EIRRVNSEQTLFQ
DDB_G02761371128	DDB_G0276137	xrn1	5'-3' exoribonuclease	-1.17	-0.0617614	KQDLNNSQNGVKS
DDB_G0280111932	DDB_G0280111	DDB_G0280111	NAK family protein kinase DDB_G0280111	-1.18595	-0.966939	RFPHSASLEDARL
DDB_G02863551833	DDB_G0286355	mhcA	myosin II heavy chain	-1.19187	-0.939743	LNDEAATKTQTEI
DDB_G0269976619	DDB_G0269976	DDB_G0269976	0	-1.20958	-0.439744	FGNRNDSVCDLAE
DDB_G027512711	DDB_G0275127	DDB_G0275127	0	-1.21031		GRNKASSEEDEEE
DDB_G02709362	DDB_G0270936	DDB_G0270936	0	-1.21326		_____MSAVQAII
DDB_G0274195426	DDB_G0274195	DDB_G0274195	Microcephalin	-1.21428		DDEEETSPSKKKT
DDB_G028897713	DDB_G0288977	DDB_G0288977	RasGTPase-activating protein DDB_G0288977	-1.21574		NSQAQNSPDPTRR
DDB_G0287953835	DDB_G0287953	psmD1	26S proteasome regulatory subunit S1, 26S proteasome non-ATPase regulatory subunit 1	-1.21745	-0.709125	KLQSSRSAMNIDQ
DDB_G0275795264	DDB_G0275795	DDB_G0275795	pleckstrin homology (PH) domain-containing protein, PH domain-containing protein	-1.21785	-0.0399157	QQPLNSSTGAINT
DDB_G02929062	DDB_G0292906	DDB_G0292906	0	-1.24633		_____MSQLVIPF
DDB_G0292304806	DDB_G0292304	mrkA	putative protein kinase MARK-A	-1.2476	0.0715952	HIQRRATASSLQQ
DDB_G0269412494	DDB_G0269412	paf1	RNA polymerase II-associated factor 1	-1.24769	-0.698217	KRSNKLSDDEDI_
DDB_G027584324	DDB_G0275843	DDB_G0275843	pleckstrin homology (PH) domain-containing protein, Arf GTPase activating protein	-1.24771	0.000609653	TIGKQKSQQSELL
DDB_G0276893242	DDB_G0276893	ctxB	actin bundling protein cortexillin II	-1.24818	-0.687791	REALEASQNSLNN
DDB_G0281933439	DDB_G0281933	nola4	pseudouridine synthase family protein, DKCLD domain-containing protein, PUA domain-containing protein, H/ACA RNP complex subunit 4	-1.2634	-1.42688	VKAEVESSEDEKP
DDB_G0267588129	DDB_G0267588	DDB_G0267588	putative phosphatidylinositol phosphate kinase	-1.27108	-0.710616	IKRKDGSLGDVVD
DDB_G02681448	DDB_G0268144	vwkA	alpha protein kinase VwkA	-1.27155		ESKYVLSTEKESK
DDB_G02883159	DDB_G0288315	DDB_G0288315	transmembrane protein	-1.27883	-0.742836	VLASEISSNEKSA
DDB_G0293414439	DDB_G0293414	DDB_G0293414	BRCA2 repeat-containing protein	-1.2794		DSSAPSSPQPQQN
DDB_G026743615	DDB_G0267436	abcF4	putative non-transporter ABC protein	-1.28093	-0.628182	GQSFDDSDEEINN
DDB_G0285163578	DDB_G0285163	gacT	RhoGAP domain-containing protein	-1.28703	-0.821429	SKIYRRSVAYTNN
DDB_G0291870165	DDB_G0291870	rpl13	S60 ribosomal protein L13	-1.28744	-0.549359	AVTCEQTPRKPTE
DDB_G027224235	DDB_G0272242	cupI	ricin B lectin domain-containing protein, cup family protein	-1.2993	-0.479189	SNEIKMSNELINK
DDB_G028404719	DDB_G0284047	abcF2	ABC transporter-related protein	-1.30411	-1.36966	KEVTPPTSDVEDE
DDB_G0279371542	DDB_G0279371	utp14	U3 snoRNP protein, U3 small nucleolar ribonucleoprotein	-1.3058	-0.916997	NKKIDLSDVDQKS
DDB_G02681021549	DDB_G0268102	DDB_G0268102	Stress response protein NST1	-1.31531	-0.00270558	RGGLLDSNDDIDS
DDB_G0292464427	DDB_G0292464	DDB_G0292464	DiGeorge syndrome critical region 14-like protein, ES2-like protein	-1.31714	-0.652478	RSLESLSPAAQRL
DDB_G0275859227	DDB_G0275859	DDB_G0275859	leucine-rich repeat-containing protein (LRR)	-1.32343	-1.13972	KSILFQSDDEDDD
DDB_G0287405505	DDB_G0287405	DDB_G0287405	LMBR1-like conserved region-containing protein	-1.32746	-1.07354	LSYSGDSDEEEI_
DDB_G02935901491	DDB_G0293590	DDB_G0293590	NF-X1-type zinc finger-containing protein	-1.3384	-0.856001	NRMLRRSNENTGE
DDB_G028218987	DDB_G0282189	tupA	transcriptional repressor TUP1	-1.34557	-0.171475	QQNINASQRDLNS
DDB_G0292750409	DDB_G0292750	DDB_G0292750	0	-1.36193		VFEKTQSNEDLIK
DDB_G0283039382	DDB_G0283039	DDB_G0283039	Probable palmitoyltransferase ZDHHC4	-1.36587	-1.18059	KNEIGDSDEEGTN
DDB_G028110332	DDB_G0281103	gpt10	putative glycophosphotransferase	-1.37615		RQKVEQSIQEEQT
DDB_G0275921266	DDB_G0275921	DDB_G0275921	0	-1.37815	-0.585224	ILITSKSKENLVI
DDB_G0269684330	DDB_G0269684	DDB_G0269684	unknown	-1.38292		DNQLSRSSEVQKP
DDB_G0281627528	DDB_G0281627	DDB_G0281627	Arf GTPase activating protein	-1.38354	-1.41698	QNVRYDSDEEEYE
DDB_G0276019695	DDB_G0276019	gefY	RasGEF domain-containing protein	-1.39253		RNSIHDSQEMTEL
DDB_G0269732455	DDB_G0269732	DDB_G0269732	DnaJ homolog subfamily C member 1	-1.39415	-1.62455	ASKEEDSDAEYEV
DDB_G0269182352	DDB_G0269182	rsc5	cellular retinaldehyde-binding/triple function domain-containing protein	-1.40871	-0.759509	KLKKEASFTKQQE
DDB_G0269198888	DDB_G0269198	wimA	unknown	-1.42556		NHQRADSSDQFSK
DDB_G02723547	DDB_G0272354	spt6	SH2 domain-containing protein	-1.42704	-1.17489	MSSKNYSDDEIEN
DDB_G026814469	DDB_G0268144	vwkA	alpha protein kinase VwkA	-1.42936	-0.722779	THISDESALRMVY
DDB_G0268354781	DDB_G0268354	gxcGG	pleckstrin homology (PH) domain-containing protein, RhoGEF domain-containing protein, IQ calmodulin-binding domain-containing protein	-1.43214	-0.0965183	KRKNRNSVQLSQS
DDB_G0291007175	DDB_G0291007	gxcK	pleckstrin homology (PH) domain-containing protein, RhoGEF domain-containing protein	-1.43774		HRYRKGSYQSIIE
DDB_G02867731451	DDB_G0286773	gflB	RasGEF domain-containing protein, RhoGAP domain-containing protein	-1.43989		VEKEKLSSSQEQQ
DDB_G027309575	DDB_G0273095	DDB_G0273095	PDAP1 family protein	-1.44013	-1.12362	KLGSDSSDDEPVI
DDB_G0270744802	DDB_G0270744	DDB_G0270744	Rab GTPase domain-containing protein	-1.44141		KKNIDSSDDDDDD
DDB_G02778411102	DDB_G0277841	ctr9	RNA polymerase II complex component	-1.44993	-1.1529	VEDFFGSENEM__
DDB_G02848612	DDB_G0284861	eif5a	eukaryotic translation initiation factor 5A	-1.45621	-1.67676	_____MSDNEALD
DDB_G028931343	DDB_G0289313	frmC	leucine-rich repeat-containing protein (LRR), Band 4.1 domain-containing protein, FERM domain-containing protein	-1.47381	-0.824687	SFIDDETGSNAED
DDB_G0278487514	DDB_G0278487	DDB_G0278487	CDK family protein kinase DDB_G0278487	-1.47532	-1.3564	KINLKRSLDLVND
DDB_G0302543481	DDB_G0302543	DDB_G0302543	cyclin domain-containing protein	-1.4929		PPKHQMSQLQLQS
DDB_G0270992115	DDB_G0270992	sec31	WD40 repeat-containing protein, putative transport protein	-1.49929		ATDGGGSDDQSSL
DDB_G0275167331	DDB_G0275167	dstD	signal transducer and activator of transcription (STAT) family protein	-1.50301	-0.658561	LRSRQSSQDDLER
DDB_G0283767135	DDB_G0283767	dct	dynacortin	-1.50493	0.145604	TISKSNSNQSLAK
DDB_G02863551837	DDB_G0286355	mhcA	myosin II heavy chain	-1.5309		AATKTQTEIGAAK
DDB_G0269840299	DDB_G0269840	DDB_G0269840	transmembrane protein	-1.53909		SHLDFNSDDDDED
DDB_G0287875909	DDB_G0287875	DDB_G0287875	pleckstrin homology (PH) domain-containing protein, calponin homology (CH) domain-containing protein, putative actin binding protein, ras association (RA) domain-containing protein	-1.55533		EEEHINSFLKLGS
DDB_G028404720	DDB_G0284047	abcF2	ABC transporter-related protein	-1.55641	-1.40903	EVTPPTSDVEDEV
DDB_G027447120	DDB_G0274471	tpiA	triose phosphate isomerase, triosephosphate isomerase	-1.56045	-2.58718	KMNGSKSMLESLS
DDB_G027940784	DDB_G0279407	calA	calmodulin	-1.56292	-0.837306	KMQDTDTEEEIRE
DDB_G02758092	DDB_G0275809	msh2	mutS homolog, DNA mismatch repair protein	-1.5829	-1.05173	_____MSDNEQEE
DDB_G02863551835	DDB_G0286355	mhcA	myosin II heavy chain	-1.58865	-0.336432	DEAATKTQTEIGA
DDB_G0283315478	DDB_G0283315	dcp2	mRNA-decapping enzyme 2	-1.59761		YSPYPISPPASPR
DDB_G02723542	DDB_G0272354	spt6	SH2 domain-containing protein	-1.59881		_____MSSKNYSD
DDB_G0282011554	DDB_G0282011	DDB_G0282011	GPI transamidase subunit PIG-U family protein	-1.6194		NNNENNSEENEEK
DDB_G0283327132	DDB_G0283327	eppA	Erk2-dependent phosphoprotein	-1.62132		SPSERDSEEREER
DDB_G0280289926	DDB_G0280289	DDB_G0280289	Nucleolar GTP-binding protein 2	-1.64072	-1.44133	EMPEVESDSEAGP
DDB_G02828511300	DDB_G0282851	DDB_G0282851	CDK5 regulatory subunit-associated protein 2	-1.65462	0.334428	VKSLNQSQIQQQK
DDB_G02863551637	DDB_G0286355	mhcA	myosin II heavy chain	-1.65593	-1.12138	AAEEGSSKAADEE
DDB_G028404716	DDB_G0284047	abcF2	ABC transporter-related protein	-1.65748	-1.24695	KSKKEVTPPTSDV
DDB_G02863551636	DDB_G0286355	mhcA	myosin II heavy chain	-1.65942		RAAEEGSSKAADE
DDB_G0285119108	DDB_G0285119	DDB_G0285119	0	-1.66566	-0.4272	PQNINSSQERKNS
DDB_G02956831398	DDB_G0295683	DDB_G0295683	LIM-type zinc finger-containing protein, cofilin/tropomyosin type actin binding domain-containing protein	-1.66608	-1.5892	NADTDDSEDEFHQ
DDB_G0283767162	DDB_G0283767	dct	dynacortin	-1.66905	-1.22621	RVASSTSSENLVD
DDB_G0276845203	DDB_G0276845	DDB_G0276845	0	-1.68539	-1.74702	APPPGASDDEDES
DDB_G029216056	DDB_G0292160	DDB_G0292160	unknown	-1.6967	-0.54954	PQEVSYSQMRELD
DDB_G028218999	DDB_G0282189	tupA	transcriptional repressor TUP1	-1.71238		SPSTFRSNSPAPP
DDB_G0279943249	DDB_G0279943	DDB_G0279943	putative sodium-dependent phosphate transporter	-1.71469	-0.782807	LINKAQSYGSINQ
DDB_G0294593130	DDB_G0294593	DDB_G0294593	unknown	-1.73914	-1.09507	QPFDDISDDDDEY
DDB_G0284181335	DDB_G0284181	krsA	STE20 family protein kinase KrsA	-1.74369		VRAKPRSMQNSGG
DDB_G0282153128	DDB_G0282153	aplH	amoebapore-like protein H	-1.75261	-1.90777	EGFLQNSETETEI
DDB_G0279053265	DDB_G0279053	DDB_G0279053	5'-nucleotidase	-1.76736	-1.64588	EQQQMNSPPLSSL
DDB_G026743655	DDB_G0267436	abcF4	putative non-transporter ABC protein	-1.78329	-1.02942	QRGKQDSDDEPEN
DDB_G0269972572	DDB_G0269972	sas10	U3 snoRNP protein, U3 small nucleolar ribonucleoprotein	-1.8341		RDDEVESGGESDD
DDB_G0269972576	DDB_G0269972	sas10	U3 snoRNP protein, U3 small nucleolar ribonucleoprotein	-1.8341		VESGGESDDDIDS
DDB_G0272578259	DDB_G0272578	ap3b-1	beta adaptin	-1.83605	-1.93652	KSKSFYSDEEDQE
DDB_G0293078135	DDB_G0293078	DDB_G0293078	Protein FAM119B	-1.8424	-1.62754	QQDGFDSDDEEAN
DDB_G02750691370	DDB_G0275069	pks16	putative fatty acid synthase, beta-ketoacyl synthase family protein	-1.84793		SPSNPSSPNDTPR
DDB_G0268714514	DDB_G0268714	ctu2	cytosolic thiouridylase subunit 2	-1.89395	-1.9191	KDFLLNSDDDDDD
DDB_G02867731453	DDB_G0286773	gflB	RasGEF domain-containing protein, RhoGAP domain-containing protein	-1.94531		KEKLSSSQEQQEQ
DDB_G026743682	DDB_G0267436	abcF4	putative non-transporter ABC protein	-1.98224	-1.04436	QRGKQDSDDEQDE
DDB_G0288621496	DDB_G0288621	psmD3	26S proteasome regulatory subunit S3, 26S proteasome non-ATPase regulatory subunit 3	-1.98468	-1.43682	RQAEESSDNEGDS
DDB_G026976490	DDB_G0269764	cnrC	putative cell number regulator	-2.0102	-0.893538	NNDNNESDEDALL
DDB_G0285917197	DDB_G0285917	DDB_G0285917	unknown	-2.01066		VETVETSDPAQQV
DDB_G0283163497	DDB_G0283163	eif2b5	bacterial transferase hexapeptide repeat-containing protein, eukaryotic translation initiation factor 2B, subunit 5 epsilon	-2.0231	-1.58391	DIESDESGDEGDK
DDB_G02750691364	DDB_G0275069	pks16	putative fatty acid synthase, beta-ketoacyl synthase family protein	-2.04847		GESEHFSPSNPSS
DDB_G0279109303	DDB_G0279109	eif3C	eukaryotic translation initiation factor 3 (eIF3) subunit C	-2.056	-1.31038	VSPLSGSGSAVPT
DDB_G02762211074	DDB_G0276221	DDB_G0276221	WASH complex subunit FAM21	-2.09047	0.546973	TKNRTKSIGSMFE
DDB_G028751313	DDB_G0287513	jcdG	transcription factor jumonji, jmjC domain-containing protein, cupin region-containing protein	-2.09688	-1.62723	EEIEEMSEEEVGV
DDB_G027726984	DDB_G0277269	ionA	P-type ATPase, ATPase, P-type cation exchange, alpha subunit, putative sodium/potassium-transporting ATPase	-2.11679	-0.506342	QAHNAYTFQAYDQ
DDB_G0267854866	DDB_G0267854	gxcD	RhoGEF domain-containing protein, calponin homology (CH) domain-containing protein, villin headpiece (VHP) domain-containing protein	-2.12993	-1.52275	ESQIPTSDDEGQT
DDB_G0269166408	DDB_G0269166	pakA	p21-activated protein kinase, protein serine/threonine kinase, STE20 family protein kinase, protein kinase, STE group, PAKA subfamily protein kinase	-2.14937	-1.55582	NNVIVDSDDEEEL
DDB_G0273525387	DDB_G0273525	gtf2e1-1	transcription factor IIE	-2.15744		KMKLDDSQTVSSM
DDB_G027607713	DDB_G0276077	mlcR	Regulatory myosin light chain (RLC)	-2.17834	-1.13415	RLNREESSVVLGE
DDB_G027628311	DDB_G0276283	utp13	WD40 repeat-containing protein, U3 snoRNP protein, U3 small nucleolar ribonucleoprotein	-2.20027	-2.20939	VECEPVTDDEEFQ
DDB_G027505725	DDB_G0275057	DDB_G0275057	putative myosin light chain kinase DDB_G0275057	-2.20454	-0.736147	QQQQQATPEPTVT
DDB_G0270920182	DDB_G0270920	DDB_G0270920	unknown	-2.20983		RLSLQPSDDDDDI
DDB_G0292850141	DDB_G0292850	phlp1	phosducin-like protein	-2.22643	-2.19293	EENQLDSDDDDLE
DDB_G0277065178	DDB_G0277065	DDB_G0277065	putative RNA-binding protein	-2.22991		EGFFDLSGDEDDK
DDB_G028168576	DDB_G0281685	nol1	NOL1/NOP2/Sun family protein	-2.23969	-1.84435	KSKLMDSDDDEEE
DDB_G028168584	DDB_G0281685	nol1	NOL1/NOP2/Sun family protein	-2.23969	-1.84711	DDEEEESDDDFNK
DDB_G0285653420	DDB_G0285653	DDB_G0285653	Protein BCP1	-2.25479	-1.85696	DDDDDDSEDHDEQ
DDB_G0289571284	DDB_G0289571	DDB_G0289571	0	-2.2809		SSALNQSNGSGNE
DDB_G028870717	DDB_G0288707	DDB_G0288707	0	-2.30677	-1.59691	ENGEEISDGEIVE
DDB_G0267436174	DDB_G0267436	abcF4	putative non-transporter ABC protein	-2.31559	-1.43314	GGKQQDSDDEEDE
DDB_G0267436113	DDB_G0267436	abcF4	putative non-transporter ABC protein	-2.31591	-1.17526	GGKQQDSDDEQDE
DDB_G0280195551	DDB_G0280195	hdaC	FYVE-type zinc finger-containing protein, HMG-I and HMG-Y, DNA-binding domain-containing protein, histone deacetylase family protein, type-2 histone deacetylase	-2.31693	-0.911684	QQQQQTSPNEKRS
DDB_G0292468178	DDB_G0292468	DDB_G0292468	Protein KRI1 homolog	-2.35086	-1.77105	KDQYEESDEEDFD
DDB_G0292468224	DDB_G0292468	DDB_G0292468	Protein KRI1 homolog	-2.36413	-1.82334	DDGEDGSDDDFLV
DDB_G028438345	DDB_G0284383	DDB_G0284383	Nucleolar complex protein 2 homolog	-2.40575	-2.16312	NYREVESEEEEEL
DDB_G0286131718	DDB_G0286131	sec63	protein transport protein SEC63	-2.43339	-1.58923	DAADDDSDDDEVA
DDB_G0267436267	DDB_G0267436	abcF4	putative non-transporter ABC protein	-2.43943	-1.38525	KGSKQESEDEEDD
DDB_G0275443438	DDB_G0275443	helB1	putative RNA helicase, DEAD/DEAH box helicase, putative RNA splicing factor	-2.45001	-2.03959	EKLEEESEGEDDG
DDB_G0278263152	DDB_G0278263	rpa12	RNA polymerase I subunit	-2.45208		KQEQEESDNEEEE
DDB_G0291984547	DDB_G0291984	DDB_G0291984	SH3 domain-containing protein, putative glutaminase	-2.49879	-1.78094	DGGEHLSDDDQPS
DDB_G02922668	DDB_G0292266	amdA	AMP deaminase	-2.52758	-1.02997	STPLRGSSPQVSF
DDB_G0293834397	DDB_G0293834	wasA	Wiscott-Aldrich syndrome protein	-2.56442	-2.35371	DDDDEWSDY____
DDB_G0288129376	DDB_G0288129	DDB_G0288129	unknown	-2.60335	-2.05824	QYDDDDTEEEEDD
DDB_G0275859135	DDB_G0275859	DDB_G0275859	leucine-rich repeat-containing protein (LRR)	-2.61292	-2.23135	LKKNVDSEEEEEE
DDB_G0284171261	DDB_G0284171	DDB_G0284171	chromo (CHRomatin Organization MOdifier) domain-containing protein, SNF2-related domain-containing protein, CHR group protein, helicase, C-terminal domain-containing protein	-2.6152		QQLASESEEELQP
DDB_G0285961567	DDB_G0285961	rfc1	replication factor C subunit 1	-2.66379		TETEEETEDEGDE
DDB_G02704883495	DDB_G0270488	DDB_G0270488	0	-2.66528	-1.64537	PSSAIDSDDDDDY
DDB_G028403598	DDB_G0284035	efa1B	elongation factor 1b, elongation factor 1 beta	-2.67932	-3.02099	DVDLFGSDDEDDE
DDB_G028825110	DDB_G0288251	roco4	LRRK family protein kinase Roco4	-2.7858	-0.174822	SQQLQESQQLQQQ
DDB_G027026421	DDB_G0270264	metap2	methionine aminopeptidase 2	-2.79105	-2.24528	VEEEEESDDEEDN
DDB_G0275601419	DDB_G0275601	ltv1	LVT1 homolog	-2.8597	-2.11668	KGDDGNSDNEEED
DDB_G0286579425	DDB_G0286579	dnaja5	DnaJ homolog subfamily A member 5	-2.86306		PQKFIESEEEEEE
DDB_G0281061410	DDB_G0281061	wdr4	WD40 repeat-containing protein	-2.86867	-1.80117	KEDDDLSLDEQDI
DDB_G0267436364	DDB_G0267436	abcF4	putative non-transporter ABC protein	-2.88405	-1.70093	GKQQQESEDEEEE
DDB_G0267436203	DDB_G0267436	abcF4	putative non-transporter ABC protein	-3.10531	-2.01801	GGKQQESEDEDEE
DDB_G0275759167	DDB_G0275759	rpa1	RNA polymerase I, largest subunit	-3.20263	-2.41957	GEEVMESDESDSD
DDB_G0267436145	DDB_G0267436	abcF4	putative non-transporter ABC protein	-3.21296	-1.4353	QQQQQDSDDEQEE
DDB_G0283955461	DDB_G0283955	gacG	RhoGAP domain-containing protein	-3.22769		PLEHKKSFLNIIG
DDB_G0269972128	DDB_G0269972	sas10	U3 snoRNP protein, U3 small nucleolar ribonucleoprotein	-3.27498	-2.2698	DSKDIGSEDEDEE
DDB_G0290157449	DDB_G0290157	pkgB	SGK family protein kinase PkgB	-3.55559		QERPMDSLVETSA
DDB_G027507378	DDB_G0275073	pwp1	WD40 repeat-containing protein, periodic tryptophan protein	-3.71065	-2.65149	NFDDYDSDEGEQD
DDB_G0269158865	DDB_G0269158	npcA	Niemann-Pick C type protein	-4.06481	-3.31091	LEDGDNSDMEDDD
DDB_G0289571367	DDB_G0289571	DDB_G0289571	0		0.212786	KRYSSVSVMESTK
DDB_G0293066948	DDB_G0293066	DDB_G0293066	transmembrane protein		0.186113	ITKAQESQSELKP
DDB_G028263971	DDB_G0282639	DDB_G0282639	0		0.0669883	THSFIKSSNEGVF
DDB_G02691502698	DDB_G0269150	lvsA	BEACH domain-containing protein		0.0512654	SPKLQSSTVEGQL
DDB_G027252219	DDB_G0272522	sgkA	sphingosine kinase		-0.107611	NISPLNTSSERRS
DDB_G0284041368	DDB_G0284041	rcdII	PH domain-containing protein		-0.142637	RKSISSSNQETLE
DDB_G026754688	DDB_G0267546	DDB_G0267546	Thiamin pyrophosphokinase 1		-0.169631	KPSSSLSDDESGG
DDB_G0269166314	DDB_G0269166	pakA	p21-activated protein kinase, protein serine/threonine kinase, STE20 family protein kinase, protein kinase, STE group, PAKA subfamily protein kinase		-0.206896	DDKSIISSQERQH
DDB_G0286829106	DDB_G0286829	DDB_G0286829	0		-0.212122	PPSKMNSSQEFQS
DDB_G0295843365	DDB_G0295843	DDB_G0295843	putative eukaryotic translation initiation factor 2-alpha kinase		-0.225097	TNIQNDTDTESFN
DDB_G028233927	DDB_G0282339	rpa5	RNA polymerase III subunit, RNA polymerase I subunit		-0.259669	KVTLTNSGVENAR
DDB_G0286951621	DDB_G0286951	DDB_G0286951	0		-0.290805	YINSEPSGDEVFI
DDB_G02784098	DDB_G0278409	shkC	SH2 domain-containing protein, protein kinase, TKL group, tyrosine kinase-like protein, SHK subfamily protein kinase		-0.295518	DSGLGSSYPEERS
DDB_G0285119107	DDB_G0285119	DDB_G0285119	0		-0.300603	TPQNINSSQERKN
DDB_G02718944	DDB_G0271894	DDB_G0271894	0		-0.335967	___MGRSPEETQP
DDB_G0284841717	DDB_G0284841	DDB_G0284841	0		-0.414185	RGCLFNSNEEKII
DDB_G029118521	DDB_G0291185	H3v1	histone H3 domain-containing protein		-0.428676	IRSGQRTSPEADL
DDB_G028509952	DDB_G0285099	psmE3	proteasome activator complex subunit 3, proteasome activator 28 subunit		-0.430575	KSYGQNSENEQDG
DDB_G02796772	DDB_G0279677	denr	density-regulated protein		-0.580332	_____MSDTESST
DDB_G02753052270	DDB_G0275305	DDB_G0275305	unknown		-0.595005	RDQQPSSDIELDS
DDB_G0293938303	DDB_G0293938	DDB_G0293938	0		-0.633407	HKRFNFSDDELEM
DDB_G027740537	DDB_G0277405	DDB_G0277405	SAP DNA-binding domain-containing protein		-0.636828	KQRLTRSETEAVP
DDB_G028933732	DDB_G0289337	DDB_G0289337	0		-0.637511	YQKLNDSGNEIQQ
DDB_G0275431192	DDB_G0275431	DDB_G0275431	0		-0.647198	QQPKEKSDDEFGD
DDB_G027026079	DDB_G0270260	nhp6	HMG1/2 (high mobility group) box-containing protein		-0.675314	NSHPNCSFGEIGS
DDB_G0280579158	DDB_G0280579	DDB_G0280579	0		-0.678604	SSNSTESENEKSV
DDB_G02897191370	DDB_G0289719	DDB_G0289719	SFRS2-interacting protein		-0.69266	KTLTISSDDEDNS
DDB_G0288873182	DDB_G0288873	pich	polo-interacting checkpoint helicase		-0.720301	KSIISESDDELLL
DDB_G0267382395	DDB_G0267382	corA	coronin		-0.747802	GFVKKASAVEFKP
DDB_G0279177223	DDB_G0279177	DDB_G0279177	Zinc finger protein 830		-0.824788	SIINDDSDLEVND
DDB_G02743672	DDB_G0274367	DDB_G0274367	cwfJ family protein		-0.88746	_____MSDDEWIE
DDB_G02727085	DDB_G0272708	DDB_G0272708	N(6)-adenine-specific DNA methyltransferase		-0.930502	__MSDSSDDEITL
DDB_G0280067190	DDB_G0280067	DDB_G0280067	protein phosphatase 2C-related protein		-0.953011	NNSNDDSTDEINN
DDB_G02777552	DDB_G0277755	dclre1	DNA repair metallo-beta-lactamase domain-containing protein, putative DNA cross-link repair protein		-0.956331	_____MSDDEDDI
DDB_G02896994	DDB_G0289699	nola2	ribosomal protein L7Ae, H/ACA RNP complex subunit 2		-1.07039	___MSSSESESEA
DDB_G0279309932	DDB_G0279309	DDB_G0279309	glycine-tyrosine-phenylalanine (GYF) domain-containing protein		-1.08082	PIVDNASDFERKK
DDB_G02794076	DDB_G0279407	calA	calmodulin		-1.09186	_MASQESLTEEQI
DDB_G027091011	DDB_G0270910	DDB_G0270910	eukaryotic translation initiation factor 4E (eIF-4E) family protein		-1.12289	FNLLDESDEEETN
DDB_G0282287150	DDB_G0282287	DDB_G0282287	0		-1.13698	SSNEDNSGNEVDG
DDB_G02904334	DDB_G0290433	DDB_G0290433	pectin lyase-like family protein, FKBP-type peptidylprolyl cis-trans isomerase domain-containing protein		-1.16427	___MNFSEEEEYS
DDB_G02896992	DDB_G0289699	nola2	ribosomal protein L7Ae, H/ACA RNP complex subunit 2		-1.20522	_____MSSSESES
DDB_G0281521702	DDB_G0281521	DDB_G0281521	bromodomain-containing protein, AAA ATPase domain-containing protein, BRAT group protein		-1.21169	NNNDDLSDDEFGV
DDB_G0291356770	DDB_G0291356	grlE	GAB receptor GrlE		-1.2164	QTAASRSEAEINV
DDB_G0291452613	DDB_G0291452	DDB_G0291452	0		-1.28727	DEDDLKSDDE___
DDB_G0289253646	DDB_G0289253	tmcC	HAT repeat-containing protein		-1.41091	IKNLDNSDTELDQ
DDB_G029246836	DDB_G0292468	DDB_G0292468	Protein KRI1 homolog		-1.41743	VLFQDDSESEAEN
DDB_G0291872141	DDB_G0291872	DDB_G0291872	SMAD/FHA domain-containing protein, PARP-type zinc finger-containing protein, uracil-DNA glycosylase family protein		-1.47583	NGDITNSDDEEDT
DDB_G0282237146	DDB_G0282237	DDB_G0282237	DDT domain-containing protein		-1.48684	NESDEQSDNEQQK
DDB_G029246838	DDB_G0292468	DDB_G0292468	Protein KRI1 homolog		-1.53399	FQDDSESEAENEI
DDB_G0274315148	DDB_G0274315	dpiA	protein phosphatase inhibitor 2		-1.58786	PYHYYESEEETDE
DDB_G0281627557	DDB_G0281627	DDB_G0281627	Arf GTPase activating protein		-1.63663	KKQAPPSDDEEDG
DDB_G027822975	DDB_G0278229	DDB_G0278229	0		-1.65169	EGTFVYSDEETET
DDB_G02838198	DDB_G0283819	DDB_G0283819	0		-1.73828	SNPLNSSLAEEEE
DDB_G0284663291	DDB_G0284663	mrd1	RNA-binding region RNP-1 domain-containing protein, RNA recognition motif-containing protein RRM		-1.74481	YRDEEESEEEDVN
DDB_G0291896213	DDB_G0291896	DDB_G0291896	NASP-related protein		-1.75302	EESEDISTEESSK
DDB_G0284621906	DDB_G0284621	pwp2	WD40 repeat-containing protein, periodic tryptophan protein		-1.79818	QEEDQFSDDEETV
DDB_G0289415505	DDB_G0289415	DDB_G0289415	Pescadillo homolog		-1.89514	NRKQVDSDGESDD
DDB_G0291402145	DDB_G0291402	DDB_G0291402	Osteoclast-stimulating factor 1		-1.90218	VVDEEDSDNE___
DDB_G0289415509	DDB_G0289415	DDB_G0289415	Pescadillo homolog		-1.90559	VDSDGESDDEDDE
DDB_G02896996	DDB_G0289699	nola2	ribosomal protein L7Ae, H/ACA RNP complex subunit 2		-1.91858	_MSSSESESEAPK
DDB_G0284383799	DDB_G0284383	DDB_G0284383	Nucleolar complex protein 2 homolog		-1.9594	VEDLVLSDDE___
DDB_G0283389514	DDB_G0283389	rhgA	Rh-like protein/ammonium transporter, Rhesus-like glycoprotein		-2.02207	YHKQLPSDDEEED
DDB_G02835976	DDB_G0283597	eif3B	eukaryotic translation initiation factor 3 (eIF3) subunit B		-2.12741	_MTIFDSDEEELV
DDB_G0276255807	DDB_G0276255	DDB_G0276255	Pumilio domain-containing protein C14orf21		-2.22287	EEQDQNTDDEKPK
DDB_G028122973	DDB_G0281229	pnkp	SAP DNA-binding domain-containing protein, putative bifunctional polynucleotide phosphatase/kinase		-2.29472	SEPEEDSEDEEIE
DDB_G0286131538	DDB_G0286131	sec63	protein transport protein SEC63		-2.39091	AEEKDQSEDEQQE
DDB_G0284663223	DDB_G0284663	mrd1	RNA-binding region RNP-1 domain-containing protein, RNA recognition motif-containing protein RRM		-2.47838	FEDADASDEEDLY
DDB_G0271488354	DDB_G0271488	vta1	unknown		-2.54119	KRQVFESDEEEEQ
DDB_G0279309366	DDB_G0279309	DDB_G0279309	glycine-tyrosine-phenylalanine (GYF) domain-containing protein		-2.54507	DSLDHDSIEEELE
DDB_G0291810227	DDB_G0291810	DDB_G0291810	0		-2.75085	ENEGGDTDEEKED
DDB_G026993220	DDB_G0269932	uap56	DEAD/DEAH box helicase, putative RNA splicing factor, ATP-dependent RNA helicase		-2.79682	AEYEEESDEEVQN
DDB_G0281909521	DDB_G0281909	DDB_G0281909	unknown		-2.90522	ESEEVESEDEEST
DDB_G0284817241	DDB_G0284817	DDB_G0284817	rRNA-processing protein EBP2		-2.95219	DGELLDSENEMDK
DDB_G0281185172	DDB_G0281185	DDB_G0281185	0		-3.12788	EPSDNETEEEEEE
DDB_G02674041016	DDB_G0267404	kif6	kinesin family member 6		3.62576	QRERARSQLQPPK
DDB_G0290621258	DDB_G0290621	DDB_G0290621	MLK family protein kinase DDB_G0290621		3.48492	PLQRIQSIQNLIR
DDB_G0269252282	DDB_G0269252	gefE	Ras guanine nucleotide exchange factor		2.57205	SKMRSETIVQSKS
DDB_G0279093192	DDB_G0279093	DDB_G0279093	Kelch repeat-containing protein, BTB/POZ domain-containing protein, potassium channel tetramerization domain-containing protein, putative actin binding protein		2.35517	ANYLNNSFQQIGN
DDB_G0272694351	DDB_G0272694	gacH	RhoGAP domain-containing protein		2.27918	SSSLQRSRSVSQP
DDB_G02696101122	DDB_G0269610	gxcT	C2H2-type zinc finger-containing protein, pleckstrin homology (PH) domain-containing protein, RhoGEF domain-containing protein, IQ calmodulin-binding domain-containing protein		2.10537	TKGRSKTVSFQTT
DDB_G027460328	DDB_G0274603	kif9	kinesin family member 9		2.01762	GQLRSRSNSSPST
DDB_G0270238899	DDB_G0270238	DDB_G0270238	0		1.76855	SLNTLASKQQQQQ
DDB_G0290267666	DDB_G0290267	gefO	Ras guanine nucleotide exchange factor		1.76557	NSPRSSSFGASSA
DDB_G0292740781	DDB_G0292740	DDB_G0292740	type A von Willebrand factor (VWFA) domain-containing protein, vault protein inter-alpha-trypsin (VIT) domain-containing protein		1.6959	SLSRKSSLSPSSP
DDB_G02718449	DDB_G0271844	DDB_G0271844	Phox domain-containing protein, Rho GTPase domain containing protein, vacuolar sorting protein 9 domain-containing protein		1.60877	VKDRSGSTSSSGG
DDB_G0291978523	DDB_G0291978	xacA	pleckstrin homology (PH) domain-containing protein, RhoGEF domain-containing protein, SH3 domain-containing protein, RhoGAP domain-containing protein		1.60756	NNSRAGSFLQSNI
DDB_G0274605434	DDB_G0274605	gefR	Ras guanine nucleotide exchange factor		1.27802	KSISKSSMNLRQF
DDB_G0277165601	DDB_G0277165	DDB_G0277165	BRSK subfamily protein kinase DDB_G0277165		1.26381	HYQRRGSMTASTN
DDB_G0270902312	DDB_G0270902	DDB_G0270902	Ninein-like protein		1.19995	NRGRTSSWVAPVA
DDB_G02818251261	DDB_G0281825	comB	Rab GTPase domain-containing protein		1.18736	VLNRAESNFITSV
DDB_G0275401513	DDB_G0275401	DDB_G0275401	0		1.16258	KIVNNPSLSSFST
DDB_G0292416927	DDB_G0292416	DDB_G0292416	TLDc domain-containing protein		1.15296	HYLKTPSFKY___
DDB_G02674722609	DDB_G0267472	roco7	protein kinase Roco7		1.09519	LGLVNVSKSKLFG
DDB_G02835352495	DDB_G0283535	DDB_G0283535	WD-40 repeat-containing protein, DmX-like protein		1.06411	ITGKSVSSLNISK
DDB_G0278147885	DDB_G0278147	gxcW	pleckstrin homology (PH) domain-containing protein, RhoGEF domain-containing protein, FYVE-type zinc finger-containing protein		1.05398	IYERRGSMSPTEL
DDB_G0277615168	DDB_G0277615	DDB_G0277615	putative actin binding protein, ADF/cofilin-like domain-containing protein		1.04845	TNSFRKSTYGSVS
DDB_G0288021218	DDB_G0288021	atg6B	autophagy protein Apg6 family protein		1.02317	SQHRLSSSLSLKS
DDB_G02880697	DDB_G0288069	DDB_G0288069	0		1.01672	MSGRSNSISGGSA
DDB_G0282185663	DDB_G0282185	DDB_G0282185	RING zinc finger-containing protein, U box domain-containing protein		0.982753	RVLKSNSSIFKKQ
DDB_G0279413319	DDB_G0279413	pkaR	protein kinase A regulatory subunit		0.962014	LNRPPSSPNLTSQ
DDB_G02910792331	DDB_G0291079	gbpC	cyclic GMP-binding protein C		0.888093	YLGRTQTSTSPLN
DDB_G02779871205	DDB_G0277987	gxcA	Rac guanyl-nucleotide exchange factor A		0.885885	LSGTSSSFTNLND
DDB_G0288485478	DDB_G0288485	pikD	phosphatidylinositol 4-kinase, phosphatidylinositol 4-kinase catalytic subunit, beta polypeptide		0.885759	TRPRTSSLPSPLI
DDB_G0281561330	DDB_G0281561	tipA	protein phosphatase 2C-related protein, winged helix repressor DNA-binding domain-containing protein		0.8647	DRVKSQSNMGSLR
DDB_G0272350449	DDB_G0272350	sgkC	sphingosine kinase related protein		0.864162	QEAGRRSIQAYRQ
DDB_G0283403323	DDB_G0283403	DDB_G0283403	Uncharacterized protein C12orf4		0.8352	GVARASSFFSFGF
DDB_G02802211516	DDB_G0280221	DDB_G0280221	WD40 repeat-containing protein, putative guanine nucleotide exchange factor (GEF), DENN domain-containing protein, C2 calcium-dependent membrane targeting domain-containing protein		0.786894	YVGSNVSQMSLHS
DDB_G0280205496	DDB_G0280205	DDB_G0280205	0		0.775033	LSKQSSSSNLTRS
DDB_G0268808894	DDB_G0268808	DDB_G0268808	0		0.762924	SKPRSHSTSVPST
DDB_G0286757106	DDB_G0286757	DDB_G0286757	0		0.750339	TPILTRSNSILNR
DDB_G0277131758	DDB_G0277131	gxcBB	pleckstrin homology (PH) domain-containing protein, RhoGEF domain-containing protein, IQ calmodulin-binding domain-containing protein, calponin homology (CH) domain-containing protein		0.748634	TIGVKTSSSSITI
DDB_G0275009653	DDB_G0275009	gcA	guanylyl cyclase		0.739962	KRERKGSIFANVM
DDB_G0272694345	DDB_G0272694	gacH	RhoGAP domain-containing protein		0.726982	SDKLKTSSSLQRS
DDB_G0284579187	DDB_G0284579	DDB_G0284579	putative transporter		0.721687	SFRSNQSVSLLHD
DDB_G026894821	DDB_G0268948	DDB_G0268948	putative SAM dependent methyltransferase		0.696085	FGSISKSYKNFRP
DDB_G0285641743	DDB_G0285641	gacJ	RhoGAP domain-containing protein		0.69157	PPVRTTSSPSIVT
DDB_G0281573755	DDB_G0281573	gefP	Ras guanine nucleotide exchange factor		0.690093	SKPESKSVSNFYG
DDB_G0268808892	DDB_G0268808	DDB_G0268808	0		0.682444	IISKPRSHSTSVP
DDB_G0272486121	DDB_G0272486	DDB_G0272486	pleckstrin homology (PH) domain-containing protein, Arf guanyl-nucleotide exchange factor, SEC7-like domain-containing protein		0.67645	SDLKRGSILIEHL
DDB_G027549396	DDB_G0275493	cycB	cyclin, G2/M-specific cyclinB		0.676403	IITRSKSIIDNGA
DDB_G0272502124	DDB_G0272502	DDB_G0272502	0		0.671743	PVLVRKSQSSLLV
DDB_G0291263911	DDB_G0291263	DDB_G0291263	0		0.655519	HRARSASVGSMFE
DDB_G027645776	DDB_G0276457	rps15a	40S ribosomal protein S15a		0.653192	NKCGVISPRFDVT
DDB_G02910792262	DDB_G0291079	gbpC	cyclic GMP-binding protein C		0.638512	NVHRTSSSANLVS
DDB_G0274537509	DDB_G0274537	DDB_G0274537	putative phosphoinositide phosphatase		0.631968	VDFSIRSNSSSNI
DDB_G0285095259	DDB_G0285095	DDB_G0285095	TPR repeat-containing protein		0.63135	KYQKRVSLYVN__
DDB_G02945331656	DDB_G0294533	roco5	LRRK family protein kinase Roco5		0.630707	TLHRTNSTTNTTS
DDB_G0268888112	DDB_G0268888	zizD	DOCK family protein, putative guanine nucleotide exchange factor (GEF)		0.623039	SPKLPHTNSSNNI
DDB_G027831133	DDB_G0278311	DDB_G0278311	myotubularin-related protein		0.620752	SLQTQGSLSQLLS
DDB_G027814330	DDB_G0278143	DDB_G0278143	0		0.620405	PNNNRLSIDKQKL
DDB_G02866132386	DDB_G0286613	DDB_G0286613	type A von Willebrand factor (VWFA) domain-containing protein, poly(ADP-ribose) polymerase, catalytic region domain-containing protein, BRCT domain-containing protein, 14-3-3 family protein, vault protein inter-alpha-trypsin (VIT) domain-containing protein		0.619435	SSSLSLSKDGSRS
DDB_G0291536253	DDB_G0291536	gnrB	gelsolin-related protein		0.618361	MGLHSLSTSNLNK
DDB_G02731217	DDB_G0273121	pakH-1	STE20 family protein kinase PakH		0.616557	MVRLFRSGSNPKE
DDB_G0275679267	DDB_G0275679	gxcJJ	pleckstrin homology (PH) domain-containing protein, RhoGEF domain-containing protein, IQ calmodulin-binding domain-containing protein		0.61161	QSKFEKSQSLKNM
DDB_G0290891100	DDB_G0290891	gacL	RhoGAP domain-containing protein		0.608959	SSTVNLSSPSLSQ
DDB_G0288071393	DDB_G0288071	dst4	STE20 family protein kinase Dst4		0.593044	KTSSSGTVVFSKN
DDB_G0272372244	DDB_G0272372	gxcM	pleckstrin homology (PH) domain-containing protein, RhoGEF domain-containing protein, DH domain-containing protein		0.591071	QLTREPSVISKIF
DDB_G028529578	DDB_G0285295	vps28	vacuolar protein sorting 28 family protein		0.590507	NLKSQNSFQNIKE
DDB_G0293596256	DDB_G0293596	DDB_G0293596	0		0.5903	PKEGRHSIASFDS
DDB_G0289313304	DDB_G0289313	frmC	leucine-rich repeat-containing protein (LRR), Band 4.1 domain-containing protein, FERM domain-containing protein		0.581245	KPPKSRSVSISTP
DDB_G0288129500	DDB_G0288129	DDB_G0288129	unknown		0.573416	PITRDTSSLHLLT
DDB_G0273205772	DDB_G0273205	DDB_G0273205	calcium-binding EF-hand domain-containing protein		0.572026	PNYIRTSSPSIKS
DDB_G0267978348	DDB_G0267978	krsB	STE20 family protein kinase KrsB		0.568247	RNNKRLSTQIQQK
DDB_G0269684364	DDB_G0269684	DDB_G0269684	unknown		0.566888	SKDVFRSSPSLLL
DDB_G0280165788	DDB_G0280165	DDB_G0280165	vacuolar sorting protein 9 domain-containing protein		0.564885	RSQLGSSWHGATI
DDB_G0283677272	DDB_G0283677	DDB_G0283677	Tetratricopeptide repeat protein 1		0.561447	LGKFGMSTDNFQF
DDB_G0275971690	DDB_G0275971	DDB_G0275971	RNA recognition motif-containing protein RRM		0.552267	NTKNNLSNSGNQI
DDB_G0285605406	DDB_G0285605	DDB_G0285605	0		0.546999	TPPLNKSENGNNY
DDB_G02800871070	DDB_G0280087	gxcS	pleckstrin homology (PH) domain-containing protein, RhoGEF domain-containing protein		0.545988	GTKATTSAPSLNK
DDB_G0279831141	DDB_G0279831	DDB_G0279831	CAMK1 family protein kinase DDB_G0279831		0.541799	HFTRTRSRSLNIT
DDB_G0279149658	DDB_G0279149	pip5k3	FYVE-type zinc finger-containing protein, FYVE finger-containing phosphoinositide kinase, PIP kinase, 1-phosphatidylinositol-3-phosphate 5-kinase		0.535972	TSNTSFSMASLPS
DDB_G0278143287	DDB_G0278143	DDB_G0278143	0		0.535152	ILNRDNSNSSIGS
DDB_G0283565971	DDB_G0283565	DDB_G0283565	0		0.53274	TSSRPLSANLSSP
DDB_G0286359378	DDB_G0286359	svkA	severin kinase		0.52883	RSLSNSSQTTPVK
DDB_G0292340470	DDB_G0292340	DDB_G0292340	patatin family protein		0.525245	PPSRSTSIVSNIN
DDB_G0272971123	DDB_G0272971	DDB_G0272971	0		0.525142	ENNNNGTGTIIKT
DDB_G0269200188	DDB_G0269200	cplA	calpain-like cysteine protease		0.522458	TTGRPRSVSMPAK
DDB_G0272092972	DDB_G0272092	DDB_G0272092	ankyrin repeat-containing protein, C2 domain-containing protein, SAM domain-containing protein, protein kinase, TKL group, tyrosine kinase-like protein, ARK family protein kinase		0.520607	EQLLTRTRSSSSP
DDB_G0292946238	DDB_G0292946	DDB_G0292946	transmembrane protein		0.518426	NSGIRKSIGGSMS
DDB_G0274813240	DDB_G0274813	DDB_G0274813	WD40-like domain-containing protein		0.5116	KKVLNSSSGSTTV
DDB_G0286517132	DDB_G0286517	mlysS	leucyl-tRNA synthetase, lysine-tRNA ligase, putative mitochondrial leucyl-tRNA synthetase, putative mitochondrial lysine-tRNA ligase		0.510425	VKSIRISSNKLVF
DDB_G0285805208	DDB_G0285805	DDB_G0285805	0		0.496733	LKSLSQSQQNVSN
DDB_G027299176	DDB_G0272991	exoc7	exocyst complex subunit 7		0.494369	TLPKRNSANLSLL
DDB_G02762692697	DDB_G0276269	sgcA	guanylyl cyclase		0.492716	PINKRYSVGGIGN
DDB_G0288685242	DDB_G0288685	fam40	FAM40 family protein		0.48461	NINSNGTLSSSMK
DDB_G0275353180	DDB_G0275353	DDB_G0275353	0		0.481185	KNSLKGSGGGGIG
DDB_G0279569520	DDB_G0279569	gflD	RasGEF domain-containing protein, RhoGAP domain-containing protein, GRAM domain-containing protein		0.480459	PETRSRSGSLPSF
DDB_G029082113	DDB_G0290821	DDB_G0290821	0		0.479889	YRVRSHSGFVNND
DDB_G0267730402	DDB_G0267730	dst2	STE20 family protein kinase Dst2		0.475623	KSTDRLSANINGS
DDB_G0289713544	DDB_G0289713	DDB_G0289713	SAP DNA-binding domain-containing protein		0.467106	LKKQNSTISTTTT
DDB_G02720062	DDB_G0272006	DDB_G0272006	unknown		0.466453	_____MSQSGGST
DDB_G0283821407	DDB_G0283821	DDB_G0283821	putative protein serine/threonine kinase, protein kinase, STE group		0.463074	LLNKESSQGNLLG
DDB_G0279491300	DDB_G0279491	DDB_G0279491	Peptidyl-prolyl cis-trans isomerase G		0.457058	YKPLSSSSSSSRG
DDB_G0293050200	DDB_G0293050	DDB_G0293050	0		0.449964	SSPMSSSPRNHHH
DDB_G0289807462	DDB_G0289807	DDB_G0289807	0		0.448643	GGHKNSSPSSWNT
DDB_G0274813239	DDB_G0274813	DDB_G0274813	WD40-like domain-containing protein		0.448417	KKKVLNSSSGSTT
DDB_G0287101506	DDB_G0287101	noxB	superoxide-generating NADPH oxidase flavocytochrome, flavocytochrome b large subunit		0.447502	IQEDLKSTQNRGK
DDB_G0277843387	DDB_G0277843	DG1105	armadillo-like helical domain-containing protein		0.445834	QSRLADSQSLDSS
DDB_G02679041046	DDB_G0267904	DDB_G0267904	WD40 repeat-containing protein		0.445821	TSNIVKSPKTKKI
DDB_G02754011001	DDB_G0275401	DDB_G0275401	0		0.444646	SLFRSTSNHGFVT
DDB_G02689483	DDB_G0268948	DDB_G0268948	putative SAM dependent methyltransferase		0.443479	____MTSPIPTPT
DDB_G034932133	DDB_G0349321	DDB_G0349321	0		0.437813	VTPLKRSCYLGRA
DDB_G0306976605	DDB_G0306976	DDB_G0306976	unknown		0.4253	GIPKVSSVEGLLT
DDB_G0274915267	DDB_G0274915	DDB_G0274915	unknown		0.41858	NASTFNSSRNIKN
DDB_G0276841244	DDB_G0276841	DDB_G0276841	unknown		0.414541	KSSLNGSSQTNNS
DDB_G02881211129	DDB_G0288121	DDB_G0288121	0		0.410325	NSNLNSSLSSTNN
DDB_G02684726	DDB_G0268472	naprt	nicotinate phosphoribosyltransferase-like protein		0.404617	_MSQSNTPLKRKK
DDB_G02696321413	DDB_G0269632	irlD	putative protein serine/threonine kinase, IRE family protein kinase		0.404268	NNSLTLSGKKFYF
DDB_G0279417979	DDB_G0279417	roco6	LRRK family protein kinase Roco6		0.403427	KRSISGSPLRSRS
DDB_G02910792329	DDB_G0291079	gbpC	cyclic GMP-binding protein C		0.40224	ISYLGRTQTSTSP
DDB_G0276461612	DDB_G0276461	DDB_G0276461	NAK family protein kinase DDB_G0276461		0.400668	RLMNNSSGSLPQS
DDB_G0288405108	DDB_G0288405	DDB_G0288405	RabGAP/TBC domain-containing protein, putative GTPase activating protein (GAP), TLDc domain-containing protein		0.400667	NRSRSNSMNSGPT
DDB_G0271042984	DDB_G0271042	DDB_G0271042	0		0.398128	LRPQGSTVDIQMG
DDB_G02762692752	DDB_G0276269	sgcA	guanylyl cyclase		0.395631	SRSRPVSVHENVN
DDB_G0285401559	DDB_G0285401	DDB_G0285401	0		0.394569	FIGNSGSIRPKKT
DDB_G0276089396	DDB_G0276089	DDB_G0276089	0		0.393639	GRTITQSSASSLS
DDB_G0277915150	DDB_G0277915	gefI	Ras guanine nucleotide exchange factor		0.393202	PRSRSGSLGKNNS
DDB_G02922302340	DDB_G0292230	DDB_G0292230	0		0.392514	KKSFFGSFSRSNQ
DDB_G026888842	DDB_G0268888	zizD	DOCK family protein, putative guanine nucleotide exchange factor (GEF)		0.390792	IKSKRSSGSGNNT
DDB_G027044633	DDB_G0270446	DDB_G0270446	Cell cycle regulator Mat89Bb homolog		0.386441	PNEKSNSPILSPK
DDB_G0267978504	DDB_G0267978	krsB	STE20 family protein kinase KrsB		0.377016	GNRARNSSGGGGG
DDB_G02805272493	DDB_G0280527	DDB_G0280527	RapGAP/RanGAP domain-containing protein, armadillo repeat-containing protein, tuberin family protein		0.374086	TIPMVRSNSQQSF
DDB_G02912291950	DDB_G0291229	abpF	unknown		0.373972	SSVISSSSSSNLS
DDB_G0289763443	DDB_G0289763	forF	actin binding protein, formin homology domain-containing protein		0.368219	KSNMFNTVKQKDQ
DDB_G0289763722	DDB_G0289763	forF	actin binding protein, formin homology domain-containing protein		0.358611	EASDKKSTSSTKP
DDB_G0293932622	DDB_G0293932	pakE	STE20 family protein kinase PakE		0.355185	SKRTPSSVGLPFN
DDB_G0267400591	DDB_G0267400	hspD	heat shock protein Hsp90 family protein		0.353267	QALRDSSMSSYMS
DDB_G0275679269	DDB_G0275679	gxcJJ	pleckstrin homology (PH) domain-containing protein, RhoGEF domain-containing protein, IQ calmodulin-binding domain-containing protein		0.343756	KFEKSQSLKNMDH
DDB_G0280377135	DDB_G0280377	DDB_G0280377	pleckstrin homology (PH) domain-containing protein, putative phosphatidylinositol phosphate kinase		0.343726	SNLRQSSNDLNSS
DDB_G02926821081	DDB_G0292682	DDB_G0292682	Protein TRS85 homolog		0.336503	NMKQSTSNSQLNL
DDB_G0290227219	DDB_G0290227	npl4	nuclear protein localization 4		0.334784	NSEIKKSGFVPKV
DDB_G02865431064	DDB_G0286543	DDB_G0286543	RUN domain-containing protein		0.333017	GNSLSSSLGNIVT
DDB_G0278909337	DDB_G0278909	DDB_G0278909	leucine-rich repeat-containing protein (LRR), armadillo repeat-containing protein, protein kinase, TKL group, tyrosine kinase-like protein, ARMK family protein kinase		0.332769	MPKLNSSLNRSTD
DDB_G0275539783	DDB_G0275539	DDB_G0275539	0		0.33212	AKSKRQSLLRRKL
DDB_G0272807195	DDB_G0272807	DDB_G0272807	Putative glycerophosphodiester phosphodiesterase 5		0.32841	RNQLINSNGSTSS
DDB_G02925642152	DDB_G0292564	iplA	inositol 1,4,5-trisphosphate receptor-like protein, Ca2+ channel		0.327544	GTIRSNSYISGGG
DDB_G0281663196	DDB_G0281663	aprA	PhoPQ-activated pathogenicity-related protein		0.327001	FVIAGASKRGWTT
DDB_G0285405616	DDB_G0285405	DDB_G0285405	0		0.326395	KSIFKNSNGGAHL
DDB_G0288683130	DDB_G0288683	DDB_G0288683	0		0.320352	QLNRNKSFLGSVV
DDB_G0279491535	DDB_G0279491	DDB_G0279491	Peptidyl-prolyl cis-trans isomerase G		0.318932	KNVNSSSSPFRKN
DDB_G02935861506	DDB_G0293586	DDB_G0293586	LisH domain-containing protein		0.315599	TALSASSSSTSAS
DDB_G0284293342	DDB_G0284293	hbx10	putative homeobox transcription factor, homeodomain (HOX) containing protein		0.310998	NQLGMSSRRVQIW
DDB_G0276797847	DDB_G0276797	lysA	WD-40 repeat-containing protein, peptidoglycan-binding LysM domain-containing protein, TLDc domain-containing protein		0.30843	NRGRALSGGSSLN
DDB_G0287127127	DDB_G0287127	vatA	vacuolar ATPase subunit A		0.307793	RGINTPSLNRTIK
DDB_G0274703174	DDB_G0274703	DDB_G0274703	coiled-coil domain-containing protein		0.306433	KSIFHHSPPNNIQ
DDB_G0271806380	DDB_G0271806	rapgap3	pleckstrin homology (PH) domain-containing protein, RapGAP/RanGAP domain-containing protein, putative GTPase activating protein (GAP), putative RapGAP		0.305755	KPWRFSSSPSQGR
DDB_G0276617341	DDB_G0276617	myoC	myosin IC		0.304904	HGNQRGTQYNVPL
DDB_G027210876	DDB_G0272108	DDB_G0272108	RNA-binding region RNP-1 domain-containing protein, RNA recognition motif-containing protein RRM		0.303194	TINKTISNGNINN
DDB_G0293932262	DDB_G0293932	pakE	STE20 family protein kinase PakE		0.303114	KLMRENSINKRSS
DDB_G0275239927	DDB_G0275239	zizC	DOCK family protein, putative guanine nucleotide exchange factor (GEF)		0.298662	QLQHSSSYSNSIK
DDB_G0291125296	DDB_G0291125	gnrA	gelsolin-related protein		0.295488	AQPLQTSYLSLSS
DDB_G0284041341	DDB_G0284041	rcdII	PH domain-containing protein		0.293199	PITRSRSSSSNSN
DDB_G0276269292	DDB_G0276269	sgcA	guanylyl cyclase		0.293055	PPTKSCSSSSIVT
DDB_G0286543514	DDB_G0286543	DDB_G0286543	RUN domain-containing protein		0.290972	KSPSLNSSGGGGN
DDB_G0272208117	DDB_G0272208	idhC	isocitrate dehydrogenase (NADP+), isocitrate dehydrogenase (NADP+), cytosolic		0.285873	LKEMWKSPNGTIR
DDB_G0271784523	DDB_G0271784	DDB_G0271784	unknown		0.285235	FPNSLKSSGNNIN
DDB_G0276293112	DDB_G0276293	DDB_G0276293	putative transmembrane protein		0.284433	NINKHNSIVYNKS
DDB_G0283667167	DDB_G0283667	DDB_G0283667	unknown		0.28228	NRSLNNSTNNNNN
DDB_G0271730259	DDB_G0271730	DDB_G0271730	Phosphatidate phosphatase LPIN2		0.281934	KTSLNTSTSALSR
DDB_G0293300390	DDB_G0293300	DDB_G0293300	Breast cancer type 1 susceptibility protein		0.281836	SPIKSSSPQKNIL
DDB_G0288811241	DDB_G0288811	DDB_G0288811	RabGAP/TBC domain-containing protein, putative GTPase activating protein (GAP)		0.281312	YSLLSSTNQLKKA
DDB_G0283067189	DDB_G0283067	DDB_G0283067	unknown		0.280862	HNSKYTSLTTLTS
DDB_G027666365	DDB_G0276663	DDB_G0276663	Pendrin		0.277652	GRILNNSNTNIQR
DDB_G0272432264	DDB_G0272432	DDB_G0272432	0		0.276949	NNKINISGGISSS
DDB_G02753051606	DDB_G0275305	DDB_G0275305	unknown		0.276821	GASGGRSLQNLSR
DDB_G0268134857	DDB_G0268134	DDB_G0268134	0		0.276607	GTDQNRSPQSSPT
DDB_G027082621	DDB_G0270826	abcG22	ABC transporter G family protein		0.272706	TMVKSKSQLSLRR
DDB_G02810311124	DDB_G0281031	pldA	phospholipase D1		0.272601	KKRSSISPSTSSN
DDB_G0280045277	DDB_G0280045	thyA	thymidylate synthase (FAD)		0.272179	EAIRTGSPLNTTN
DDB_G026814035	DDB_G0268140	DDB_G0268140	0		0.26947	SKSSMKSTVNVQQ
DDB_G0284841523	DDB_G0284841	DDB_G0284841	0		0.269427	RLRKENSKSNILS
DDB_G0272080640	DDB_G0272080	gacHH	Kelch repeat-containing protein, RhoGAP domain-containing protein		0.268367	EFLRHYTTQSILI
DDB_G028901975	DDB_G0289019	DDB_G0289019	0		0.261125	KKLTCGSPSSTSS
DDB_G0285303485	DDB_G0285303	gxcR	pleckstrin homology (PH) domain-containing protein, RhoGEF domain-containing protein		0.25938	KLSNSKSSSSFLR
DDB_G02788636	DDB_G0278863	fray1	putative protein serine/threonine kinase, STE20 family protein kinase, protein kinase, STE group, FRAY subfamily protein kinase		0.256655	_MEINNSNNNNNY
DDB_G0288273104	DDB_G0288273	rpl10	S60 ribosomal protein L10		0.256446	RINKMLSCAGADR
DDB_G0274559220	DDB_G0274559	udkB	uridine kinase		0.255499	KLSEKESFRKSQG
DDB_G0286127800	DDB_G0286127	roco8	LRRK family protein kinase Roco8		0.255123	KPQRKDSFGSSMT
DDB_G0280205392	DDB_G0280205	DDB_G0280205	0		0.254682	SSTSLRSGSSIGN
DDB_G027200633	DDB_G0272006	DDB_G0272006	unknown		0.253964	IHQLNNSTGGIGI
DDB_G0283827177	DDB_G0283827	DDB_G0283827	WASP-related protein, putative actin binding protein		0.25293	FMSKIGSFKDAVT
DDB_G02910098	DDB_G0291009	DDB_G0291009	UPF0552 family protein		0.251651	SSSTNYSGTFTKE
DDB_G0279979711	DDB_G0279979	DDB_G0279979	unknown		0.250757	SLKGPTSPISTPN
DDB_G02870551681	DDB_G0287055	vps13F	vacuolar protein sorting-associated protein 13 family protein		0.250149	PLQKQKSQSHINL
DDB_G0286423132	DDB_G0286423	DDB_G0286423	0		0.248392	KLKTESSPTLSSS
DDB_G0286347384	DDB_G0286347	DDB_G0286347	cyclin-related 2 family protein		0.246984	LKGNTLSQSLDSK
DDB_G0287101108	DDB_G0287101	noxB	superoxide-generating NADPH oxidase flavocytochrome, flavocytochrome b large subunit		0.245782	TNNLIHSKNNLSL
DDB_G0289661345	DDB_G0289661	kinY	LISK family protein kinase, protein kinase, TKL group, tyrosine kinase-like protein		0.243542	KSMRMNSFDFNLS
DDB_G0291536271	DDB_G0291536	gnrB	gelsolin-related protein		0.243245	TGTISSSSGAKFF
DDB_G029260010	DDB_G0292600	mdhB	malate dehydrogenase		0.242185	ILTRSFSTGANFF
DDB_G028518949	DDB_G0285189	DDB_G0285189	unknown		0.240793	IQPLKTSKGDNKV
DDB_G0292606244	DDB_G0292606	tmem20	EamA-like transporter Tmem20		0.240443	LSPINSSSSNIPM
DDB_G0285641866	DDB_G0285641	gacJ	RhoGAP domain-containing protein		0.240396	PSVLTVSQKIALN
DDB_G0280205351	DDB_G0280205	DDB_G0280205	0		0.239854	RSKTPTTGRASGL
DDB_G027740539	DDB_G0277405	DDB_G0277405	SAP DNA-binding domain-containing protein		0.239477	RLTRSETEAVPVE
DDB_G027910592	DDB_G0279105	DDB_G0279105	0		0.239017	SIKKSISTNGNSF
DDB_G02892531083	DDB_G0289253	tmcC	HAT repeat-containing protein		0.234475	RRPLMNSTNVLAS
DDB_G0290207301	DDB_G0290207	mdhA	malate dehydrogenase		0.232272	IAARKLSSAASAA
DDB_G0272382521	DDB_G0272382	DDB_G0272382	0		0.230952	FVSLNISGRSRRS
DDB_G0278445263	DDB_G0278445	mpl3	leucine-rich repeat-containing protein (LRR), putative protein tyrosine phosphatase, dual specificity		0.228424	NKSSSTTNIKPIL
DDB_G0268636663	DDB_G0268636	roco11	LRRK family protein kinase Roco11		0.228222	IALFTRSNSNSNL
DDB_G0289313109	DDB_G0289313	frmC	leucine-rich repeat-containing protein (LRR), Band 4.1 domain-containing protein, FERM domain-containing protein		0.228127	NSPLHKSATRPIS
DDB_G02922301548	DDB_G0292230	DDB_G0292230	0		0.226752	FGRVLKSSGPLNG
DDB_G0282471247	DDB_G0282471	DDB_G0282471	0		0.225819	SSSGSGSPSRSNT
DDB_G027217883	DDB_G0272178	DDB_G0272178	DUF1715 family protein		0.225537	KNNLKFSVRGIQN
DDB_G0290423198	DDB_G0290423	DDB_G0290423	major facilitator superfamily protein		0.225367	KLKLTNSLNSFKK
DDB_G02726964283	DDB_G0272696	DDB_G0272696	0		0.223701	RNKLVDSNGGISI
[truncated: 672 more rows]

## Sheet: WT and erkB compared All Data
siteID	ddb_G	gene name	gene info	Wild type mean log2 Ratio H/L Normalized	erkB- mean log2 Ratio H/L Normalized	sequence window	erkB- class II log2 Ratio H/L Normalized	erkB- class III log2 Ratio H/L Normalized	erkB- class IV phosphorylation identified	erkB- class V log2 Ratio H/L Normalized
DDB_G02734751178	DDB_G0273475	dhkI-1	histidine kinase I	5.73308		YSNLISTPRGGVG	ND	ND	ND	ND
DDB_G0282625618	DDB_G0282625	pikG	phosphatidylinositol 3-kinase, PI3kinase	5.05294	3.83747	TNSKSSSSNNLFK	ND	ND	ND	ND
DDB_G0276371627	DDB_G0276371	gefL	Ras guanine nucleotide exchange factor	4.96167	3.07516	LQQTVSTPRQQSF	ND	ND	ND	ND
DDB_G028138185	DDB_G0281381	dstA	signal transducer and activator of transcription (STAT) family protein	4.81158	0.00963497	GRSNNLTPRTNQL	ND	ND	ND	ND
DDB_G0282395297	DDB_G0282395	gacQ	RhoGAP domain-containing protein	4.61733		SSKNPISPRSPIG	0.354791	ND	ND	ND
DDB_G0270072550	DDB_G0270072	DDB_G0270072	coiled-coil domain-containing protein	3.85171		KHNNPITPRQRLN	ND	ND	ND	ND
DDB_G0279607233	DDB_G0279607	forA	actin binding protein, formin homology domain-containing protein	3.66262		GSLSPVTPRVDDG	ND	ND	ND	ND
DDB_G02889151093	DDB_G0288915	DDB_G0288915	0	3.65566		TTTNPVSPRFVST	ND	ND	ND	ND
DDB_G0274607293	DDB_G0274607	gefM	Ras guanine nucleotide exchange factor	3.58598		VKPPPPSPRFSTN	ND	ND	ND	ND
DDB_G0282489254	DDB_G0282489	mhkD	putative myosin heavy chain kinase D	3.57207		LYIVPTTPRPSKS	ND	ND	ND	ND
DDB_G0276465530	DDB_G0276465	sepA	putative protein serine/threonine kinase, armadillo repeat-containing protein, protein kinase, STE group, septase	3.39616		NKKLPLSPRQPSS	ND	ND	ND	ND
DDB_G0272006596	DDB_G0272006	DDB_G0272006	unknown	3.21107		SGSPSNSPRLFTK	ND	ND	ND	ND
DDB_G0268078405	DDB_G0268078	DDB_G0268078	putative protein serine/threonine kinase, protein kinase, CMGC group, RCK family protein kinase	3.12016		NQKLDSTPRLSPR	ND	ND	ND	ND
DDB_G0292746963	DDB_G0292746	DDB_G0292746	pleckstrin homology (PH) domain-containing protein, patatin family protein	3.03809		DSSIPLTPR____	ND	ND	ND	ND
DDB_G0272080550	DDB_G0272080	gacHH	Kelch repeat-containing protein, RhoGAP domain-containing protein	3.01419		ASPSPLTPRSIAR	-0.697734	ND	ND	ND
DDB_G0283081536	DDB_G0283081	pikB	phosphatidylinositol-4,5-diphosphate 3-kinase, PI3kinase	2.96442		ESDISSSPRSIGS	-0.3246	ND	ND	ND
DDB_G0281657390	DDB_G0281657	DDB_G0281657	Probable E3 ubiquitin-protein ligase makorin-2	2.87236	0.128976	LSFLPNSPRNPIS	ND	ND	ND	ND
DDB_G0283955469	DDB_G0283955	gacG	RhoGAP domain-containing protein	2.85306		LNIIGISPRGTNR	ND	ND	ND	ND
DDB_G02889151070	DDB_G0288915	DDB_G0288915	0	2.8401		KSVNPSSPRYTST	ND	ND	ND	ND
DDB_G0278995833	DDB_G0278995	DDB_G0278995	0	2.60168	0.170245	VRFSYLSPRGGNQ	ND	ND	ND	ND
DDB_G0287765335	DDB_G0287765	DDB_G0287765	NADH:flavin oxidoreductase/NADH oxidase domain-containing protein	2.57006		NTPLRTSGNNYKN	-0.43152	ND	ND	ND
DDB_G0269608291	DDB_G0269608	DDB_G0269608	Glomulin	2.5382		PNSGISTPRAINR	ND	ND	ND	ND
DDB_G0282105577	DDB_G0282105	DDB_G0282105	protein phosphatase 2C	2.44185		QSKMTISPRDKDR	ND	ND	ND	ND
DDB_G02763631504	DDB_G0276363	myoG	unconventional myosin heavy chain	2.37945		ITGAPKSPRNSSE	-0.0825453	ND	ND	ND
DDB_G0283955447	DDB_G0283955	gacG	RhoGAP domain-containing protein	2.29853		SSSSTSSPRVNAP	ND	ND	ND	ND
DDB_G0281653363	DDB_G0281653	DDB_G0281653	0	2.22339	3.15754	NRYRSNSGRDNLP	ND	ND	ND	ND
DDB_G0272638289	DDB_G0272638	DDB_G0272638	phosphatidylinositol-4-phosphate 5-kinase (PIP5K) family protein	2.08518	0.154106	LINFQRSPRGTLT	ND	ND	ND	ND
DDB_G028173958	DDB_G0281739	gacY	RhoGAP domain-containing protein	1.98235		APQRKVTFGSRVR	4.74647	ND	ND	ND
DDB_G0274605860	DDB_G0274605	gefR	Ras guanine nucleotide exchange factor	1.93619	2.48862	KKERSFTIGLVSG	ND	ND	ND	ND
DDB_G027337760	DDB_G0273377	DDB_G0273377	0	1.93481		TTPTSTTPRSKSS	ND	ND	ND	ND
DDB_G0271500251	DDB_G0271500	keaA	Kelch repeat-containing protein	1.90451	-0.111102	NGSGQFSPRIHPS	ND	ND	ND	ND
DDB_G0284611301	DDB_G0284611	ripA	ras interacting protein	1.78476	1.95778	VTFTGTSVKLNSK	ND	ND	ND	ND
DDB_G0278311994	DDB_G0278311	DDB_G0278311	myotubularin-related protein	1.77097		DEKKSSSRFFGKS	3.29781	ND	ND	ND
DDB_G0268348984	DDB_G0268348	DDB_G0268348	0	1.75359		SSTNTNTPRTIVL	ND	ND	ND	ND
DDB_G0274243572	DDB_G0274243	gacF	RhoGAP domain-containing protein	1.68557	2.1363	TRPRKGSTVQYLN	ND	ND	ND	ND
DDB_G0283955430	DDB_G0283955	gacG	RhoGAP domain-containing protein	1.65613		SSSTSSSPRNNGN	ND	ND	ND	ND
DDB_G02922302141	DDB_G0292230	DDB_G0292230	0	1.62704		GLENSGSIAVGRG	0.845671	ND	ND	ND
DDB_G0281653361	DDB_G0281653	DDB_G0281653	0	1.56292	3.03344	ALNRYRSNSGRDN	ND	ND	ND	ND
DDB_G0283821752	DDB_G0283821	DDB_G0283821	putative protein serine/threonine kinase, protein kinase, STE group	1.54589		SRKISNSDQFTPN	3.66869	ND	ND	ND
DDB_G0283327325	DDB_G0283327	eppA	Erk2-dependent phosphoprotein	1.53148	0.0963989	RNPFGGSPRNYDN	ND	ND	ND	ND
DDB_G0271868367	DDB_G0271868	gefS	Ras guanine nucleotide exchange factor	1.46462	-0.182955	NIKTGSSSDSFLK	ND	ND	ND	ND
DDB_G02910792322	DDB_G0291079	gbpC	cyclic GMP-binding protein C	1.45165	2.36153	DGARSGSISYLGR	ND	ND	ND	ND
DDB_G02734751482	DDB_G0273475	dhkI-1	histidine kinase I	1.41794		TSPPISSPRSNNN	-4.67352	ND	ND	ND
DDB_G02850632846	DDB_G0285063	DDB_G0285063	putative E3 ubiquitin-protein ligase	1.39158		SFNRIPSPRRILK	ND	ND	ND	ND
DDB_G0274243573	DDB_G0274243	gacF	RhoGAP domain-containing protein	1.37026		RPRKGSTVQYLNR	2.16015	ND	ND	ND
DDB_G02881831452	DDB_G0288183	roco9	LRRK family protein kinase Roco9	1.35276	-0.202256	KLPSPISPRQSFI	ND	ND	ND	ND
DDB_G027460330	DDB_G0274603	kif9	kinesin family member 9	1.35219		LRSRSNSSPSTSS	3.16853	ND	ND	ND
DDB_G029232231	DDB_G0292322	DDB_G0292322	peptidoglycan-binding LysM domain-containing protein	1.32639		NKSRNNSRESGLS	-0.663374	ND	ND	ND
DDB_G0291205149	DDB_G0291205	DDB_G0291205	0	1.3077		IQGPTISPRTLSI	ND	0.163112	ND	ND
DDB_G0271806431	DDB_G0271806	rapgap3	pleckstrin homology (PH) domain-containing protein, RapGAP/RanGAP domain-containing protein, putative GTPase activating protein (GAP), putative RapGAP	1.29566		ILPRKSTIIGPNG	ND	ND	ND	ND
DDB_G0284867960	DDB_G0284867	abcC8	ABC transporter C family protein	1.21777	0.0988687	NKKLNNSGSGVSL	ND	ND	ND	ND
DDB_G027531750	DDB_G0275317	DDB_G0275317	0	1.19947	2.08236	QRKRGATVIGTRE	ND	ND	ND	ND
DDB_G0279731110	DDB_G0279731	DDB_G0279731	0	1.10362	1.66114	GRSASLSINNRDA	ND	ND	ND	ND
DDB_G0275345135	DDB_G0275345	DDB_G0275345	Rab GTPase-activating protein 1-like	1.07472	1.95087	DSFRRATINTGSI	ND	ND	ND	ND
DDB_G0286003847	DDB_G0286003	DDB_G0286003	leucine-rich repeat-containing protein (LRR)	1.0634	1.60427	QRSRSNSNSSTAS	ND	ND	ND	ND
DDB_G0267588262	DDB_G0267588	DDB_G0267588	putative phosphatidylinositol phosphate kinase	1.05448		NRVRLNTSQRLKM	4.02485	ND	ND	ND
DDB_G0279607228	DDB_G0279607	forA	actin binding protein, formin homology domain-containing protein	1.0428		SNASLGSLSPVTP	ND	ND	ND	ND
DDB_G0277843923	DDB_G0277843	DG1105	armadillo-like helical domain-containing protein	0.999867	1.73182	RQGSTGSFSFIGS	ND	ND	ND	ND
DDB_G0283759929	DDB_G0283759	DDB_G0283759	unknown	0.998249		NIIQQRSNSISSS	ND	1.21039	ND	ND
DDB_G0281555630	DDB_G0281555	kif7	kinesin-1, kinesin family member 7	0.997272	-0.165887	SMDVNNSPPLFSY	ND	ND	ND	ND
DDB_G0278313574	DDB_G0278313	DDB_G0278313	pectin lyase-like family protein, polymorphic membrane protein repeat-containing protein	0.976609	0.70885	IRLRSSSTSNTSY	ND	ND	ND	ND
DDB_G0280087182	DDB_G0280087	gxcS	pleckstrin homology (PH) domain-containing protein, RhoGEF domain-containing protein	0.975989		PQPKSQSTLSINK	ND	ND	ND	ND
DDB_G02779871030	DDB_G0277987	gxcA	Rac guanyl-nucleotide exchange factor A	0.970553		PNKSSGSSFFGKQ	2.03858	ND	ND	ND
DDB_G0283265813	DDB_G0283265	mkkA	protein serine/threonine kinase, STE11 family protein kinase, MEK kinase, WD40 repeat-containing protein, protein kinase, STE group, F-box-containing protein, octicosapeptide/Phox/Bem1p domain-containing protein	0.953955	1.96126	TRTQRVSISAGSS	ND	ND	ND	ND
DDB_G0277615160	DDB_G0277615	DDB_G0277615	putative actin binding protein, ADF/cofilin-like domain-containing protein	0.907136	0.107792	ASKSTTSPTNSFR	ND	ND	ND	ND
DDB_G028375772	DDB_G0283757	rab1A	Rab GTPase	0.896185	3.10075	GQERFRTITSSYY	ND	ND	ND	ND
DDB_G0282817128	DDB_G0282817	patB	P-type ATPase	0.86912	0.43972	DYNYRSTWVPKLH	ND	ND	ND	ND
DDB_G028902774	DDB_G0289027	DDB_G0289027	unknown	0.86774	0.668243	TKKFISSPRVKKT	ND	ND	ND	ND
DDB_G0280087317	DDB_G0280087	gxcS	pleckstrin homology (PH) domain-containing protein, RhoGEF domain-containing protein	0.862893	1.63526	TRDRSASLFDRNI	ND	ND	ND	ND
DDB_G0288405106	DDB_G0288405	DDB_G0288405	RabGAP/TBC domain-containing protein, putative GTPase activating protein (GAP), TLDc domain-containing protein	0.851723	0.200608	PLNRSRSNSMNSG	ND	ND	ND	ND
DDB_G0278665551	DDB_G0278665	DDB_G0278665	protein kinase, TKL group, tyrosine kinase-like protein	0.837402		TPPLKHSGSFLFS	ND	0.0501882	ND	ND
DDB_G0279731108	DDB_G0279731	DDB_G0279731	0	0.831976	1.40593	SGGRSASLSINNR	ND	ND	ND	ND
DDB_G0283265242	DDB_G0283265	mkkA	protein serine/threonine kinase, STE11 family protein kinase, MEK kinase, WD40 repeat-containing protein, protein kinase, STE group, F-box-containing protein, octicosapeptide/Phox/Bem1p domain-containing protein	0.829459		LRTPPGSPRFALN	-1.09173	ND	ND	ND
DDB_G02922302497	DDB_G0292230	DDB_G0292230	0	0.829409	1.61489	IHGRSMSVGSGPS	ND	ND	ND	ND
DDB_G02880411287	DDB_G0288041	DDB_G0288041	0	0.824299		GIVRVPSFKNLFT	ND	0.581978	ND	ND
DDB_G0287961724	DDB_G0287961	DDB_G0287961	WD40 repeat-containing protein, DENN domain-containing protein	0.812893	1.6477	IASRRSSISVVLT	ND	ND	ND	ND
DDB_G0280093800	DDB_G0280093	gacGG	regulator of chromosome condensation (RCC1) domain-containing protein, RhoGAP domain-containing protein	0.801268	1.11418	RSGYSLSFSGGTP	ND	ND	ND	ND
DDB_G02931282204	DDB_G0293128	DDB_G0293128	Protein dopey-1	0.794583	-0.0868532	VLQNNNSPRSRAI	ND	ND	ND	ND
DDB_G0283265238	DDB_G0283265	mkkA	protein serine/threonine kinase, STE11 family protein kinase, MEK kinase, WD40 repeat-containing protein, protein kinase, STE group, F-box-containing protein, octicosapeptide/Phox/Bem1p domain-containing protein	0.792541		ITPPLRTPPGSPR	-1.09173	ND	ND	ND
DDB_G0270902310	DDB_G0270902	DDB_G0270902	Ninein-like protein	0.78576		TRNRGRTSSWVAP	ND	1.03952	ND	ND
DDB_G028375774	DDB_G0283757	rab1A	Rab GTPase	0.783789	1.00215	ERFRTITSSYYRG	ND	ND	ND	ND
DDB_G0287653329	DDB_G0287653	thoc6	WD40 repeat-containing protein	0.764336	0.363463	NSSRRGSGGYTSI	ND	ND	ND	ND
DDB_G0278311938	DDB_G0278311	DDB_G0278311	myotubularin-related protein	0.745829	1.55037	RRSHTASLSFQSS	ND	ND	ND	ND
DDB_G0283347268	DDB_G0283347	DDB_G0283347	Acidic fibroblast growth factor intracellular-binding protein	0.742772	0.0605179	YQTVSISPRITPV	ND	ND	ND	ND
DDB_G0279569394	DDB_G0279569	gflD	RasGEF domain-containing protein, RhoGAP domain-containing protein, GRAM domain-containing protein	0.739214		KRNRFFSVSVQSP	2.41576	ND	ND	ND
DDB_G027783528	DDB_G0277835	cspA	culmination specific protein 37D	0.72251		YEDKYGSLDRTSR	ND	0.594978	ND	ND
DDB_G0286479310	DDB_G0286479	DDB_G0286479	phosphatidylinositol 4-kinase	0.717358		TTTTLPSFDLRRK	ND	ND	ND	ND
DDB_G02796491080	DDB_G0279649	acapA	Arf GTPase activating protein A	0.715914	0.762957	KSKRRPSILGKGK	ND	ND	ND	ND
DDB_G02848534	DDB_G0284853	DDB_G0284853	RING zinc finger-containing protein, B-box zinc finger-containing protein, PHR domain-containing protein	0.708989	0.342245	___MVSSNTITTT	ND	ND	ND	ND
DDB_G02847252	DDB_G0284725	docD	SH3 domain-containing protein, DOCK family protein, putative guanine nucleotide exchange factor (GEF)	0.70663		_____MSRLFLAN	0.636451	ND	ND	ND
DDB_G0286809459	DDB_G0286809	DDB_G0286809	0	0.701058	2.16441	KKSRRFSLSGKKK	ND	ND	ND	ND
DDB_G0283821750	DDB_G0283821	DDB_G0283821	putative protein serine/threonine kinase, protein kinase, STE group	0.700518	2.50017	SPSRKISNSDQFT	ND	ND	ND	ND
DDB_G0284071817	DDB_G0284071	rnrA	ribonucleotide reductase large subunit, ribonucleoside-diphosphate reductase	0.700232		SNRISTSPTNNLT	-0.0237537	ND	ND	ND
DDB_G0282717243	DDB_G0282717	gxcAA	pleckstrin homology (PH) domain-containing protein, RhoGEF domain-containing protein, IQ calmodulin-binding domain-containing protein, Phox domain-containing protein, calponin homology (CH) domain-containing protein	0.699035	0.531492	GGSRRFSGAFTNR	ND	ND	ND	ND
DDB_G027873742	DDB_G0278737	rckA	RGS domain-containing protein, protein kinase, TKL group, tyrosine kinase-like protein	0.693944		YSSKSLSPPTSPK	-0.038673	ND	ND	ND
DDB_G027309733	DDB_G0273097	ptpA1-1	protein-tyrosine phosphatase 1	0.693511	0.539439	RPLPTRSNSSISL	ND	ND	ND	ND
DDB_G0278241134	DDB_G0278241	tcea1	RNA polymerase II elongation factor	0.685862	0.182795	QENKKISPPTTPK	ND	ND	ND	ND
DDB_G02721826	DDB_G0272182	DDB_G0272182	putative arginine deiminase	0.683741	-0.177308	_MKQSISNYQLAN	ND	ND	ND	ND
DDB_G0290619121	DDB_G0290619	DDB_G0290619	unknown	0.683502		STSLSSTFPGPRK	ND	0.58602	ND	ND
DDB_G0292160112	DDB_G0292160	DDB_G0292160	unknown	0.682229		KLLKPTSLTSLPR	ND	-0.225346	ND	ND
DDB_G0281381702	DDB_G0281381	dstA	signal transducer and activator of transcription (STAT) family protein	0.680537	0.419615	PVPVGGYEPLNS_	ND	ND	ND	ND
DDB_G0282823668	DDB_G0282823	DDB_G0282823	tetratricopeptide repeat-containing protein	0.67404		LSRNRQSGPSSVV	ND	0.0254541	ND	ND
DDB_G02776851599	DDB_G0277685	DDB_G0277685	0	0.672062		IRDRVNSLSLGDT	1.84647	ND	ND	ND
DDB_G02858491156	DDB_G0285849	spc97	spindle pole body component 97	0.671322	-0.57979	NKSNNVSPPLEPR	ND	ND	ND	ND
DDB_G0283955480	DDB_G0283955	gacG	RhoGAP domain-containing protein	0.665717		NRERSSSTNSLNN	ND	1.26255	ND	ND
DDB_G0272502357	DDB_G0272502	DDB_G0272502	0	0.652936	1.05337	ELKKTSSWMSSFF	ND	ND	ND	ND
DDB_G02725664	DDB_G0272566	psmD14	26S proteasome non-ATPase regulatory subunit 14, putative multidrug resistance protein	0.652507	0.245982	___MNRSLMSLLG	ND	ND	ND	ND
DDB_G026987442	DDB_G0269874	DDB_G0269874	0	0.651458	0.479341	YLRRTPSTSNITS	ND	ND	ND	ND
DDB_G02813512	DDB_G0281351	DDB_G0281351	0	0.648583	0.612868	_____MSTPPNHN	ND	ND	ND	ND
DDB_G0291093505	DDB_G0291093	pikH	PI3kinase, Phosphatidylinositol 3-kinase	0.628035	1.28068	GRQRNGSISSTTS	ND	ND	ND	ND
DDB_G029010311	DDB_G0290103	elp3	elongation protein 3, RNA polymerase II elongator complex subunit, HAG group protein, GCN5-related N-acetyltransferase, GNAT family protein	0.627528		NDPRPVSKKAGAK	ND	-5.59611	ND	ND
DDB_G027622756	DDB_G0276227	DDB_G0276227	ADP-ribosylation factor-related, Rab GTPase	0.622161	0.857746	SRNRSGSINIGRN	ND	ND	ND	ND
DDB_G0291768502	DDB_G0291768	DDB_G0291768	0	0.620693	0.548327	KRKFSLSMGTFNN	ND	ND	ND	ND
DDB_G027622754	DDB_G0276227	DDB_G0276227	ADP-ribosylation factor-related, Rab GTPase	0.620027	0.650367	SSSRNRSGSINIG	ND	ND	ND	ND
DDB_G0284739540	DDB_G0284739	gxcFF	pleckstrin homology (PH) domain-containing protein, RhoGEF domain-containing protein, IQ calmodulin-binding domain-containing protein	0.618284	1.15613	TTNRKMSFSSFIE	ND	ND	ND	ND
DDB_G0293510456	DDB_G0293510	gacV	RhoGAP domain-containing protein	0.614396		QIPKYLTTLDLPS	ND	ND	ND	ND
DDB_G0269200190	DDB_G0269200	cplA	calpain-like cysteine protease	0.609508	1.04035	GRPRSVSMPAKKV	ND	ND	ND	ND
DDB_G0274879106	DDB_G0274879	DDB_G0274879	0	0.60404		FTTTNTSPRNTST	ND	ND	ND	ND
DDB_G027873783	DDB_G0278737	rckA	RGS domain-containing protein, protein kinase, TKL group, tyrosine kinase-like protein	0.601122	0.572399	KKFINRSFNTFID	ND	ND	ND	ND
DDB_G0268578654	DDB_G0268578	gefV	RasGEF domain-containing protein, leucine-rich repeat-containing protein (LRR)	0.5996		TKQRRGSVFLPPT	0.401194	ND	ND	ND
DDB_G0278665553	DDB_G0278665	DDB_G0278665	protein kinase, TKL group, tyrosine kinase-like protein	0.592704	0.645824	PLKHSGSFLFSRL	ND	ND	ND	ND
DDB_G0282977307	DDB_G0282977	DDB_G0282977	0	0.591835	0.805376	GFFRTASSMLLNR	ND	ND	ND	ND
DDB_G0289661332	DDB_G0289661	kinY	LISK family protein kinase, protein kinase, TKL group, tyrosine kinase-like protein	0.591809	1.31743	ITPRKNSLNSPFT	ND	ND	ND	ND
DDB_G0282891910	DDB_G0282891	pakG	STE20 family protein kinase PakG	0.591371	0.168577	SNNRPLSPKNSLE	ND	ND	ND	ND
DDB_G0289495835	DDB_G0289495	DDB_G0289495	vacuolar sorting protein 9 domain-containing protein	0.589229		KLMGTSSPIISRS	0.244522	ND	ND	ND
DDB_G0278863440	DDB_G0278863	fray1	putative protein serine/threonine kinase, STE20 family protein kinase, protein kinase, STE group, FRAY subfamily protein kinase	0.588976	-0.0617108	LKNKNLSNPDLVN	ND	ND	ND	ND
DDB_G0280205350	DDB_G0280205	DDB_G0280205	0	0.588636		TRSKTPTTGRASG	0.397584	ND	ND	ND
DDB_G0278445307	DDB_G0278445	mpl3	leucine-rich repeat-containing protein (LRR), putative protein tyrosine phosphatase, dual specificity	0.588543	1.34601	STLRKNSLSSSNI	ND	ND	ND	ND
DDB_G0274811318	DDB_G0274811	argB	N-acetylglutamate kinase	0.588114		RSSLSTSTPGLNS	ND	0.0211386	ND	ND
DDB_G0267538182	DDB_G0267538	DDB_G0267538	Arf GTPase activating protein	0.586664	0.68686	NRKLSTTPPSTVN	ND	ND	ND	ND
DDB_G0273397299	DDB_G0273397	carA-1	G-protein-coupled receptor, cAMP receptor 1	0.584247	-0.016829	KNNNNPSPYSSSR	ND	ND	ND	ND
DDB_G028324711	DDB_G0283247	pyk	pyruvate kinase, phosphoenolpyruvate kinase	0.578905	0.248061	SRNLRLSLDTPTS	ND	ND	ND	ND
DDB_G02848533	DDB_G0284853	DDB_G0284853	RING zinc finger-containing protein, B-box zinc finger-containing protein, PHR domain-containing protein	0.577527		____MVSSNTITT	ND	0.382778	ND	ND
DDB_G0291510425	DDB_G0291510	DDB_G0291510	RapGAP/RanGAP domain-containing protein, putative GTPase activating protein (GAP), citron-like domain-containing protein, putative RapGAP	0.575582	1.50491	PKRRSSSVSNINK	ND	ND	ND	ND
DDB_G0278547339	DDB_G0278547	DDB_G0278547	0	0.570619	1.05331	NYRRTKSISSIVG	ND	ND	ND	ND
DDB_G0281503938	DDB_G0281503	DDB_G0281503	0	0.562995	0.766534	IPHRKVSFSSILP	ND	ND	ND	ND
DDB_G0278483423	DDB_G0278483	ngap	RasGTPase-activating protein, NGAP-like protein, Ras p21 protein activator, C2 domain-containing protein	0.562426	0.712624	SKTRSSSNASTNT	ND	ND	ND	ND
DDB_G0291155212	DDB_G0291155	DDB_G0291155	RNA-binding region RNP-1 domain-containing protein, RNA recognition motif-containing protein RRM	0.559009	1.23636	DERFQISGFFKSA	ND	ND	ND	ND
DDB_G026748027	DDB_G0267480	nup93	nucleoporin 93	0.557888	-0.0144706	RISSFSSPIGLSS	ND	ND	ND	ND
DDB_G0273131491	DDB_G0273131	g6pd-1	glucose 6-phosphate-1-dehydrogenase	0.555384	0.31866	YNWPGNSPQGSKK	ND	ND	ND	ND
DDB_G0278433393	DDB_G0278433	DDB_G0278433	RNA recognition motif-containing protein RRM	0.553896	0.362954	RRGNNFSPRRRYD	ND	ND	ND	ND
DDB_G0277591172	DDB_G0277591	gtaH	putative GATA-binding transcription factor, GATA zinc finger domain-containing protein 8	0.552116		HKGIKISPNNKQV	0.166458	ND	ND	ND
DDB_G0291464731	DDB_G0291464	DDB_G0291464	0	0.549974		NQRMYKTIRMKKN	ND	0.37829	ND	ND
DDB_G0287221624	DDB_G0287221	DDB_G0287221	ubiquitin-protein ligase (HECT) domain-containing protein, armadillo repeat-containing protein	0.5457		SRNLLTSFGSGRS	0.0531113	ND	ND	ND
DDB_G0274811314	DDB_G0274811	argB	N-acetylglutamate kinase	0.537951		KHQRRSSLSTSTP	0.534062	ND	ND	ND
DDB_G0287697522	DDB_G0287697	DDB_G0287697	0	0.537303		QRSLTSSPLIRST	ND	0.0912598	ND	ND
DDB_G0290337381	DDB_G0290337	DDB_G0290337	0	0.535638	0.843593	TKQRSLSFSFSKI	ND	ND	ND	ND
DDB_G0282489224	DDB_G0282489	mhkD	putative myosin heavy chain kinase D	0.529162	0.411236	GNGRMPSTGNLFK	ND	ND	ND	ND
DDB_G0293920692	DDB_G0293920	DDB_G0293920	0	0.526964	0.014581	VAISSISTPNFRA	ND	ND	ND	ND
DDB_G0277533402	DDB_G0277533	DDB_G0277533	WD40 repeat-containing protein	0.524027	0.347362	GIRSNLSNNNFRN	ND	ND	ND	ND
DDB_G0295683878	DDB_G0295683	DDB_G0295683	LIM-type zinc finger-containing protein, cofilin/tropomyosin type actin binding domain-containing protein	0.523597	1.01984	KKTRGGSLPSVPV	ND	ND	ND	ND
DDB_G0291155248	DDB_G0291155	DDB_G0291155	RNA-binding region RNP-1 domain-containing protein, RNA recognition motif-containing protein RRM	0.521452		IVNKVSSFGTFIK	0.1038	ND	ND	ND
DDB_G0286295272	DDB_G0286295	DDB_G0286295	unknown	0.52096	0.251928	TPTLRRSNLFIPR	ND	ND	ND	ND
DDB_G029223031	DDB_G0292230	DDB_G0292230	0	0.519936	0.691758	SLQRKLTIGNLSK	ND	ND	ND	ND
DDB_G0289587353	DDB_G0289587	DDB_G0289587	RNA polymerase I-specific transcription initiation factor	0.517587		KLAQQHSPNFRKS	-0.394885	ND	ND	ND
DDB_G0276617778	DDB_G0276617	myoC	myosin IC	0.515057	0.207093	KERNRFSMISVRK	ND	ND	ND	ND
DDB_G0277511275	DDB_G0277511	hpd	4-hydroxyphenylpyruvate dioxygenase, p-hydroxyphenylpyruvic hydroxylase	0.513759	0.0385279	LRSRGVSFLTVPK	ND	ND	ND	ND
DDB_G027299168	DDB_G0272991	exoc7	exocyst complex subunit 7	0.511888	0.0388142	PSTKSTSPTLPKR	ND	ND	ND	ND
DDB_G0275971692	DDB_G0275971	DDB_G0275971	RNA recognition motif-containing protein RRM	0.511021	0.699727	KNNLSNSGNQIYF	ND	ND	ND	ND
DDB_G0268218702	DDB_G0268218	DDB_G0268218	0	0.508129		VRTSTSSTTSITN	0.279055	ND	ND	ND
DDB_G0291768500	DDB_G0291768	DDB_G0291768	0	0.504906	0.536056	TPKRKFSLSMGTF	ND	ND	ND	ND
DDB_G0286045164	DDB_G0286045	DDB_G0286045	BTB/POZ domain-containing protein, potassium channel tetramerization domain-containing protein	0.502955	0.890362	TSIRKKSTSSVAP	ND	ND	ND	ND
DDB_G0293100189	DDB_G0293100	DDB_G0293100	Zinc finger CCHC domain-containing protein 10	0.49774		DRGRSRSINYNKS	0.44668	ND	ND	ND
DDB_G0272522420	DDB_G0272522	sgkA	sphingosine kinase	0.489704	0.521156	NQLRRSSLNNSSN	ND	ND	ND	ND
DDB_G0284041346	DDB_G0284041	rcdII	PH domain-containing protein	0.488443	0.0269689	RSSSSNSNPCLIT	ND	ND	ND	ND
DDB_G0283701165	DDB_G0283701	guaB	IMP dehydrogenase, inosine-5'-monophosphate dehydrogenase	0.487744		KLVGIVTSRDTDF	ND	ND	ND	ND
DDB_G0290233490	DDB_G0290233	mgp1	RhoGAP domain-containing protein, Cdc15/Fes/CIP4 domain-containing protein, PCH family protein	0.486408	0.687022	TTNLKSSTSSLLT	ND	ND	ND	ND
DDB_G0283109782	DDB_G0283109	iksA	putative protein kinase, putative transmembrane protein, IQ calmodulin-binding domain-containing protein, IKS family protein kinase	0.484478	0.485945	QRTISNSGGNNGI	ND	ND	ND	ND
DDB_G0284761554	DDB_G0284761	fslA	frizzled and smoothened-like protein A	0.48276		AIRSKISSVGATS	ND	ND	ND	ND
DDB_G028004379	DDB_G0280043	rab8A	Rab GTPase	0.48269		GQERFRTITTAYY	ND	ND	ND	ND
DDB_G0289551139	DDB_G0289551	DDB_G0289551	0	0.482662	0.516619	DPSRRNSTNLPRR	ND	ND	ND	ND
DDB_G0272110213	DDB_G0272110	gskA	glycogen synthase kinase 3	0.482078		KGETNVSYICSRH	ND	0.382944	ND	ND
DDB_G0284041339	DDB_G0284041	rcdII	PH domain-containing protein	0.481666		GVPITRSRSSSSN	0.450908	ND	ND	ND
DDB_G0286295263	DDB_G0286295	DDB_G0286295	unknown	0.481248	0.0430423	NVRLSSSGLTPTL	ND	ND	ND	ND
DDB_G0286359373	DDB_G0286359	svkA	severin kinase	0.479508	0.00038185	TETKVRSLSNSSQ	ND	ND	ND	ND
DDB_G0274211201	DDB_G0274211	DDB_G0274211	Ras GTPase activation domain-containing protein	0.479278	0.0164402	SFNRRSSYNSLNP	ND	ND	ND	ND
DDB_G02715041193	DDB_G0271504	lvsB	BEACH domain-containing protein	0.479014	1.0332	RRSRSYTNDFHLD	ND	ND	ND	ND
DDB_G0269934162	DDB_G0269934	DDB_G0269934	regulator of chromosome condensation (RCC1) domain-containing protein, RhoGEF domain-containing protein, Ras GTPase activation domain-containing protein	0.475387	-0.291041	QPPKSTSPPALPR	ND	ND	ND	ND
DDB_G0280093802	DDB_G0280093	gacGG	regulator of chromosome condensation (RCC1) domain-containing protein, RhoGAP domain-containing protein	0.474722	0.199685	GYSLSFSGGTPSS	ND	ND	ND	ND
DDB_G0286459328	DDB_G0286459	DDB_G0286459	C1 domain-containing protein	0.47425		NQSPTNSFTNLRE	1.23192	ND	ND	ND
DDB_G0277843359	DDB_G0277843	DG1105	armadillo-like helical domain-containing protein	0.474176	0.86491	TRSRTNSITYFDQ	ND	ND	ND	ND
DDB_G02715022	DDB_G0271502	lvsD	BEACH domain-containing protein	0.470835		_____MSSPLKFP	0.249142	ND	ND	ND
DDB_G02677301130	DDB_G0267730	dst2	STE20 family protein kinase Dst2	0.470456	0.819873	KHQRSFSTSLPSF	ND	ND	ND	ND
DDB_G0293924459	DDB_G0293924	DDB_G0293924	RNA-binding protein 7	0.46968		KKMISTSNGGTFI	0.245252	ND	ND	ND
DDB_G0268354771	DDB_G0268354	gxcGG	pleckstrin homology (PH) domain-containing protein, RhoGEF domain-containing protein, IQ calmodulin-binding domain-containing protein	0.468414		RFTGSLSPTLKRK	-0.0163661	ND	ND	ND
DDB_G02799279	DDB_G0279927	Dd5P1	inositol 5-phosphatase	0.467903	1.78784	LRGRAGSMTPQVN	ND	ND	ND	ND
DDB_G0279539371	DDB_G0279539	DDB_G0279539	RNA-binding region RNP-1 domain-containing protein	0.467693	0.338461	QSKYRFSPY____	ND	ND	ND	ND
DDB_G0282189491	DDB_G0282189	tupA	transcriptional repressor TUP1	0.465304	0.0145916	DLSGSRSRSRCRA	ND	ND	ND	ND
DDB_G02691669	DDB_G0269166	pakA	p21-activated protein kinase, protein serine/threonine kinase, STE20 family protein kinase, protein kinase, STE group, PAKA subfamily protein kinase	0.464921	0.0219211	EKPKSTTPPPSVS	ND	ND	ND	ND
DDB_G0293932307	DDB_G0293932	pakE	STE20 family protein kinase PakE	0.464526	0.374758	YKVRKFSGGSSTL	ND	ND	ND	ND
DDB_G027531518	DDB_G0275315	DDB_G0275315	unknown	0.463371		PVLSGTSPRIQQI	0.119821	ND	ND	ND
DDB_G0293932619	DDB_G0293932	pakE	STE20 family protein kinase PakE	0.461418		KRKSKRTPSSVGL	0.555129	ND	ND	ND
DDB_G0275079	DDB_G0275079	hspG1	heat shock protein Hsp20 domain-containing protein, putative alpha-crystallin-type heat shock protein	0.458601	0.502772	EFISERSFGNFKR;KYLSERSFGNFKR	ND	ND	ND	ND
DDB_G0274535347	DDB_G0274535	DDB_G0274535	unknown	0.457573		ELKLGTSLPVGIP	0.0234683	ND	ND	ND
DDB_G02691981630	DDB_G0269198	wimA	unknown	0.457401	0.296169	NNKLSASGSWIPS	ND	ND	ND	ND
DDB_G0279491536	DDB_G0279491	DDB_G0279491	Peptidyl-prolyl cis-trans isomerase G	0.456737	0.507375	NVNSSSSPFRKNR	ND	ND	ND	ND
DDB_G0272694355	DDB_G0272694	gacH	RhoGAP domain-containing protein	0.454558	2.04234	QRSRSVSQPPVVT	ND	ND	ND	ND
DDB_G02931282211	DDB_G0293128	DDB_G0293128	Protein dopey-1	0.451602	0.632902	PRSRAISISREKD	ND	ND	ND	ND
DDB_G0273205357	DDB_G0273205	DDB_G0273205	calcium-binding EF-hand domain-containing protein	0.450552	0.100867	RGSGNTSPPNVKI	ND	ND	ND	ND
DDB_G0286757108	DDB_G0286757	DDB_G0286757	0	0.450316	0.816534	ILTRSNSILNRGA	ND	ND	ND	ND
DDB_G0282891846	DDB_G0282891	pakG	STE20 family protein kinase PakG	0.448772	0.117561	LNNRPLSPTTPTK	ND	ND	ND	ND
DDB_G0276965463	DDB_G0276965	gltA	citrate synthase	0.448329	-0.0873308	EKLSSFSSGFDRR	ND	ND	ND	ND
DDB_G02692881362	DDB_G0269288	DDB_G0269288	0	0.447958	-0.00551757	RNSGSITPNPISR	ND	ND	ND	ND
DDB_G0271122273	DDB_G0271122	ufd1	ubiquitin fusion degradation protein UFD1 family protein	0.447809		LDGKVGTPLGTSP	0.0444641	ND	ND	ND
DDB_G0291768373	DDB_G0291768	DDB_G0291768	0	0.444372	-0.092517	TNRIMFTLRHPNA	ND	ND	ND	ND
DDB_G0282891887	DDB_G0282891	pakG	STE20 family protein kinase PakG	0.441399		PSNRPLSPKNSYN	-0.450774	ND	ND	ND
DDB_G0272032247	DDB_G0272032	gefG	Ras guanine nucleotide exchange factor	0.441162	0.859393	SATRRLSGNLVKV	ND	ND	ND	ND
DDB_G0289943707	DDB_G0289943	DDB_G0289943	armadillo-like helical domain-containing protein	0.438404		NSKMSASLPINIG	ND	ND	ND	ND
DDB_G0293932187	DDB_G0293932	pakE	STE20 family protein kinase PakE	0.436052		PSRRNVTSPNLTR	0.297485	ND	ND	ND
DDB_G0285641808	DDB_G0285641	gacJ	RhoGAP domain-containing protein	0.434754		PSPKSKSALSLST	0.447103	ND	ND	ND
DDB_G0288753499	DDB_G0288753	ndrB	NDR family protein kinase B	0.43271		IPFIGYTYRNFDA	0.0997665	ND	ND	ND
DDB_G0278727199	DDB_G0278727	pikA	phosphatidylinositol-4,5-diphosphate 3-kinase, PI3kinase	0.432265	1.39122	TRNREGSILNLKK	ND	ND	ND	ND
DDB_G0286773296	DDB_G0286773	gflB	RasGEF domain-containing protein, RhoGAP domain-containing protein	0.43225	-0.305082	RRSRSISCEIIPK	ND	ND	ND	ND
DDB_G028948591	DDB_G0289485	vacA	vacuolin A, prohibitin domain-containing protein	0.43191	0.11339	ALGRGLSRVDVSY	ND	ND	ND	ND
DDB_G0278909318	DDB_G0278909	DDB_G0278909	leucine-rich repeat-containing protein (LRR), armadillo repeat-containing protein, protein kinase, TKL group, tyrosine kinase-like protein, ARMK family protein kinase	0.431418	1.31839	PNSRSTSFIQRKP	ND	ND	ND	ND
DDB_G0278301159	DDB_G0278301	DDB_G0278301	0	0.431099	0.416359	KKTNSGSIGFLRY	ND	ND	ND	ND
DDB_G027791531	DDB_G0277915	gefI	Ras guanine nucleotide exchange factor	0.425311		PNRLGSSPGSPIS	-0.11299	ND	ND	ND
DDB_G029235477	DDB_G0292354	DDB_G0292354	tau-tubulin kinase homolog	0.425176	0.406099	YVCRFITCGRHND	ND	ND	ND	ND
DDB_G0281319691	DDB_G0281319	DDB_G0281319	Dystrophia myotonica WD repeat-containing protein	0.42095		IMCSPNTPSSFTK	0.289126	ND	ND	ND
DDB_G0287407635	DDB_G0287407	DDB_G0287407	TPR repeat-containing protein	0.418052		SISIGSSINSGLL	0.286408	ND	ND	ND
DDB_G02722061743	DDB_G0272206	DDB_G0272206	0	0.416775	0.77362	PRGRSGSFGLYGG	ND	ND	ND	ND
DDB_G028634125	DDB_G0286341	DDB_G0286341	putative glutathione S-transferase, putative glutathione transferase	0.415727	0.319808	ELDKKGSFIRVQS	ND	ND	ND	ND
DDB_G0269180332	DDB_G0269180	rcdP	random cDNA clone veg114	0.415018	-0.035789	ITNNPLSPTPINR	ND	ND	ND	ND
DDB_G0276465587	DDB_G0276465	sepA	putative protein serine/threonine kinase, armadillo repeat-containing protein, protein kinase, STE group, septase	0.414881		KVIRKGTVNKPDL	0.480058	ND	ND	ND
DDB_G0292736118	DDB_G0292736	plc	phosphoinositide-specific phospholipase C	0.414387		FNQFKSSKNLKED	0.404685	ND	ND	ND
DDB_G02829251231	DDB_G0282925	lvsE	BEACH domain-containing protein	0.413872	0.633602	RNSRSMSIGSSAT	ND	ND	ND	ND
DDB_G0289053412	DDB_G0289053	DDB_G0289053	RNA recognition motif-containing protein RRM	0.413471		RSIDRDYSPRRRN	ND	ND	ND	ND
DDB_G02692503167	DDB_G0269250	pats1	LRRK family protein kinase Pats1	0.409251		GLMQRRTVSFMNV	ND	-0.0383322	ND	ND
DDB_G02881833295	DDB_G0288183	roco9	LRRK family protein kinase Roco9	0.408895	0.741171	QLNRGNTIYTLVK	ND	ND	ND	ND
DDB_G0280471238	DDB_G0280471	DDB_G0280471	0	0.407319	0.230831	VSTSSTSPQGSGS	ND	ND	ND	ND
DDB_G0267808131	DDB_G0267808	DDB_G0267808	0	0.407149		VNRIISSSSSLPT	0.171207	ND	ND	ND
DDB_G0292266703	DDB_G0292266	amdA	AMP deaminase	0.406699	0.45316	ANKLRNSSVGSTP	ND	ND	ND	ND
DDB_G0284041343	DDB_G0284041	rcdII	PH domain-containing protein	0.406636	0.919637	TRSRSSSSNSNPC	ND	ND	ND	ND
DDB_G0291606117	DDB_G0291606	vps8	RING zinc finger-containing protein, WD40 repeat-containing protein	0.406074	0.322564	SIGRNNSFNIGSL	ND	ND	ND	ND
DDB_G02674204	DDB_G0267420	sodA	superoxide dismutase	0.403709		___MSKTAVCVIK	ND	ND	ND	ND
DDB_G0292750117	DDB_G0292750	DDB_G0292750	0	0.400909		SSLQNLSTSSDGT	0.432746	ND	ND	ND
DDB_G027464314	DDB_G0274643	DDB_G0274643	0	0.396602	0.195137	NNNNNTSPRQTTT	ND	ND	ND	ND
DDB_G0289033980	DDB_G0289033	DDB_G0289033	calponin homology (CH) domain-containing protein, putative actin binding protein, growth-arrest-specific protein 2 domain-containing protein (GAS2)	0.391988	0.256099	ISSTSSSLTNLKA	ND	ND	ND	ND
DDB_G029124148	DDB_G0291241	gnt2	GlcNAc transferase, glycosyltransferase	0.387323	0.217803	SVNGGISGGINRN	ND	ND	ND	ND
DDB_G0273101652	DDB_G0273101	DDB_G0273101	armadillo-like helical domain-containing protein, SEC7-like domain-containing protein	0.386945	0.261964	KRKFKISPKRGIE;SSKFKISPKKKDG	ND	ND	ND	ND
DDB_G0275239277	DDB_G0275239	zizC	DOCK family protein, putative guanine nucleotide exchange factor (GEF)	0.386097		DVHKYRTFIGSKL	-0.346004	ND	ND	ND
DDB_G028829921	DDB_G0288299	pdx1	vitamin B6 biosynthesis protein, putative pyridoxal biosynthesis protein PDX1	0.385072	0.336774	PFRIKSSLAQMLK	ND	ND	ND	ND
DDB_G0284761555	DDB_G0284761	fslA	frizzled and smoothened-like protein A	0.384544	0.0635117	IRSKISSVGATST	ND	ND	ND	ND
DDB_G0278527312	DDB_G0278527	DDB_G0278527	0	0.383797		SSSSRSSIGSNFS	ND	0.486354	ND	ND
DDB_G02836256	DDB_G0283625	DDB_G0283625	Mob1-like protein	0.383144		_MTLFSSLLSRVS	0.400101	ND	ND	ND
DDB_G0276663898	DDB_G0276663	DDB_G0276663	Pendrin	0.382625	0.180037	SRSINNSSNNVIF	ND	ND	ND	ND
DDB_G0272106391	DDB_G0272106	arpB	actin related protein 2, polyphosphate kinase component, poly P kinase component	0.379453	0.183696	DKLTKLSV_____	ND	ND	ND	ND
DDB_G0272406226	DDB_G0272406	DDB_G0272406	0	0.378535	0.102912	FLKSSPSPIPSPS	ND	ND	ND	ND
DDB_G0292214113	DDB_G0292214	DDB_G0292214	protein phosphatase 2C-related protein	0.377755	-0.037879	KLVRNLSHSSILI	ND	ND	ND	ND
DDB_G0277139158	DDB_G0277139	apm2	clathrin-adaptor medium chain AP-2	0.376625	0.180696	KITIQATGTTPWR	ND	ND	ND	ND
DDB_G0274803577	DDB_G0274803	DDB_G0274803	0	0.374124		SKKSHLSFTLNQM	ND	ND	ND	ND
DDB_G0288383578	DDB_G0288383	gxcI	RhoGEF domain-containing protein	0.369831		TSFISGTLRRDTL	ND	ND	ND	ND
DDB_G027939388	DDB_G0279393	DDB_G0279393	0	0.367919	0.626045	RNSFNNSFNNINR	ND	ND	ND	ND
DDB_G0267962925	DDB_G0267962	tsuA	ULK family protein kinase TsuA	0.367541	-0.262754	PQYRTCTPRTPQP	ND	ND	ND	ND
DDB_G0289053125	DDB_G0289053	DDB_G0289053	RNA recognition motif-containing protein RRM	0.366361	0.0379707	NDKKSSSPYRESN	ND	ND	ND	ND
DDB_G0277491157	DDB_G0277491	hspG12	heat shock protein Hsp20 domain-containing protein, putative alpha-crystallin-type heat shock protein	0.364976	0.291133	KFISERSFGNFKR	ND	ND	ND	ND
DDB_G0283385535	DDB_G0283385	splA	non-receptor tyrosine kinase, dual-specificity protein kinase, protein kinase, TKL group, tyrosine kinase-like protein, CZAK family protein kinase	0.363895	-0.0734671	TLRGNRSSGNLSG	ND	ND	ND	ND
DDB_G02815031021	DDB_G0281503	DDB_G0281503	0	0.362117		LTEPSPSPRGQRE	ND	-1.00973	ND	ND
DDB_G0280205346	DDB_G0280205	DDB_G0280205	0	0.361355		NTSTTRSKTPTTG	0.640436	ND	ND	ND
DDB_G02882059	DDB_G0288205	gacX	RhoGAP domain-containing protein, WD40 repeat-containing protein	0.359931	0.868659	NNNNRASIYGGLG	ND	ND	ND	ND
DDB_G02689482	DDB_G0268948	DDB_G0268948	putative SAM dependent methyltransferase	0.359639	0.3076	_____MTSPIPTP	ND	ND	ND	ND
DDB_G0267962928	DDB_G0267962	tsuA	ULK family protein kinase TsuA	0.358032	-0.0736514	RTCTPRTPQPINT	ND	ND	ND	ND
DDB_G027588177	DDB_G0275881	rpl13a	S60 ribosomal protein L13a	0.357694	0.376228	RHGRSPSKIFWRA	ND	ND	ND	ND
DDB_G0281251840	DDB_G0281251	DDB_G0281251	unknown	0.354501		VLPRSNSSYSIFR	0.311852	ND	ND	ND
DDB_G0277375986	DDB_G0277375	DDB_G0277375	C2H2-type zinc finger-containing protein, RNA recognition motif-containing protein RRM	0.354104	0.0424726	GPTGNLSPNSSSN	ND	ND	ND	ND
DDB_G0281089255	DDB_G0281089	prkab	putative glycoside hydrolase, AMP-activated protein kinase beta subunit, AMPK complex beta subunit	0.353024		SSTPPGSYSRTIP	-0.00151563	ND	ND	ND
DDB_G0269286369	DDB_G0269286	DDB_G0269286	0	0.349681	0.328347	NNNLRNSSNYVDR	ND	ND	ND	ND
DDB_G0274111815	DDB_G0274111	pfkA	6-phosphofructokinase	0.349272	-0.179747	KKSDISSPTSYSQ	ND	ND	ND	ND
DDB_G029078335	DDB_G0290783	rabG2	Rab GTPase	0.348146	0.443505	ERFRTITSSFYRG	ND	ND	ND	ND
DDB_G02882371116	DDB_G0288237	DDB_G0288237	putative guanine nucleotide exchange factor (GEF), DENN domain-containing protein	0.347856	-0.0243264	GHQRSYSTVNPVV	ND	ND	ND	ND
DDB_G0290873131	DDB_G0290873	gacJJ	pleckstrin homology (PH) domain-containing protein, SH3 domain-containing protein, RhoGAP domain-containing protein	0.344502		NSDLKKSTSSGIV	0.61306	ND	ND	ND
DDB_G0286951424	DDB_G0286951	DDB_G0286951	0	0.340847	-0.0514393	NLEKSFSPPLLPK	ND	ND	ND	ND
DDB_G028987521	DDB_G0289875	uppA	UDP-glucose pyrophosphorylase, UTP-glucose-1-phosphate uridylyltransferase	0.340095	0.447161	KLQSTGSLHSLFK	ND	ND	ND	ND
DDB_G029022936	DDB_G0290229	DDB_G0290229	cholinephosphate cytidylyltransferase	0.340025	0.958186	IASPPSSPLNNNN	ND	ND	ND	ND
DDB_G02788671613	DDB_G0278867	gefBB	Ras guanine nucleotide exchange factor	0.340025		KPIRKYSFNTWSS	ND	ND	ND	ND
DDB_G0278301157	DDB_G0278301	DDB_G0278301	0	0.33996	0.391499	GHKKTNSGSIGFL	ND	ND	ND	ND
DDB_G0278349213	DDB_G0278349	tra2	RNA-binding region RNP-1 domain-containing protein, RNA recognition motif-containing protein RRM, putative transformer-2 protein	0.339426	-0.0639091	RYDSRRSPPRFSP	ND	ND	ND	ND
DDB_G0276105316	DDB_G0276105	gtr2	alpha amylase domain-containing protein, starch synthase-like protein	0.339263	0.614361	NSSLSSSSLVNKQ	ND	ND	ND	ND
DDB_G02866132379	DDB_G0286613	DDB_G0286613	type A von Willebrand factor (VWFA) domain-containing protein, poly(ADP-ribose) polymerase, catalytic region domain-containing protein, BRCT domain-containing protein, 14-3-3 family protein, vault protein inter-alpha-trypsin (VIT) domain-containing protein	0.338168		LSSSSSSSSSLSL	0.347212	ND	ND	ND
DDB_G02866132376	DDB_G0286613	DDB_G0286613	type A von Willebrand factor (VWFA) domain-containing protein, poly(ADP-ribose) polymerase, catalytic region domain-containing protein, BRCT domain-containing protein, 14-3-3 family protein, vault protein inter-alpha-trypsin (VIT) domain-containing protein	0.335713	0.454515	PKYLSSSSSSSSS	ND	ND	ND	ND
DDB_G02912291481	DDB_G0291229	abpF	unknown	0.334266	1.72058	RSARLASASPAPP	ND	ND	ND	ND
DDB_G02692502636	DDB_G0269250	pats1	LRRK family protein kinase Pats1	0.333924	0.743434	PRNRSKTNDDNII	ND	ND	ND	ND
DDB_G02793874	DDB_G0279387	rpl21	S60 ribosomal protein L21	0.332897		___MPHSFGLRAR	0.168385	ND	ND	ND
DDB_G034837456	DDB_G0348374	DDB_G0348374	0	0.331991	0.772188	GGPLGGSGIKKSG	ND	ND	ND	ND
DDB_G0276883534	DDB_G0276883	canA	calcineurin A	0.33069	0.112331	ELLRMNSRGELFR	ND	ND	ND	ND
DDB_G0283057171	DDB_G0283057	DDB_G0283057	RapGAP/RanGAP domain-containing protein, putative RapGAP	0.329392	1.02479	KPNKMKSVSNFFK	ND	ND	ND	ND
DDB_G0279123176	DDB_G0279123	gxcCC	RhoGEF domain-containing protein, DH domain-containing protein, calponin homology (CH) domain-containing protein, putative actin binding protein	0.328926	0.349141	ELIRSFSGMIPNV	ND	ND	ND	ND
DDB_G02835351694	DDB_G0283535	DDB_G0283535	WD-40 repeat-containing protein, DmX-like protein	0.328424		GMSSRNSMVSSPI	-0.205497	ND	ND	ND
DDB_G0283863312	DDB_G0283863	DDB_G0283863	Inositol hexakisphosphate kinase 1	0.327536	0.638437	QRKRSTSFSMKNL	ND	ND	ND	ND
DDB_G0271122278	DDB_G0271122	ufd1	ubiquitin fusion degradation protein UFD1 family protein	0.326428	0.236289	GTPLGTSPKTLNT	ND	ND	ND	ND
DDB_G0280599342	DDB_G0280599	fhkB	forkhead-associated kinase protein B	0.326339	0.0464512	QSRSSQSRPLLRS	ND	ND	ND	ND
DDB_G0293276389	DDB_G0293276	DDB_G0293276	MAST family protein kinase DDB_G0272282	0.325694		NDGILGSPRYISP	ND	ND	ND	ND
DDB_G02922621108	DDB_G0292262	myoM	myosin M heavy chain	0.324919	0.82369	LLFKFNSISNLLS	ND	ND	ND	ND
DDB_G028125131	DDB_G0281251	DDB_G0281251	unknown	0.324218		KRVQNPSFSSGQS	ND	ND	ND	ND
DDB_G0278629662	DDB_G0278629	DDB_G0278629	0	0.323886		TQSLSRSRANSTP	ND	0.748633	ND	ND
DDB_G02841672	DDB_G0284167	DDB_G0284167	RNA-binding region RNP-1 domain-containing protein, RNA recognition motif-containing protein RRM	0.323604	-0.00517062	_____MSAPSETT	ND	ND	ND	ND
DDB_G0276883525	DDB_G0276883	canA	calcineurin A	0.323474	0.0570017	ILDRVNSRGELLR	ND	ND	ND	ND
DDB_G0293750356	DDB_G0293750	dyrk2	putative protein serine/threonine kinase, DYRK family protein kinase, protein kinase, CMGC group	0.322615		IKSRSLSVSASLA	0.655169	ND	ND	ND
DDB_G0284293526	DDB_G0284293	hbx10	putative homeobox transcription factor, homeodomain (HOX) containing protein	0.322504	-0.314486	KLTSPPSPPSIVP	ND	ND	ND	ND
DDB_G02872211527	DDB_G0287221	DDB_G0287221	ubiquitin-protein ligase (HECT) domain-containing protein, armadillo repeat-containing protein	0.322381	-0.0125379	KSVLSSSSPFTSE	ND	ND	ND	ND
DDB_G0280965371	DDB_G0280965	gbqA	G-protein alpha subunit family protein, guanine nucleotide binding protein	0.320726	0.44089	ILPRTKSLSTIKS	ND	ND	ND	ND
DDB_G0286295261	DDB_G0286295	DDB_G0286295	unknown	0.316328	-0.126251	LKNVRLSSSGLTP	ND	ND	ND	ND
DDB_G0292000138	DDB_G0292000	DDB_G0292000	0	0.314857		KRKLSSSTNSITS	0.517931	ND	ND	ND
DDB_G0284577159	DDB_G0284577	DDB_G0284577	NOT2/NOT3/NOT5 family protein, putative CCR4-NOT complex subunit 2	0.313146	0.375496	QQPLSRSTPNTPT	ND	ND	ND	ND
DDB_G027791564	DDB_G0277915	gefI	Ras guanine nucleotide exchange factor	0.31275	0.751645	LLNRTNSGSNLLS	ND	ND	ND	ND
DDB_G02725667	DDB_G0272566	psmD14	26S proteasome non-ATPase regulatory subunit 14, putative multidrug resistance protein	0.31234	0.176356	MNRSLMSLLGREG	ND	ND	ND	ND
DDB_G0292004109	DDB_G0292004	docC	DOCK family protein, putative guanine nucleotide exchange factor (GEF), cyclin-like F-box containing protein	0.311529	0.286835	QHHRSRSITISGS	ND	ND	ND	ND
DDB_G028375775	DDB_G0283757	rab1A	Rab GTPase	0.310665	0.280426	RFRTITSSYYRGA	ND	ND	ND	ND
DDB_G0282145747	DDB_G0282145	ptpC	protein tyrosine phosphatase, phosphotyrosine phosphatase ptp3	0.310231		MPRLDISIPPPLT	-0.292087	ND	ND	ND
DDB_G0281089251	DDB_G0281089	prkab	putative glycoside hydrolase, AMP-activated protein kinase beta subunit, AMPK complex beta subunit	0.309904	0.0978589	TLKLSSTPPGSYS	ND	ND	ND	ND
DDB_G0276089171	DDB_G0276089	DDB_G0276089	0	0.308107	0.41599	RNNLTSSFSSTAS	ND	ND	ND	ND
DDB_G027625141	DDB_G0276251	DDB_G0276251	transmembrane protein	0.305019	0.100059	GNPLSLSSMIPIR	ND	ND	ND	ND
DDB_G0288391148	DDB_G0288391	snrpB2	U2 small nuclear ribonucleoprotein B	0.304553		STTSTTSPTTSNG	-0.337029	ND	ND	ND
DDB_G0278285923	DDB_G0278285	copB2	WD40 repeat-containing protein, coatomer protein complex beta 2 subunit (beta prime)	0.304226	-0.146369	TTQKVASPLSSPS	ND	ND	ND	ND
DDB_G0282891880	DDB_G0282891	pakG	STE20 family protein kinase PakG	0.303121		FNNRPPSPSNRPL	ND	0.035455	ND	ND
DDB_G0284007236	DDB_G0284007	DDB_G0284007	Corepressor interacting with RBPJ 1	0.299909		LNSSASSPKSYGR	ND	0.162597	ND	ND
DDB_G0272092400	DDB_G0272092	DDB_G0272092	ankyrin repeat-containing protein, C2 domain-containing protein, SAM domain-containing protein, protein kinase, TKL group, tyrosine kinase-like protein, ARK family protein kinase	0.29902	0.46396	KDPLSLSSNSSLR	ND	ND	ND	ND
DDB_G029022932	DDB_G0290229	DDB_G0290229	cholinephosphate cytidylyltransferase	0.29893	-0.191308	KKSNIASPPSSPL	ND	ND	ND	ND
DDB_G0278453308	DDB_G0278453	DDB_G0278453	coiled-coil domain-containing protein	0.297056		NTPSSSSLKKVDD	0.439995	ND	ND	ND
DDB_G027786563	DDB_G0277865	ptpB	protein tyrosine phosphatase, phosphotyrosine phosphatase ptp2	0.296982		KLKNRYSNVLPFE	ND	ND	ND	ND
DDB_G0280205348	DDB_G0280205	DDB_G0280205	0	0.296667	0.386756	STTRSKTPTTGRA	ND	ND	ND	ND
DDB_G0292056710	DDB_G0292056	DDB_G0292056	WD repeat-containing protein YDR128W	0.296404	0.301565	FINLRNSSGRIDI	ND	ND	ND	ND
DDB_G02861271213	DDB_G0286127	roco8	LRRK family protein kinase Roco8	0.295245	0.371998	PKLLRNSLKNLKS	ND	ND	ND	ND
DDB_G0278825824	DDB_G0278825	DDB_G0278825	0	0.2943		NNTTTKTVSPIPS	ND	0.790188	ND	ND
DDB_G029294849	DDB_G0292948	isw	myb domain-containing protein, SNF2-related protein, ATP-dependent chromatin-remodelling factor, CHR group protein, helicase, C-terminal domain-containing protein	0.294165		GNKRNESPTISSS	ND	0.0145695	ND	ND
DDB_G028992311	DDB_G0289923	agxt	serine-pyruvate transaminase, alanine-glyoxylate aminotransferase	0.293864	0.466623	DKHKLKTSNLQLP	ND	ND	ND	ND
DDB_G02835351681	DDB_G0283535	DDB_G0283535	WD-40 repeat-containing protein, DmX-like protein	0.293376	0.0359732	GYSLGVSGNSTPI	ND	ND	ND	ND
DDB_G02866131738	DDB_G0286613	DDB_G0286613	type A von Willebrand factor (VWFA) domain-containing protein, poly(ADP-ribose) polymerase, catalytic region domain-containing protein, BRCT domain-containing protein, 14-3-3 family protein, vault protein inter-alpha-trypsin (VIT) domain-containing protein	0.291357	-0.0267304	TRSRSPSPEGNIR	ND	ND	ND	ND
DDB_G0272382328	DDB_G0272382	DDB_G0272382	0	0.291295		DNKRKSSIGQNLR	3.27788	ND	ND	ND
DDB_G0288387221	DDB_G0288387	accA	acetyl-CoA carboxylase, biotin carboxylase	0.289457		GIRKVTSMEDLES	ND	ND	ND	ND
DDB_G0278909325	DDB_G0278909	DDB_G0278909	leucine-rich repeat-containing protein (LRR), armadillo repeat-containing protein, protein kinase, TKL group, tyrosine kinase-like protein, ARMK family protein kinase	0.288686	0.169907	FIQRKPSVGANMM	ND	ND	ND	ND
DDB_G0287853346	DDB_G0287853	mkcC	putative protein serine/threonine kinase, STE20 family protein kinase, protein kinase, STE group, MKC subfamily protein kinase	0.288599		SPKLKSSSSSIRN	ND	0.494723	ND	ND
DDB_G0277733961	DDB_G0277733	valS1	valyl tRNA synthetase, valine-tRNA ligase	0.287553		RFTKNSSFIRVLA	0.172744	ND	ND	ND
DDB_G028998736	DDB_G0289987	DDB_G0289987	Pumilio homology domain family member 4	0.28748	0.403923	SLTRLNSNSLFSF	ND	ND	ND	ND
DDB_G0283535874	DDB_G0283535	DDB_G0283535	WD-40 repeat-containing protein, DmX-like protein	0.28693	0.10895	KDFKYSSSSSPSI	ND	ND	ND	ND
DDB_G0282627345	DDB_G0282627	vps15	VPS15 family protein kinase Vps15	0.286288	0.559213	KSNLNQSTNSNTI	ND	ND	ND	ND
DDB_G0281251838	DDB_G0281251	DDB_G0281251	unknown	0.283913		NNVLPRSNSSYSI	ND	0.338567	ND	ND
DDB_G0291966125	DDB_G0291966	DDB_G0291966	RNA-binding region RNP-1 domain-containing protein, RNA recognition motif-containing protein RRM, CCHC-type zinc finger-containing protein	0.281975	-0.284424	RSRRYRSPSWDRR	ND	ND	ND	ND
DDB_G0285361222	DDB_G0285361	DDB_G0285361	RNA-binding region RNP-1 domain-containing protein, RNA recognition motif-containing protein RRM	0.281122		LFERRNSGGGGYN	0.0422241	ND	ND	ND
DDB_G0272092976	DDB_G0272092	DDB_G0272092	ankyrin repeat-containing protein, C2 domain-containing protein, SAM domain-containing protein, protein kinase, TKL group, tyrosine kinase-like protein, ARK family protein kinase	0.279943	0.442426	TRTRSSSSPMEPK	ND	ND	ND	ND
DDB_G026894819	DDB_G0268948	DDB_G0268948	putative SAM dependent methyltransferase	0.278435	0.970952	DKFGSISKSYKNF	ND	ND	ND	ND
DDB_G02676745	DDB_G0267674	glcS	glycogen synthase	0.278256	0.110295	__MIFGTPNSTFL	ND	ND	ND	ND
DDB_G02922301549	DDB_G0292230	DDB_G0292230	0	0.278026	0.314961	GRVLKSSGPLNGG	ND	ND	ND	ND
DDB_G0288241112	DDB_G0288241	DDB_G0288241	Enhancer of mRNA-decapping protein 4	0.276013	0.341718	DKSIKNSIGNLNN	ND	ND	ND	ND
DDB_G0279449873	DDB_G0279449	DDB_G0279449	villin headpiece (VHP) domain-containing protein, putative actin binding protein	0.275862	0.552859	PSKKSSSSLKLNR	ND	ND	ND	ND
DDB_G02909631506	DDB_G0290963	kif1	kinesin-3, kinesin family member 1	0.275475	0.721829	GRKRSSTIVEVKV	ND	ND	ND	ND
DDB_G0268578879	DDB_G0268578	gefV	RasGEF domain-containing protein, leucine-rich repeat-containing protein (LRR)	0.27496		LLQYRNSTLNMLN	0.289716	ND	ND	ND
DDB_G027966348	DDB_G0279663	DDB_G0279663	SAP DNA-binding domain-containing protein	0.273461	0.260441	NKNGTSSPSSITS	ND	ND	ND	ND
DDB_G0288071390	DDB_G0288071	dst4	STE20 family protein kinase Dst4	0.273096	0.237014	NSSKTSSSGTVVF	ND	ND	ND	ND
DDB_G0288021340	DDB_G0288021	atg6B	autophagy protein Apg6 family protein	0.265886	0.144216	SPISRISPSNITS	ND	ND	ND	ND
DDB_G0277615164	DDB_G0277615	DDB_G0277615	putative actin binding protein, ADF/cofilin-like domain-containing protein	0.263764		TTSPTNSFRKSTY	ND	-0.444518	ND	ND
DDB_G02680881077	DDB_G0268088	lvsG	WD40 repeat-containing protein, BEACH domain-containing protein	0.263192	0.337948	SNGLFSSMGISKS	ND	ND	ND	ND
DDB_G0291824272	DDB_G0291824	DDB_G0291824	0	0.263037	0.220191	GGANNNSTNNLVS	ND	ND	ND	ND
DDB_G02765759	DDB_G0276575	syn16A	t-SNARE family protein, putative syntaxin 16	0.262037	-0.0288977	TRDRTPSFNLIKS	ND	ND	ND	ND
DDB_G0279089284	DDB_G0279089	DDB_G0279089	0	0.261535		KLKSSLSFSSKKK	0.836894	ND	ND	ND
DDB_G026777613	DDB_G0267776	DDB_G0267776	0	0.259535	0.294149	PENVSKSGTFRRG	ND	ND	ND	ND
DDB_G02934361647	DDB_G0293436	abcA3	ABC transporter A family protein	0.258912	0.152455	NHKKTTSNNSILT	ND	ND	ND	ND
DDB_G0286951288	DDB_G0286951	DDB_G0286951	0	0.258324	0.272388	NNSIRNSNDILRN	ND	ND	ND	ND
DDB_G0283081518	DDB_G0283081	pikB	phosphatidylinositol-4,5-diphosphate 3-kinase, PI3kinase	0.258221	1.5355	VKNKQYSMLNISK	ND	ND	ND	ND
DDB_G0291858358	DDB_G0291858	vatM	vacuolar proton ATPase 100-kDa subunit	0.257366	-0.35193	RTATTRSGALVPS	ND	ND	ND	ND
DDB_G0278825830	DDB_G0278825	DDB_G0278825	0	0.256469		TVSPIPSPTLTSS	-0.047085	ND	ND	ND
DDB_G0286069792	DDB_G0286069	ku70	ATP-dependent DNA helicase, DNA-dependent protein kinase (DNAPK) subunit	0.255133	0.00993907	KNTSSSSPPLVSA	ND	ND	ND	ND
DDB_G0283661149	DDB_G0283661	ddx3	putative RNA helicase, DEAD/DEAH box helicase	0.252671	0.16468	GNSYSYSPNNSFS	ND	ND	ND	ND
DDB_G02708362	DDB_G0270836	fbp	D-fructose-1,6-bisphosphate 1-phosphohydrolase, fructose-1,6-bisphosphatase	0.248334		_____MSSNNLIT	-0.148369	ND	ND	ND
DDB_G027481116	DDB_G0274811	argB	N-acetylglutamate kinase	0.247434	0.188593	LPKLSSSTPSTSS	ND	ND	ND	ND
DDB_G0291115747	DDB_G0291115	DDB_G0291115	RasGTPase-activating protein, vacuolar sorting protein 9 domain-containing protein	0.246646	0.420167	GHARSNSNNIIRR	ND	ND	ND	ND
DDB_G0278895255	DDB_G0278895	cldA	Clu domain-containing protein A	0.244328	1.19463	SRDRSSSAPVSIS	ND	ND	ND	ND
DDB_G0267450360	DDB_G0267450	pakC	p21-activated protein kinase, putative protein serine/threonine kinase, pleckstrin homology (PH) domain-containing protein, STE20 family protein kinase, PH domain-containing protein, protein kinase, STE group, PAKA subfamily protein kinase	0.242338		KQQKRNTVVGTPY	ND	ND	ND	ND
DDB_G0282189133	DDB_G0282189	tupA	transcriptional repressor TUP1	0.242051	-0.186459	NNMQRNTPTPTIP	ND	ND	ND	ND
DDB_G0285465597	DDB_G0285465	nog1	nucleolar GTP-binding protein 1	0.240702	0.064677	SEERGLSLNRSKS	ND	ND	ND	ND
DDB_G0288811309	DDB_G0288811	DDB_G0288811	RabGAP/TBC domain-containing protein, putative GTPase activating protein (GAP)	0.238908	0.557081	TNGLSFSSILSRS	ND	ND	ND	ND
DDB_G02694241187	DDB_G0269424	gxcB	pleckstrin homology (PH) domain-containing protein, RhoGEF domain-containing protein, calponin homology (CH) domain-containing protein	0.238675		VPPRKITFSDTIK	ND	1.76668	ND	ND
DDB_G0272110214	DDB_G0272110	gskA	glycogen synthase kinase 3	0.238431	0.339886	GETNVSYICSRHY	ND	ND	ND	ND
DDB_G0290359807	DDB_G0290359	DDB_G0290359	armadillo-type fold-containing protein	0.23818	-0.102832	LPILNKSRESVVL	ND	ND	ND	ND
DDB_G0267548804	DDB_G0267548	elmoF	engulfment and cell motility ELM family protein	0.23619	0.335138	KRSLKSSGNSIYK	ND	ND	ND	ND
DDB_G0282471129	DDB_G0282471	DDB_G0282471	0	0.235623	0.395059	SNSLNRSGEISTK	ND	ND	ND	ND
DDB_G0278141935	DDB_G0278141	vps11	RING zinc finger-containing protein, tetratricopeptide-like helical domain-containing protein (TPR), 7-fold repeat in clathrin and VPS proteins repeat-containing protein	0.232643		FKLLRSSPDGFTT	0.122209	ND	ND	ND
DDB_G029300697	DDB_G0293006	gefF	Ras guanine nucleotide exchange factor	0.231097	0.336816	VSFLNNSGGNTIN	ND	ND	ND	ND
DDB_G02865452846	DDB_G0286545	vps13D	vacuolar protein sorting-associated protein 13 family protein	0.231024	-0.316825	GFKKSNSSSPLIR	ND	ND	ND	ND
DDB_G0273421299	DDB_G0273421	DDB_G0273421	0	0.23076	-0.139278	NRSPPHSPRTKEA	ND	ND	ND	ND
DDB_G0275619310	DDB_G0275619	pppB	protein phosphatase 1, catalytic subunit, protein serine/threonine phosphatase, type 1	0.230403	-0.0128072	SNGRPLTPPRNKQ	ND	ND	ND	ND
DDB_G0276883543	DDB_G0276883	canA	calcineurin A	0.22752	0.239273	ELFRINSKGDLFR	ND	ND	ND	ND
DDB_G028218993	DDB_G0282189	tupA	transcriptional repressor TUP1	0.227221	0.0266016	SQRDLNSPSTFRS	ND	ND	ND	ND
DDB_G0288895258	DDB_G0288895	DDB_G0288895	BAR domain-containing protein	0.226735	0.702543	RNVRSSSVFTSPK	ND	ND	ND	ND
DDB_G0269000207	DDB_G0269000	DDB_G0269000	unknown	0.226158	0.214548	STPIKKSLNNIPV	ND	ND	ND	ND
DDB_G0278703326	DDB_G0278703	gxcII	pleckstrin homology (PH) domain-containing protein, RhoGEF domain-containing protein, IQ calmodulin-binding domain-containing protein	0.222167	0.192755	ERSINLSNGPSIG	ND	ND	ND	ND
DDB_G0272560197	DDB_G0272560	capA-1	cAMP-binding protein	0.221441	0.561441	QGRVRTSQDFIFY	ND	ND	ND	ND
DDB_G02674202	DDB_G0267420	sodA	superoxide dismutase	0.220808		_____MSKTAVCV	ND	ND	ND	ND
DDB_G02818091540	DDB_G0281809	DDB_G0281809	RapGAP/RanGAP domain-containing protein	0.220599	0.966254	KFVKTSSVNLFRK	ND	ND	ND	ND
DDB_G0275085636	DDB_G0275085	gacFF	pleckstrin homology (PH) domain-containing protein, RhoGAP domain-containing protein, F-box-containing protein	0.219639		PPLLSKSPSFSNA	ND	0.199876	ND	ND
DDB_G0283479872	DDB_G0283479	abcH4	putative non-transporter ABC protein	0.218734	0.243628	KRFKNQSFNNLNT	ND	ND	ND	ND
DDB_G0284333134	DDB_G0284333	lvsF	BEACH domain-containing protein	0.218428	0.769012	AFSRLLSFSSLTS	ND	ND	ND	ND
DDB_G0271058783	DDB_G0271058	vilC	villin-like protein C	0.216651	1.64464	VRGRSQSVSVTST	ND	ND	ND	ND
DDB_G02890331395	DDB_G0289033	DDB_G0289033	calponin homology (CH) domain-containing protein, putative actin binding protein, growth-arrest-specific protein 2 domain-containing protein (GAS2)	0.21592		STLRSGTPAPYSR	0.0116388	ND	ND	ND
DDB_G02674721259	DDB_G0267472	roco7	protein kinase Roco7	0.215101	0.126043	QNGLLSSGGGRGG	ND	ND	ND	ND
DDB_G0267538180	DDB_G0267538	DDB_G0267538	Arf GTPase activating protein	0.214008	1.9706	ASNRKLSTTPPST	ND	ND	ND	ND
DDB_G0270176238	DDB_G0270176	DDB_G0270176	protein phosphatase 2C, leucine-rich repeat-containing protein (LRR)	0.213537	0.593609	FKMPPKSNSVIYS	ND	ND	ND	ND
DDB_G02897059	DDB_G0289705	DDB_G0289705	0	0.213384		SKGSSKSSIQLGS	0.791022	ND	ND	ND
DDB_G0272406230	DDB_G0272406	DDB_G0272406	0	0.211982	0.0474686	SPSPIPSPSNKML	ND	ND	ND	ND
DDB_G0291512679	DDB_G0291512	epnA	epsin	0.211713	0.343688	ANRNTNSMGSAGR	ND	ND	ND	ND
DDB_G02874071514	DDB_G0287407	DDB_G0287407	TPR repeat-containing protein	0.211198	-0.0967435	SPVQPPSPRTQQA	ND	ND	ND	ND
DDB_G0289477401	DDB_G0289477	rmp	RNA polymerase II subunit 5-mediating protein, unconventional prefoldin RPB5 interactor	0.210443	0.198275	SILKTNSSGNLMS	ND	ND	ND	ND
DDB_G02762211165	DDB_G0276221	DDB_G0276221	WASH complex subunit FAM21	0.209142		LSDSGRSSPSVTS	-0.259685	ND	ND	ND
DDB_G0272486773	DDB_G0272486	DDB_G0272486	pleckstrin homology (PH) domain-containing protein, Arf guanyl-nucleotide exchange factor, SEC7-like domain-containing protein	0.20888	0.364735	NYFKTVSSSSLIR	ND	ND	ND	ND
DDB_G0288703246	DDB_G0288703	bud13	BUD13 homolog	0.208365	0.0456713	NNNNDLSPPRNRN	ND	ND	ND	ND
DDB_G0278629666	DDB_G0278629	DDB_G0278629	0	0.206702	0.812827	SRSRANSTPLVID	ND	ND	ND	ND
DDB_G02849759	DDB_G0284975	tpsB	glycosyltransferase, alpha,alpha-trehalose-phosphate synthase, trehalose 6-phosphate synthase, trehalose-phosphatase	0.205762	0.279506	IIQRSTSLNNIIN	ND	ND	ND	ND
DDB_G0282471487	DDB_G0282471	DDB_G0282471	0	0.202958	-0.111516	SRSLTSSPSTSSP	ND	ND	ND	ND
DDB_G0291984182	DDB_G0291984	DDB_G0291984	SH3 domain-containing protein, putative glutaminase	0.200793	0.361287	RLGINISLGSMDE	ND	ND	ND	ND
DDB_G026947272	DDB_G0269472	psmB2	proteasome subunit beta type 2	0.200776	-0.266834	LYSLRNSYPMSTP	ND	ND	ND	ND
DDB_G0289247155	DDB_G0289247	apm1	mu1, clathrin-adaptor medium chain AP-1	0.200381	-0.261966	VLPAAITGAVSWR	ND	ND	ND	ND
DDB_G0275005275	DDB_G0275005	DDB_G0275005	RING zinc finger-containing protein, RNA recognition motif-containing protein RRM, putative CCR4-NOT complex subunit 4	0.199268	0.0884003	SPSLSSSTSSTNN	ND	ND	ND	ND
DDB_G0272092469	DDB_G0272092	DDB_G0272092	ankyrin repeat-containing protein, C2 domain-containing protein, SAM domain-containing protein, protein kinase, TKL group, tyrosine kinase-like protein, ARK family protein kinase	0.199251	0.427062	NNVESKSTGNLNS	ND	ND	ND	ND
DDB_G0270902984	DDB_G0270902	DDB_G0270902	Ninein-like protein	0.197489	-0.101534	SLTPVDSPSTSQR	ND	ND	ND	ND
DDB_G0278867258	DDB_G0278867	gefBB	Ras guanine nucleotide exchange factor	0.195529		KKKNRGSIFVRLL	0.2444	ND	ND	ND
DDB_G0282125842	DDB_G0282125	DDB_G0282125	unknown	0.195183	-0.0281034	NDKVNFTLRNTKS	ND	ND	ND	ND
DDB_G02898591121	DDB_G0289859	kxcA	LISK family protein kinase, pleckstrin homology (PH) domain-containing protein, RhoGEF domain-containing protein, IQ calmodulin-binding domain-containing protein, protein kinase, TKL group, tyrosine kinase-like protein	0.195012	0.11223	NPNGGGSNNNSIG	ND	ND	ND	ND
DDB_G0280055756	DDB_G0280055	abcC2	ABC transporter C family protein	0.193759	0.326368	SSELKKSTSLLNS	ND	ND	ND	ND
DDB_G02936546	DDB_G0293654	gacE	RhoGAP domain-containing protein	0.193263	0.856686	_MDHRKSVDFTNE	ND	ND	ND	ND
DDB_G0277253157	DDB_G0277253	DDB_G0277253	putative transmembrane protein, mechanosensitive ion channel domain-containing protein, MS ion channel domain-containing protein	0.192046		DNNLTSSAPSISK	ND	-0.0677876	ND	ND
DDB_G0278547392	DDB_G0278547	DDB_G0278547	0	0.190528	0.0843618	QKNKSYTMMFKLD	ND	ND	ND	ND
DDB_G0280311233	DDB_G0280311	DDB_G0280311	Protein STB6	0.190343	0.0933549	KSFLNTSNPGISL	ND	ND	ND	ND
DDB_G02879611649	DDB_G0287961	DDB_G0287961	WD40 repeat-containing protein, DENN domain-containing protein	0.190248		NGKSGGSIIFKRT	ND	ND	ND	ND
DDB_G0289313353	DDB_G0289313	frmC	leucine-rich repeat-containing protein (LRR), Band 4.1 domain-containing protein, FERM domain-containing protein	0.190121		PSSRGGSIKIKVS	-0.0625803	ND	ND	ND
DDB_G02896651198	DDB_G0289665	gefQ	Ras guanine nucleotide exchange factor Q	0.189455	0.460676	QPQRTMTVGSNLK	ND	ND	ND	ND
DDB_G0280131257	DDB_G0280131	DDB_G0280131	armadillo repeat-containing protein, protein kinase, TKL group, tyrosine kinase-like protein, ARMK family protein kinase	0.186641	0.221822	ILKRVSSERAIIL	ND	ND	ND	ND
DDB_G0291974750	DDB_G0291974	docA	SH3 domain-containing protein, DOCK family protein, putative guanine nucleotide exchange factor (GEF)	0.186484	-0.0735606	SKDPNSSPTLTRS	ND	ND	ND	ND
DDB_G027167817	DDB_G0271678	pckA	phosphoenolpyruvate carboxykinase	0.186459	0.178498	KSLKSSTADYTPK	ND	ND	ND	ND
DDB_G0279569724	DDB_G0279569	gflD	RasGEF domain-containing protein, RhoGAP domain-containing protein, GRAM domain-containing protein	0.186273		PRERSNTTALVFK	1.50396	ND	ND	ND
DDB_G026772676	DDB_G0267726	uduA2	unknown	0.185882		RLYHGGSGYSECK	-0.612748	ND	ND	ND
DDB_G0280471224	DDB_G0280471	DDB_G0280471	0	0.184667	0.130173	SRNVASSPPSVKT	ND	ND	ND	ND
DDB_G027199227	DDB_G0271992	DDB_G0271992	0	0.182827	-0.0249328	KGSSSSSPSSSPS	ND	ND	ND	ND
DDB_G0279417977	DDB_G0279417	roco6	LRRK family protein kinase Roco6	0.182397	0.262693	STKRSISGSPLRS	ND	ND	ND	ND
DDB_G0291512682	DDB_G0291512	epnA	epsin	0.181615	0.129411	NTNSMGSAGRF__	ND	ND	ND	ND
DDB_G0283607259	DDB_G0283607	eb1	microtubule-associated protein EB1	0.181232		FKPTPKSVSPTPP	ND	-0.179172	ND	ND
DDB_G0289053246	DDB_G0289053	DDB_G0289053	RNA recognition motif-containing protein RRM	0.180802	0.00193637	TTTRSYSLSPIRV	ND	ND	ND	ND
DDB_G0276105314	DDB_G0276105	gtr2	alpha amylase domain-containing protein, starch synthase-like protein	0.180725	0.334292	KINSSLSSSSLVN	ND	ND	ND	ND
DDB_G028692923	DDB_G0286929	DDB_G0286929	tRNA 2'-phosphotransferase 1	0.179938	0.0662277	ALSKSLSYVLRHG	ND	ND	ND	ND
DDB_G0278909342	DDB_G0278909	DDB_G0278909	leucine-rich repeat-containing protein (LRR), armadillo repeat-containing protein, protein kinase, TKL group, tyrosine kinase-like protein, ARMK family protein kinase	0.179068		SSLNRSTDFLGKE	-0.108534	ND	ND	ND
DDB_G027214488	DDB_G0272144	DDB_G0272144	0	0.177904	0.163346	VISCDHSPPKFEP	ND	ND	ND	ND
DDB_G0278453305	DDB_G0278453	DDB_G0278453	coiled-coil domain-containing protein	0.177071	0.256272	KLSNTPSSSSLKK	ND	ND	ND	ND
DDB_G02797331328	DDB_G0279733	gxcDD	putative Rac guanyl-nucleotide exchange factor DD	0.176997		KSVRSLSVAFSDI	1.27089	ND	ND	ND
DDB_G0292358828	DDB_G0292358	ino80	SNF2-related domain-containing protein, DEAD/DEAH box helicase domain-containing protein, CHR group protein, helicase, C-terminal domain-containing protein	0.17636	0.198735	GPSLSNSYSGIKT	ND	ND	ND	ND
DDB_G0272522425	DDB_G0272522	sgkA	sphingosine kinase	0.17547		SSLNNSSNGFSPK	ND	0.205643	ND	ND
DDB_G02835352500	DDB_G0283535	DDB_G0283535	WD-40 repeat-containing protein, DmX-like protein	0.175251	0.534218	VSSLNISKGKIST	ND	ND	ND	ND
DDB_G0291824273	DDB_G0291824	DDB_G0291824	0	0.174441	0.0135298	GANNNSTNNLVSM	ND	ND	ND	ND
DDB_G0272080922	DDB_G0272080	gacHH	Kelch repeat-containing protein, RhoGAP domain-containing protein	0.172998	0.139877	HHSRSVSNPIPLL	ND	ND	ND	ND
DDB_G0279149103	DDB_G0279149	pip5k3	FYVE-type zinc finger-containing protein, FYVE finger-containing phosphoinositide kinase, PIP kinase, 1-phosphatidylinositol-3-phosphate 5-kinase	0.172758	0.484896	NSSLNNSNNNNQV	ND	ND	ND	ND
DDB_G0274703162	DDB_G0274703	DDB_G0274703	coiled-coil domain-containing protein	0.172224		LHKRSNSHGLPPK	ND	ND	ND	ND
DDB_G0271572639	DDB_G0271572	exosc10	exosome component 10	0.171173	-0.0463099	KTERSLSPVPNIK	ND	ND	ND	ND
DDB_G0270814411	DDB_G0270814	nek2	NEK family protein kinase Nek2	0.170798		QIKRTFTTPLPNF	0.434562	ND	ND	ND
DDB_G0288069992	DDB_G0288069	DDB_G0288069	0	0.166562	0.628946	SVSRRQSISSGIG	ND	ND	ND	ND
DDB_G0275039473	DDB_G0275039	DDB_G0275039	putative transmembrane protein	0.166547	-0.596763	RDLTATSVTNTAP	ND	ND	ND	ND
DDB_G0285077294	DDB_G0285077	u2af1	RNA-binding region RNP-1 domain-containing protein, RNA recognition motif-containing protein RRM, U2 snRNP auxiliary factor small subunit, CCHC-type zinc finger-containing protein	0.164518		GSRGSKSPEYSRN	ND	ND	ND	ND
DDB_G027254295	DDB_G0272542	prkag	CBS (cystathionine-beta-synthase) domain-containing protein, AMP-activated protein kinase gamma subunit, AMPK complex gamma subunit	0.164354	0.0509722	ERILSTSNGFDIR	ND	ND	ND	ND
DDB_G0286773292	DDB_G0286773	gflB	RasGEF domain-containing protein, RhoGAP domain-containing protein	0.162783	-0.00305962	PRDYRRSRSISCE	ND	ND	ND	ND
DDB_G0280205355	DDB_G0280205	DDB_G0280205	0	0.162531	0.481272	PTTGRASGLKIRS	ND	ND	ND	ND
DDB_G0292642243	DDB_G0292642	DDB_G0292642	0	0.161749	0.181262	RRSRAATISYLPN	ND	ND	ND	ND
DDB_G02850811456	DDB_G0285081	DDB_G0285081	leucine-rich repeat-containing protein (LRR)	0.161121	0.509049	GRQRSSSVLNNPI	ND	ND	ND	ND
DDB_G0291974762	DDB_G0291974	docA	SH3 domain-containing protein, DOCK family protein, putative guanine nucleotide exchange factor (GEF)	0.16069	0.698216	SNANMSSSSNLNN	ND	ND	ND	ND
DDB_G0279807631	DDB_G0279807	DDB_G0279807	Metal transporter CNNM2	0.160631	0.434342	LQNIRKSDTNI__	ND	ND	ND	ND
DDB_G0282711618	DDB_G0282711	DDB_G0282711	PHD zinc finger-containing protein	0.16048	0.507519	KKQLNTSGTNLPM	ND	ND	ND	ND
DDB_G02692503169	DDB_G0269250	pats1	LRRK family protein kinase Pats1	0.159504	0.144941	MQRRTVSFMNVLE	ND	ND	ND	ND
DDB_G0286441556	DDB_G0286441	DDB_G0286441	0	0.157456	1.07807	RVTRGNSLINFKP	ND	ND	ND	ND
DDB_G0276105315	DDB_G0276105	gtr2	alpha amylase domain-containing protein, starch synthase-like protein	0.157072		INSSLSSSSLVNK	0.408494	ND	ND	ND
DDB_G0287689351	DDB_G0287689	tubA	alpha tubulin	0.156818	0.0501354	EKSRNVSFVDWSP	ND	ND	ND	ND
DDB_G0286459136	DDB_G0286459	DDB_G0286459	C1 domain-containing protein	0.156726		NSNNVNSGDFTNT	ND	ND	ND	ND
DDB_G027148852	DDB_G0271488	vta1	unknown	0.156517	0.145853	KQKMGASGSFLSI	ND	ND	ND	ND
DDB_G0285589413	DDB_G0285589	forH	formin H	0.1563		EVKKSSSGLFGFG	0.302758	ND	ND	ND
DDB_G0288811302	DDB_G0288811	DDB_G0288811	RabGAP/TBC domain-containing protein, putative GTPase activating protein (GAP)	0.154851		SSSLSKSTNGLSF	-0.0240617	ND	ND	ND
DDB_G0270388739	DDB_G0270388	DDB_G0270388	ubiquitin system component Cue domain containing protein	0.154538	0.274508	NKQFRNSGNANPT	ND	ND	ND	ND
DDB_G0267674646	DDB_G0267674	glcS	glycogen synthase	0.154038	-0.0894483	PISRSPSPSPSSS	ND	ND	ND	ND
DDB_G0267538189	DDB_G0267538	DDB_G0267538	Arf GTPase activating protein	0.154024	-0.0386741	PPSTVNSNNPTPS	ND	ND	ND	ND
DDB_G028375776	DDB_G0283757	rab1A	Rab GTPase	0.153085	0.784675	FRTITSSYYRGAH;FRTITSSYYRGAQ	ND	ND	ND	ND
DDB_G02794491007	DDB_G0279449	DDB_G0279449	villin headpiece (VHP) domain-containing protein, putative actin binding protein	0.152604	0.552367	TLSKSPSVVNNKS	ND	ND	ND	ND
DDB_G0277491154	DDB_G0277491	hspG12	heat shock protein Hsp20 domain-containing protein, putative alpha-crystallin-type heat shock protein	0.150465		ISKKFISERSFGN;SDKKFISERSFGN;TDKKFISERSFGN;TEKKFISERSFGN;TNKKFISERSFGN	-0.811067	ND	ND	ND
DDB_G0285521215	DDB_G0285521	isy1	ISY1-like protein	0.14771	0.199456	NNNIKNSIAINKN	ND	ND	ND	ND
DDB_G0269250118	DDB_G0269250	pats1	LRRK family protein kinase Pats1	0.146576	0.834555	KTLFSMSTLEMKL	ND	ND	ND	ND
DDB_G02897051073	DDB_G0289705	DDB_G0289705	0	0.142811		EKIRHLTIGRMSS	ND	-0.433691	ND	ND
DDB_G0289713543	DDB_G0289713	DDB_G0289713	SAP DNA-binding domain-containing protein	0.141902		RLKKQNSTISTTT	0.565597	ND	ND	ND
DDB_G0286803464	DDB_G0286803	vps41	RING zinc finger-containing protein, WD40 repeat-containing protein, 7-fold repeat in clathrin and VPS proteins repeat-containing protein	0.141571	0.0846621	PKMLTNSGSTNPN	ND	ND	ND	ND
DDB_G0268100136	DDB_G0268100	asnS2	asparagine-tRNA ligase, asparaginyl-tRNA synthetase	0.141292	0.295811	IRSRGNSIGALLR	ND	ND	ND	ND
DDB_G0276529185	DDB_G0276529	DDB_G0276529	0	0.140855	0.521083	VFNLNSSTKSLNN	ND	ND	ND	ND
DDB_G02939824217	DDB_G0293982	DDB_G0293982	0	0.138715		DSFKNNSSSNVIK	0.294194	ND	ND	ND
DDB_G028987519	DDB_G0289875	uppA	UDP-glucose pyrophosphorylase, UTP-glucose-1-phosphate uridylyltransferase	0.138543		RPKLQSTGSLHSL	0.0401209	ND	ND	ND
DDB_G028150117	DDB_G0281501	DDB_G0281501	transmembrane protein	0.138346	-0.0131812	RHILTSSSTGSGS	ND	ND	ND	ND
DDB_G0288161571	DDB_G0288161	DDB_G0288161	0	0.138148	0.410335	KGLLSKSLGWFKS	ND	ND	ND	ND
DDB_G0275165812	DDB_G0275165	DDB_G0275165	LISK family protein kinase, protein kinase, TKL group, tyrosine kinase-like protein	0.137404	0.140682	SHRRSRSLDIKNS	ND	ND	ND	ND
DDB_G0292736117	DDB_G0292736	plc	phosphoinositide-specific phospholipase C	0.135214	0.48331	IFNQFKSSKNLKE	ND	ND	ND	ND
DDB_G02896131300	DDB_G0289613	gefAA	leucine-rich repeat-containing protein (LRR), Ras guanine nucleotide exchange factor	0.134457	0.121847	ISNLSNSGNNIKT	ND	ND	ND	ND
DDB_G0277843357	DDB_G0277843	DG1105	armadillo-like helical domain-containing protein	0.134297		NGTRSRTNSITYF	1.02034	ND	ND	ND
DDB_G0272092401	DDB_G0272092	DDB_G0272092	ankyrin repeat-containing protein, C2 domain-containing protein, SAM domain-containing protein, protein kinase, TKL group, tyrosine kinase-like protein, ARK family protein kinase	0.133111	0.522227	DPLSLSSNSSLRS	ND	ND	ND	ND
DDB_G0277217224	DDB_G0277217	DDB_G0277217	RNA-binding protein 27	0.132376		ERERERSISPSSS	0.0321008	ND	ND	ND
[truncated: 2,178 more rows]

## Sheet: erkB- Class I
siteID	DDB_G	gene name	gene info	mean log2 Ratio H/L Normalized	id	Protein Group IDs	Positions	Position	Known Site	Peptide IDs	Mod. Peptide IDs	Best Localization Evidence ID	Best Localization MS/MS ID	Best Localization Raw File	Best Localization Scan Number	Best Identification Evidence ID	Best Identification MS/MS ID	Best Identification Raw File	Best Identification Scan Number	Proteins	Leading Proteins	Protein	Protein Names	Gene Names	Protein Descriptions	Uniprot	ENSEMBL	Pfam	Pfam Names	Pfam Descriptions	PDB	GOCC	GOCC Names	GOMF	GOMF Names	GOBP	GOBP Names	KEGG	KEGG Pathways	KEGG Pathway Names	KEGG Ortholog	Localization Prob	Score Diff	Localization Prob A	Score Diff A	PEP A	Mascot Score A	PTM Score A	Localization Prob B
[truncated: 2,179 more rows]
[truncated: 185 more columns]

[truncated: 4 more sheets: erkB- Class II, erkB- Class III, erkB- Class IV, erkB- Class V]
