# Supplementary material for: The Atypical MAP Kinase ErkB Transmits Distinct Chemotactic Signals through a Core Signaling Module
Source: Dev Cell. 2019 Feb 25;48(4):491–505.e9. doi: 10.1016/j.devcel.2018.12.001 (PMC6397043; doi:10.1016/j.devcel.2018.12.001)
Supplement: Table S6. Oligonucleotides Used in This Study, Related to STAR Methods — Excel spreadsheet containing details of oligonucleotides used in this study. [file mmc5.xlsx]

## Sheet: Sheet2
Table S6 (related to STAR Methods) Details of oligonucleotides used in this study
oligo name	oligo sequence	source	identifier
SK410	AGCGCGTCTCCAATGCACATACATTCTGcAGTTTGTAGCTCC	this paper	NA
SK411	AGCGCGTCTCCGTTGGATTGAAAGTGATCAAATTCTGGTTCC	this paper	NA
SK412	AGCGCGTCTCCCTTCCCTTTATTCCAAGGAAAAGATTgtaagt	this paper	NA
SK413	AGCGCGTCTCCTCCCctgcagAACAATTTGTGAATTTCATAGATTGTC	this paper	NA
SK416	AGCGCGTCTCCCTTCCATGTTTATCTATATCTTCAGATGAC	this paper	NA
SK417	AGCGCGTCTCCTCCCgAaTTcCAACATGGACAACAATCTAAAAAAGG	this paper	NA
SK420	AGCGCGTCTCCAATGgaattcATGTTGATAAAGTTGGAGCAGTTG	this paper	NA
SK421	AGCGCGTCTCCGTTGCAGAATGTTTAGTTAAAGTTGCTG	this paper	NA
SK422	AAGCTTTTGATTTTCCAATTGAAGG	this paper	NA
SK328	AGCGCGTCTCCAATGCTGCAGCCCAAGCTTTTAATAATTC	this paper	NA
SK329	AGCGCGTCTCCGTTGAATAGTATTGATGCTACTCAACAAG	this paper	NA
SK330	AGCGCGTCTCCCTTCATATCGAATAACCAAATTGC	this paper	NA
SK331	AGCGCGTCTCCTCCCCTGCAGTTTCGAAAACCAAATAAACC	this paper	NA
SK349	AAGATCTAACTCTTTCTTCAGC	this paper	NA
SK352	CTTTCAAATAAATCAACAATCGAG G	this paper	NA
SK425	TAAATAAGACCCCTAAAAAGTCAATG	this paper	NA
SK426	GATAAATTCATAAACTCACTCAAAGAG	this paper	NA
SK429	ACTAGTATTTTTAATTGATTGTTGATTTACTTGTTG	this paper	NA
oPI155	GATAGCTCTGCCTACTGAAG	this paper	NA
oPI156	CTACTGGAGTATCCAAGCTG	this paper	NA
oPI172	ATGCCGGCACCCAACTAAACCAGATACAACT	this paper	NA
oPI173	ATGCCGGCGCTCAATTTACACCCGATCCTTC	this paper	NA
oPI174	ATGGATCCGGCATTTTGGAAAGCGTCAAAA	this paper	NA
oPI175	ATACTAGTTCTTTGAATGAAATAAATGAGTTTCT	this paper	NA
oPI196	GGTGAAAGAAAATATAGGATTGCCATG	this paper	NA
oPI265	ATCAGCTGTCTTTGAATGAAATAAATGAGTTTCT	this paper	NA
oPI341	ATGGGCCGGCCCATGTCATCTGAAGATATAGATAAACATG	this paper	NA
oPI343	ATGGCGCGCCTTATGTTGATAAAGTTGGAGCAGTTGTATCTGG	this paper	NA
oPI367	GCAAATCCAGTGTTAGCTGAAGCTGTTGCAACACG	this paper	NA
oPI368	CGTGTTGCAACAGCTTCAGCTAACACTGGATTTGC	this paper	NA
oPI373	CAATTGCAGAAGCAAATCCAGTGTTAACTGAAGCTGTTGCAAC	this paper	NA
oPI374	TCTATACCAACGTGTTGCAACAGCTTCAGTTAACACTGG	this paper	NA
oPI377	CAATTGCAGAAGCAAATCCAGTGTTAGCTGAATATGTTGCAAC	this paper	NA
oPI378	CCAACGTGTTGCAACATATTCAGCTAACACTGGATTTGC	this paper	NA
oPI390	ATGGGCCGGCCGATGGAACCAGAATTTGATCAC	this paper	NA
oPI391	ATGGCGCGCCTTAATTTTTAATTGATTGTTGATTTACTTG	this paper	NA
